# Supplementary material for: Molecular differences in brain regional vulnerability to aging between males and females
Source: Front Aging Neurosci. 2023 May 22;15:1153251. doi: 10.3389/fnagi.2023.1153251 (PMC10239962; doi:10.3389/fnagi.2023.1153251)
Supplement: Supplementary file 3 [file Table_3.XLSX]

## Sheet: Table S1
Table S1. Summary of neuropathological characters and confounding factors of the male and female donors.
Alzheimer's Disease	Male			Female
	NO	YES	Not Reported/Unknown	NO	YES	Not Reported/Unknown
AMY	66	0	0	33	1	0
ACC	84	0	0	36	1	0
CD	115	0	0	45	0	0
CBH	120	0	0	52	1	0
CB	99	0	0	37	0	0
CT	108	0	0	49	1	0
FC	92	0	0	36	1	0
HIPP	83	0	0	39	1	0
HTH	87	0	0	33	1	0
NAC	103	0	0	43	1	0
PT	90	0	0	34	0	0
SC	56	0	0	34	1	0
SN	59	0	0	29	0	0
Parkinson's Disease	Male			Female
	NO	YES	Not Reported/Unknown	NO	YES	Not Reported/Unknown
AMY	62	1	0	31	1	1
ACC	78	0	0	33	1	1
CD	108	1	0	43	0	1
CBH	93	0	0	36	1	0
CB	109	0	0	49	1	1
CT	96	1	0	48	0	0
FC	83	1	0	35	0	1
HIPP	80	0	0	37	0	1
HTH	79	1	0	31	0	1
NAC	99	0	0	41	1	1
PT	85	1	0	33	0	1
SC	47	0	0	34	0	0
SN	54	1	0	27	0	1
Dementia With Unknown Cause	Male			Female
	NO	YES	Not Reported/Unknown	NO	YES	Not Reported/Unknown
AMY	64	2	0	32	2	0
ACC	82	2	0	35	2	0
CD	114	1	0	45	0	0
CBH	98	1	0	36	1	0
CB	118	2	0	50	3	0
CT	105	3	0	48	2	0
FC	90	2	0	36	1	0
HIPP	82	1	0	39	1	0
HTH	85	2	0	33	1	0
NAC	101	2	0	42	2	0
PT	89	1	0	34	0	0
SC	55	1	0	34	1	0
SN	57	2	0	29	0	0
Major depression (unipolar depression, major depressive disorder)	Male			Female
	NO	YES	Not Reported/Unknown	NO	YES	Not Reported/Unknown
AMY	64	2	0	28	5	1
ACC	81	3	0	29	7	1
CD	110	5	0	38	6	1
CBH	94	5	0	32	5	0
CB	114	6	0	43	9	1
CT	103	5	0	45	5	0
FC	85	7	0	32	4	1
HIPP	79	4	0	33	6	1
HTH	81	6	0	29	4	1
NAC	98	5	0	37	6	1
PT	85	5	0	30	3	1
SC	55	1	0	29	6	0
SN	55	4	0	22	6	1
Schizophrenia	Male			Female
	NO	YES	Not Reported/Unknown	NO	YES	Not Reported/Unknown
AMY	61	2	0	31	1	1
ACC	76	2	0	33	1	1
CD	105	4	0	42	1	1
CBH	91	2	0	36	1	0
CB	105	4	0	49	1	1
CT	93	4	0	47	1	0
FC	82	2	0	35	0	1
HIPP	77	3	0	37	0	1
HTH	78	2	0	31	0	1
NAC	96	3	0	42	0	1
PT	83	3	0	33	0	1
SC	47	0	0	34	0	0
SN	54	1	0	27	0	1
Ischemic Time	Male			Female
	< 12hr	12hr-18hrs	> 18hrs	< 12hr	12hr-18hrs	> 18hrs
AMY	20	37	9	17	12	5
ACC	28	40	16	18	12	7
CD	38	55	22	18	18	9
CBH	30	52	17	19	14	4
CB	35	61	24	27	20	6
CT	38	52	18	22	21	7
FC	30	47	15	17	15	5
HIPP	27	40	16	18	13	9
HTH	29	46	12	15	13	6
NAC	32	52	19	21	16	7
PT	26	44	20	16	15	3
SC	20	28	8	18	11	6
SN	17	33	9	14	9	6
Immediate Cause Of Death	Male			Female
	Heart Disease	Brain Disease	Motor Vehicle Accident,Cancer, Lung, Liver, Kidney Diseases and Other	Heart Disease	Brain Disease	Motor Vehicle Accident,Cancer, Lung, Liver, Kidney Diseases and Other
AMY	36	5	25	13	3	18
ACC	49	5	30	15	4	18
CD	66	6	43	15	6	24
CBH	56	6	37	16	2	19
CB	72	7	41	24	3	26
CT	63	6	36	18	4	28
FC	51	7	34	13	4	20
HIPP	45	5	33	14	5	21
HTH	44	6	37	11	4	19
NAC	57	8	38	15	4	25
PT	54	5	31	12	2	20
SC	32	3	21	14	4	17
SN	34	3	22	11	1	17
Cocaine use in the past 5 years	Male			Female
	NO	YES	Not Reported/Unknown	NO	YES	Not Reported/Unknown
AMY	63	2	1	32	2	0
ACC	81	2	1	37	0	0
CD	110	4	1	43	2	0
CBH	96	2	1	36	1	0
CB	118	2	0	52	1	0
CT	106	1	1	49	1	0
FC	91	0	1	35	2	0
HIPP	80	2	1	40	0	0
HTH	83	3	1	33	1	0
NAC	99	3	1	43	1	0
PT	88	2	0	34	0	0
SC	54	2	0	34	1	0
SN	58	0	1	28	1	0
Cerebrovascular Disease (stroke, TIA, embolism, aneurysm, other circulatory disorder affecting the brain)	Male			Female
	NO	YES	Not Reported/Unknown	NO	YES	Not Reported/Unknown
AMY	60	6	0	29	3	2
ACC	75	8	1	30	5	2
CD	102	12	1	40	4	1
CBH	91	7	1	31	6	0
CB	109	11	0	45	6	2
CT	99	9	0	44	5	1
FC	82	10	4	31	4	0
HIPP	77	6	0	33	5	2
HTH	78	9	0	29	3	2
NAC	96	7	0	37	5	2
PT	84	6	0	29	4	1
SC	51	5	0	29	5	1
SN	53	6	0	26	2	1
