# Supplementary material for: Molecular differences in brain regional vulnerability to aging between males and females
Source: Front Aging Neurosci. 2023 May 22;15:1153251. doi: 10.3389/fnagi.2023.1153251 (PMC10239962; doi:10.3389/fnagi.2023.1153251)
Supplement: Supplementary file 4 [file Table_4.XLSX]

## Sheet: Table S2
Table S2. Correlation between proportion of 6 brain cell types and age in the males and females.
Region	CellType	corr.male	corr.female	male.adj.pvalue	female.adj.pvalue	adj.p.corr.Diff	male.slop	female.slop
Amygdala	Astrocyte	-0.107802	-0.21972	0.58928	0.19835	0.966	-0.0325334	-0.00499284
	Endothelial cell	0.216523	0.234777	0.241594	0.107271	0.966	0.00878582	0.00127213
	Microglia	0.573005	0.265371	0.00258223	0.050834	0.883571	0.127576	0.182045
	Neuron	-0.324325	-0.259662	0.0796893	0.0916542	0.966	-0.175753	-0.133767
	Oligodendrocyte	-0.0447134	-0.186554	0.868552	0.466856	0.966	-0.0529706	0.0199035
	Oligodendrocyte precursor cell	0.0702858	0.222585	0.887829	0.156952	0.966	0.243921	-0.00753649
Anterior cingulate cortex (BA24)	Astrocyte	0.216999	0.0715486	0.256126	0.611932	0.966611	0.0343943	0.0691081
	Endothelial cell	0.264008	0.221268	0.226001	0.0966816	0.966611	0.055756	0.0500584
	Microglia	0.534545	0.282807	0.0028344	0.0216001	0.966611	0.0511387	0.0397931
	Neuron	-0.332147	-0.275292	0.0644158	0.0366014	0.966611	-0.289552	-0.289734
	Oligodendrocyte	-0.133785	-0.0707778	0.683698	0.87265	0.966611	-0.0134634	-0.00972179
	Oligodendrocyte precursor cell	0.13141	0.0686785	0.880444	0.692353	0.966611	0.0642468	0.0682899
Caudate (basal ganglia)	Astrocyte	0.165571	0.118175	0.166826	0.611932	0.965952	0.0259657	0.00835576
	Endothelial cell	0.145145	0.13077	0.226001	0.463117	0.965952	0.00103637	0.000149998
	Microglia	0.295698	0.199815	0.00433745	0.222387	0.965952	0.113092	0.0342226
	Neuron	-0.282316	-0.0322474	0.0123208	0.833442	0.965952	-0.205046	0.054758
	Oligodendrocyte	0.0793997	0.0672646	0.683698	0.87265	0.965952	0.0178196	0.0384637
	Oligodendrocyte precursor cell	-0.0447255	-0.203311	0.887829	0.293158	0.965952	-0.0276731	-0.152562
Cerebellar Hemisphere	Astrocyte	0.12263	-0.137755	0.267772	0.611932	0.337064	0.00228183	-0.00230627
	Endothelial cell	0.248634	0.332107	0.170051	0.0966816	0.487554	0.0619657	0.048581
	Microglia	-0.0703024	-0.418368	0.530041	0.0216001	0.231628	-0.00506613	-0.00603603
	Neuron	-0.2969	-0.0889891	0.0123208	0.709616	0.337064	-0.0869294	-0.0171666
	Oligodendrocyte	0.228752	0.245135	0.147942	0.466856	0.518913	0.0066015	0.0105232
	Oligodendrocyte precursor cell	-0.161707	-0.365686	0.473198	0.156436	0.337064	-0.0380889	-0.110606
Cerebellum	Astrocyte	0.198099	0.256932	0.244582	0.0564663	0.743392	0.00453042	0.00243463
	Endothelial cell	0.175774	0.185301	0.241594	0.0966816	0.773014	0.0191509	0.023856
	Microglia	-0.00932562	-0.0341487	0.94716	0.770444	0.760241	-0.000731109	-0.00085846
	Neuron	-0.18514	-0.314537	0.184441	0.00303831	0.640622	-0.0204217	-0.00876574
	Oligodendrocyte	0.377344	0.159916	0.0695029	0.466856	0.444805	0.00929768	0.00872888
	Oligodendrocyte precursor cell	-0.47056	-0.174911	0.00490069	0.156436	0.444805	-0.0494026	-0.192265
Cortex	Astrocyte	0.230002	0.317123	0.108139	0.107621	0.77958	0.0197845	0.0324511
	Endothelial cell	0.11822	0.449723	0.241594	0.0136604	0.629633	0.00540509	0.0143355
	Microglia	0.0868208	0.377654	0.483096	0.0216001	0.638746	0.00477585	0.0507408
	Neuron	-0.296311	-0.408472	0.0123208	0.0139984	0.77958	-0.155086	-0.191198
	Oligodendrocyte	-0.0413096	0.0481262	0.817697	0.874514	0.77958	-0.00624891	0.00626568
	Oligodendrocyte precursor cell	0.0123614	-0.0916369	0.898961	0.692353	0.77958	0.00378495	-0.0693384
Frontal Cortex (BA9)	Astrocyte	0.250915	0.192025	0.108139	0.473341	0.541002	0.0353556	0.0248083
	Endothelial cell	0.166142	0.295039	0.226001	0.123937	0.461194	0.00750649	0.0314763
	Microglia	0.0829129	0.354973	0.51056	0.050834	0.411285	0.0153225	0.0440313
	Neuron	-0.235985	-0.210895	0.0382457	0.341618	0.547174	-0.203279	-0.198593
	Oligodendrocyte	-0.170162	0.0721577	0.34084	0.87265	0.411285	-0.0142984	0.00595139
	Oligodendrocyte precursor cell	0.152917	-0.243532	0.473198	0.271829	0.406261	0.0618846	-0.0922289
Hippocampus	Astrocyte	0.061446	0.214388	0.706432	0.167783	0.964571	0.0323998	0.0408477
	Endothelial cell	0.340114	0.321157	0.191808	0.0199736	0.964571	0.0412531	0.0300442
	Microglia	0.561846	0.370417	0.00210123	0.00516508	0.964571	0.0652847	0.103633
	Neuron	-0.36473	-0.421022	0.0382457	0.000960537	0.964571	-0.348327	-0.23553
	Oligodendrocyte	-0.116691	-0.128751	0.683698	0.533087	0.964571	-0.0787182	-0.0205464
	Oligodendrocyte precursor cell	0.122516	0.217814	0.880444	0.156436	0.964571	0.230435	0.170192
Hypothalamus	Astrocyte	-0.201365	0.115594	0.159769	0.611932	0.801714	-0.000590009	0.000509684
	Endothelial cell	0.174123	0.264105	0.226001	0.189533	0.879062	0.0170772	0.0209715
	Microglia	0.291757	0.547961	0.0158826	0.00516508	0.801714	0.111003	0.130229
	Neuron	-0.269077	-0.221542	0.0304999	0.341618	0.986476	-0.213442	-0.140836
	Oligodendrocyte	0.210424	0.0125546	0.218539	0.99368	0.838667	0.105313	0.0859547
	Oligodendrocyte precursor cell	-0.264479	-0.0113297	0.0864919	0.949293	0.801714	-0.291949	0.0308786
Nucleus accumbens (basal ganglia)	Astrocyte	0.136452	0.0326203	0.244582	0.833508	0.8572	0.00385482	0.00127802
	Endothelial cell	-0.198652	-0.10125	0.191808	0.555895	0.8572	-0.00735898	-0.00353339
	Microglia	0.197052	0.415308	0.085496	0.0216001	0.743778	0.0784084	0.072424
	Neuron	-0.233636	-0.168044	0.0380037	0.39035	0.886222	-0.125951	-0.0880358
	Oligodendrocyte	-0.00886844	0.185978	0.929155	0.533087	0.743778	-0.0282223	0.0423147
	Oligodendrocyte precursor cell	-0.0128876	-0.333405	0.898961	0.156436	0.6284	0.0112808	-0.138804
Putamen (basal ganglia)	Astrocyte	0.2025	0.0384027	0.159769	0.833508	0.205008	0.044033	-0.0305767
	Endothelial cell	-0.152407	-0.183293	0.236467	0.389282	0.229005	-0.00311078	-0.00117629
	Microglia	0.237937	0.327418	0.0518475	0.0848298	0.205008	0.089916	0.0657999
	Neuron	-0.158078	-0.182987	0.148126	0.39035	0.229005	-0.123736	0.0439121
	Oligodendrocyte	-0.0423449	0.0914934	0.817697	0.87265	0.205008	-0.0594915	0.111798
	Oligodendrocyte precursor cell	0.0338792	-0.0968483	0.887829	0.692353	0.205008	0.0180304	-0.106182
Spinal cord (cervical c-1)	Astrocyte	0.253494	-0.436887	0.159769	0.0564663	0.00800506	0.0307837	-0.0308906
	Endothelial cell	0.127226	0.0711081	0.350095	0.684803	0.133292	0.0180835	0.0249883
	Microglia	0.232535	0.301403	0.122197	0.102031	0.130179	0.0855987	0.0804276
	Neuron	-0.379384	0.0441796	0.0127745	0.833442	0.0338141	-0.145766	0.0209943
	Oligodendrocyte	-0.12363	0.291585	0.683698	0.466856	0.0338141	-0.214422	0.563056
	Oligodendrocyte precursor cell	0.0771919	-0.320898	0.887829	0.156436	0.0338253	0.0278966	-0.485241
Substantia nigra	Astrocyte	-0.299483	-0.196689	0.212639	0.293389	0.750704	-0.010291	-0.00982255
	Endothelial cell	0.26563	0.265453	0.236467	0.0966816	0.828048	0.0699744	0.028226
	Microglia	0.328393	0.0187937	0.122197	0.887648	0.750704	0.052849	0.0702218
	Neuron	-0.284657	-0.217503	0.148126	0.212256	0.750704	-0.0703812	-0.146293
	Oligodendrocyte	-0.154436	-0.00105385	0.683698	0.99368	0.750704	0.0140214	-0.135785
	Oligodendrocyte precursor cell	0.138375	0.047716	0.880444	0.779662	0.750704	0.119411	0.205154
