# Supplementary material for: Molecular differences in brain regional vulnerability to aging between males and females
Source: Front Aging Neurosci. 2023 May 22;15:1153251. doi: 10.3389/fnagi.2023.1153251 (PMC10239962; doi:10.3389/fnagi.2023.1153251)
Supplement: Supplementary file 5 [file Table_5.XLSX]

## Sheet: Table S5
Table S5. Enrichment of ACGs in brains and ACGs of other tissue
ACGs.Various.Tissues	ACGs.Brain	population	module_size (ACGs.Various.Tissue)	module_size (ACGs.ACC.Female)	Overlap	Fold_Enrichment	FET_P	FET_P_corrected	SharedMembers
Artery.ANCGs	Female.ACC.ANCGs	16494	1426	763	193	2.92576	3.92e-45	1.4112e-43	ABCB10,ACTR2,ADO,AFTPH,ALDH1B1,ALKBH8,ANKRD18EP,ANKRD46,APC,ARFGEF1,ARPP19,ASB8,ASH1L,ATAD1,ATP2A2,ATP5B,ATXN7L3B,AZIN1,B3GALNT2,BECN1,BRCC3,BRF2,BTBD1,BTBD3,C11orf57,C11orf58,C2orf47,CAB39,CAPZA2,CCDC25,CCDC43,CCDC91,CDC40,CHCHD3,CHL1,CHM,CHMP3,CLCN3,CLTC,CNOT7,COL4A3BP,CSNK2A1,CUL3,CYCS,DCLRE1A,DCTN5,DDX1,DENR,DHX36,DLAT,DLD,DNAAF2,DNAJC24,DNAJC27,DPP8,DYRK1A,EHBP1,EIF4G2,EIF5,FAM115A,FAM115B,F…
Heart.ANCGs	Female.ACC.ANCGs	16494	1259	763	155	2.66138	9.04e-31	3.2544e-29	ABI2,AC007246.3,ACADSB,ACP1,ACSL3,ACTR10,ACTR2,ADSL,ALDH1B1,ALKBH8,ARMCX3,ATAD1,ATP5B,ATXN10,B3GALNT1,BPGM,BRMS1L,BTBD1,BTF3L4,C11orf58,C2orf47,CAPZA2,CCBL2,CCDC113,CCDC25,CCDC91,CHCHD3,CHML,CHMP3,CHMP5,CIAO1,CLTC,COPS4,CSTF2,CUL3,CYCS,DCUN1D5,DDHD2,DDX1,DENR,DHX36,DLAT,DLD,DNAJC28,DPP8,DSTN,EEF1E1,EIF4E,EIF4E3,EIF4G2,EIF5,FAM115A,FAM13B,FAM169A,FAM98B,FBXO9,FEM1B,FTO,GFM1,GMPS,GRSF1,GSK3B,GTPBP1…
Artery.APCGs	Female.ACC.APCGs	16494	4427	673	291	1.611	5.73e-21	2.0628e-19	AAAS,ABCD4,ABI3,AC004463.6,AC092295.7,AC138969.4,ACAP1,AEBP1,AGFG2,AKT2,ALDH16A1,ANKK1,AP001469.9,APBA3,APOL1,ARAP1,ARHGAP30,ARHGAP4,ARHGDIB,ARHGEF1,ARHGEF19,ARID3B,ASCC2,ATHL1,ATOH8,AUP1,BGN,BRAT1,C1orf162,C1QC,C4A,C4B,C9orf89,CACNA2D4,CARD9,CASP1,CC2D1B,CCDC159,CCDC17,CCDC61,CCDC84,CCDC88B,CD14,CD300A,CD33,CD37,CD4,CD74,CD81,CD99,CDK3,CDKN2A,CEBPB,CFI,CIITA,CLEC7A,CLK3,CLN3,CNPY3,CPM,CPNE1,CRTC…
Heart.APCGs	Female.ACC.APCGs	16494	1748	673	141	1.97692	6.62e-16	2.3832e-14	AAAS,ABCD4,ABHD14B,AC074117.10,ACIN1,ADAMTS1,AP001469.9,APBA3,APOLD1,ARAP1,ARHGEF19,ARHGEF5,ARID3B,AUP1,B4GALT1,BRAT1,C17orf62,C19orf18,C1orf162,CC2D1B,CCDC101,CCDC17,CCDC88B,CD99,CDA,CDK3,CDKN1A,CEBPB,CEBPD,CLK3,CNPY3,CORO1B,CRTC2,CSF3,CSK,CSTB,DDIT4,DHRS3,DVL2,EDA2R,EFNA4,EPOR,FAM193B,FBXO46,FRAT1,GADD45B,GIGYF1,GMPPA,GPS2,GPSM3,GS1-124K5.11,GTF3C5,HCLS1,HMG20B,HYAL2,IGFLR1,IL10RB,IL4R,IRF3,ITG…
Artery.APCGs	Female.AMY.APCGs	16494	4427	27	23	3.17381	3.75e-10	1.35e-08	ACRBP,AEBP1,ARHGAP9,CD74,CIITA,FCHSD1,HCLS1,HLA-DPA1,HLA-DRA,HLA-DRB1,INPP5D,LSP1,MS4A6A,PTPN6,PTPN7,RP1-18D14.7,RPS6KA1,SH3TC1,SLC17A9,SPN,TGFB1,TYK2,VENTX
Heart.ANCGs	Female.CBH.ANCGs	16494	1259	1366	334	3.20329	1.99e-92	7.164e-91	ABCD3,ABCE1,ACAT1,ACP1,ACSL3,ACSL4,ACTR10,ACTR2,ACTR6,ADAM23,ADK,AGL,AGPS,AIG1,AK3,AKAP6,AKAP7,ALDH3A2,ALDH5A1,ANAPC13,ARL1,ARL5A,ARL8B,ATAD1,ATG3,ATP5C1,ATP5F1,ATP6V1B2,ATXN10,B3GALNT1,B3GALT2,BCAP29,BPGM,BRD7,BRMS1L,BTBD1,BTBD10,BTF3L4,C11orf58,C14orf166,C17orf75,C18orf32,C2orf47,C5orf22,CACNA2D1,CANX,CAPZA2,CAT,CCDC91,CDC42,CDH2,CFL2,CHCHD3,CHML,CHMP2B,CHMP5,CISD1,CLTC,CMAS,COMMD10,COMMD8,COPS…
Artery.ANCGs	Female.CBH.ANCGs	16494	1426	1366	262	2.21849	7.05e-38	2.538e-36	AASDHPPT,ABCE1,ABHD13,ABI1,ACAT1,ACBD5,ACTR2,AGL,AGPS,AKAP6,ANAPC13,ANKRD46,ANLN,AP5M1,APC,API5,APPBP2,ARFGEF1,ARHGAP5,ARL5A,ARMC1,ARPP19,ATAD1,ATG5,ATL2,ATMIN,ATP2A2,ATP5C1,ATP5F1,BRCC3,BTBD1,BTBD10,C11orf58,C2orf47,C5orf22,C5orf30,C6orf211,CAB39,CAPRIN1,CAPZA2,CAT,CCDC43,CCDC91,CCZ1,CEP76,CFL2,CHCHD3,CHL1,CHM,CHMP2B,CLCN3,CLDN12,CLTC,COMMD10,COPS2,CPSF2,CSDE1,CUL2,CYCS,DCTN4,DDX1,DENR,DIMT1,DIS…
Blood.ANCGs	Female.CBH.ANCGs	16494	3266	1366	316	1.16828	0.000842	0.030312	ABHD13,ABI1,ACSL3,ACTR10,ACTR2,ACTR3,AGFG1,AGGF1,ANKRD50,AP5M1,APBB2,APC,APPL2,ARFGEF1,ARPC5,ARPP19,ASAH1,ATP5C1,ATP5F1,ATP6V1A,ATP6V1B2,ATP6V1H,BBS10,BCAP29,BLOC1S2,BLZF1,BRCC3,BTBD10,BTF3L4,C12orf76,C18orf32,C1D,C1GALT1C1,C2orf47,C5orf30,C6orf211,CAB39,CACNA2D1,CALB1,CAP1,CAPZA2,CBR4,CCDC126,CCDC39,CCNY,CCZ1,CD59,CD82,CDC42,CDK19,CHKA,CHMP2B,CLMN,CLMP,CLTC,COMMD2,COPS5,COQ7,CPNE4,CPPED1,CPSF2,C…
Heart.APCGs	Female.CBH.APCGs	16494	1748	1352	341	2.37992	2.96e-58	1.0656e-56	ABCB6,ABCD4,AC016773.1,AC027601.1,ACIN1,ACRBP,ADRBK1,AGAP3,AGPAT6,AKAP8L,ANAPC2,ANKLE1,ANKRD11,ANKRD13B,ANKRD13D,AP001062.7,AP1G2,AP2A2,AP5Z1,APBA3,ARHGDIG,ARID3B,ATN1,ATP13A1,ATXN2L,AXIN1,B4GALT1,BAHD1,BRAT1,BRD1,BRD4,BRF1,BTBD2,C11orf84,C17orf103,C17orf62,C1orf162,C1orf86,C2orf82,C9orf114,CAPN10,CBS,CCDC120,CCDC130,CCDC17,CCDC88B,CCDC9,CDAN1,CDKN2C,CEACAM19,CEBPB,CEBPD,CEP164,CIZ1,CLASRP,CLDN9,…
Artery.APCGs	Female.CBH.APCGs	16494	4427	1352	504	1.3889	1.19e-18	4.284e-17	AACS,ABCB9,ABCD4,ABHD11,ABHD16B,AC004463.6,AC016735.2,AC027601.1,AC068580.6,AC074289.1,ACAP1,ACBD4,ACD,ACE,ACRBP,ADAMTS13,ADRBK1,AEBP1,AGAP3,AKAP17A,AKAP8L,AKT2,AMICA1,AMT,ANAPC2,ANKLE1,ANKRD13B,ANKRD13D,ANKS3,AP001062.7,AP1G2,AP2A2,APBA2,APBA3,ARFGAP1,ARHGAP33,ARHGEF17,ARID3B,ARRB2,ARRDC1,ASIC3,ATG4B,ATN1,ATP13A1,ATXN2L,AZI1,BRAT1,BRF1,BZRAP1,C16orf58,C19orf55,C19orf71,C1orf162,C1orf86,C21orf2,C…
Heart.ANCGs	Female.CD.ANCGs	16494	1259	1159	320	3.61715	1.54e-103	5.544e-102	ABCE1,ABI2,ACN9,ACP1,ACTR10,ACTR2,ACTR6,ACYP2,AGPS,ALKBH8,APOO,ARL1,ARL5A,ARL8B,ARMCX3,ATAD1,ATP5B,ATP5C1,ATP5F1,ATP5G3,ATXN10,BCAP29,BCAS2,BPGM,BRD7,BRMS1L,BTBD1,BTF3L4,C11orf58,C12orf23,C2orf47,C3orf17,C4orf27,CANX,CAPZA2,CCBL2,CCDC112,CCDC25,CCDC90B,CCDC91,CDC27,CDC42,CDH2,CENPL,CHCHD3,CHML,CHMP2B,CHMP5,CIAPIN1,CLPX,COMMD10,COMMD8,COPS2,COPS4,COQ10B,COX10,CSTF2,CTNNB1,CUL3,CXADR,CYCS,DCTN4,DCT…
Artery.ANCGs	Female.CD.ANCGs	16494	1426	1159	323	3.22348	5.79e-90	2.0844e-88	ABCB10,ABCE1,ABHD13,ACTR2,ADO,AFTPH,AGPS,AKIRIN1,ALKBH8,ANKRD46,AP5M1,API5,APPBP2,ARCN1,ARFGEF1,ARIH1,ARL5A,ARMC1,ASB7,ASXL2,ATAD1,ATG5,ATP5B,ATP5C1,ATP5F1,ATXN7L3B,AZIN1,B3GALNT2,BAG5,BCAS2,BECN1,BRCC3,BTBD1,BTBD3,C11orf57,C11orf58,C18orf25,C1orf109,C2orf47,CAB39,CALU,CAPRIN1,CAPZA2,CCDC25,CCDC43,CCDC90B,CCDC91,CCZ1,CDC23,CDC27,CDC5L,CEBPZ,CHAMP1,CHCHD3,CHM,CHMP2B,CHUK,CLCN3,CLINT1,CLPX,CNOT7,CO…
Heart.APCGs	Female.CD.APCGs	16494	1748	979	281	2.70837	6.66e-60	2.3976e-58	AAAS,ABCA7,ABCC10,ABCD4,AC093838.4,ACRBP,ADAM8,ADAMTS1,ADRBK1,AFG3L1P,AKAP8L,ALPK1,ANKLE1,ANKRD13B,ANKRD13D,AP001469.9,AP1G2,AP5Z1,APBA3,APOLD1,ARHGAP9,ARHGEF19,ARHGEF5,ARID3B,ARMC5,ARSA,ATG16L2,ATN1,ATP13A1,AUP1,B4GALT7,BAIAP2L2,BRAT1,C17orf62,C1orf162,C7orf26,C9orf114,CAD,CAPN10,CC2D1B,CCDC120,CCDC130,CCDC142,CCDC154,CCDC88B,CCNL2,CDC25B,CDCP1,CDK10,CDK3,CDK5RAP3,CDKN1A,CEACAM19,CEBPB,CIZ1,CLAS…
Artery.APCGs	Female.CD.APCGs	16494	4427	979	492	1.8724	2.4e-58	8.64e-57	AAAS,ABCA7,ABCD4,ABHD16B,ABI3,AC016735.2,AC093838.4,AC138969.4,ACBD4,ACD,ACRBP,ADAM8,ADAMTS13,ADCK5,ADRBK1,AEBP1,AFG3L1P,AGER,AIRE,AKAP8L,AKT2,AL512652.1,ALDH16A1,ALOX5,AMT,ANKLE1,ANKRD13B,ANKRD13D,ANKS3,ANPEP,AP001007.1,AP001053.11,AP001469.9,AP1G2,APBA3,ARAP3,ARHGAP30,ARHGAP4,ARHGAP9,ARHGEF19,ARID3B,ARRB2,ARRDC1,ARSA,ASIC3,ASPSCR1,ATAD3B,ATF6B,ATG16L2,ATG2A,ATG4B,ATHL1,ATN1,ATP13A1,ATXN7L2,AUP1…
Artery.ANCGs	Female.CT.ANCGs	16494	1426	1237	182	1.7018	1.87e-13	6.732e-12	ABCF1,ACACA,ADAM19,ADO,AGAP1,AGPS,AKAP6,AKIRIN1,ALKBH8,APC,APPBP2,ARFGEF1,ARIH2,ARPP19,ASH1L,ATP5B,B3GALNT2,BCL2L2,BECN1,BRAF,BRF2,BTBD1,BTBD10,BTBD3,CAB39,CCDC25,CCDC43,CHAMP1,CHCHD3,CHM,CHMP3,CLTC,COL4A3BP,CSNK2A1,CSRP2BP,CYCS,DCTN5,DDX1,DENR,DHX36,DLAT,DLG1,DNAJC24,DNAJC27,DUSP3,DYNC1H1,DYNLL2,EHBP1,EIF2S1,EIF5,FAM168B,FAM20B,FAM53C,FAM73A,FBXO45,FBXW2,FITM2,FTO,FTSJ2,G3BP2,GAD2,GDE1,GLYR1,GNA…
Heart.ANCGs	Female.CT.ANCGs	16494	1259	1237	145	1.53567	7.72e-08	2.7792e-06	ABI2,ACSL4,ACTR10,AGPS,AKAP6,ALKBH8,ARMCX3,ATP5B,ATXN10,B3GALNT1,BRMS1L,BTBD1,BTBD10,CCBL2,CCDC112,CCDC113,CCDC25,CENPN,CES2,CHCHD3,CHML,CHMP3,CIAPIN1,CLTC,CMAS,COPS4,CTNND2,CXADR,CYCS,DDHD2,DDX1,DENR,DHX36,DLAT,DNAJC6,DNAJC7,DUSP3,EIF2S1,EIF4E,EIF4E3,EIF5,ENOPH1,ETV1,FAM210A,FBXO9,FTO,GRIN3A,GSK3B,GTPBP10,GTPBP4,HBS1L,HCCS,HECW2,HOMER1,IARS,ISCA1,ITFG1,KPNA1,LANCL1,LANCL2,LINC00087,LPGAT1,LRPPRC…
Heart.APCGs	Female.CT.APCGs	16494	1748	1152	212	1.73647	1.13e-16	4.068e-15	ABHD14B,ADAMTS10,AGPAT2,AKAP8L,ANKZF1,ANO2,APBA3,APOD,APOLD1,ARHGEF5,ARL6IP6,ARMC12,ATN1,AUP1,BAX,BRAT1,BRMS1,C14orf93,C19orf18,C1orf123,C1orf162,C1orf86,C2CD2,C9orf114,CCDC101,CCDC120,CCDC88B,CCHCR1,CD99,CDA,CDKN1A,CDKN2C,CEACAM19,CEBPB,CEBPD,CERS2,CLK3,CNPY3,CORO1B,CSF3,CSRNP1,CSTB,CXXC1,DDB2,DDIT4,DDX56,DHRS3,DPP9,DSE,DVL2,ECE1,ECHDC2,EDA2R,EIF2B4,EIF4EBP1,ELMO3,ELOF1,FAM65C,FBXO46,FGF17,FGR,F…
Artery.APCGs	Female.CT.APCGs	16494	4427	1152	384	1.24192	2.57e-07	9.252e-06	AC016735.2,AC025335.1,AC092295.7,ACBD4,ACD,ACTR5,ADAMTS10,AEBP1,AGFG2,AK1,AKAP8L,ALDH16A1,ANKZF1,ANO2,APBA3,APOL1,ARL2,ARMC12,ARPC1B,ASCC2,ASIC3,ATF6B,ATHL1,ATN1,ATOH8,AUP1,B2M,B3GNT9,BAX,BGN,BRAT1,BTBD19,C10orf11,C11orf49,C16orf13,C19orf43,C19orf66,C1orf162,C1orf228,C1orf85,C1orf86,C1S,C4A,C4B,C7,C9orf114,C9orf89,CALML4,CC2D1A,CCBL1,CCDC24,CCDC61,CCDC88B,CCHCR1,CCR10,CD14,CD151,CD4,CD40,CD72,CD7…
Artery.APCGs	Female.HIPP.APCGs	16494	4427	21	17	3.0161	3.56e-07	1.2816e-05	ABI3,ARHGAP9,C1orf162,CMTM7,CNPY3,CYBA,EBI3,GPSM3,PARVG,PTPN6,RNF166,RP11-488L18.10,SH3TC1,SPINT1,TGFB1,TMEM156,VENTX
Heart.APCGs	Male.ACC.APCGs	16494	1748	25	10	3.77437	0.000127	0.004572	AHSA2,AL161915.1,C2CD2,CTA-963H5.5,EDA2R,KIAA0930,PSTPIP1,ZNF547,ZNF571,ZNF69
Heart.ANCGs	Male.AMY.ANCGs	16494	1259	1078	182	2.21184	1.04e-25	3.744e-24	ABI2,AC007246.3,ACP1,ACTR10,ALAS1,ANKMY2,APOOL,ATP5A1,ATP5B,ATP5G3,ATP6V1D,ATXN10,B3GALNT1,BEX5,BOLA3-AS1,BRMS1L,BTBD1,BTBD10,BTF3L4,BZW2,C12orf23,C17orf75,CALM3,CCDC113,CDC42,CHCHD2,CHCHD3,CHMP3,CHMP4B,CIAO1,CIAPIN1,CISD1,CKAP4,CLTC,COPS4,COPS7A,CPNE4,CRYM,CS,CSNK1A1,CTNND2,CYCS,DCAF6,DCTN2,DCTPP1,DCUN1D5,DDX1,DENR,DHDDS,DLAT,DLD,DSTN,DUSP3,EID2,EIF2S1,EIF4G2,FBXO9,FHL1,FTO,GHITM,GPHN,GRIN3A,GRP…
Adipose.ANCGs	Male.AMY.ANCGs	16494	1241	1078	124	1.52882	9.37e-07	3.3732e-05	AAGAB,ACO2,ADRBK2,AFG3L2,AKIRIN1,ALAS1,ANXA6,AP5B1,ARPC2,ARPC5L,ARRB1,ATP5A1,ATP5B,ATP5G3,ATP9A,BICD2,BZW1,BZW2,C12orf49,C19orf12,CAMSAP1,CDK16,CFL1,CHCHD2,CIAO1,CIAPIN1,CLVS1,CS,CSNK2A1,CYCS,DCUN1D5,DLAT,DLD,DNAJC5,DTX1,EBNA1BP2,EFNB3,EID2,EIF2S1,FBXO9,FBXW2,FRMD4A,GGCT,GLUD2,GRB2,GRPEL1,HCCS,HINT1,HMGB3,HMGCS1,IARS2,KCNQ3,KIAA0100,KIAA1239,KIAA1279,LRRC59,LUZP1,MCAT,MDH2,MEIS3P1,MEIS3P2,METTL2A…
Artery.ANCGs	Male.AMY.ANCGs	16494	1426	1078	138	1.4807	1.29e-06	4.644e-05	ABI1,ACO2,AKIRIN1,APC,ATP2A2,ATP5A1,ATP5B,ATXN7L3B,AZIN1,B3GALNT2,BECN1,BRCC3,BTBD1,BTBD10,C16orf72,CAB39,CAPRIN1,CDC40,CHCHD3,CHMP3,CLTC,CSNK2A1,CYCS,DCAF6,DCTN5,DDX1,DENR,DLAT,DLD,DNAJC27,DUSP3,EIF2S1,EIF4G2,EXT1,FAM168B,FAM53C,FBXO16,FBXW2,FHOD3,FTO,G3BP2,GABARAPL1,GHITM,GLUD2,GLYR1,GPHN,GTF2H1,HCCS,HCG11,HMGN4,IARS2,IMMT,JAZF1,KPNA4,KRAS,LMBR1,LMO4,MARK1,MDH1,MKRN1,MOB4,MORF4L1P1,MPP7,MRPL15,…
Heart.APCGs	Male.AMY.APCGs	16494	1748	903	149	1.55698	1.7e-08	6.12e-07	ABHD14B,AC009948.5,AC084018.1,AHSA2,AL161915.1,ANKRD49,ANKS6,APOD,AUP1,AXIN1,BRAT1,C14orf93,C19orf18,C2CD2,CARS2,CBLB,CC2D1B,CCDC101,CCDC154,CDA,CDK19,CEP44,CLK1,CLK4,CORO1B,CROCC,CRTC3,CSK,CTD-2201E18.3,CTDSP1,CXXC1,DDB2,DLL1,DNA2,DNASE1L2,DPP9,DTX2,DVL2,EDA2R,ELMO3,FAM186A,FBRS,FBXO46,FBXW4,FMO3,GABPB2,GGT1,GPS2,GSDMB,GTF2IRD2B,GTF3C5,H2AFJ,HEXDC,HYAL2,IL10RB,ING5,IRF2BP2,KB-1460A1.5,KIAA0930,K…
Heart.ANCGs	Male.CB.ANCGs	16494	1259	982	180	2.40138	7.19e-30	2.5884e-28	ACBD6,ACP1,ACSL3,ACTR10,ADAM23,AIG1,ALAS1,ALKBH3,ANKMY2,APP,ATP5A1,ATP5B,ATP5C1,ATP5F1,ATP5G3,ATP5O,ATP6V1B2,ATP6V1E1,ATXN10,BEX4,BTBD1,BTBD10,BZW2,C11orf74,C17orf75,C4orf27,C7orf73,CACNA2D1,CALM3,CCDC25,CDC42,CHCHD3,CHMP3,CIAPIN1,CKAP4,CLNS1A,CLTC,CMAS,COPG2,COPS3,COPS4,CRYM,CS,CUL2,CXADR,DAP3,DCAF6,DCTN2,DCTPP1,DCUN1D5,DDX1,DENR,DHDDS,DHX36,DNAJC6,DNAJC7,DSTN,ECHDC1,EIF2A,EIF3F,EIF3H,EIF3M,EIF4…
Heart.APCGs	Male.CB.APCGs	16494	1748	1226	178	1.36998	5.38e-06	0.00019368	ABCB6,AC016773.1,ACVRL1,AEN,ANKRD42,APBA3,ARMC12,ATP13A1,AUP1,AXIN1,BRMS1,C12orf65,C1orf64,C1orf86,C1QTNF1,C2CD2,C2orf82,CAPS,CARD6,CCDC101,CCDC9,CDA,CDH26,CLASRP,CLK2,CPSF7,CROCC,CST3,CSTB,DAXX,DAZAP1,DDX27,DHRS3,DHX34,DPP9,DTX2,ECE1,EDA2R,EHMT1,EIF1AD,ELOVL7,FAM186A,FAM50A,FAM65C,FBRS,FGF17,FGR,FIBIN,GAK,GALNS,GAS2L1,GAS6,GMEB2,GNA12,GOLGA3,GPR143,GPR146,GPS2,GRAMD1C,HAUS8,HIF3A,HSBP1L1,HTATIP2…
Nerve.APCGs	Male.CB.APCGs	16494	325	1226	40	1.65582	0.00113	0.04068	ACBD4,ADIPOR2,AEN,ARHGEF4,ARHGEF6,B2M,BCL2,BMP7,C2orf88,CBFB,CDH6,ECE1,ECM1,EDA2R,ENTPD2,EPHA6,FAM181B,FGR,GFAP,GPC5,HTATIP2,ITGB4,MORC2,MTSS1L,P4HA2,PARP10,PCDHB4,PNMT,PPP1R1B,PRB2,PRDM11,RP11-839D17.3,RP5-884C9.2,SDCCAG8,SLC15A3,SLC24A4,SLC38A3,SLC6A12,TMEM176A,TMEM176B
Heart.ANCGs	Male.CBH.ANCGs	16494	1259	603	81	1.75982	3.75e-07	1.35e-05	ACSL3,AIG1,APOOL,APP,ARMCX3,ATXN10,BMP2K,BZW2,C17orf75,CAT,CCDC25,CDV3,CENPN,CHMP3,CIAPIN1,CLTC,CPPED1,CSNK1A1,DIRC2,DMD,DYNC1I2,EIF4E3,ENPP6,EPRS,FKBP14,GART,GM2A,GUF1,HAUS2,HBS1L,HINT3,HMGCS1,IARS,ILDR2,LAMP2,LANCL1,LINC00472,LPGAT1,LYRM2,MFN2,MOG,MORF4L1P1,MTMR2,NCOA4,NDN,NDUFS1,NNT,NUCKS1,OXCT1,PARP1,PCCB,PLA2G12A,PSME3,PTPN11,QDPR,RABEP1,RASGRP3,RCAN1,RNF141,SCO1,SEMA3C,SERBP1,SET,SLC30A9,SL…
Artery.ANCGs	Male.CBH.ANCGs	16494	1426	603	74	1.41945	0.0013	0.0468	ANLN,ARFGEF1,ATXN1L,AZIN1,B3GALNT2,BCL2L13,BCL2L2,BECN1,C21orf91,CAB39,CAT,CCDC25,CDV3,CHM,CHMP3,CLCN3,CLTC,CSDE1,DCTN5,DYNC1I2,DYNC1LI2,DYNLL2,EIF3A,EPM2A,EPRS,GDE1,GUF1,HBS1L,HCG11,HINT3,KIAA1586,KIDINS220,KIFAP3,KTN1,MAN1A2,MAP4,MFN2,MORF4L1P1,NCOA4,NDUFS1,NNT,OXCT1,PARP1,PCYT1B,PDE3A,PDZD8,PSME3,PTP4A1,PTPN11,RABEP1,RDX,RFFL,RPL7L1,SERBP1,SLC30A9,SLC38A1,SMAP1,STRBP,TGOLN2,TIPRL,TOP2B,TOX4,TR…
Heart.APCGs	Male.CBH.APCGs	16494	1748	741	141	1.7955	1.84e-12	6.624e-11	ABCB6,ACRC,ANKRD13D,ANKRD42,APBA3,ARMC12,ATP13A1,AUP1,AXIN1,BAIAP2L2,BRAT1,BTBD2,C12orf65,C1orf162,C1orf86,CAPN10,CARS2,CCDC101,CDK10,CDKN2C,CEACAM19,CLK3,CSTB,CTD-2324F15.2,CYHR1,DAZAP1,DEDD2,DFFB,DNA2,DRG2,DTX2,ELMOD3,ELOF1,FAM186A,FBXO31,FGF17,FIZ1,GAK,GAS2L1,GAS6,GGT1,GHDC,GMEB2,GOLGA3,GPR108,GPS2,GTPBP6,HSBP1L1,IKBKB,INPP5K,IP6K2,IRF2BP2,JDP2,KAT8,KB-1460A1.5,KLF2,KLKB1,KRI1,KXD1,LCN10,LEMD2…
Heart.ANCGs	Male.CD.ANCGs	16494	1259	2325	315	1.77496	5.04e-27	1.8144e-25	ABCE1,ABI2,AC007246.3,ACADSB,ACBD6,ACP1,ACSL4,ACTR10,ACTR2,ADAM23,ADSL,AGK,AKAP6,ALKBH8,ANKMY2,APP,ARL1,ARL8B,ARMCX1,ARMCX3,ARV1,ASH2L,ATAD1,ATP5A1,ATP5B,ATP5C1,ATP5F1,ATP5G3,ATP6V1D,ATP6V1E1,ATXN10,AUH,B3GALNT1,BCAS2,BEX4,BEX5,BOLA3-AS1,BRMS1L,BTBD1,BTBD10,BTF3L4,BZW2,C11orf58,C17orf75,C2orf47,C5orf22,CACNA2D1,CALM2,CALM3,CAP2,CDC42,CENPL,CENPN,CHCHD3,CHCHD7,CHMP2B,CHMP3,CIAO1,CIAPIN1,CISD1,CLTC…
Artery.ANCGs	Male.CD.ANCGs	16494	1426	2325	260	1.29347	3.19e-06	0.00011484	AASDHPPT,ABCE1,ABCF1,ACO2,ACTR2,ADO,AKAP11,AKAP6,ALKBH8,APC,API5,ARPP19,ASH2L,ATAD1,ATP2A2,ATP5A1,ATP5B,ATP5C1,ATP5F1,ATXN7L3B,BCAS2,BCL7A,BECN1,BRCC3,BRF2,BTBD1,BTBD10,BTRC,C11orf58,C16orf45,C16orf70,C2orf47,C5orf22,CAB39,CAP2,CAPRIN1,CCDC43,CDC40,CHCHD3,CHL1,CHM,CHMP1B,CHMP2B,CHMP3,CLINT1,CLTC,CNOT7,CNST,COL4A3BP,COPS2,COPS3,COX10,CSNK2A1,CUL2,CYCS,DCAF6,DCTN5,DDX1,DENR,DHX36,DLAT,DLD,DNAJC24,D…
Heart.APCGs	Male.CD.APCGs	16494	1748	1595	266	1.57364	3.99e-15	1.4364e-13	AAAS,ABCC3,ABCD4,ABHD14B,ABHD3,AC009948.5,AC074117.10,AC084018.1,ACIN1,ACRBP,ADAM32,ADAMTS10,AEN,AGPAT2,AHSA2,AL161915.1,ALPK1,ANKRD10,AP001469.9,AP006621.5,AP4M1,APBA3,ARHGEF19,ARHGEF5,ARL6IP6,AUP1,BAIAP2L2,BANP,BBC3,BCL6,BRAT1,C14orf93,C19orf18,C1orf162,C2CD2,C2orf42,C2orf82,C9orf114,CARS2,CBLB,CBS,CC2D1B,CCDC101,CCDC120,CCDC151,CCDC154,CCDC88B,CCL28,CCNL2,CD99,CDK13,CEBPB,CEBPD,CEP44,CLK1,CLK3…
Adipose.APCGs	Male.CD.APCGs	16494	2333	1595	270	1.19678	0.000574	0.020664	A4GALT,AASDH,AC009948.5,AC138969.4,ACAP2,ADAM33,AKR7L,AMT,ANKRD10,AP000473.5,APOBEC3C,APOBEC3G,ARHGAP15,ARHGAP6,ARID2,ATP10D,BARD1,BBC3,BIRC3,BTN3A1,BTN3A2,BTN3A3,C1orf226,C1orf85,C1QTNF6,C1S,C2orf42,C4A,C5orf45,C5orf56,C6orf1,C9orf9,CALCOCO2,CARD11,CARS2,CCDC101,CCDC154,CCDC88B,CCL28,CD37,CDC14A,CEP290,CEP44,CEP78,CHADL,CHEK2,CHI3L1,CLK1,CLK3,CNPY3,COL1A1,COL21A1,COL6A1,CPEB2,CREBRF,CROCC,CRTAP,…
Heart.ANCGs	Male.CT.ANCGs	16494	1259	1726	177	1.34348	1.85e-05	0.000666	ABI2,ACBD6,ACP1,ACSL4,ACTR10,ALDH1B1,ALKBH3,ARMCX3,ATP5A1,ATP5B,ATP5C1,ATXN10,B3GALT2,BRMS1L,BTBD1,BTBD10,BZW2,CALM2,CALM3,CAPZB,CCDC113,CDC42,CENPN,CHCHD3,CHCHD7,CHML,CHMP3,CHMP4B,CIAPIN1,CKAP4,CLTC,COPS3,COPS4,COPS5,COX10,CUL2,CXADR,DCAF6,DCTN2,DCTPP1,DCUN1D5,DDHD2,DDX1,DDX50,DENR,DHX36,DLAT,DLD,DNAJC7,DUSP3,EID2,EIF2S2,EIF4E3,ENOPH1,FARS2,FARSB,FBXO25,FBXO9,FTO,GARS,GLRX3,GPHN,GRIA1,GRIN3A,GRS…
Heart.APCGs	Male.CT.APCGs	16494	1748	1299	192	1.39469	6.56e-07	2.3616e-05	AAAS,ABCB6,ABCD4,ABHD14B,AC074117.10,AC084018.1,ACIN1,AHSA2,ANKLE1,ANKS6,ANKZF1,AP006621.5,APOD,ARAP1,ARL6IP6,ARMC12,AUP1,BAX,BET1,BRAT1,C14orf93,C18orf54,C19orf18,C1orf162,C2CD2,C9orf114,CAPS,CARS2,CBS,CCDC101,CCDC120,CCDC154,CCHCR1,CCNL2,CD99,CEP44,CLK1,CLK2,CLK3,CORO1B,CREB3L4,CSTB,CTA-963H5.5,CXXC1,DDB2,DDIT4,DICER1-AS1,DLL1,DNASE1L2,DNHD1,DSE,DTX2,DVL2,ECHDC2,EDA2R,EFNA4,ELMO3,EPOR,FAM186A,F…
Adipose.APCGs	Male.CT.APCGs	16494	2333	1299	230	1.25179	0.00011	0.00396	AC025335.1,ACOX2,ANKDD1A,ANKFN1,ANKLE1,ANKZF1,AP000473.5,APH1B,APOBEC3C,ARMC12,ATP11C,BBS2,BBX,BCL10,BET1,BRCA1,BTN3A1,BTN3A3,C4A,C5orf56,CALCOCO2,CAPS,CARS2,CCDC101,CCDC11,CCDC121,CCDC154,CCDC8,CCNG1,CDC14A,CDKN2A,CEP128,CEP44,CLK1,CLK3,CNKSR3,CNTLN,CP,CPQ,CREBRF,CTC-462L7.1,CTD-3195I5.1,CTPS2,CTSH,CWC22,CYP27A1,CYP39A1,CYP4V2,CYTL1,DCST2,DDB2,DENND4C,DICER1-AS1,DISP1,DMPK,DPF2,DPY19L4,EDA2R,EGL…
Heart.ANCGs	Male.FC.ANCGs	16494	1259	1149	171	1.94974	3.17e-18	1.1412e-16	ABI2,AC007246.3,ACADSB,ACP1,ACSL4,ACTR10,ACTR2,ADSL,ALCAM,ALKBH8,APOOL,ARHGAP28,ARMCX3,ATAD1,ATXN10,B3GALNT1,BCAS2,BRMS1L,BTBD10,BTF3L4,BZW2,C11orf58,C12orf23,CALM2,CALM3,CAPZA2,CDC42,CDC42EP3,CHCHD3,CHCHD7,CHML,CHMP2B,CHMP3,CHMP5,COPS4,CTNNB1,CXADR,CYCS,DCAF6,DDX50,DENR,DHX36,DLAT,DLD,DSTN,DTWD2,DUSP3,EEF1E1,EIF2A,EIF4E,EIF4E3,ENPP6,FAM174A,FBXO9,FTO,GMPS,GPHN,GRIA1,GRIN3A,HERC6,HMGCS1,HOMER1,IB…
Artery.ANCGs	Male.FC.ANCGs	16494	1426	1149	151	1.52007	7.59e-08	2.7324e-06	ABCB10,ACTR2,AKAP11,ALKBH8,AMOTL1,ANKRD18EP,ARFGEF1,ARIH1,ARPP19,ATAD1,AZIN1,B3GALNT2,BCAS2,BECN1,BRCC3,BTBD10,C11orf58,CAPZA2,CDC40,CHCHD3,CHL1,CHM,CHMP2B,CHMP3,CYCS,DCAF6,DCTN5,DENR,DHX36,DLAT,DLD,DNAJC24,DOCK11,DUSP3,DYM,DYRK1A,ECD,EHBP1,EI24,EXT1,FAM20B,FAM73A,FBXW2,FILIP1,FTO,G3BP2,GABARAPL1,GAD2,GDE1,GNAL,GPHN,GTF2H1,HMGN4,IBTK,ISCA1,JAZF1,KIDINS220,KIF2A,KLHL13,KLHL8,KRAS,LANCL2,LMBR1,LRPP…
Heart.APCGs	Male.FC.APCGs	16494	1748	956	216	2.13197	1.06e-28	3.816e-27	AAAS,ABCD4,AC016773.1,AC084018.1,ACIN1,AGPAT2,AKAP8L,AL161915.1,ANKS6,AP5Z1,APBA3,ARAP1,ARMC5,ATN1,ATP13A1,AUP1,AXIN1,BAIAP2L2,BRAT1,C1orf86,C2CD2,C9orf114,CAPN10,CAPS,CARS2,CBS,CC2D1B,CCDC101,CCDC120,CCDC130,CCDC151,CCDC9,CCHCR1,CCND3,CDKN2C,CEACAM19,CLASRP,CLDN9,CLK3,CORO1B,CPSF3L,CROCC,CRTC2,CSTB,CXXC1,DAXX,DDX31,DNASE1L2,DOLPP1,DPP9,DRG2,DTX2,DVL2,E2F4,EDA2R,EHMT1,EIF2B4,ELMO3,ELMOD3,ELOF1,EP…
Heart.ANCGs	Male.HIPP.ANCGs	16494	1259	3061	456	1.95165	4.52e-54	1.6272e-52	ABI2,AC007246.3,ACADSB,ACBD6,ACP1,ACSL4,ACTR10,ACTR2,ACTR6,ADAM23,ADK,ADSL,AKAP6,ALAS1,ALDH5A1,ALKBH8,ANAPC13,ANKMY2,APOO,APP,ARHGAP28,ARL1,ARL8B,ARMCX1,ARMCX3,ARNT2,ASH2L,ATAD1,ATP5A1,ATP5B,ATP5C1,ATP5F1,ATP5G3,ATP5J,ATP5O,ATP6V1B2,ATP6V1D,ATP6V1E1,ATPAF1,ATXN10,AUH,B3GALNT1,BCAP29,BCAS2,BEX4,BEX5,BOLA3-AS1,BPGM,BRMS1L,BTBD1,BTBD10,BTBD9,BTF3L4,BZW2,C11orf58,C11orf74,C12orf23,C17orf75,C1QBP,C22o…
Artery.ANCGs	Male.HIPP.ANCGs	16494	1426	3061	369	1.39434	5.33e-13	1.9188e-11	AASDHPPT,ABHD13,ABI1,ACACA,ACO2,ACTR2,AFTPH,AKAP11,AKAP6,AKIRIN1,AKTIP,ALKBH8,ANAPC13,ANKRD46,AP5M1,APC,API5,ARFGEF1,ARHGAP35,ARIH1,ARPP19,ASB8,ASH1L,ASH2L,ASNSD1,ATAD1,ATG5,ATMIN,ATP2A2,ATP5A1,ATP5B,ATP5C1,ATP5F1,ATP5J,ATXN7L3B,AZIN1,B3GALNT2,BCAS2,BCL7A,BECN1,BRAF,BRCC3,BRF2,BTBD1,BTBD10,BTBD3,BTRC,C11orf58,C16orf45,C16orf70,C16orf72,C16orf87,C2orf47,C5orf22,CAB39,CAP2,CAPRIN1,CAPZA2,CCDC25,CCD…
Heart.APCGs	Male.HIPP.APCGs	16494	1748	2590	426	1.55201	1.22e-23	4.392e-22	AAAS,ABCC3,ABCD4,ABHD14B,ABHD3,AC016773.1,AC074117.10,AC084018.1,ACIN1,ACRBP,ACRC,ACVRL1,AGPAT2,AHSA2,AL161915.1,ANAPC2,ANKRD10,ANKS6,ANO2,AP006621.5,APBA3,APOD,ARAP1,ARHGAP27,ARHGAP9,ARHGEF19,ARHGEF5,ARL6IP6,ARMC12,ARRDC2,ARSA,ASAP3,ATG16L2,ATP13A1,AUP1,AXIN1,B4GALT1,BAX,BAZ2A,BOK,BRAT1,C14orf93,C17orf62,C19orf18,C19orf38,C1orf162,C1QTNF1,C2CD2,C2orf82,C9orf114,CAD,CAPN3,CAPS,CARD6,CARS2,CBLB,CC…
Artery.APCGs	Male.HIPP.APCGs	16494	4427	2590	802	1.1537	1.92e-07	6.912e-06	AAAS,ABCB1,ABCD4,ABCG2,ABHD11,ABI3,AC009133.12,AC017099.3,AC068580.6,AC074289.1,AC084018.1,AC135178.1,AC138969.4,ACAP1,ACRBP,ACRC,ACSF2,ACSM5,AD000090.2,ADAMTS7,ADAP2,ADORA3,ADRA2B,AEBP1,AGER,AHSA2,AK1,AKAP17A,AKT2,AL133458.1,ALDH16A1,AMT,ANAPC2,ANKK1,ANKRD10,ANKS3,ANKS6,ANO2,AOAH,AP001007.1,AP006621.5,APBA3,APH1A,APOBEC3G,APOL1,APPL2,ARAP1,ARAP2,ARHGAP19,ARHGAP22,ARHGAP25,ARHGAP27,ARHGAP30,ARHGA…
Nerve.APCGs	Male.HIPP.APCGs	16494	325	2590	71	1.39124	0.00197	0.07092	ADIPOR2,AHNAK,ARAP2,ARHGEF6,B2M,CASP1,CBFB,CCND1,CD81,CDK4,CDKN2A,CDKN2B,CNKSR3,COBL,CYP27A1,CYP2U1,DPYD,ECE1,EDA2R,ENTPD2,FAM181B,FDXR,FGR,GAA,GFAP,GLIS3,GNAI2,GPR56,HEPH,HLA-DOA,IRF2BP2,ISG20,ITGB4,KLF6,LAMA2,LHFPL2,LMF2,LRRC1,MORC2,MT1L,MTSS1L,MYOT,PARP10,PCDHB4,PHF19,PHF2,PLCE1,PLOD1,PLXNB2,PREX1,RAB9A,RARRES2,RASSF4,RBL1,SAMHD1,SDCCAG8,SLC15A3,SLC38A3,SLC6A12,SOX10,SOX2,STAG2,SUCLG2,TMEM176A…
Heart.ANCGs	Male.HTH.ANCGs	16494	1259	2366	459	2.54155	1.04e-93	3.744e-92	ABCE1,ABI2,AC007246.3,ACADSB,ACBD6,ACP1,ACSL3,ACSL4,ACTR10,ACTR2,ACTR6,ADAM23,ADK,ADPRHL1,AGK,AGPS,AKAP6,ALAS1,ALCAM,ALDH1B1,ALKBH8,ANKMY2,APOO,APOOL,APP,ARL1,ARL8B,ARMCX3,ARMCX6,ASH2L,ATAD1,ATP5A1,ATP5B,ATP5C1,ATP5F1,ATP5G3,ATP5J,ATP6V1B2,ATP6V1D,ATP6V1E1,ATPAF1,ATXN10,AUH,B3GALT2,BCAP29,BCAS2,BOLA3-AS1,BPGM,BRMS1L,BTBD1,BTBD10,BTF3L4,BZW2,C17orf75,C2orf47,C4orf27,C5orf22,CALM2,CALM3,CAMK2D,CAPZ…
Artery.ANCGs	Male.HTH.ANCGs	16494	1426	2366	458	2.23902	1.59e-72	5.724e-71	AASDHPPT,ABCE1,ABCF1,ACACA,ACO2,ACTR2,ADAM9,ADO,AFTPH,AGAP1,AGPS,AKAP11,AKAP6,AKIRIN1,AKTIP,ALDH1B1,ALKBH8,AMD1,ANKRD17,ANKRD18EP,ANKRD46,AP5M1,APC,API5,APPBP2,APPL1,ARCN1,ARFGEF1,ARIH1,ARIH2,ARMC1,ARPP19,ASB2,ASB8,ASH2L,ASNSD1,ATAD1,ATG5,ATMIN,ATP2A2,ATP5A1,ATP5B,ATP5C1,ATP5F1,ATP5J,ATXN7L3B,AZIN1,B3GALNT2,BAG5,BCAS2,BCL2L2,BECN1,BIRC2,BRAF,BRCC3,BRF2,BTBD1,BTBD10,BTBD3,C16orf70,C1orf109,C2orf47…
Heart.APCGs	Male.HTH.APCGs	16494	1748	2388	481	1.90062	1.24e-51	4.464e-50	7SK,AAAS,ABCC10,ABCD4,ABHD14B,ABHD3,AC009948.5,AC027601.1,AC068039.4,AC074117.10,AC084018.1,AC093838.4,ACIN1,ACRBP,ACSF3,ADAM8,ADAMTS10,AFG3L1P,AGAP6,AGPAT2,AHSA2,AKAP8L,ALPK1,ANKLE1,ANKRD10,ANKRD13D,ANKRD49,ANKZF1,AP001469.9,AP006621.5,AP4M1,AP5Z1,APBA3,ARAP1,ARHGAP27,ARHGEF19,ARHGEF5,ARID3B,ARL6IP6,ARMC12,ATG16L2,ATN1,ATP13A1,AUP1,AXIN1,B9D2,BAIAP2L2,BAX,BAZ2A,BCL6,BRAT1,BRD1,C11orf35,C12orf65,…
Artery.APCGs	Male.HTH.APCGs	16494	4427	2388	829	1.29341	2.5e-20	9e-19	7SK,AAAS,ABCD4,ABHD16B,ABI3,AC009133.12,AC009948.5,AC016735.2,AC017099.3,AC025335.1,AC027601.1,AC068039.4,AC068580.6,AC069213.1,AC084018.1,AC092295.7,AC093838.4,AC135178.1,ACAP1,ACBD4,ACOT11,ACRBP,ACSF2,ACSF3,ACTR5,ADAM8,ADAMTS10,ADAP2,ADCK4,ADCK5,AEBP1,AFG3L1P,AGAP6,AGER,AGFG2,AHSA2,AK1,AKAP8L,AKIP1,AKR7A3,AKT2,AMT,ANKK1,ANKLE1,ANKRD10,ANKRD13D,ANKS3,ANKZF1,AP001053.11,AP001469.9,AP006621.5,APBA…
Nerve.APCGs	Male.SC.APCGs	16494	325	56	6	5.43758	0.000792	0.028512	BCL2,CDKN2A,CDKN2B,FDXR,IRF2BP2,TOB2
