# Supplementary material for: Molecular differences in brain regional vulnerability to aging between males and females
Source: Front Aging Neurosci. 2023 May 22;15:1153251. doi: 10.3389/fnagi.2023.1153251 (PMC10239962; doi:10.3389/fnagi.2023.1153251)
Supplement: Supplementary file 6 [file Table_6.XLSX]

## Sheet: Table S6A
Table S6A. Age correlated genes across the 13 brain regions in the males and females.
Symbol	Male.APCG	Male.ANCG	Female.APCG	Female.ANCG	Class	AMY.M.rho	AMY.M.p.value	AMY.M.BH.Adj.p	AMY.F.rho	AMY.F.p.value	AMY.F.BH.Adj.p	ACC.M.rho	ACC.M.p.value	ACC.M.BH.Adj.p	ACC.F.rho	ACC.F.p.value	ACC.F.BH.Adj.p	CD.M.rho	CD.M.p.value	CD.M.BH.Adj.p	CD.F.rho	CD.F.p.value	CD.F.BH.Adj.p	CBH.M.rho	CBH.M.p.value	CBH.M.BH.Adj.p	CBH.F.rho	CBH.F.p.value	CBH.F.BH.Adj.p	CB.M.rho	CB.M.p.value	CB.M.BH.Adj.p	CB.F.rho	CB.F.p.value	CB.F.BH.Adj.p	CT.M.rho	CT.M.p.value	CT.M.BH.Adj.p	CT.F.rho	CT.F.p.value	CT.F.BH.Adj.p	FC.M.rho	FC.M.p.value	FC.M.BH.Adj.p	FC.F.rho	FC.F.p.value	FC.F.BH.Adj.p	HIPP.M.rho	HIPP.M.p.value
AARD	0	4	0	1	Consistent.ANCG	-0.330616	0.00670165	0.0781181	-0.234139	0.182597	0.517792	-0.30778	0.00439854	0.182121	-0.261726	0.117632	0.297994	-0.418599	3.2309e-06	0.00280476	-0.0249457	0.870788	0.941485	-0.105596	0.298231	0.561402	-0.329203	0.046637	0.174041	-0.123428	0.179246	0.421392	-0.130707	0.35088	0.715466	-0.444497	1.44117e-06	0.00333532	-0.484997	0.000357585	0.0216044	-0.416951	3.55705e-05	0.0136257	-0.263624	0.114897	0.552809	-0.292963	0.00719261
ABCE1	0	2	0	1	Consistent.ANCG	0.0144629	0.908241	0.952778	-0.258622	0.139711	0.476214	-0.0920015	0.405217	0.635086	-0.231228	0.16852	0.359303	-0.257804	0.00540876	0.0441644	-0.457988	0.00155869	0.0382144	0.000674961	0.99471	0.997856	-0.404396	0.0130471	0.0887418	0.0745528	0.418363	0.662108	-0.159216	0.254808	0.654822	-0.0197842	0.838955	0.908225	-0.205885	0.151452	0.339454	-0.172763	0.0995917	0.283561	-0.172432	0.307474	0.69385	-0.229643	0.0367606
ABI2	0	5	0	1	Consistent.ANCG	-0.386853	0.00133348	0.0417711	-0.403942	0.0178255	0.284622	-0.316564	0.00334912	0.180335	-0.596723	9.6919e-05	0.0380615	-0.348994	0.00013207	0.0117749	-0.415547	0.00452908	0.0598095	-0.253289	0.0114199	0.112429	-0.354723	0.0312212	0.140088	-0.104999	0.253732	0.510561	-0.0479364	0.733211	0.915218	-0.262754	0.00600898	0.0589251	-0.404876	0.0035397	0.0526454	-0.335646	0.00107235	0.0372367	-0.503028	0.00150734	0.407575	-0.506985	1.00368e-06
AC006946.15	0	3	0	1	Consistent.ANCG	-0.236393	0.056011	0.210847	-0.347946	0.0437511	0.344637	-0.265344	0.0147126	0.221576	-0.140239	0.407748	0.591868	-0.361837	7.08606e-05	0.009363	0.0602247	0.694328	0.840594	0.0339519	0.738664	0.877057	0.256329	0.125674	0.309799	0.0311417	0.735626	0.875654	0.132514	0.344203	0.712448	-0.422338	5.29144e-06	0.00467676	-0.411907	0.00295745	0.0489809	-0.345287	0.000749247	0.0334894	-0.176441	0.296192	0.686946	-0.270627	0.0133423
AC024560.3	0	2	0	1	Consistent.ANCG	-0.396153	0.000992298	0.0372004	0.0996999	0.574797	0.807009	-0.300321	0.00550958	0.190012	-0.513643	0.00114805	0.0612813	-0.237283	0.0106691	0.0633921	-0.133827	0.380796	0.61108	-0.156135	0.122764	0.357149	-0.141565	0.403282	0.618305	-0.125891	0.170658	0.410004	-0.104371	0.457029	0.785452	-0.227974	0.0176471	0.0981681	-0.475669	0.000480945	0.0245595	-0.275525	0.00785434	0.0819906	-0.297477	0.0737592	0.507204	-0.136398	0.218864
AC141928.1	0	4	0	1	Consistent.ANCG	-0.143174	0.251446	0.468521	-0.238402	0.174532	0.510678	-0.127134	0.249145	0.502249	-0.307839	0.0638052	0.218477	-0.343867	0.000168095	0.012805	0.0353621	0.817615	0.912695	-0.152132	0.13278	0.37184	0.308533	0.0631785	0.208128	-0.00676698	0.941525	0.976193	0.0148639	0.915871	0.976029	-0.334544	0.000402003	0.0225532	-0.417531	0.00255434	0.045822	-0.429837	1.90253e-05	0.0122687	-0.189067	0.262408	0.662799	-0.304324	0.00515562
ACP1	0	6	0	2	Consistent.ANCG	-0.390541	0.00118723	0.0402912	-0.389364	0.0228399	0.306776	-0.25317	0.0201486	0.231532	-0.474007	0.00304004	0.0755649	-0.351938	0.00011477	0.0110827	-0.439126	0.00254631	0.0468214	-0.242648	0.0155231	0.128139	-0.525855	0.000830073	0.0254012	-0.295803	0.00103743	0.0269324	-0.189889	0.173237	0.583607	-0.264308	0.00570723	0.0571901	-0.339096	0.0159975	0.104625	-0.349325	0.000642549	0.0319668	-0.128864	0.447179	0.776071	-0.512168	7.44801e-07
ACSL3	0	2	0	1	Consistent.ANCG	-0.14254	0.253573	0.470623	-0.370085	0.0312104	0.323357	-0.148038	0.178988	0.430543	-0.52742	0.00079559	0.0568072	-0.103631	0.270396	0.44968	-0.341066	0.0218606	0.130593	-0.345044	0.000469459	0.0296676	-0.499261	0.00165679	0.0332851	-0.257324	0.0045499	0.0566386	-0.226261	0.103286	0.495166	-0.120474	0.214249	0.398541	-0.265784	0.0621047	0.203326	-0.208362	0.0462451	0.189272	-0.409097	0.0119325	0.448693	-0.230696	0.0358826
ACSL4	0	4	0	2	Consistent.ANCG	-0.135106	0.279428	0.496112	-0.165818	0.348645	0.662811	-0.238831	0.0286774	0.246923	-0.267373	0.109638	0.286906	-0.309338	0.000768354	0.0201235	-0.32622	0.0287434	0.15059	-0.255143	0.0108116	0.110419	-0.472843	0.0031229	0.0438003	-0.119896	0.19211	0.436516	-0.218563	0.115882	0.509336	-0.250805	0.00884224	0.0700499	-0.438911	0.00142982	0.0369422	-0.318691	0.00196062	0.0473441	-0.256358	0.12563	0.560474	-0.366037	0.000666259
ACTR10	0	7	0	1	Consistent.ANCG	-0.397052	0.000963909	0.0369548	-0.478945	0.00416183	0.235086	-0.266855	0.0141357	0.221576	-0.465889	0.0036601	0.0792674	-0.327155	0.000358684	0.0156639	-0.411007	0.00503718	0.0623748	-0.2309	0.0214814	0.148684	-0.573635	0.000205945	0.0143935	-0.317972	0.000401549	0.0159211	-0.321569	0.0188759	0.28213	-0.327153	0.000548413	0.0254974	-0.353606	0.0117655	0.0900095	-0.326755	0.00147775	0.0429262	-0.262971	0.115832	0.552977	-0.440584	3.06798e-05
ACTR2	0	3	0	1	Consistent.ANCG	-0.244909	0.0474868	0.193873	-0.267468	0.126197	0.462152	-0.182452	0.0966899	0.33406	-0.49221	0.00197192	0.0671765	-0.293036	0.00148194	0.0247467	-0.414618	0.00462924	0.0598861	-0.259257	0.0095621	0.105285	-0.502069	0.00154423	0.0321597	-0.206542	0.0236148	0.135074	-0.270085	0.0504791	0.400097	-0.171877	0.0752924	0.213871	-0.343693	0.014535	0.100184	-0.268732	0.00959258	0.0892386	-0.195564	0.246055	0.652304	-0.447081	2.26358e-05
ACTR3	0	1	0	1	Consistent.ANCG	-0.0662655	0.597056	0.764379	-0.1486	0.401615	0.698023	-0.135948	0.217557	0.470358	-0.134216	0.428374	0.610432	-0.165019	0.0780009	0.203825	-0.397728	0.00681855	0.0720342	-0.0955708	0.346706	0.605845	-0.487571	0.00220684	0.037716	-0.072716	0.429953	0.67124	-0.134274	0.337777	0.710072	-0.162112	0.0936952	0.242283	-0.322053	0.02256	0.124223	-0.178945	0.0878738	0.264469	-0.0114422	0.946412	0.984026	-0.291016	0.00760532
ACTR6	0	1	0	2	Consistent.ANCG	-0.0660754	0.598111	0.765163	-0.461568	0.0060002	0.241103	-0.14613	0.184718	0.436139	-0.41724	0.0101924	0.104835	-0.208627	0.0252525	0.103277	-0.614477	7.11575e-06	0.00551339	-0.137483	0.174774	0.42478	-0.493154	0.00192686	0.0358708	-0.167701	0.0671258	0.243442	-0.141368	0.312632	0.693271	0.0112402	0.908084	0.949608	-0.183943	0.200997	0.397512	-0.160984	0.125272	0.32202	-0.152542	0.367418	0.730094	-0.244302	0.0260283
ADAM22	0	3	0	1	Consistent.ANCG	-0.130157	0.29758	0.513204	-0.286773	0.100102	0.431523	-0.171804	0.118134	0.359833	-0.405642	0.0127435	0.112958	-0.247676	0.00761381	0.0529125	-0.236838	0.117249	0.319544	-0.254296	0.0110859	0.111494	-0.493284	0.00192076	0.0358118	-0.314997	0.00045808	0.0169335	-0.260657	0.0594175	0.417212	-0.203296	0.0348394	0.139071	-0.34753	0.0134033	0.0962501	-0.246704	0.0177539	0.115561	-0.238696	0.154806	0.585671	-0.30696	0.00476341
ADCY1	0	8	0	1	Consistent.ANCG	-0.420242	0.000443089	0.0277727	-0.2771	0.112611	0.446491	-0.291768	0.00708344	0.198024	-0.387063	0.0179481	0.128572	-0.458005	2.65126e-07	0.00125022	-0.249563	0.0982732	0.288728	-0.354819	0.000313886	0.025603	-0.156644	0.35452	0.573055	-0.300893	0.000839723	0.0242187	-0.230663	0.0965722	0.487008	-0.323672	0.000633106	0.0265911	-0.425804	0.0020497	0.0422598	-0.21901	0.0359505	0.166423	-0.277625	0.0961827	0.531216	-0.299132	0.00601263
ADCYAP1	0	1	0	1	Consistent.ANCG	-0.253574	0.0399378	0.177274	0.10505	0.554339	0.796799	-0.153783	0.162519	0.411511	-0.223211	0.184189	0.377253	-0.110357	0.240351	0.417162	0.00946755	0.950782	0.980262	-0.13514	0.182311	0.433603	-0.470341	0.00330772	0.0449033	-0.226929	0.0126857	0.096735	-0.293908	0.0326723	0.341601	-0.116519	0.229787	0.41594	-0.237183	0.0972206	0.263699	-0.0797131	0.450051	0.65255	-0.00661147	0.969021	0.990542	-0.293277	0.00712802
ADK	0	2	0	1	Consistent.ANCG	-0.26615	0.0307706	0.154311	-0.449823	0.00760444	0.250645	-0.177102	0.107047	0.346153	-0.359686	0.028775	0.151598	-0.15002	0.109537	0.252263	-0.360427	0.0150097	0.107686	-0.0734299	0.470101	0.706225	-0.550521	0.000414908	0.0192774	-0.0672831	0.465291	0.696685	-0.147297	0.292561	0.681906	-0.0395859	0.684183	0.806441	-0.153779	0.286316	0.491364	-0.188637	0.0717327	0.23757	-0.136945	0.418957	0.759382	-0.289889	0.00785356
ADRA1D	0	1	0	1	Consistent.ANCG	-0.135687	0.277349	0.49359	-0.097575	0.583014	0.812388	-0.319805	0.00302248	0.180335	-0.338432	0.040477	0.17586	-0.130006	0.16611	0.328393	-0.251619	0.0954427	0.284349	0.117167	0.248101	0.510246	0.0364699	0.830317	0.913726	0.0990658	0.281702	0.539777	-0.0252165	0.857757	0.958057	-0.358742	0.000137576	0.0137255	-0.524778	9.14221e-05	0.0134755	-0.284777	0.00593498	0.0738247	-0.339918	0.0395499	0.470032	-0.271791	0.0129346
ADRA2A	0	2	0	1	Consistent.ANCG	-0.276406	0.0246663	0.140437	0.0344506	0.846627	0.940989	-0.29561	0.00633323	0.196657	-0.24279	0.147642	0.333499	-0.0393427	0.676344	0.795694	-0.207842	0.170679	0.391038	-0.109797	0.279313	0.54265	-0.174152	0.3026	0.521922	-0.053415	0.562305	0.765566	-0.205516	0.139861	0.541389	-0.451902	9.13886e-07	0.00251227	-0.440357	0.00137288	0.036173	-0.221247	0.0340523	0.161406	-0.289277	0.0824653	0.515559	-0.391133	0.000256038
ADSS	0	2	0	1	Consistent.ANCG	-0.125073	0.317011	0.532679	-0.380905	0.0262495	0.315341	-0.284698	0.00867108	0.208639	-0.364156	0.026709	0.147584	-0.285666	0.00197	0.0277621	-0.41931	0.00414262	0.0580102	-0.283911	0.00440155	0.0760998	-0.45741	0.00442238	0.0518428	-0.213348	0.0193018	0.121978	-0.38259	0.00469393	0.185034	-0.250189	0.00901563	0.070414	-0.465021	0.000667762	0.0277945	-0.309541	0.00267746	0.053465	-0.272856	0.102274	0.537919	-0.234779	0.032642
AF127936.7	0	2	0	1	Consistent.ANCG	-0.0654795	0.601423	0.767555	0.160081	0.365805	0.675275	0.096204	0.384009	0.617675	0.0148736	0.930376	0.961039	0.0205015	0.827838	0.897124	-0.0600684	0.695083	0.840956	-0.342233	0.000525814	0.0310852	-0.502779	0.00151684	0.0320277	-0.350869	8.52972e-05	0.00761235	-0.39321	0.00358344	0.17153	-0.0305542	0.753592	0.854454	-0.121152	0.401974	0.601648	0.00955179	0.927996	0.966739	-0.0269825	0.874044	0.96205	-0.0528657	0.635031
AFF2	0	1	0	1	Consistent.ANCG	-0.264888	0.0316029	0.156578	-0.275356	0.114985	0.448996	-0.192783	0.0789301	0.311514	-0.330333	0.0458444	0.186983	-0.109152	0.245557	0.423203	-0.164555	0.280059	0.517278	-0.289013	0.00371611	0.0721701	-0.256116	0.126	0.310164	-0.264033	0.00356878	0.0500115	-0.232858	0.093355	0.483567	-0.271627	0.00446001	0.0518227	-0.411791	0.00296629	0.0489809	-0.221874	0.0335354	0.16031	-0.177188	0.294118	0.685292	-0.378214	0.000422918
AFG3L2	0	5	0	2	Consistent.ANCG	-0.429826	0.000316068	0.0248782	-0.405139	0.0174582	0.283643	-0.317642	0.00323721	0.180335	-0.452984	0.00487236	0.0857038	-0.340756	0.000194193	0.0129222	-0.436887	0.00269417	0.0481969	-0.258058	0.00991224	0.106302	-0.304953	0.0664639	0.214531	-0.240042	0.00827268	0.0767002	-0.259769	0.0603209	0.419782	-0.329919	0.000488686	0.0246309	-0.463886	0.000691107	0.0278138	-0.255264	0.0140585	0.103334	-0.257024	0.124616	0.560083	-0.418536	8.23029e-05
AGAP2	0	4	0	1	Consistent.ANCG	-0.345107	0.00454202	0.0668297	-0.209158	0.235166	0.566348	-0.225322	0.0393274	0.260509	-0.305648	0.0658162	0.2215	-0.321409	0.000460938	0.0172049	0.022086	0.885496	0.948524	-0.167759	0.0969612	0.316814	0.0755893	0.656574	0.806249	-0.205633	0.0242493	0.137116	-0.188831	0.175689	0.587388	-0.315988	0.000864046	0.0287489	-0.417836	0.00253395	0.0457206	-0.365292	0.000343047	0.0259576	-0.143735	0.39604	0.748489	-0.342968	0.00150323
AGFG1	0	1	0	2	Consistent.ANCG	-0.173171	0.164378	0.368326	-0.283062	0.104769	0.43749	-0.194811	0.0757696	0.30818	-0.427999	0.00822792	0.0984843	-0.201819	0.0305459	0.115263	-0.455378	0.00167098	0.0389071	-0.232646	0.0204876	0.145845	-0.585243	0.000141992	0.0122985	-0.196498	0.0314749	0.159053	-0.365941	0.00704457	0.205292	-0.189851	0.0490712	0.167708	-0.284951	0.0448838	0.172713	-0.242329	0.0199458	0.122118	-0.363015	0.0272241	0.458118	-0.128182	0.248149
AGGF1	0	3	0	1	Consistent.ANCG	-0.252193	0.0410691	0.179585	-0.33035	0.0563698	0.365181	-0.232475	0.0333378	0.253164	-0.556378	0.000349113	0.052045	-0.194935	0.0368264	0.12839	-0.427176	0.00342661	0.0540411	-0.357412	0.000281488	0.0245844	-0.600988	8.37846e-05	0.0104693	-0.255002	0.00494199	0.0592823	-0.368925	0.00656001	0.202244	-0.15653	0.105714	0.260595	-0.274866	0.0533811	0.188255	-0.206254	0.0485481	0.193807	-0.433865	0.00730043	0.439406	-0.366556	0.000653724
AGPS	0	1	0	2	Consistent.ANCG	0.0734435	0.557842	0.736025	-0.183176	0.299762	0.627511	-0.023	0.835489	0.915654	-0.13342	0.431143	0.612407	0.0110326	0.906842	0.946255	-0.497007	0.000514629	0.0239107	-0.262633	0.00863319	0.102443	-0.60893	6.35297e-05	0.00961338	-0.200893	0.0277987	0.148103	-0.330104	0.0157794	0.265645	-0.123676	0.202231	0.385019	-0.374916	0.00730458	0.0718436	-0.221216	0.0340783	0.161406	-0.372737	0.0230852	0.458118	-0.0478705	0.667375
AGTPBP1	0	3	0	1	Consistent.ANCG	0.0315439	0.801482	0.892996	0.0556516	0.75458	0.89799	-0.173917	0.113609	0.354516	-0.178433	0.290683	0.485227	-0.127509	0.174467	0.339197	-0.28409	0.0585873	0.21784	-0.354454	0.00031872	0.025603	-0.356971	0.0300927	0.137624	-0.294698	0.00108564	0.0275062	-0.296896	0.030863	0.338955	-0.241548	0.0117877	0.0802087	-0.416614	0.00261652	0.0463555	-0.238312	0.0221597	0.129401	-0.308948	0.0628054	0.491676	-0.0927269	0.404411
AHCY	0	2	0	1	Consistent.ANCG	-0.126469	0.311598	0.526577	-0.129934	0.463918	0.74016	-0.180981	0.0994561	0.337806	-0.105123	0.535777	0.698475	-0.232997	0.0122138	0.0677387	-0.0661393	0.665986	0.821353	-0.178632	0.0768854	0.281989	-0.479609	0.0026675	0.0408902	-0.231799	0.0108513	0.0884519	-0.375638	0.00557508	0.190292	-0.31509	0.000895551	0.0288254	-0.298335	0.0353457	0.153783	-0.178035	0.089527	0.266738	-0.115039	0.497776	0.806761	-0.303274	0.00531952
AIG1	0	2	0	1	Consistent.ANCG	-0.0319145	0.799198	0.89174	-0.125304	0.480125	0.751939	0.0278591	0.801384	0.895774	-0.0880469	0.604323	0.748832	0.120164	0.200835	0.371573	-0.178526	0.240658	0.477552	-0.337983	0.000622892	0.033222	-0.619264	4.38192e-05	0.00785603	-0.339822	0.000146315	0.00973112	-0.24364	0.0787423	0.455871	-0.186711	0.0530111	0.175746	-0.00768221	0.957773	0.977508	-0.0782769	0.458282	0.658109	-0.0567993	0.738449	0.914613	-0.137812	0.214081
AKT3	0	4	0	1	Consistent.ANCG	-0.369068	0.00229241	0.0525884	-0.367955	0.0322717	0.324373	-0.249435	0.0221289	0.233232	-0.503156	0.00150248	0.0654714	-0.259906	0.00502988	0.0425423	-0.429496	0.00323729	0.0526586	-0.223216	0.0263598	0.164648	-0.257698	0.123597	0.306741	-0.150628	0.100557	0.306654	-0.14463	0.301483	0.686195	-0.300205	0.00159582	0.0349617	-0.420869	0.00233883	0.0449088	-0.245682	0.0182461	0.116704	-0.327327	0.0479768	0.481533	-0.394446	0.000224367
ALKBH8	0	1	0	2	Consistent.ANCG	-0.0389195	0.756363	0.86479	-0.205084	0.244616	0.575728	-0.160254	0.145343	0.392806	-0.587982	0.000129794	0.0399912	-0.346312	0.000149908	0.0123629	-0.477952	0.000898698	0.0304728	-0.195911	0.0519664	0.230103	-0.295799	0.0754801	0.231364	-0.116109	0.206636	0.453828	-0.175242	0.209444	0.617783	-0.170862	0.0770593	0.216725	-0.372802	0.00766896	0.0737992	-0.313252	0.00236234	0.0514933	-0.384858	0.0186702	0.458118	-0.248252	0.0236395
AMN1	0	4	0	1	Consistent.ANCG	-0.420635	0.000437088	0.027622	-0.35927	0.0369085	0.33342	-0.279726	0.00996688	0.212052	-0.535644	0.000634376	0.053659	-0.320075	0.000488234	0.0174343	-0.39549	0.00716715	0.0738382	-0.235466	0.0189661	0.140407	-0.435988	0.00698768	0.0641209	-0.0146106	0.874154	0.946343	-0.194541	0.162749	0.570581	-0.246636	0.0100772	0.0743352	-0.502883	0.000197712	0.0169134	-0.30304	0.00332162	0.058408	-0.334711	0.0428765	0.472476	-0.45477	1.5668e-05
ANK2	0	5	0	1	Consistent.ANCG	-0.4573	0.00011332	0.0185826	-0.365515	0.0335234	0.328399	-0.276089	0.011019	0.212581	-0.374856	0.0222562	0.138683	-0.282229	0.00224396	0.029328	-0.237802	0.11572	0.317223	-0.32457	0.00104683	0.0405316	-0.414452	0.0107619	0.0796567	-0.257575	0.00450927	0.0562992	-0.331965	0.0151648	0.265055	-0.22853	0.0173651	0.0975875	-0.411124	0.00301776	0.0493459	-0.185644	0.0764404	0.245524	-0.290466	0.0811561	0.513856	-0.44932	2.03554e-05
ANK3	0	2	0	1	Consistent.ANCG	0.108751	0.384739	0.592856	-0.0184072	0.917705	0.968512	-0.13678	0.21473	0.467683	-0.234604	0.162217	0.351379	-0.270792	0.00342145	0.035808	-0.226977	0.133768	0.343992	-0.0943652	0.352852	0.611517	-0.148588	0.380113	0.595798	-0.016873	0.854866	0.937324	-0.0933474	0.50616	0.814898	-0.150048	0.121144	0.28128	-0.437495	0.00148757	0.0375742	-0.14846	0.157849	0.366256	-0.234713	0.162017	0.589851	-0.130544	0.239466
ANKRD13C	0	4	0	1	Consistent.ANCG	-0.250713	0.042312	0.182236	-0.315423	0.069198	0.390463	-0.313587	0.00367663	0.180335	-0.539333	0.000572031	0.0533673	-0.183426	0.0497366	0.154825	-0.324763	0.0295069	0.152575	-0.126791	0.211087	0.468469	-0.307744	0.0638909	0.209589	-0.22056	0.0154899	0.108121	-0.063374	0.652118	0.87777	-0.275525	0.00390049	0.0486826	-0.420321	0.00237306	0.0450231	-0.357225	0.000472966	0.028659	-0.306201	0.0653033	0.497952	-0.317338	0.00346459
ANKRD18EP	0	1	0	1	Consistent.ANCG	-0.16442	0.187093	0.39656	-0.158909	0.369368	0.67723	-0.179129	0.103026	0.341101	-0.569198	0.000236543	0.0448452	-0.160519	0.0865836	0.217401	-0.255577	0.0901722	0.275468	-0.121527	0.230814	0.49077	-0.0890142	0.600341	0.768092	-0.115478	0.20913	0.457294	-0.127372	0.363414	0.724895	-0.262571	0.00604536	0.0589664	-0.251154	0.0785212	0.23256	-0.270285	0.00916797	0.0873884	-0.286129	0.0860125	0.520503	-0.127539	0.250551
ANKRD28	0	3	0	1	Consistent.ANCG	0.211848	0.0877076	0.265782	-0.0519171	0.770593	0.904774	-0.00954019	0.931364	0.965551	-0.311236	0.0607832	0.21331	-0.257132	0.00553525	0.0444707	-0.365921	0.0134359	0.102078	-0.0449781	0.658441	0.831939	-0.310503	0.0614252	0.204593	-0.135797	0.139176	0.367949	-0.207327	0.136326	0.535756	-0.279479	0.00339789	0.0455779	-0.425099	0.00208893	0.0427479	-0.330938	0.00127234	0.0397461	-0.48981	0.00209053	0.415689	0.0573806	0.606372
ANKRD29	0	1	0	1	Consistent.ANCG	-0.103234	0.40945	0.614735	-0.260214	0.137205	0.47479	-0.0169822	0.878143	0.937697	-0.179631	0.287405	0.482186	0.015703	0.867711	0.92187	-0.0534409	0.727349	0.859391	-0.184725	0.0671854	0.263884	-0.515681	0.00108848	0.0279801	-0.0996949	0.278643	0.536971	-0.209461	0.132249	0.53079	-0.0243237	0.802684	0.88582	-0.0680585	0.638627	0.787599	-0.121793	0.247463	0.466689	-0.258119	0.122962	0.559382	-0.148525	0.180229
ANKRD34B	0	1	0	2	Consistent.ANCG	-0.0701616	0.575619	0.748346	0.114624	0.518602	0.774192	-0.122104	0.268519	0.518127	-0.110843	0.513685	0.68074	-0.20536	0.0276862	0.10877	0.0830233	0.587679	0.768994	-0.0262626	0.796379	0.907425	-0.473015	0.00311052	0.043752	-0.0794038	0.388642	0.637837	-0.149572	0.285087	0.677321	-0.213052	0.026841	0.12027	-0.451415	0.00100043	0.0318098	-0.226736	0.0297481	0.15144	-0.201303	0.232194	0.639757	-0.223351	0.0423884
ANKRD46	0	2	0	2	Consistent.ANCG	-0.249601	0.0432656	0.184494	-0.419737	0.0134641	0.27366	-0.201833	0.0656057	0.292934	-0.440131	0.00641028	0.0910691	-0.13958	0.136813	0.289329	-0.533254	0.000162184	0.0158769	-0.0564858	0.578667	0.780357	-0.492311	0.00196704	0.036132	-0.101391	0.270506	0.528038	-0.0933814	0.506004	0.814884	-0.101065	0.297996	0.487428	-0.26814	0.0597382	0.199055	-0.229163	0.027997	0.146644	-0.214341	0.202699	0.617342	-0.388359	0.000285672
ANLN	0	1	0	1	Consistent.ANCG	0.265369	0.0312836	0.155701	0.100976	0.569885	0.804492	0.0553194	0.617218	0.782566	0.15017	0.375003	0.56353	0.0941569	0.316868	0.497139	0.00406531	0.978856	0.990688	-0.316282	0.00142624	0.0466802	-0.480365	0.00262046	0.0407686	-0.101595	0.269536	0.527307	-0.388576	0.00403573	0.177932	0.116719	0.228984	0.415064	-0.0544362	0.707315	0.834391	0.155747	0.138205	0.339027	0.0729277	0.667961	0.888499	0.1455	0.189364
ANO4	0	2	0	2	Consistent.ANCG	0.217519	0.0793541	0.252211	0.10833	0.541969	0.788293	-0.193066	0.0784821	0.310663	-0.154042	0.362669	0.551811	-0.0638732	0.497662	0.65778	-0.111699	0.46508	0.68115	-0.370273	0.000161693	0.0191868	-0.530257	0.000736281	0.0239134	-0.244167	0.00719833	0.0715781	-0.401638	0.00287429	0.164319	-0.162208	0.0934982	0.24202	-0.446545	0.00115157	0.0336178	-0.17272	0.0996772	0.283669	-0.312944	0.0593077	0.489784	0.0808424	0.467514
AP000322.54	0	1	0	1	Consistent.ANCG	-0.358267	0.00314	0.0587623	-0.0612252	0.730868	0.886187	-0.312955	0.00374967	0.1808	-0.420804	0.00950145	0.102327	-0.127089	0.175903	0.341013	-0.188552	0.214822	0.448005	-0.0580735	0.568021	0.772659	-0.0660835	0.697573	0.833993	0.00661237	0.942859	0.976962	-0.282205	0.0406273	0.365779	-0.115879	0.232373	0.41847	-0.441237	0.00133927	0.0359632	-0.109104	0.300539	0.519666	-0.329042	0.0467506	0.480678	-0.235128	0.0323772
AP1AR	0	3	0	1	Consistent.ANCG	-0.0856926	0.493894	0.687052	-0.423488	0.0125721	0.2716	-0.243325	0.0257257	0.23971	-0.58006	0.000167928	0.0428442	-0.292454	0.00151604	0.0249557	-0.243603	0.106842	0.302378	-0.0853122	0.401134	0.652433	-0.376758	0.0215336	0.114123	-0.0387956	0.673978	0.836967	-0.0488329	0.728412	0.91333	-0.102962	0.288971	0.478019	-0.277079	0.0514128	0.185153	-0.257468	0.0132229	0.100645	-0.202644	0.229031	0.637362	-0.377195	0.000439615
AP3M2	0	2	0	1	Consistent.ANCG	-0.34441	0.00462964	0.0670176	-0.365131	0.0337239	0.329008	-0.19088	0.0819882	0.31559	-0.396048	0.0152441	0.121222	-0.243535	0.00872351	0.0562713	-0.481777	0.00080561	0.0285164	-0.144883	0.152481	0.39663	-0.395719	0.0153365	0.0969196	-0.19267	0.0350053	0.168392	-0.239054	0.0847197	0.466411	-0.237356	0.0133823	0.0851277	-0.388523	0.00529942	0.0618974	-0.200095	0.0558265	0.208704	-0.27781	0.0959511	0.531216	-0.430709	4.81367e-05
AP4S1	0	5	0	1	Consistent.ANCG	-0.370809	0.00217685	0.0515762	-0.439614	0.0092831	0.256068	-0.279095	0.0101429	0.212052	-0.494607	0.00185935	0.0671116	-0.284995	0.00202097	0.0278713	-0.333792	0.0250368	0.139754	-0.258084	0.00990455	0.106289	-0.511831	0.00120343	0.0293323	-0.336055	0.000175073	0.010753	-0.327103	0.0168147	0.271611	-0.265006	0.00557621	0.0568442	-0.384094	0.00589145	0.0643988	-0.336987	0.00102091	0.0365268	-0.370816	0.0238587	0.458118	-0.434407	4.07312e-05
AP5M1	0	1	0	1	Consistent.ANCG	-0.212053	0.0873932	0.265316	-0.276176	0.113865	0.44729	-0.222383	0.0420358	0.263271	-0.329051	0.0467445	0.188818	-0.2005	0.0316738	0.117452	-0.384094	0.00919188	0.0835526	-0.203077	0.0438009	0.210327	-0.557649	0.000336138	0.0174898	-0.151082	0.0995239	0.304441	-0.220351	0.112856	0.507948	-0.0595576	0.540351	0.700507	-0.200138	0.163457	0.354047	-0.220371	0.0347852	0.163399	-0.0707319	0.67741	0.890894	-0.385875	0.000314849
APC	0	5	0	1	Consistent.ANCG	-0.509957	1.22152e-05	0.0121815	-0.384861	0.0246063	0.311135	-0.252484	0.0205008	0.231762	-0.496236	0.0017861	0.0671116	-0.272545	0.00321091	0.0345021	-0.321087	0.0315071	0.158294	-0.208508	0.0383494	0.196684	-0.427097	0.00837917	0.0699693	-0.0296131	0.748158	0.882776	-0.259309	0.0607934	0.419907	-0.412805	9.00664e-06	0.00533484	-0.613467	2.17063e-06	0.00162738	-0.229038	0.0280847	0.146917	-0.398074	0.014684	0.458118	-0.414099	9.95746e-05
API5	0	1	0	1	Consistent.ANCG	-0.128474	0.303926	0.518922	-0.357839	0.0377222	0.33505	-0.127629	0.247294	0.500537	-0.370312	0.0240651	0.142109	-0.220379	0.0179496	0.0850892	-0.431018	0.0031182	0.051742	-0.0460657	0.650716	0.827838	-0.503875	0.00147543	0.0315998	-0.10373	0.259548	0.516529	-0.00401358	0.977245	0.993518	-0.125557	0.195398	0.375965	-0.219173	0.126203	0.303971	-0.181773	0.0828915	0.256969	-0.30581	0.0656654	0.498181	-0.242769	0.0270092
AR	0	1	0	1	Consistent.ANCG	-0.149802	0.229934	0.445525	0.159388	0.367909	0.67693	-0.226063	0.0386679	0.258307	-0.181535	0.28224	0.476628	-0.301774	0.00104704	0.022141	-0.442089	0.00236164	0.0453688	-0.0577405	0.570247	0.77451	-0.137164	0.418208	0.630821	0.261843	0.00386586	0.0521781	-0.0662537	0.63739	0.871916	0.0271447	0.780349	0.873089	-0.0818509	0.572017	0.738482	-0.0475718	0.652488	0.799802	-0.253625	0.129853	0.564627	-0.0326464	0.76953
AREL1	0	5	0	1	Consistent.ANCG	-0.316893	0.00952943	0.0900941	-0.129918	0.46397	0.74016	-0.310119	0.0040938	0.181621	-0.426869	0.00841764	0.0988587	-0.428413	1.78453e-06	0.00210243	-0.298262	0.0465853	0.193722	-0.262518	0.00866344	0.10246	-0.396064	0.0152393	0.0966017	-0.306718	0.000656156	0.0211604	-0.406746	0.00250781	0.159091	-0.39475	2.36161e-05	0.00811507	-0.462312	0.000724698	0.0281094	-0.299598	0.00371604	0.0606815	-0.344665	0.0367032	0.462293	-0.385672	0.000317348
ARFGEF1	0	5	0	2	Consistent.ANCG	-0.209307	0.0916676	0.270477	-0.214747	0.222604	0.55258	-0.166222	0.130748	0.374581	-0.515288	0.00109976	0.0603086	-0.129034	0.169325	0.332008	-0.450098	0.00192036	0.0416222	-0.268462	0.00721507	0.0946741	-0.409966	0.0117355	0.0835773	-0.28741	0.00145808	0.0319809	-0.372309	0.0060461	0.196095	-0.320011	0.000734952	0.0277359	-0.45274	0.000962502	0.0317199	-0.330289	0.00130238	0.0397969	-0.414715	0.010707	0.439406	-0.357037	0.000921845
ARHGAP20	0	5	0	1	Consistent.ANCG	-0.326596	0.00744165	0.0820241	-0.291465	0.0944291	0.424059	-0.213307	0.0513928	0.276566	-0.481245	0.00256653	0.0732392	-0.309338	0.000768364	0.0201235	-0.290035	0.0532817	0.207243	-0.154418	0.126986	0.363961	-0.272836	0.102301	0.27639	-0.256864	0.00462532	0.0571914	-0.212803	0.126048	0.521001	-0.313299	0.000961538	0.0294999	-0.4736	0.000513032	0.0250913	-0.383584	0.000160421	0.0206235	-0.37912	0.0206629	0.458118	-0.360383	0.000817912
ARIH2	0	1	0	1	Consistent.ANCG	-0.0972109	0.437455	0.639933	0.18315	0.299831	0.627511	-0.238184	0.0291249	0.247058	-0.215722	0.199734	0.394266	-0.0065037	0.945003	0.969234	-0.000116099	0.999396	0.999699	-0.148754	0.141705	0.383299	-0.0545676	0.748386	0.865205	-0.170979	0.0618805	0.232875	-0.235505	0.089585	0.476361	-0.144416	0.135914	0.300869	-0.488558	0.000318609	0.0206084	-0.206768	0.0479788	0.192733	-0.431619	0.00764444	0.439406	0.0454486	0.683283
ARL1	0	3	0	2	Consistent.ANCG	-0.205234	0.0983064	0.280822	-0.435305	0.0100808	0.261024	-0.193815	0.0773087	0.309197	-0.393155	0.0160745	0.123904	-0.26655	0.00398322	0.0381528	-0.47347	0.00101992	0.0319564	-0.202646	0.0442602	0.211136	-0.496248	0.00178557	0.0345406	-0.142488	0.120549	0.33934	-0.299369	0.0294297	0.334999	-0.128162	0.186215	0.365778	-0.263999	0.0639465	0.20681	-0.241497	0.0203884	0.123502	-0.216293	0.198518	0.614068	-0.347983	0.00126601
ARL14EP	0	1	0	1	Consistent.ANCG	-0.219325	0.076831	0.247713	-0.495446	0.00288854	0.213648	-0.132935	0.228022	0.481522	-0.569348	0.000235444	0.0448452	-0.18637	0.0461221	0.147544	-0.427478	0.00340141	0.0540008	0.0439214	0.665981	0.836409	-0.379419	0.0205551	0.111059	0.0484459	0.599269	0.787158	-0.050826	0.717778	0.908463	-0.102457	0.291356	0.48033	-0.164961	0.252289	0.455778	-0.222635	0.0329173	0.159446	-0.23245	0.166219	0.591778	-0.397817	0.000195878
ARL16	0	1	0	1	Consistent.ANCG	-0.191975	0.122535	0.315501	-0.232022	0.186699	0.522112	-0.265829	0.0145255	0.221576	-0.1955	0.246214	0.442091	-0.241884	0.00920419	0.0581081	-0.145881	0.338975	0.573942	-0.0668065	0.511175	0.734976	0.0999351	0.556201	0.736839	-0.0217155	0.813883	0.917831	-0.0748222	0.594399	0.85386	-0.211849	0.0277337	0.122572	-0.435705	0.00156352	0.0383191	-0.248504	0.0169139	0.112923	-0.0305355	0.857618	0.95608	-0.282637	0.00962796
ARL6	0	4	0	1	Consistent.ANCG	-0.385152	0.00140622	0.0426365	-0.459141	0.00630548	0.244712	-0.342143	0.00144491	0.168593	-0.458353	0.00433136	0.0816474	-0.319438	0.000501791	0.0176472	-0.293978	0.0499817	0.201085	-0.164688	0.103321	0.328422	-0.558223	0.000330415	0.0174898	-0.0984325	0.284805	0.542695	-0.314783	0.0216925	0.297962	-0.123251	0.203797	0.38649	-0.221265	0.122536	0.298627	-0.299751	0.00369762	0.0606815	-0.329078	0.0467255	0.480678	-0.389285	0.000275449
ARL8B	0	2	0	1	Consistent.ANCG	-0.265065	0.031485	0.156091	-0.430078	0.0111255	0.267649	-0.210639	0.0544485	0.280524	-0.400906	0.0139306	0.116813	-0.233459	0.0120382	0.0673305	-0.424608	0.00364738	0.054542	-0.043484	0.669112	0.838308	-0.589646	0.000122856	0.0117404	-0.0821068	0.372646	0.623389	-0.162721	0.24436	0.647154	-0.0906924	0.350582	0.538809	-0.297613	0.0358137	0.154799	-0.153227	0.144777	0.349064	-0.271456	0.104118	0.53925	-0.401073	0.000171563
ARMC10	0	1	0	2	Consistent.ANCG	-0.0529727	0.672714	0.814127	-0.416165	0.0143623	0.277066	-0.087893	0.4266	0.651152	-0.392924	0.0161423	0.123904	-0.121344	0.196416	0.366513	-0.519711	0.0002535	0.0177925	-0.166176	0.100201	0.322841	-0.645556	1.60053e-05	0.00510435	-0.100673	0.27393	0.531562	-0.391329	0.00376137	0.173412	-0.0631928	0.515869	0.681353	-0.245969	0.0850991	0.244211	-0.143283	0.173015	0.384876	-0.220696	0.189311	0.60782	-0.13434	0.225961
ARMCX3	0	4	0	2	Consistent.ANCG	-0.168508	0.176216	0.38317	-0.144049	0.416346	0.708362	-0.210947	0.0540886	0.279898	-0.447138	0.00552689	0.0886776	-0.293023	0.00148267	0.0247467	-0.492592	0.000587271	0.02535	-0.323675	0.00108284	0.0405917	-0.373572	0.0227556	0.117696	-0.0596782	0.517324	0.736279	-0.397271	0.00322453	0.16938	-0.270748	0.00459565	0.0525597	-0.460696	0.000760704	0.0287113	-0.26661	0.0102009	0.092661	-0.342886	0.0377502	0.466504	-0.350131	0.00117521
ARNTL2	0	3	0	1	Consistent.ANCG	-0.439023	0.000226382	0.0222259	-0.248983	0.155613	0.490761	-0.277935	0.0104733	0.212052	-0.443042	0.00602958	0.0902846	-0.201443	0.0308646	0.115753	-0.318543	0.0329559	0.161666	-0.282671	0.00458429	0.0773199	-0.23289	0.165395	0.364137	-0.160706	0.0795268	0.267688	-0.185217	0.184254	0.596396	-0.326913	0.000553901	0.0254974	-0.444028	0.00123743	0.0348891	-0.289397	0.00514229	0.0687876	-0.280087	0.093148	0.529981	-0.381221	0.000376995
ARPC2	0	4	0	1	Consistent.ANCG	-0.317316	0.00942876	0.0895587	-0.160756	0.363758	0.673759	-0.300199	0.00552962	0.190012	-0.285039	0.0872676	0.254861	-0.265087	0.00419523	0.0391822	-0.221716	0.143262	0.35678	-0.17519	0.0828429	0.293892	-0.246068	0.142083	0.333739	-0.142501	0.120514	0.339325	-0.229384	0.098487	0.488863	-0.459796	5.55687e-07	0.00212288	-0.432857	0.00169154	0.0395224	-0.383452	0.000161332	0.0206235	-0.106184	0.531646	0.822984	-0.337372	0.00181478
ARPC5	0	1	0	2	Consistent.ANCG	-0.00509477	0.967615	0.98425	-0.103314	0.560939	0.80076	-0.181341	0.0987733	0.336953	-0.10446	0.538368	0.700634	-0.149298	0.111274	0.254344	-0.511196	0.000332528	0.0197292	-0.220809	0.0280701	0.169262	-0.593166	0.000109262	0.0113787	-0.237011	0.00915014	0.0810407	-0.349621	0.0102841	0.23429	-0.209583	0.0294845	0.126626	-0.308483	0.0292873	0.140303	-0.344967	0.000758358	0.0335345	-0.0200327	0.906318	0.971646	-0.122371	0.270421
ARPP19	0	5	0	1	Consistent.ANCG	-0.30401	0.013078	0.103917	-0.409536	0.0161627	0.280822	-0.306342	0.00459579	0.185188	-0.535278	0.000640889	0.053659	-0.284187	0.00208395	0.0283136	-0.101862	0.505527	0.711751	-0.133271	0.188489	0.440918	-0.580752	0.000164234	0.0132487	-0.0748007	0.416813	0.660822	-0.14677	0.294308	0.682061	-0.336024	0.000377414	0.0220594	-0.407251	0.00333266	0.0517111	-0.473121	1.91109e-06	0.00703374	-0.24856	0.13796	0.573276	-0.286836	0.00856212
ASAP1	0	3	0	1	Consistent.ANCG	-0.192731	0.121042	0.31317	0.0812013	0.648012	0.847538	-0.219917	0.0444254	0.26585	-0.529678	0.000748063	0.0560843	-0.00170403	0.98558	0.992652	-0.274172	0.0683719	0.235286	0.0254978	0.802187	0.909859	0.0296824	0.861557	0.931532	0.174033	0.0573007	0.22358	0.11354	0.418229	0.762239	-0.3604	0.000127421	0.0133273	-0.486671	0.000338751	0.021053	-0.330548	0.00129035	0.0397969	-0.578363	0.000177305	0.381619	-0.117319	0.290843
ASPH	0	1	0	1	Consistent.ANCG	-0.227073	0.0667237	0.230471	-0.348149	0.0436199	0.344637	-0.0446276	0.686881	0.829751	-0.115078	0.497629	0.666731	0.146199	0.11898	0.264942	-0.0718039	0.639265	0.804172	-0.336274	0.000666353	0.0342393	-0.657249	9.91209e-06	0.00419205	-0.246593	0.00662593	0.0689514	-0.191609	0.169302	0.579359	0.194839	0.0433139	0.157253	0.166595	0.247555	0.450641	0.156606	0.136018	0.336547	-0.0762559	0.653734	0.882017	-0.057748	0.604065
ATAD1	0	4	0	2	Consistent.ANCG	-0.18786	0.130915	0.326717	-0.472481	0.00477894	0.237676	-0.217374	0.0470071	0.269699	-0.530353	0.000734347	0.0560843	-0.307253	0.000837488	0.0206312	-0.501152	0.000453882	0.0222326	-0.251891	0.0118984	0.113637	-0.524583	0.000859079	0.0258732	-0.201744	0.0271307	0.146641	-0.214103	0.123697	0.518015	-0.119585	0.217678	0.402199	-0.274554	0.0536629	0.188845	-0.332193	0.00121596	0.0390049	-0.377654	0.0211996	0.458118	-0.375003	0.000477599
ATG5	0	1	0	1	Consistent.ANCG	-0.279514	0.0230317	0.136329	-0.321125	0.0640526	0.380854	-0.181748	0.0980048	0.335634	-0.421825	0.00931111	0.101976	-0.152412	0.103928	0.243632	-0.427061	0.00343619	0.0540411	-0.126342	0.21272	0.470134	-0.464249	0.00379794	0.0483731	-0.0982647	0.285631	0.543673	-0.189248	0.174721	0.585621	-0.122056	0.20825	0.392019	-0.191895	0.181867	0.375845	-0.161764	0.12343	0.319198	-0.251136	0.133791	0.570221	-0.311433	0.00415822
ATMIN	0	2	0	1	Consistent.ANCG	-0.195924	0.114887	0.304201	-0.35568	0.0389765	0.337616	-0.19987	0.0683294	0.296742	-0.418363	0.00997021	0.104072	-0.186334	0.0461647	0.147623	-0.257636	0.0875216	0.270976	-0.201741	0.0452372	0.213611	-0.469912	0.00334031	0.0450414	-0.16169	0.0776794	0.264283	-0.276651	0.0449252	0.381171	-0.103705	0.285487	0.47468	-0.210889	0.141538	0.325371	-0.131336	0.212059	0.429165	-0.252019	0.132384	0.56878	-0.391434	0.000253004
ATP2B1	0	2	0	1	Consistent.ANCG	-0.0383899	0.759578	0.866351	-0.414291	0.0148533	0.278159	-0.132335	0.230147	0.483265	-0.31171	0.0603706	0.212803	-0.264743	0.0042466	0.0393945	-0.121251	0.427534	0.65053	-0.155425	0.124496	0.359812	-0.472947	0.0031154	0.043752	-0.131137	0.153385	0.387343	-0.218242	0.116431	0.509878	-0.214181	0.0260256	0.118976	-0.231508	0.105735	0.276751	-0.192544	0.0659425	0.226926	-0.202621	0.229086	0.637406	-0.32667	0.0025772
ATP2C1	0	3	0	3	Consistent.ANCG	0.0481065	0.701294	0.832588	-0.127031	0.474045	0.746933	0.00045414	0.996729	0.998664	-0.450566	0.00513447	0.0864747	-0.0788615	0.402164	0.576068	-0.389204	0.00823013	0.0793326	-0.326944	0.000956556	0.0393452	-0.67122	5.43903e-06	0.0037433	-0.29574	0.00104013	0.0269324	-0.584831	4.25315e-06	0.0233838	-0.156253	0.106339	0.261394	-0.494696	0.000260369	0.0186189	-0.155926	0.137746	0.33849	-0.419427	0.00976347	0.439406	-0.11845	0.286187
ATP5B	0	7	0	1	Consistent.ANCG	-0.473063	6.04132e-05	0.0167361	-0.384185	0.024881	0.311135	-0.309233	0.004207	0.181621	-0.42762	0.0082912	0.0988587	-0.366033	5.7483e-05	0.00909992	-0.442779	0.00232043	0.045139	-0.231087	0.0213732	0.148606	-0.387057	0.0179502	0.104619	-0.342925	0.000125986	0.0088804	-0.261331	0.0587384	0.415727	-0.288205	0.00248869	0.0415769	-0.355672	0.0112493	0.0877404	-0.231023	0.0267146	0.143105	-0.304858	0.0665536	0.498342	-0.396732	0.00020466
ATP5C1	0	4	0	1	Consistent.ANCG	-0.279551	0.0230128	0.136292	-0.371763	0.0303941	0.321178	-0.226111	0.0386252	0.258307	-0.381056	0.0199717	0.134533	-0.310915	0.000719603	0.0196509	-0.438314	0.00259906	0.0473689	-0.181162	0.0727295	0.275091	-0.420227	0.00961055	0.0750552	-0.283572	0.00169789	0.0338682	-0.225295	0.104805	0.496312	-0.262507	0.00605822	0.0590569	-0.268558	0.059326	0.198629	-0.235031	0.0241207	0.135195	-0.0198998	0.906937	0.971646	-0.387571	0.000294644
ATP5F1	0	4	0	1	Consistent.ANCG	-0.290075	0.0181472	0.120937	-0.421274	0.0130922	0.27366	-0.256701	0.0184186	0.228968	-0.388941	0.0173521	0.127771	-0.284124	0.00208895	0.0283478	-0.415204	0.00456593	0.0598517	-0.249162	0.0128826	0.118906	-0.63075	2.85447e-05	0.00653911	-0.324516	0.000299127	0.0136471	-0.377955	0.00526652	0.190292	-0.197508	0.0404714	0.150821	-0.122715	0.395886	0.596086	-0.189231	0.0708271	0.236004	-0.180444	0.285193	0.678564	-0.403951	0.000152424
ATP6AP2	0	3	0	2	Consistent.ANCG	-0.242464	0.0498171	0.199455	-0.451784	0.00731359	0.24834	-0.2516	0.020962	0.232199	-0.45424	0.00474084	0.0852741	-0.322171	0.000445982	0.0170067	-0.458555	0.00153519	0.037963	-0.232843	0.0203782	0.145745	-0.614411	5.22555e-05	0.00861902	-0.246855	0.00656663	0.068594	-0.212975	0.125735	0.52042	-0.247196	0.00990291	0.073576	-0.323191	0.0220606	0.122845	-0.29295	0.00459816	0.0659207	-0.238261	0.155583	0.586027	-0.390552	0.000261999
ATP6V0E2	0	1	0	1	Consistent.ANCG	-0.265771	0.0310186	0.154849	-0.398511	0.0195739	0.294036	-0.216454	0.0479717	0.271346	-0.357607	0.0297796	0.153723	-0.169147	0.0707416	0.191522	-0.316727	0.0340233	0.164088	-0.113366	0.263883	0.525916	-0.179444	0.287915	0.506976	-0.196623	0.0313655	0.158743	-0.261279	0.0587906	0.415727	-0.25576	0.00754913	0.0652938	-0.450892	0.00101574	0.0318098	-0.105174	0.31839	0.537438	-0.145804	0.389201	0.745238	-0.282292	0.00972061
ATP6V1H	0	5	0	1	Consistent.ANCG	-0.216676	0.0805542	0.253755	-0.387306	0.0236337	0.309132	-0.178683	0.103899	0.342248	-0.304705	0.0666968	0.222512	-0.289232	0.0017181	0.0262437	-0.148474	0.330367	0.566079	-0.170738	0.0910903	0.306746	-0.476763	0.00285147	0.0421021	-0.353324	7.54499e-05	0.00711126	-0.241609	0.0813473	0.462351	-0.135838	0.160989	0.333629	-0.154542	0.283902	0.489309	-0.121125	0.250083	0.469272	-0.0171693	0.919662	0.975555	-0.343821	0.00146022
ATP9A	0	4	0	1	Consistent.ANCG	-0.327021	0.00736011	0.0816382	-0.219194	0.212942	0.544735	-0.242932	0.0259729	0.240416	-0.375267	0.0220983	0.138294	-0.291661	0.00156365	0.0254667	-0.119567	0.434026	0.655771	-0.232144	0.0207696	0.146498	-0.126646	0.455105	0.659921	-0.149099	0.104098	0.311811	-0.052144	0.710776	0.905461	-0.297257	0.00178302	0.0365587	-0.462468	0.000721318	0.0281094	-0.284176	0.00604572	0.0742944	-0.252121	0.132224	0.568237	-0.483985	3.56073e-06
ATRNL1	0	3	0	1	Consistent.ANCG	-0.257491	0.0368667	0.16924	-0.378018	0.0275049	0.318362	-0.179344	0.102607	0.340916	-0.331796	0.0448346	0.184737	-0.295031	0.00137024	0.0245042	-0.200227	0.187248	0.412777	-0.181445	0.0722755	0.274712	-0.605089	7.26938e-05	0.0100502	-0.20787	0.0227138	0.132616	-0.224848	0.105515	0.496765	-0.209556	0.0295059	0.126659	-0.248435	0.0819193	0.238135	-0.173646	0.0978459	0.280429	-0.195591	0.24599	0.652304	-0.363601	0.000728134
ATXN1	0	5	0	1	Consistent.ANCG	-0.417199	0.000492238	0.0287907	-0.223508	0.203849	0.537285	-0.230693	0.0347536	0.254949	-0.459316	0.00424003	0.0809433	-0.373397	3.9536e-05	0.0074103	-0.327123	0.0282791	0.149499	-0.0815	0.422581	0.669683	-0.165427	0.327837	0.547912	-0.0808376	0.380107	0.629972	-0.0879664	0.531085	0.825644	-0.32107	0.000704065	0.0273352	-0.551238	3.34428e-05	0.00909604	-0.347395	0.000691674	0.0329129	-0.320468	0.0531413	0.486199	-0.340152	0.00165341
ATXN10	0	6	0	2	Consistent.ANCG	-0.415254	0.000526205	0.0293217	-0.445034	0.00835653	0.25457	-0.331975	0.00203547	0.180335	-0.478001	0.00277014	0.0741731	-0.3158	0.00058602	0.0184462	-0.435868	0.00276389	0.0488614	-0.305145	0.00213201	0.0569941	-0.505668	0.00140979	0.0312043	-0.358238	5.88431e-05	0.00642264	-0.357529	0.00858166	0.221165	-0.370927	7.75435e-05	0.0114012	-0.38455	0.00582798	0.064292	-0.303058	0.00331971	0.058408	-0.28382	0.0886877	0.52421	-0.426451	5.82056e-05
ATXN3	0	1	0	1	Consistent.ANCG	-0.103296	0.409169	0.614536	-0.130637	0.46148	0.739062	-0.106992	0.332699	0.57618	-0.367811	0.0251119	0.144369	-0.0858504	0.361626	0.538978	-0.259264	0.0854696	0.267147	-0.124836	0.218268	0.476807	-0.203851	0.226212	0.438959	0.0517763	0.574374	0.771793	-0.171537	0.219388	0.626552	-0.0157024	0.871861	0.92974	-0.473249	0.000518669	0.025164	-0.198531	0.0578097	0.212601	-0.313451	0.0588746	0.489784	0.0468254	0.674222
ATXN7L3	0	3	0	1	Consistent.ANCG	-0.292977	0.0169714	0.116699	-0.280581	0.107981	0.440435	-0.229426	0.0357903	0.25563	-0.346607	0.0355877	0.165908	-0.352347	0.000112539	0.0110827	-0.0509504	0.7396	0.866231	-0.0208921	0.837372	0.925898	0.186628	0.268725	0.486589	-0.110627	0.229028	0.481038	0.0479849	0.732952	0.915218	-0.247513	0.00980547	0.073367	-0.431605	0.00175073	0.0398705	-0.179242	0.0873409	0.26378	-0.0769162	0.650926	0.881096	-0.329158	0.002378
ATXN7L3B	0	5	0	1	Consistent.ANCG	-0.502383	1.72192e-05	0.0121815	-0.374362	0.0291647	0.320227	-0.300744	0.00544044	0.189702	-0.444105	0.00589554	0.0901629	-0.295934	0.00132221	0.0244563	-0.50955	0.000350153	0.0201171	-0.145544	0.150599	0.39474	-0.28685	0.0851901	0.248431	-0.196476	0.0314947	0.159055	-0.0729861	0.603503	0.857601	-0.288545	0.00245819	0.0412887	-0.331807	0.0185723	0.112004	-0.258324	0.0129105	0.100328	-0.240681	0.151302	0.583214	-0.432439	4.45285e-05
AZIN1	0	5	0	1	Consistent.ANCG	-0.356422	0.00330984	0.0595339	-0.275181	0.115226	0.449512	-0.335467	0.00181181	0.176754	-0.587067	0.000133761	0.0401139	-0.00932797	0.921185	0.953962	-0.370618	0.0122043	0.0964535	-0.339631	0.000583442	0.0323943	-0.378259	0.0209768	0.112444	-0.267778	0.0031079	0.046265	-0.0952152	0.49765	0.809891	-0.254646	0.00782428	0.0661474	-0.319717	0.0236157	0.125894	-0.353351	0.000550195	0.0304527	-0.339213	0.0399877	0.470032	-0.396432	0.000207152
B3GALT2	0	1	0	1	Consistent.ANCG	0.0793994	0.526263	0.71366	-0.283023	0.10482	0.43749	-0.0661391	0.550009	0.738149	-0.182291	0.280208	0.474527	-0.176266	0.0595141	0.172487	-0.325325	0.0292101	0.151937	-0.115542	0.254767	0.518333	-0.517893	0.00102692	0.0275474	0.000251097	0.997828	0.998719	-0.221353	0.111188	0.50494	-0.248217	0.00959204	0.0727407	-0.303797	0.031968	0.146742	-0.132716	0.207257	0.423552	-0.175434	0.299	0.687359	-0.205499	0.0623591
B3GALTL	0	1	0	1	Consistent.ANCG	-0.262322	0.0333527	0.160168	-0.187065	0.289437	0.618476	-0.132674	0.228942	0.481995	-0.123157	0.46772	0.642827	-0.293702	0.00144375	0.0246419	-0.258235	0.0867615	0.26951	-0.242137	0.0157487	0.129041	-0.506519	0.00137957	0.0309002	-0.101497	0.270002	0.52759	-0.274291	0.0468608	0.388013	-0.0704398	0.468811	0.644986	0.0680804	0.638519	0.787599	-0.122648	0.244133	0.463898	-0.131553	0.437675	0.768798	0.0500954	0.65289
B3GAT1	0	2	0	1	Consistent.ANCG	-0.289824	0.0182522	0.121263	-0.13749	0.438101	0.723834	-0.222174	0.0422342	0.263407	-0.196949	0.24266	0.438755	-0.14948	0.110834	0.25356	0.0952467	0.533697	0.732839	-0.185808	0.0655688	0.261052	-0.28656	0.0855203	0.248942	-0.0186459	0.839811	0.929279	-0.0779986	0.578796	0.847386	-0.35562	0.000158761	0.0143879	-0.468853	0.00059411	0.0265177	-0.209669	0.0448633	0.18658	-0.176845	0.295068	0.685713	-0.296275	0.00653603
BACE1	0	4	0	2	Consistent.ANCG	-0.109785	0.380208	0.589062	0.0033642	0.984935	0.993792	-0.194113	0.0768464	0.308621	-0.157149	0.352952	0.542857	-0.331213	0.000299567	0.0154892	-0.451756	0.00183872	0.0407633	-0.400059	4.08383e-05	0.0108643	-0.322404	0.0516408	0.184918	-0.33435	0.000189746	0.0111652	-0.500253	0.000136551	0.0866256	-0.27297	0.00425954	0.050762	-0.453564	0.000939584	0.0313763	-0.202159	0.0532934	0.203949	-0.255855	0.1264	0.561346	-0.105818	0.341043
BAIAP2-AS1	0	4	0	1	Consistent.ANCG	-0.309532	0.0114372	0.0974776	-0.287706	0.0989541	0.429631	-0.245941	0.0241293	0.237624	-0.325379	0.0494011	0.19304	-0.329687	0.000320661	0.0154947	-0.0510624	0.739047	0.866157	-0.379225	0.00010841	0.0165567	-0.0273339	0.872417	0.938292	-0.230058	0.0114784	0.0913289	-0.199027	0.153082	0.558492	-0.297922	0.00173915	0.036377	-0.460389	0.000767717	0.0287113	-0.271045	0.0089661	0.0864615	-0.206132	0.220946	0.629833	-0.294902	0.00680142
BCAP29	0	2	0	2	Consistent.ANCG	-0.196873	0.113104	0.301964	-0.466413	0.00542853	0.241103	-0.122129	0.268421	0.518056	-0.349903	0.0337582	0.161977	-0.139123	0.138113	0.290937	-0.460787	0.00144573	0.0370955	-0.0480293	0.636863	0.819122	-0.519666	0.000979836	0.0270258	0.0355033	0.70026	0.85381	-0.122122	0.383685	0.738849	-0.0632008	0.515815	0.681353	-0.162027	0.260938	0.465641	-0.164666	0.116753	0.3097	-0.203105	0.227951	0.635927	-0.287418	0.00842278
BCAT1	0	3	0	2	Consistent.ANCG	-0.107326	0.391034	0.598404	-0.0929142	0.60122	0.820565	-0.142673	0.195436	0.446895	-0.394629	0.0156466	0.122601	-0.294666	0.00139006	0.0245042	-0.267626	0.0755106	0.248837	-0.384122	8.66853e-05	0.0152026	-0.543252	0.000511829	0.0206408	-0.215355	0.0181671	0.118018	-0.502723	0.000124955	0.0866256	-0.234974	0.0143699	0.088268	-0.504072	0.000189855	0.0169134	-0.298406	0.00386208	0.0613327	-0.259325	0.12116	0.558283	-0.249563	0.0228894
BCDIN3D-AS1	0	2	0	1	Consistent.ANCG	-0.342755	0.00484397	0.0682445	-0.485779	0.0035854	0.224006	-0.200835	0.0669787	0.294591	-0.374641	0.0223393	0.138886	-0.25628	0.00569916	0.0451462	-0.256108	0.0894831	0.274129	-0.116149	0.252264	0.514956	-0.228759	0.173241	0.37357	0.0664015	0.471172	0.701716	-0.376877	0.00540814	0.190292	-0.248424	0.00953002	0.0723565	-0.48791	0.000325403	0.0207233	-0.31607	0.00214579	0.0495697	-0.209763	0.212742	0.624481	-0.270648	0.0133349
BCL2L2	0	2	0	1	Consistent.ANCG	-0.0544225	0.664285	0.808196	0.0586569	0.741766	0.892522	-0.144855	0.188619	0.439666	-0.381947	0.0196602	0.133592	-0.0843747	0.369968	0.547091	-0.251211	0.095999	0.28499	-0.37185	0.000150827	0.0187935	-0.260717	0.119105	0.300156	-0.304465	0.000722283	0.0225205	-0.269823	0.050712	0.40134	-0.264569	0.00565784	0.0571466	-0.539189	5.34228e-05	0.010246	-0.156856	0.135385	0.335898	-0.0802562	0.636793	0.875462	-0.09619	0.387011
BECN1	0	6	0	2	Consistent.ANCG	-0.480119	4.51294e-05	0.0145954	-0.319131	0.0658161	0.383599	-0.335383	0.00181696	0.176754	-0.55432	0.000371087	0.052045	-0.294534	0.00139732	0.0245042	-0.470645	0.00110362	0.0329749	-0.278805	0.00519823	0.081116	-0.2198	0.19116	0.395508	-0.214894	0.0184225	0.119012	-0.300224	0.0289472	0.331957	-0.333018	0.000428895	0.0235806	-0.4246	0.00211712	0.0429517	-0.325489	0.00154565	0.0433431	-0.347765	0.0349359	0.461083	-0.314927	0.00373416
BEND4	0	1	0	1	Consistent.ANCG	-0.0514863	0.681397	0.820303	-0.249094	0.155424	0.490539	-0.0456217	0.680282	0.825879	-0.474574	0.00300038	0.075212	-0.143502	0.126016	0.274717	-0.197008	0.194585	0.422134	-0.163324	0.106251	0.333429	-0.0355554	0.834512	0.915981	-0.0593178	0.519861	0.737853	-0.0257316	0.854882	0.95687	-0.212904	0.0269495	0.120626	-0.474614	0.000497078	0.0249204	-0.191619	0.0672778	0.229374	-0.32468	0.04992	0.483488	-0.297279	0.00634756
BICD1	0	3	0	2	Consistent.ANCG	-0.379299	0.00168472	0.0462358	-0.0940889	0.596609	0.818438	-0.263896	0.0152844	0.223516	-0.490179	0.0020719	0.0672051	-0.0967042	0.303893	0.484603	-0.42622	0.00350735	0.0540411	-0.253958	0.0111971	0.111998	-0.481546	0.00254835	0.0403479	-0.275745	0.00230108	0.0396594	-0.400491	0.00296292	0.164401	-0.186512	0.05327	0.176256	-0.509375	0.000158153	0.0167217	-0.296628	0.00408954	0.0629224	-0.378449	0.0209073	0.458118	-0.305276	0.00501078
BLOC1S2	0	2	0	2	Consistent.ANCG	-0.242862	0.0494314	0.198714	-0.467198	0.00534039	0.241103	-0.155417	0.158047	0.406649	-0.413966	0.010864	0.106852	-0.173002	0.0644668	0.180959	-0.460777	0.00144613	0.0370955	-0.14634	0.148355	0.392346	-0.494311	0.00187292	0.0351676	-0.0126987	0.890512	0.954144	-0.194902	0.161954	0.570098	0.0344298	0.723529	0.835037	-0.25143	0.0781834	0.231935	-0.0963672	0.360815	0.575472	0.0250187	0.883146	0.96506	-0.351849	0.00110689
BLOC1S6	0	2	0	1	Consistent.ANCG	-0.304694	0.0128641	0.103096	-0.449572	0.00764239	0.250645	-0.270809	0.0127184	0.217837	-0.617397	4.69072e-05	0.0380615	-0.244891	0.00834553	0.0552151	-0.267815	0.0752966	0.248434	-0.25452	0.0110127	0.110961	-0.389332	0.0172299	0.102345	-0.173156	0.0585859	0.226521	-0.223671	0.1074	0.499527	-0.250353	0.00896932	0.0702584	-0.367997	0.00855635	0.076992	-0.422046	2.78597e-05	0.013013	-0.286934	0.0850949	0.520192	-0.479336	4.54905e-06
BMPER	0	3	0	1	Consistent.ANCG	-0.326256	0.00750745	0.0820241	-0.242915	0.166271	0.501786	-0.152492	0.16612	0.416157	-0.294311	0.0770319	0.239594	-0.365317	5.95847e-05	0.00909992	-0.133776	0.380982	0.611216	-0.146994	0.146529	0.389878	-0.11535	0.496607	0.693392	-0.269052	0.0029638	0.0450556	-0.0218364	0.876665	0.965591	-0.245193	0.0105387	0.0759063	-0.475497	0.000483542	0.0245769	-0.173184	0.0987575	0.282237	-0.277611	0.0961999	0.531216	-0.175227	0.113086
BMPR2	0	2	0	1	Consistent.ANCG	-0.255191	0.038645	0.173516	-0.332812	0.0544481	0.361008	-0.212841	0.051917	0.277749	-0.441858	0.00618194	0.0907639	-0.148258	0.113816	0.257706	-0.326519	0.028589	0.150079	-0.186923	0.0639384	0.258038	-0.471549	0.00321735	0.0444075	-0.0847943	0.357148	0.608995	-0.184792	0.185282	0.598051	-0.257268	0.00719024	0.0639874	-0.247437	0.083195	0.240474	-0.355644	0.000503192	0.0291648	-0.256088	0.126042	0.561039	-0.259734	0.0177278
BNIP3	0	2	0	1	Consistent.ANCG	-0.306717	0.0122499	0.100685	-0.360253	0.0363582	0.33342	-0.0639118	0.563551	0.747268	-0.554307	0.000371225	0.052045	-0.0826618	0.379798	0.555889	-0.356759	0.016145	0.111188	-0.162839	0.107306	0.335038	-0.399032	0.0144254	0.093933	0.0222943	0.809016	0.914718	-0.0452074	0.747883	0.921307	-0.0878858	0.365751	0.552146	-0.425737	0.00205339	0.042283	-0.171087	0.102971	0.288657	-0.223611	0.183383	0.603176	-0.324972	0.00272162
BNIP3L	0	2	0	2	Consistent.ANCG	-0.124752	0.318266	0.534185	-0.294543	0.0908422	0.418014	-0.171473	0.118853	0.360277	-0.338493	0.0404391	0.17586	-0.186631	0.0458133	0.146984	-0.545487	0.00010656	0.0141634	-0.328856	0.000889069	0.0381142	-0.430412	0.00783493	0.067624	-0.233114	0.010398	0.0864607	-0.243512	0.0789045	0.45665	-0.121007	0.212214	0.396627	-0.436575	0.0015262	0.0381527	-0.248195	0.0170554	0.113311	-0.293952	0.0774096	0.511331	-0.221554	0.0441217
BOD1L1	0	1	0	1	Consistent.ANCG	-0.000192756	0.998774	0.99938	0.0423531	0.812015	0.924357	-0.0886044	0.422852	0.648009	-0.511325	0.0012193	0.0624568	-0.118313	0.207909	0.38031	-0.245385	0.104222	0.297616	-0.206551	0.0402446	0.200766	-0.0883091	0.603242	0.770025	-0.0643129	0.485264	0.71254	-0.172472	0.216849	0.625436	-0.0999005	0.303624	0.493169	-0.482497	0.000387459	0.0225527	-0.235859	0.0236121	0.13379	-0.327158	0.0480993	0.481533	-0.119409	0.282274
BRCC3	0	2	0	1	Consistent.ANCG	-0.33068	0.00669033	0.0780988	-0.249547	0.154649	0.489688	-0.151146	0.169934	0.420817	-0.432639	0.00748656	0.0946211	-0.243914	0.00861632	0.0559959	-0.385947	0.00883248	0.0822171	-0.141508	0.16237	0.409738	-0.536484	0.000619678	0.0228051	-0.187174	0.0406522	0.182752	-0.332603	0.0149591	0.264454	-0.225152	0.0191402	0.101655	-0.337747	0.0164495	0.10586	-0.261389	0.0118429	0.097869	-0.305919	0.0655646	0.498122	-0.413905	0.000100402
BRF2	0	2	0	1	Consistent.ANCG	-0.304908	0.012798	0.10277	-0.409588	0.016148	0.280822	-0.191721	0.0806261	0.314088	-0.46946	0.00337501	0.0783828	-0.240573	0.00960226	0.0595636	-0.296049	0.0483154	0.19809	-0.0576443	0.57089	0.775065	-0.220601	0.189507	0.393421	-0.060828	0.50927	0.73073	-0.270336	0.0502574	0.399107	-0.160036	0.0980318	0.24886	-0.450045	0.00104102	0.0320945	-0.150495	0.152163	0.358641	-0.2742	0.100529	0.53498	-0.368026	0.000619348
BRI3BP	0	2	0	2	Consistent.ANCG	-0.320481	0.0087046	0.0866467	-0.348262	0.0435467	0.344637	-0.223777	0.0407319	0.262136	-0.44203	0.00615972	0.0907639	-0.249939	0.00706178	0.0505982	-0.447981	0.00202929	0.0424221	0.0497579	0.624771	0.811513	-0.308675	0.0630503	0.20799	0.0445882	0.628693	0.807232	-0.182066	0.191964	0.604183	-0.217883	0.0234978	0.113415	-0.447136	0.0011322	0.0334069	-0.27764	0.00737294	0.0810189	-0.343075	0.0376375	0.466144	-0.41043	0.000116326
BRMS1L	0	6	0	4	Consistent.ANCG	-0.439531	0.000222183	0.0219442	-0.477366	0.00430586	0.236889	-0.345416	0.00129084	0.168593	-0.615639	4.99926e-05	0.0380615	-0.332733	0.000279843	0.0148195	-0.524758	0.000215101	0.0166157	-0.176646	0.0802791	0.288533	-0.482641	0.002483	0.0399605	-0.169634	0.0639907	0.2369	-0.240954	0.0822015	0.463374	-0.2806	0.00326645	0.0448974	-0.495942	0.000249797	0.0183935	-0.377818	0.000204841	0.0219393	-0.464572	0.00377045	0.439406	-0.498767	1.59475e-06
BTBD1	0	2	0	2	Consistent.ANCG	-0.35122	0.00383357	0.0624833	-0.490462	0.00323152	0.218973	-0.316602	0.0033451	0.180335	-0.529834	0.000744866	0.0560843	-0.220231	0.0180289	0.0853524	-0.535063	0.000152573	0.0158427	-0.257828	0.0099809	0.106724	-0.496019	0.00179569	0.0346007	-0.260721	0.00402652	0.0531308	-0.314775	0.0216959	0.297962	-0.248617	0.00947249	0.0722356	-0.392333	0.00483244	0.0593494	-0.21581	0.0388202	0.173054	-0.446869	0.0055588	0.439406	-0.457165	1.39462e-05
BTBD10	0	3	0	1	Consistent.ANCG	-0.41619	0.000509598	0.0287956	-0.312481	0.0719766	0.393915	-0.231163	0.0343748	0.254845	-0.375035	0.0221873	0.13841	-0.244023	0.00858573	0.0558631	-0.129531	0.396411	0.624012	-0.196022	0.0518307	0.229564	-0.534186	0.000660633	0.0233067	-0.258245	0.00440231	0.0557603	-0.320688	0.0192231	0.283733	-0.249135	0.00931974	0.0715873	-0.352089	0.0121574	0.09151	-0.27187	0.00875173	0.0858721	-0.201801	0.231017	0.638334	-0.40823	0.000127584
BTBD3	0	3	0	1	Consistent.ANCG	-0.259911	0.03507	0.164518	-0.324595	0.0610717	0.373723	-0.324634	0.00258859	0.180335	-0.517219	0.00104535	0.0594067	-0.117307	0.21183	0.385345	-0.386994	0.00863479	0.0810897	-0.257829	0.0099806	0.106724	-0.384897	0.0186573	0.106639	-0.276874	0.00220349	0.0385821	-0.330279	0.0157206	0.265645	-0.160518	0.0970119	0.247409	-0.45385	0.000931731	0.031338	-0.254839	0.0142252	0.103956	-0.230257	0.170366	0.595649	-0.354597	0.00100505
BTF3L4	0	4	0	1	Consistent.ANCG	-0.313695	0.0103213	0.092976	-0.348405	0.043455	0.344637	-0.246155	0.0240025	0.237594	-0.476982	0.0028369	0.0746619	-0.255216	0.00590998	0.0460395	-0.555392	7.49262e-05	0.0124832	-0.201136	0.0459003	0.214714	-0.444935	0.0057926	0.0591965	-0.215483	0.0180967	0.117793	-0.208132	0.134777	0.533457	-0.188767	0.050403	0.170323	-0.284848	0.0449645	0.172797	-0.339399	0.000933928	0.0355755	-0.138123	0.414927	0.757917	-0.473847	6.04714e-06
BUD31	0	1	0	1	Consistent.ANCG	-0.253526	0.0399765	0.177356	-0.240121	0.171352	0.507321	-0.0562595	0.61124	0.779185	-0.203816	0.226293	0.422179	-0.196084	0.0357083	0.126091	-0.419051	0.00416824	0.0582142	-0.115709	0.254078	0.517506	-0.266425	0.110949	0.289328	-0.234836	0.00982901	0.084218	-0.129694	0.354659	0.718731	-0.25428	0.0079167	0.0665875	-0.411074	0.00302168	0.0493459	-0.116175	0.270107	0.49006	0.0507311	0.765561	0.923308	-0.283283	0.00945676
BX322557.10	0	3	0	1	Consistent.ANCG	-0.463353	8.93284e-05	0.0179002	-0.15383	0.385061	0.686096	-0.333867	0.00191142	0.177118	-0.467474	0.00353106	0.0787589	-0.266951	0.00392673	0.0380599	-0.11773	0.441173	0.662332	-0.209161	0.0377341	0.195289	-0.106547	0.530234	0.717993	-0.0984848	0.284548	0.542673	-0.284464	0.0389788	0.36305	-0.273099	0.00424074	0.0505761	-0.431846	0.0017392	0.0397869	-0.309418	0.00268851	0.0535262	-0.337353	0.0411616	0.471231	-0.36326	0.000737198
BZRAP1	0	2	0	1	Consistent.ANCG	-0.280317	0.0226252	0.135096	-0.361263	0.0357993	0.33342	-0.0639112	0.563555	0.747268	-0.310099	0.0617817	0.215075	-0.216817	0.0199408	0.090485	0.0826182	0.589509	0.77035	0.0896366	0.377602	0.632884	0.406347	0.0125744	0.0868516	0.0159604	0.862637	0.940703	0.16402	0.240565	0.645181	-0.313629	0.000949046	0.029424	-0.627816	1.06037e-06	0.00092051	-0.197501	0.0591479	0.214933	-0.151847	0.369632	0.730996	-0.302429	0.005455
BZW1	0	2	0	2	Consistent.ANCG	-0.320595	0.00867943	0.0866165	-0.24106	0.169632	0.505351	-0.249642	0.022015	0.233066	-0.237684	0.156615	0.344218	-0.163755	0.0803391	0.207358	-0.495533	0.000537931	0.0244652	-0.279124	0.00514506	0.081054	-0.526145	0.0008236	0.0252969	-0.190051	0.0376081	0.174587	-0.334342	0.01441	0.259984	-0.164792	0.088323	0.234297	-0.166061	0.249094	0.452289	-0.195665	0.0615949	0.219947	-0.244886	0.144068	0.577101	-0.293003	0.00718434
C10orf32	0	1	0	1	Consistent.ANCG	-0.2322	0.0606429	0.219912	-0.42428	0.0123902	0.2716	-0.25873	0.0174831	0.227915	-0.357498	0.0298332	0.153723	-0.0645046	0.493412	0.654313	-0.35937	0.0153297	0.108939	-0.140256	0.166155	0.414107	-0.475312	0.00294946	0.0427114	-0.185647	0.0423507	0.187437	-0.163891	0.240939	0.645494	0.0463499	0.633837	0.770491	-0.090019	0.534143	0.711758	-0.146766	0.162697	0.372298	-0.118525	0.48475	0.798833	-0.386088	0.000312235
C11orf58	0	1	0	1	Consistent.ANCG	-0.216121	0.0813521	0.255099	-0.318975	0.0659564	0.383599	-0.219968	0.0443756	0.26585	-0.470533	0.00329319	0.0782005	-0.213408	0.0220215	0.0956856	-0.555588	7.43979e-05	0.0124832	-0.190483	0.0589531	0.24617	-0.422775	0.00913705	0.073194	-0.0891992	0.332628	0.586526	-0.13789	0.324805	0.701043	0.0161504	0.868237	0.927507	-0.0324149	0.82317	0.905514	-0.299283	0.00375421	0.0609468	-0.0955535	0.573728	0.843636	-0.289279	0.00799091
C11orf87	0	3	0	1	Consistent.ANCG	-0.361002	0.00290253	0.0568351	-0.364713	0.0339438	0.329334	-0.249366	0.0221667	0.233232	-0.347702	0.0349713	0.164288	-0.341792	0.000185118	0.0129222	-0.257628	0.087532	0.270976	-0.161491	0.110286	0.340265	-0.534692	0.00065141	0.023206	-0.182068	0.0465641	0.198535	-0.398273	0.00314099	0.168351	-0.232842	0.0153068	0.0909433	-0.309091	0.0289539	0.139435	-0.288721	0.00525211	0.0694888	-0.321633	0.0522346	0.485658	-0.341946	0.00155622
C12orf4	0	1	0	2	Consistent.ANCG	-0.195733	0.115248	0.304875	-0.244517	0.16341	0.497835	-0.135649	0.218581	0.471279	-0.561761	0.000297042	0.0489904	-0.0337247	0.720487	0.825315	-0.30063	0.0447901	0.189428	-0.093593	0.356823	0.615135	-0.334184	0.0432255	0.166853	-0.0407463	0.658587	0.825882	-0.309171	0.0242823	0.312548	-0.171696	0.0756047	0.21433	-0.427235	0.00197204	0.0414066	-0.288249	0.00532996	0.0700152	-0.564877	0.000270183	0.381619	-0.314037	0.00383839
C17orf51	0	5	0	1	Consistent.ANCG	-0.333174	0.006265	0.0759815	-0.31816	0.066689	0.385325	-0.286595	0.00821699	0.205357	-0.465243	0.00371389	0.0794379	-0.307236	0.000838056	0.0206312	-0.17408	0.252765	0.489849	-0.0805236	0.428178	0.674019	0.0902092	0.595438	0.764709	-0.031182	0.735296	0.875599	-0.110662	0.430202	0.767331	-0.383541	4.17936e-05	0.0101059	-0.451576	0.000995754	0.0318098	-0.345786	0.000735235	0.033297	-0.223903	0.182797	0.602891	-0.429364	5.11271e-05
C1D	0	2	0	3	Consistent.ANCG	-0.247515	0.0451025	0.188096	-0.57634	0.000360701	0.114412	-0.243691	0.0254971	0.238541	-0.579282	0.000172168	0.0428442	-0.211126	0.0235166	0.0992767	-0.575351	3.55841e-05	0.00995234	-0.202031	0.0449222	0.212892	-0.521842	0.000924666	0.0264582	-0.181578	0.0471669	0.199916	-0.265021	0.0551335	0.410551	-0.0756784	0.43631	0.616508	-0.258494	0.0699032	0.217216	-0.277795	0.00733871	0.0808041	-0.206162	0.220879	0.629833	-0.369675	0.000582755
C1orf21	0	3	0	1	Consistent.ANCG	-0.462706	9.16487e-05	0.0179002	-0.39491	0.0208101	0.300299	-0.271619	0.0124438	0.216507	-0.541457	0.000538657	0.0533673	-0.0613049	0.515141	0.672216	-0.109237	0.47504	0.688412	-0.0384175	0.705777	0.859692	-0.0970943	0.567536	0.745242	-0.0689444	0.454319	0.68958	0.0396598	0.777979	0.931688	-0.315484	0.000881593	0.0287489	-0.596599	4.82182e-06	0.00274245	-0.301725	0.00346771	0.0594271	-0.454045	0.00476104	0.439406	-0.338316	0.00175848
C1orf52	0	3	0	1	Consistent.ANCG	-0.271386	0.0275121	0.147071	-0.481461	0.00394091	0.228845	-0.161206	0.142936	0.389615	-0.43932	0.00651992	0.0911594	-0.238038	0.0104155	0.0625184	-0.256732	0.0886776	0.27273	0.0273682	0.788005	0.902905	-0.21265	0.206368	0.414423	-0.106079	0.248857	0.505257	-0.0418333	0.766146	0.927459	-0.278003	0.0035783	0.0466599	-0.434646	0.0016101	0.0386646	-0.253277	0.0148511	0.105858	-0.143543	0.396678	0.748714	-0.338075	0.00177269
C1orf95	0	5	0	1	Consistent.ANCG	-0.388961	0.00124801	0.0409416	-0.359358	0.0368592	0.33342	-0.263208	0.0155626	0.223516	-0.371516	0.0235744	0.141267	-0.277874	0.00264042	0.0318331	-0.036363	0.812545	0.909543	-0.168294	0.095885	0.315529	-0.167445	0.321888	0.541731	-0.03611	0.695389	0.850512	-0.000219127	0.998758	0.999606	-0.427526	3.93433e-06	0.00381722	-0.655448	2.39741e-07	0.000384105	-0.480142	1.27687e-06	0.00703374	-0.336584	0.0416549	0.471231	-0.422671	6.87539e-05
C2orf47	0	3	0	1	Consistent.ANCG	-0.299536	0.0145523	0.109068	-0.586968	0.000263313	0.106146	-0.178172	0.104909	0.343395	-0.490808	0.00204049	0.0672051	-0.25737	0.00549007	0.0443964	-0.410175	0.00513542	0.0625119	-0.132555	0.190896	0.444484	-0.461708	0.00402034	0.0495292	-0.0890049	0.333687	0.587765	-0.211041	0.129289	0.525615	-0.0480938	0.621111	0.761398	-0.0222092	0.878328	0.937056	-0.185207	0.0771475	0.246562	-0.0741253	0.662828	0.886099	-0.374712	0.000482856
C3orf14	0	2	0	2	Consistent.ANCG	-0.30644	0.0123324	0.101018	-0.437372	0.00969118	0.256575	-0.159101	0.1483	0.396637	-0.434515	0.00720352	0.0937769	-0.237632	0.0105512	0.0629172	-0.280124	0.0623557	0.224395	-0.0755664	0.457245	0.696767	-0.564695	0.000271688	0.0162646	-0.038331	0.677664	0.839269	-0.239091	0.0846702	0.466411	-0.167603	0.0829536	0.225512	-0.425429	0.00207051	0.0425567	-0.161065	0.12508	0.321852	-0.137929	0.41559	0.758386	-0.40327	0.000156768
C3orf80	0	3	0	1	Consistent.ANCG	-0.308617	0.0116961	0.0988235	-0.282805	0.105099	0.437761	-0.229224	0.0359576	0.255971	-0.326132	0.0488465	0.191736	-0.256022	0.00574973	0.0454196	-0.509575	0.000349887	0.0201171	0.126675	0.211508	0.469116	-0.145428	0.390438	0.60676	0.157575	0.0856443	0.279025	-0.145875	0.297297	0.682669	-0.177172	0.0666026	0.200122	-0.310954	0.0279511	0.137373	-0.161658	0.12368	0.319554	-0.214262	0.202868	0.617342	-0.328078	0.00246276
C6orf106	0	2	0	1	Consistent.ANCG	-0.318829	0.0090763	0.0884778	-0.277687	0.11182	0.445686	-0.19148	0.0810146	0.314341	-0.415049	0.0106378	0.106523	-0.29146	0.00157595	0.0254672	-0.166414	0.274586	0.511985	-0.132373	0.191512	0.444993	-0.127322	0.452683	0.658467	-0.191901	0.0357535	0.169948	-0.217053	0.118485	0.511998	-0.266467	0.00531045	0.055832	-0.50448	0.000187228	0.0169134	-0.21096	0.043532	0.183861	-0.174641	0.301224	0.689285	-0.274832	0.0119207
C6orf141	0	2	0	1	Consistent.ANCG	-0.151603	0.224315	0.439863	-0.0597086	0.737297	0.89014	-0.266178	0.0143919	0.221576	-0.520233	0.000965184	0.0582856	-0.239432	0.00996126	0.0609707	0.217833	0.150583	0.366933	0.0160647	0.874597	0.944797	-0.0406941	0.811001	0.902364	-0.0524911	0.569095	0.769252	0.0594829	0.672229	0.887686	-0.322839	0.000655058	0.0268102	-0.445292	0.00119359	0.034179	-0.358996	0.000441086	0.0278087	-0.329669	0.0463091	0.480196	-0.163403	0.139935
C8orf46	0	2	0	2	Consistent.ANCG	-0.147561	0.237058	0.453705	-0.116163	0.512968	0.771483	-0.237882	0.0293365	0.247058	-0.476029	0.00290064	0.0748338	-0.113039	0.229045	0.40483	-0.299938	0.0453088	0.190838	-0.0681547	0.502667	0.72952	-0.48071	0.0025992	0.0407686	0.100919	0.272753	0.530259	-0.225906	0.103841	0.495447	-0.310133	0.00108915	0.03048	-0.410229	0.00308813	0.0499369	-0.232453	0.0257631	0.139874	-0.245586	0.142889	0.576943	-0.311223	0.00418506
CAB39	0	3	0	1	Consistent.ANCG	-0.336417	0.00574759	0.0733487	-0.281587	0.106671	0.439544	-0.168947	0.124468	0.367234	-0.444488	0.00584779	0.0901629	-0.258386	0.0053015	0.0437406	-0.472696	0.00104226	0.0321366	-0.282814	0.00456288	0.0773199	-0.439027	0.00656	0.0622558	-0.234865	0.00981973	0.0841822	-0.250351	0.0706014	0.441605	-0.202417	0.0356496	0.141008	-0.36463	0.00922992	0.0799786	-0.209302	0.0452482	0.187402	-0.219481	0.191821	0.609144	-0.407919	0.000129254
CACNA2D1	0	2	0	1	Consistent.ANCG	-0.0127823	0.918865	0.958275	-0.362304	0.0352311	0.333303	-0.176007	0.109269	0.348863	-0.33699	0.0413937	0.177642	-0.274066	0.00303777	0.033696	-0.186043	0.2211	0.454376	-0.179869	0.0748306	0.278565	-0.530637	0.000728643	0.0238931	-0.254288	0.00506848	0.0600319	-0.260479	0.0595972	0.417815	-0.114157	0.239435	0.426478	-0.205208	0.152831	0.341162	-0.19818	0.0582628	0.213475	-0.153769	0.363532	0.728433	-0.332689	0.00211908
CACNB4	0	3	0	1	Consistent.ANCG	-0.276647	0.0245358	0.140178	-0.29491	0.0904223	0.417727	-0.209533	0.0557581	0.282716	-0.413465	0.0109702	0.107066	-0.256626	0.00563203	0.0448984	-0.190621	0.209742	0.441464	-0.157776	0.11883	0.352155	-0.539662	0.000566745	0.0219434	-0.266629	0.00324327	0.0473402	-0.324294	0.0178356	0.279286	-0.213448	0.0265526	0.119599	-0.358784	0.0105085	0.0858916	-0.276855	0.00754838	0.0811593	-0.173043	0.305738	0.692793	-0.232084	0.0347518
CACUL1	0	1	0	4	Consistent.ANCG	-0.384027	0.00145628	0.0432013	-0.416395	0.0143029	0.276956	-0.24998	0.0218301	0.233066	-0.589674	0.000122742	0.0399912	-0.168662	0.0715653	0.19316	-0.476306	0.000941634	0.030903	-0.252909	0.0115484	0.112671	-0.482403	0.00249707	0.0401039	-0.105797	0.250122	0.506385	-0.266095	0.0541183	0.407406	-0.2639	0.00578511	0.0576553	-0.412064	0.00294548	0.0489809	-0.253859	0.014615	0.105267	-0.520025	0.000970534	0.407575	-0.260282	0.0174808
CADM2	0	2	0	1	Consistent.ANCG	-0.0487809	0.697307	0.830586	-0.393423	0.0213392	0.301329	-0.179014	0.103251	0.341319	-0.352358	0.0324457	0.159022	-0.122783	0.191121	0.360805	-0.246661	0.102377	0.294594	-0.24855	0.0131126	0.119606	-0.561173	0.000302375	0.0168001	-0.187082	0.0407537	0.183009	-0.053925	0.701351	0.90083	-0.0819215	0.399304	0.583565	-0.239392	0.0940542	0.258383	-0.111929	0.288125	0.507403	-0.255673	0.126678	0.561711	-0.287556	0.00839023
CALM1	0	6	0	1	Consistent.ANCG	-0.412081	0.000586203	0.0302669	-0.413307	0.0151166	0.278159	-0.308785	0.00426521	0.181621	-0.494656	0.00185709	0.0671116	-0.298018	0.00121724	0.0236453	-0.250434	0.0970658	0.286661	-0.172198	0.0883165	0.303121	-0.328535	0.0471108	0.175128	-0.251296	0.00563035	0.0638959	-0.17055	0.222092	0.629731	-0.32331	0.000642557	0.0266961	-0.454744	0.000907616	0.0308697	-0.375963	0.000221385	0.0226803	-0.240569	0.151498	0.583561	-0.469461	7.56502e-06
CALN1	0	7	0	1	Consistent.ANCG	-0.339537	0.00528576	0.0715204	-0.276242	0.113775	0.44729	-0.293479	0.00674024	0.19762	-0.407446	0.0123144	0.111195	-0.314341	0.000623321	0.0187262	-0.0407016	0.790654	0.898639	-0.381736	9.67067e-05	0.0157341	-0.264545	0.113588	0.292847	-0.395775	7.66957e-06	0.00242937	-0.294094	0.0325574	0.341505	-0.301486	0.00152022	0.0345976	-0.463905	0.000690724	0.0278138	-0.389393	0.000124828	0.0203993	-0.198462	0.238988	0.645678	-0.383996	0.000338699
CAMK2N1	0	3	0	1	Consistent.ANCG	-0.292972	0.0169734	0.116699	-0.440756	0.00908084	0.256068	-0.26131	0.0163532	0.224297	-0.444481	0.00584868	0.0901629	-0.327439	0.000354219	0.0156639	-0.430024	0.00319556	0.0523412	-0.122569	0.226807	0.486801	-0.0403964	0.812359	0.9029	-0.167392	0.0676376	0.244652	-0.151097	0.280148	0.674071	-0.258912	0.00681639	0.0623915	-0.414728	0.00274868	0.047473	-0.223166	0.0324915	0.158105	-0.0187822	0.912143	0.973528	-0.403893	0.000152788
CAMK4	0	7	0	1	Consistent.ANCG	-0.393846	0.00106864	0.0382574	-0.299412	0.0853836	0.411428	-0.357659	0.000837515	0.151224	-0.452496	0.00492426	0.0857038	-0.257664	0.00543486	0.0442679	-0.0376192	0.806191	0.905635	-0.273274	0.0062039	0.0872327	-0.430704	0.0077884	0.0672927	-0.328498	0.000249232	0.0128632	-0.214419	0.123131	0.517695	-0.370732	7.82724e-05	0.0114012	-0.500645	0.000213317	0.0173323	-0.431955	1.71237e-05	0.0122687	-0.449745	0.00522621	0.439406	-0.395738	0.000213022
CAMKK2	0	4	0	1	Consistent.ANCG	-0.314556	0.0101028	0.0921876	-0.345939	0.0450636	0.345117	-0.323833	0.00265649	0.180335	-0.373606	0.0227421	0.139757	-0.313291	0.000651503	0.0190349	-0.0249014	0.871016	0.941512	-0.0731729	0.47166	0.707207	0.0355645	0.83447	0.915981	-0.176211	0.0542064	0.216195	-0.123137	0.379715	0.735701	-0.313281	0.000962226	0.0294999	-0.416085	0.00265306	0.0465164	-0.274407	0.00811975	0.0830568	-0.221688	0.18728	0.605911	-0.393871	0.000229594
CAMSAP1	0	5	0	1	Consistent.ANCG	-0.429745	0.000316979	0.0248782	-0.38226	0.0256767	0.31456	-0.291591	0.00711984	0.198085	-0.465902	0.00365908	0.0792674	-0.332633	0.000281103	0.0148195	-0.212738	0.160602	0.379646	-0.160957	0.111483	0.342002	0.0759171	0.655177	0.805553	-0.247723	0.00637345	0.0674919	-0.153821	0.271465	0.668416	-0.318815	0.000771365	0.0278075	-0.468989	0.000591636	0.0265175	-0.274114	0.0081907	0.0832393	-0.376306	0.0217035	0.458118	-0.549375	7.51592e-08
CAND1	0	2	0	2	Consistent.ANCG	-0.332356	0.00640176	0.0768125	-0.500768	0.00255763	0.202352	-0.214351	0.0502369	0.274745	-0.490531	0.00205425	0.0672051	-0.144698	0.122855	0.270328	-0.457665	0.0015722	0.0382494	-0.0968755	0.340133	0.600273	-0.347483	0.035094	0.148955	-0.171635	0.060872	0.23063	-0.203055	0.14477	0.548927	-0.209955	0.0291907	0.125941	-0.412296	0.00292782	0.0489339	-0.253663	0.0146941	0.105468	-0.310732	0.0612247	0.489784	-0.377987	0.000426593
CAP1	0	1	0	2	Consistent.ANCG	-0.322134	0.00834606	0.0851159	-0.0393549	0.825109	0.931573	-0.114204	0.300948	0.54814	0.0698267	0.68132	0.803495	-0.371498	4.35788e-05	0.00781292	-0.478243	0.00089128	0.0304728	-0.203714	0.0431304	0.208192	-0.616927	4.77135e-05	0.00819777	-0.122024	0.184283	0.426725	-0.223952	0.106946	0.497944	-0.183468	0.0573503	0.183834	-0.031814	0.826397	0.907557	-0.102463	0.331092	0.548517	0.093028	0.583943	0.849193	-0.162565	0.142004
CAPRIN1	0	4	0	1	Consistent.ANCG	-0.405084	0.00074107	0.0335889	-0.268748	0.124324	0.460278	-0.216572	0.0478466	0.271289	-0.385972	0.0183025	0.129478	-0.273536	0.00309716	0.033811	-0.484763	0.00073905	0.0279606	-0.227346	0.0236325	0.156167	-0.431194	0.00771095	0.066904	-0.219866	0.0158262	0.108992	-0.166979	0.232068	0.637033	-0.0667169	0.492688	0.662541	-0.150795	0.295883	0.500955	-0.2002	0.0556955	0.20845	-0.295897	0.0753791	0.508553	-0.411384	0.000111735
CAPZA2	0	3	0	2	Consistent.ANCG	-0.306521	0.0123083	0.100952	-0.501081	0.00253923	0.202352	-0.344506	0.00133208	0.168593	-0.479554	0.00267096	0.0741663	0.00663382	0.943904	0.968327	-0.446099	0.00213062	0.0433674	-0.192239	0.0566135	0.241925	-0.523396	0.000886973	0.0261245	-0.167858	0.0668663	0.242923	-0.188583	0.176267	0.587401	-0.212021	0.0276048	0.122199	-0.301396	0.0334181	0.150068	-0.339575	0.000927859	0.0355755	-0.512535	0.00118165	0.407575	-0.38396	0.000339172
CARS	0	1	0	1	Consistent.ANCG	-0.213709	0.0848931	0.26148	-0.00286092	0.987188	0.994544	-0.181753	0.0979968	0.335634	-0.247603	0.139532	0.324011	-0.067883	0.471006	0.635627	-0.0923457	0.546287	0.742273	-0.273793	0.00610263	0.086773	-0.155676	0.357538	0.57607	-0.230155	0.0114427	0.0910885	-0.165551	0.23614	0.640863	-0.316617	0.000842574	0.0286519	-0.46624	0.000643499	0.0274511	-0.133691	0.203907	0.419916	-0.0880916	0.604138	0.860357	-0.231409	0.0352977
CASC15	0	2	0	1	Consistent.ANCG	-0.0704676	0.573951	0.747237	-0.231569	0.187585	0.522683	-0.192389	0.0795548	0.312335	-0.389776	0.0170925	0.126905	-0.0614871	0.513891	0.671535	-0.292866	0.0508951	0.20326	-0.166876	0.0987571	0.319894	-0.408425	0.0120866	0.0849376	-0.0673139	0.465086	0.696627	-0.203187	0.144505	0.548831	-0.316382	0.000850543	0.0286889	-0.518091	0.000116356	0.0146502	-0.414971	3.90737e-05	0.0143218	-0.403236	0.0133353	0.458118	-0.0833744	0.453638
CASD1	0	1	0	1	Consistent.ANCG	0.0829982	0.507624	0.698311	-0.372111	0.0302274	0.321178	-0.132805	0.228479	0.481849	-0.305804	0.0656712	0.221229	-0.160178	0.0872641	0.218663	-0.358634	0.0155559	0.109543	-0.165881	0.100814	0.323697	-0.604436	7.43669e-05	0.0100502	-0.207663	0.0228522	0.133188	-0.293532	0.0329061	0.341941	-0.0607921	0.531973	0.694834	-0.355729	0.0112354	0.0877404	-0.218675	0.0362428	0.167307	-0.187679	0.265991	0.664896	-0.283207	0.00947689
CASK	0	1	0	2	Consistent.ANCG	-0.244831	0.0475601	0.193961	-0.353701	0.040156	0.339291	-0.223624	0.0408736	0.262576	-0.4493	0.00527647	0.0867851	-0.183093	0.05016	0.155573	-0.4817	0.000807395	0.0285164	-0.197228	0.0503783	0.227157	-0.11167	0.510531	0.703765	-0.223929	0.0139462	0.102198	-0.204387	0.142097	0.544679	-0.269552	0.00478612	0.0534692	-0.507731	0.000167421	0.0169134	-0.337109	0.00101634	0.0364423	-0.586396	0.000136737	0.375891	-0.223072	0.0426539
CBX6	0	3	0	1	Consistent.ANCG	-0.23814	0.0541677	0.207826	-0.211112	0.230721	0.560427	-0.205318	0.0609867	0.288691	-0.281719	0.0911773	0.26104	-0.283228	0.00216103	0.0287451	0.100552	0.511044	0.715738	0.0887564	0.382322	0.636825	0.433057	0.00742268	0.0658945	-0.0241597	0.79338	0.906309	0.118204	0.39924	0.749729	-0.319958	0.000736543	0.0277359	-0.430652	0.00179701	0.0399658	-0.292012	0.00473658	0.0659841	-0.0605905	0.721664	0.908921	-0.311279	0.00417793
CCDC132	0	2	0	1	Consistent.ANCG	-0.224663	0.0697458	0.236268	-0.476546	0.00438229	0.236889	-0.128459	0.244208	0.497096	-0.401381	0.0138074	0.116065	-0.213919	0.0216983	0.0949301	-0.396036	0.00708078	0.0733608	0.0150651	0.882342	0.948534	-0.555341	0.00036004	0.0181052	-0.0883374	0.337339	0.591356	-0.370745	0.006279	0.199247	-0.174398	0.071048	0.206824	-0.30373	0.0320077	0.146812	-0.214515	0.0400347	0.176131	-0.307695	0.0639357	0.494864	-0.37712	0.000440876
CCDC136	0	4	0	1	Consistent.ANCG	-0.287385	0.0192986	0.124685	-0.169503	0.337883	0.654882	-0.265737	0.0145605	0.221576	-0.398739	0.0145041	0.1189	-0.268734	0.00368439	0.0371166	-0.408081	0.00539021	0.0644248	-0.026193	0.796908	0.907425	0.189666	0.260871	0.477453	-0.147235	0.108548	0.318575	-0.0305852	0.827893	0.947327	-0.297192	0.00178736	0.0365587	-0.452705	0.000963481	0.0317199	-0.215988	0.0386553	0.172646	-0.175222	0.299594	0.687539	-0.350636	0.00115474
CCDC43	0	3	0	2	Consistent.ANCG	-0.173745	0.162961	0.366685	-0.517766	0.00171127	0.184482	-0.223289	0.041184	0.262576	-0.5449	0.000488243	0.0533316	-0.276311	0.00279743	0.0327705	-0.601592	1.23778e-05	0.00763706	-0.179078	0.0761392	0.280635	-0.443318	0.00599448	0.0604169	-0.20956	0.0216102	0.129332	-0.195844	0.159896	0.569009	-0.163545	0.0907903	0.237849	-0.453397	0.000944185	0.0314614	-0.193501	0.0645835	0.224498	-0.21259	0.206499	0.619651	-0.332315	0.00214526
CCDC85A	0	3	0	2	Consistent.ANCG	-0.339099	0.00534858	0.0717741	-0.33211	0.054991	0.361507	-0.272023	0.0123085	0.216479	-0.465589	0.00368504	0.0793486	-0.337086	0.000229807	0.0136353	-0.433849	0.00290688	0.0499491	-0.0606116	0.551197	0.762365	-0.481611	0.0025444	0.0403479	-0.052014	0.572616	0.770746	-0.207348	0.136287	0.535728	-0.281742	0.00313726	0.0444406	-0.342655	0.0148548	0.101121	-0.338137	0.000978551	0.035947	-0.313234	0.05906	0.489784	-0.258455	0.0183162
CCDC91	0	2	0	1	Consistent.ANCG	-0.145585	0.243465	0.459885	-0.200613	0.255277	0.587165	-0.113417	0.304312	0.550724	-0.44641	0.00561352	0.0891519	-0.195725	0.0360551	0.126746	-0.539843	0.000129605	0.0145422	-0.157593	0.119266	0.352728	-0.449957	0.00520238	0.0560807	-0.0737616	0.423333	0.665694	-0.224407	0.106217	0.497565	-0.000991699	0.991873	0.995669	-0.187266	0.192837	0.38825	-0.206251	0.0485517	0.193807	-0.280223	0.0929825	0.529981	-0.302277	0.00547951
CCNC	0	4	0	1	Consistent.ANCG	-0.362898	0.00274736	0.055425	-0.477306	0.00431141	0.236889	-0.176065	0.109149	0.348693	-0.479377	0.00268208	0.0741731	-0.267507	0.00384971	0.0377816	-0.424693	0.0036399	0.0544796	-0.0530971	0.601692	0.797707	-0.470258	0.00331402	0.0449519	-0.196644	0.031347	0.158743	-0.12599	0.368683	0.728495	-0.134931	0.16383	0.337397	-0.271634	0.0563643	0.193557	-0.322031	0.00174556	0.0448914	-0.184169	0.275196	0.672396	-0.457741	1.35594e-05
CCNI	0	2	0	1	Consistent.ANCG	-0.190879	0.124726	0.31826	0.0872477	0.623677	0.833692	-0.140451	0.202558	0.454805	-0.443616	0.00595681	0.0901629	-0.144674	0.122918	0.270394	-0.287639	0.0553713	0.211166	-0.10328	0.309015	0.572748	-0.0201182	0.905921	0.955448	-0.286212	0.0015294	0.0325915	-0.0685198	0.625897	0.866709	-0.323789	0.000630067	0.0265788	-0.513002	0.00013933	0.0160586	-0.200991	0.0547151	0.206373	-0.197816	0.240552	0.646719	-0.0444569	0.689837
CCNY	0	5	0	3	Consistent.ANCG	-0.300371	0.0142668	0.108157	-0.476655	0.00437208	0.236889	-0.222851	0.0415941	0.262576	-0.499119	0.00166268	0.0662423	-0.379146	2.9333e-05	0.00685147	-0.442657	0.00232765	0.045139	-0.270293	0.00681429	0.0916761	-0.538474	0.000586042	0.0223801	-0.0865154	0.347437	0.600431	-0.281397	0.0412307	0.367798	-0.338772	0.000335386	0.0207186	-0.601067	3.92035e-06	0.00248668	-0.412186	4.45457e-05	0.0144192	-0.283196	0.089422	0.525388	-0.399953	0.000179592
CCNYL1	0	1	0	1	Consistent.ANCG	0.0578801	0.644351	0.795606	-0.0205948	0.907964	0.964262	-0.09696	0.380265	0.614189	-0.304927	0.0664882	0.222286	0.0657061	0.48538	0.647722	-0.229523	0.129346	0.337663	0.154465	0.126869	0.363864	0.018231	0.914712	0.959994	0.190749	0.0368986	0.172752	0.0997545	0.477281	0.798058	-0.285269	0.00276657	0.0425532	-0.434459	0.00161846	0.0386883	-0.158208	0.132008	0.331777	-0.215522	0.200162	0.615029	-0.0153758	0.890269
CCT6A	0	1	0	1	Consistent.ANCG	-0.106535	0.394556	0.602051	-0.111855	0.528822	0.780202	-0.0690031	0.53283	0.72785	-0.225534	0.179548	0.372792	-0.130596	0.164179	0.32622	-0.150781	0.322823	0.558198	-0.0838047	0.409537	0.658758	-0.467775	0.00350707	0.0463135	-0.222589	0.0145432	0.104425	-0.324083	0.0179143	0.279554	-0.123597	0.202522	0.385333	-0.166807	0.246943	0.450154	-0.128091	0.223671	0.442037	-0.0585926	0.730494	0.910999	-0.341608	0.00157414
CDC27	0	2	0	1	Consistent.ANCG	-0.153713	0.217855	0.432252	-0.296537	0.0885759	0.415994	-0.141391	0.199523	0.451308	-0.365912	0.0259312	0.145932	-0.20483	0.0280991	0.109515	-0.442025	0.00236554	0.0453688	-0.0468571	0.645118	0.824568	-0.2169	0.19723	0.402674	-0.127333	0.165773	0.403818	-0.0890071	0.526218	0.824728	-0.165186	0.0875535	0.233233	-0.324815	0.0213638	0.120842	-0.214111	0.0404199	0.177283	-0.26419	0.114091	0.552275	-0.357963	0.00089193
CDC42	0	5	0	1	Consistent.ANCG	-0.316884	0.0095316	0.0900941	-0.127511	0.472362	0.745635	-0.340459	0.00153046	0.169419	-0.180398	0.285316	0.479911	-0.247582	0.00763752	0.0529611	-0.446238	0.00212301	0.0433527	-0.24102	0.016252	0.131011	-0.441562	0.00622057	0.0610142	-0.295574	0.00104727	0.0270323	-0.20283	0.145226	0.549361	-0.351679	0.000189826	0.0161392	-0.250109	0.0798137	0.234954	-0.380092	0.000186116	0.0212716	-0.0783647	0.644782	0.878643	-0.326194	0.002617
CDC42SE2	0	3	0	2	Consistent.ANCG	-0.276155	0.0248021	0.1409	-0.258104	0.140535	0.476757	-0.252761	0.0203581	0.231583	-0.460342	0.00414457	0.0807684	-0.252927	0.00638746	0.0480195	-0.541667	0.000121706	0.0145422	-0.0766375	0.450874	0.692689	-0.159146	0.346789	0.565602	0.0189648	0.837109	0.928471	0.16487	0.238102	0.642814	-0.203571	0.0345892	0.138514	-0.451451	0.00099937	0.0318098	-0.275669	0.00782054	0.0819517	-0.246185	0.141887	0.575857	-0.405402	0.000143539
CDH8	0	4	0	1	Consistent.ANCG	-0.0927272	0.458982	0.657705	-0.206202	0.241997	0.573507	-0.2414	0.0269568	0.243284	-0.360153	0.0285532	0.151481	-0.341896	0.000184228	0.0129222	-0.172715	0.256561	0.493495	-0.220794	0.028081	0.169262	-0.505353	0.00142113	0.0312647	-0.25054	0.00578078	0.0644245	-0.328783	0.0162282	0.269554	-0.265243	0.00553236	0.0567789	-0.35835	0.0106093	0.0858916	-0.327961	0.00141568	0.041923	-0.304353	0.0670281	0.498342	-0.382607	0.000357404
CDK16	0	4	0	1	Consistent.ANCG	-0.309073	0.0115664	0.0979825	-0.20957	0.234222	0.565052	-0.253883	0.0197886	0.231231	-0.343669	0.0372862	0.168724	-0.328643	0.00033586	0.0156047	0.0403682	0.792331	0.899412	-0.152791	0.13109	0.369542	0.117696	0.487833	0.686078	-0.256863	0.00462552	0.0571914	-0.15464	0.268892	0.665531	-0.322855	0.000654647	0.0268102	-0.435483	0.00157319	0.0383577	-0.270516	0.00910613	0.0871209	-0.0636484	0.708219	0.903361	-0.341015	0.00160599
CDK8	0	1	0	1	Consistent.ANCG	-0.0547914	0.662147	0.806726	-0.256157	0.14366	0.481053	-0.0911117	0.409794	0.638016	-0.318885	0.0543942	0.20263	-0.327833	0.000348117	0.0156639	-0.337435	0.0234008	0.135114	0.18808	0.0622817	0.254717	0.00145967	0.993159	0.997331	-0.0584137	0.526254	0.742519	0.0655885	0.64078	0.873112	-0.157136	0.104353	0.258206	-0.461295	0.000747185	0.0286681	-0.25664	0.0135316	0.10145	-0.248518	0.138029	0.573276	-0.240966	0.0282023
CEBPZ	0	1	0	1	Consistent.ANCG	0.141158	0.25825	0.475082	-0.0863626	0.627216	0.835781	0.038002	0.731448	0.857363	-0.155704	0.35745	0.546614	-0.0372538	0.69264	0.806976	-0.484678	0.000740881	0.0279606	-0.0309592	0.760975	0.887995	-0.247146	0.140287	0.331253	-0.00944639	0.91844	0.966712	-0.277756	0.0440416	0.378607	0.0034431	0.971788	0.986319	-0.195394	0.173878	0.366557	-0.0378297	0.720331	0.846536	-0.193431	0.251347	0.655576	0.0547355	0.623094
CECR6	0	2	0	1	Consistent.ANCG	-0.0864352	0.490144	0.683963	-0.171612	0.331818	0.651626	-0.120012	0.276867	0.525362	-0.289814	0.0818722	0.247644	-0.275264	0.00290734	0.03311	-0.0344664	0.82216	0.915336	0.230155	0.021918	0.150381	0.368081	0.0249969	0.123826	0.116155	0.206452	0.453828	-0.023617	0.866695	0.961609	-0.341049	0.000303884	0.0199692	-0.415487	0.00269482	0.0470354	-0.203405	0.0518113	0.20094	-0.160716	0.341989	0.716644	-0.243321	0.0266524
CENPN	0	3	0	1	Consistent.ANCG	-0.165164	0.185077	0.393638	-0.0275177	0.87723	0.952536	-0.301276	0.00535465	0.188717	-0.352459	0.0323926	0.158965	-0.258669	0.00524986	0.0434739	-0.295985	0.048366	0.198248	-0.266561	0.00765316	0.0974007	-0.385393	0.0184927	0.106093	-0.0439712	0.633455	0.809776	-0.103626	0.460263	0.787181	-0.312005	0.00101195	0.0299283	-0.506892	0.000172341	0.0169134	-0.258509	0.0128434	0.100159	-0.227194	0.176281	0.599535	-0.142052	0.200182
CEP68	0	7	0	1	Consistent.ANCG	-0.454362	0.000126989	0.0187014	-0.259213	0.138777	0.475118	-0.303495	0.00500961	0.186512	-0.588039	0.000129552	0.0399912	-0.36178	7.1058e-05	0.009363	-0.281306	0.0612132	0.222258	-0.260426	0.00923074	0.104282	-0.257908	0.123279	0.306183	-0.167105	0.0681172	0.245365	-0.0955003	0.496358	0.809584	-0.356053	0.000155655	0.0143879	-0.337037	0.016692	0.106547	-0.365035	0.000346607	0.0259861	-0.30938	0.0624194	0.491076	-0.47981	4.43752e-06
CHCHD3	0	3	0	1	Consistent.ANCG	-0.355252	0.00342181	0.0601452	-0.291846	0.0939793	0.423061	-0.296676	0.00613788	0.195064	-0.45421	0.00474394	0.0852741	-0.295872	0.00132546	0.0244563	-0.507133	0.000377564	0.0208279	-0.228356	0.0230033	0.153802	-0.392124	0.0163795	0.0998017	-0.260164	0.00410842	0.0534419	-0.239537	0.0840742	0.465984	-0.278623	0.0035015	0.0462237	-0.371087	0.00797617	0.0747919	-0.309749	0.00265883	0.0534635	-0.277512	0.0963238	0.531216	-0.265817	0.0151469
CHD3	0	3	0	1	Consistent.ANCG	-0.324992	0.00775629	0.0825903	-0.147484	0.4052	0.700931	-0.225189	0.0394462	0.260634	-0.244583	0.144582	0.33065	-0.329717	0.000320234	0.0154947	-0.00748614	0.961074	0.983799	-0.247887	0.0133662	0.120129	0.0922275	0.587197	0.759506	-0.255452	0.00486367	0.058728	-0.233911	0.0918402	0.479546	-0.309692	0.00110809	0.0307097	-0.468125	0.000607504	0.0267919	-0.292985	0.00459309	0.0659207	-0.135797	0.422905	0.761407	-0.328369	0.00243965
CHL1	0	3	0	1	Consistent.ANCG	-0.213897	0.0846126	0.260966	-0.400333	0.0189722	0.292423	-0.186971	0.0885686	0.324765	-0.439597	0.00648231	0.0911594	-0.258698	0.00524471	0.0434739	-0.277938	0.064514	0.227809	-0.0157515	0.877023	0.945715	-0.550179	0.000419069	0.0193076	0.0954309	0.29982	0.556743	-0.240005	0.0834515	0.464795	-0.187725	0.0517119	0.172869	-0.307212	0.0299951	0.14217	-0.265387	0.0105665	0.0937122	-0.288739	0.0830636	0.51727	-0.295588	0.00666761
CHML	0	2	0	2	Consistent.ANCG	-0.202319	0.103284	0.287603	-0.579689	0.000327025	0.108469	-0.240794	0.0273546	0.243617	-0.452532	0.00492047	0.0857038	-0.181257	0.0525475	0.160432	-0.557456	6.95248e-05	0.0124832	-0.25927	0.0095582	0.105285	-0.521235	0.000939782	0.0265574	-0.145894	0.11184	0.324313	-0.426254	0.00146012	0.134622	-0.23431	0.0146562	0.089104	-0.39373	0.00467049	0.0584484	-0.27083	0.00902298	0.0868111	-0.302412	0.0688767	0.498866	-0.333147	0.00208741
CHMP2B	0	2	0	2	Consistent.ANCG	-0.2188	0.0775581	0.248977	-0.352114	0.0411226	0.34167	-0.260941	0.0165109	0.224297	-0.369831	0.0242636	0.142472	-0.266033	0.00405701	0.0385026	-0.539925	0.00012924	0.0145422	-0.260123	0.00931559	0.10436	-0.59758	9.41384e-05	0.0109346	-0.165749	0.0704166	0.249774	-0.346771	0.0109653	0.240254	-0.0986665	0.309666	0.498501	-0.201075	0.161454	0.352205	-0.277544	0.00739419	0.0810903	-0.219645	0.191482	0.60894	-0.270104	0.0135291
CHMP5	0	2	0	1	Consistent.ANCG	-0.194381	0.11783	0.308533	-0.498641	0.00268569	0.206037	-0.178682	0.103902	0.342248	-0.434093	0.00726629	0.0939265	-0.178227	0.0566914	0.167485	-0.462911	0.00136494	0.0361951	-0.149609	0.139402	0.380738	-0.392506	0.0162661	0.0996259	-0.150911	0.0999115	0.305231	-0.114986	0.412286	0.758195	-0.0114033	0.906756	0.949107	-0.112013	0.43866	0.634574	-0.261215	0.0119012	0.0981005	0.0118659	0.944431	0.983361	-0.323025	0.00289611
CHP1	0	5	0	1	Consistent.ANCG	-0.500214	1.89707e-05	0.0121815	-0.259061	0.139016	0.475122	-0.411742	9.97423e-05	0.075777	-0.514755	0.0011152	0.0603086	-0.240527	0.00961668	0.0596082	-0.166886	0.273206	0.510393	-0.311704	0.00168569	0.0503828	-0.285171	0.0871149	0.252083	-0.237054	0.00913709	0.0810407	-0.314028	0.0220265	0.29868	-0.369097	8.46382e-05	0.0115374	-0.482907	0.000382413	0.0225527	-0.328797	0.001374	0.0409814	-0.314622	0.0578858	0.489177	-0.489328	2.67499e-06
CHRNA3	0	2	0	1	Consistent.ANCG	-0.274419	0.0257614	0.142818	-0.287443	0.0992772	0.43001	-0.200314	0.0677054	0.295587	-0.264089	0.114235	0.293048	-0.177968	0.0570585	0.168189	-0.00813199	0.957719	0.982376	-0.252648	0.0116369	0.112671	-0.394124	0.0157921	0.0984039	-0.229359	0.0117393	0.0926717	-0.191234	0.170155	0.579744	-0.289295	0.00239206	0.040938	-0.497582	0.000236476	0.0181273	-0.281646	0.00653204	0.0767901	-0.244682	0.144415	0.577256	-0.249992	0.0226482
CHRNA4	0	1	0	1	Consistent.ANCG	-0.192339	0.121815	0.314185	-0.0974473	0.58351	0.812655	-0.0565296	0.609528	0.778259	-0.175196	0.299666	0.493738	-0.0270432	0.774196	0.862519	-0.227859	0.132223	0.341783	0.0741483	0.465756	0.70311	0.0760246	0.654719	0.80517	0.0339233	0.713002	0.862189	-0.0958933	0.494579	0.808739	-0.351491	0.000191445	0.0161396	-0.444429	0.00122335	0.0347897	-0.0790437	0.453877	0.654553	-0.164277	0.331258	0.709857	-0.185354	0.0934216
CINP	0	2	0	1	Consistent.ANCG	-0.183586	0.140068	0.337809	-0.293153	0.0924486	0.420871	-0.261411	0.0163102	0.224297	-0.412492	0.0111785	0.108039	-0.124503	0.184931	0.352998	-0.253491	0.0929219	0.279903	-0.20321	0.0436606	0.209982	-0.242214	0.148635	0.343049	-0.0124057	0.893023	0.954603	-0.296979	0.0308143	0.338834	-0.278507	0.00351576	0.046354	-0.481681	0.000397698	0.0225743	-0.260537	0.0121316	0.0985696	-0.235811	0.160004	0.589535	-0.249976	0.0226573
CISD1	0	5	0	1	Consistent.ANCG	-0.428097	0.000336178	0.0251847	-0.436115	0.00992658	0.258248	-0.274534	0.0114975	0.213557	-0.3702	0.0241114	0.142135	-0.299468	0.00114873	0.0231019	-0.346634	0.0196643	0.122857	-0.173873	0.085219	0.297794	-0.578092	0.000178843	0.0136955	-0.19478	0.0330203	0.16253	-0.189542	0.174039	0.584373	-0.163134	0.0916159	0.239289	-0.33092	0.0189084	0.112998	-0.243665	0.0192529	0.119907	-0.152343	0.368052	0.730526	-0.414704	9.70365e-05
CISD2	0	1	0	1	Consistent.ANCG	-0.0321473	0.797764	0.891002	-0.231092	0.18852	0.523742	-0.12022	0.27603	0.524763	-0.396291	0.0151759	0.120982	-0.125339	0.181976	0.349175	-0.425649	0.00355646	0.0540609	-0.0448078	0.659654	0.832459	-0.481853	0.00252988	0.0403174	-0.144243	0.115997	0.331702	-0.229215	0.098742	0.489439	-0.0929705	0.338562	0.528011	-0.328662	0.0197871	0.116062	-0.18102	0.0841971	0.258602	0.0850434	0.616757	0.865474	-0.318264	0.00336564
CITED2	0	3	0	1	Consistent.ANCG	-0.43773	0.000237388	0.0227644	-0.175159	0.32177	0.643775	-0.244195	0.0251852	0.23848	-0.485101	0.00234163	0.0702234	-0.225874	0.015215	0.0771225	-0.482223	0.000795352	0.0284537	-0.0144458	0.887146	0.950601	0.0543261	0.749464	0.865844	-0.210541	0.0209902	0.127379	0.0815312	0.561665	0.839275	-0.0779655	0.422533	0.605018	-0.259061	0.0692691	0.21651	-0.242081	0.020077	0.12237	-0.295078	0.0762289	0.509449	-0.318582	0.00333233
CLASP2	0	3	0	1	Consistent.ANCG	-0.103008	0.410482	0.615447	-0.225138	0.200484	0.533569	-0.288589	0.00776248	0.203842	-0.414615	0.0107281	0.106673	-0.207696	0.0259271	0.104763	-0.36322	0.0141911	0.105153	-0.165049	0.102559	0.32725	-0.435115	0.0071149	0.0646843	-0.272328	0.00262048	0.0425415	-0.201557	0.147821	0.552644	-0.269039	0.00487003	0.0538515	-0.567854	1.70052e-05	0.00584341	-0.31773	0.00202678	0.0482392	-0.410687	0.0115741	0.447615	-0.203426	0.0651062
CLCN3	0	1	0	2	Consistent.ANCG	-0.0136511	0.913371	0.955485	-0.365258	0.0336577	0.328881	-0.164295	0.135334	0.380453	-0.491767	0.00199335	0.0671765	-0.157801	0.0921207	0.225569	-0.438932	0.0025588	0.0469987	-0.304399	0.00218903	0.0575552	-0.563014	0.000285967	0.0162646	-0.212534	0.0197789	0.123594	-0.262297	0.0577766	0.414365	-0.0783927	0.419987	0.603053	-0.317122	0.0248362	0.129554	-0.103202	0.327598	0.545415	-0.429397	0.00799824	0.439406	-0.0766474	0.491002
CLOCK	0	5	0	4	Consistent.ANCG	-0.376181	0.00185244	0.0481367	-0.332162	0.0549507	0.361507	-0.319233	0.00307801	0.180335	-0.6453	1.61704e-05	0.0358124	-0.21174	0.0231059	0.098376	-0.463779	0.00133312	0.0358373	-0.214635	0.0328923	0.181933	-0.486375	0.00227125	0.0382814	-0.279924	0.0019584	0.0362964	-0.322437	0.0185391	0.280174	-0.31029	0.00108245	0.0304675	-0.53093	7.29022e-05	0.0117654	-0.346109	0.000726298	0.0332192	-0.310814	0.061152	0.489784	-0.418295	8.31667e-05
CNOT7	0	1	0	1	Consistent.ANCG	-0.28261	0.0214963	0.132003	-0.412684	0.0152855	0.278159	-0.229676	0.0355834	0.255365	-0.51984	0.000975314	0.0582856	-0.238905	0.0101307	0.0615988	-0.459625	0.0014917	0.0375294	0.115992	0.252909	0.515889	-0.159173	0.346706	0.565549	-0.0929138	0.312806	0.56829	0.109348	0.435729	0.769801	-0.0554754	0.56851	0.721807	-0.220349	0.124132	0.300916	-0.240291	0.0210443	0.125444	-0.295082	0.0762247	0.509449	-0.406615	0.000136484
CNR1	0	3	0	1	Consistent.ANCG	-0.218401	0.0781144	0.24969	-0.0736842	0.67877	0.862131	-0.202646	0.0645032	0.292633	-0.217534	0.195891	0.38979	-0.332766	0.000279435	0.0148195	-0.0327446	0.830911	0.92079	-0.289851	0.00361316	0.0717503	-0.56305	0.000285655	0.0162646	-0.349583	9.09213e-05	0.0078516	-0.437705	0.00104687	0.126716	-0.177164	0.0666164	0.200122	-0.222986	0.11958	0.295086	-0.366076	0.000332345	0.0258762	-0.206609	0.219856	0.629021	-0.250036	0.0226235
CNTN6	0	4	0	1	Consistent.ANCG	-0.218373	0.0781543	0.24969	-0.411595	0.0155842	0.27898	-0.145155	0.187698	0.438699	-0.302493	0.0687989	0.226341	-0.273565	0.00309383	0.033811	-0.345645	0.0200399	0.124169	-0.218202	0.0300278	0.175143	-0.19088	0.257774	0.473858	-0.243572	0.0073453	0.0722873	-0.175564	0.208594	0.61736	-0.311214	0.00104394	0.0302614	-0.45738	0.00083966	0.0299354	-0.23248	0.0257454	0.139847	-0.286999	0.0850201	0.520192	-0.304218	0.00517187
CNTNAP4	0	2	0	1	Consistent.ANCG	0.125334	0.315995	0.531677	0.196363	0.265692	0.598515	-0.0935615	0.397265	0.62843	-0.0182436	0.914653	0.952281	0.0312598	0.740159	0.839051	-0.142095	0.351795	0.585589	-0.268429	0.00722259	0.0946975	-0.335667	0.0422491	0.164767	-0.273587	0.00249841	0.041625	-0.297734	0.0303708	0.337296	-0.133628	0.167975	0.342526	-0.453568	0.000939464	0.0313763	-0.128532	0.222066	0.440712	-0.167617	0.321383	0.703125	0.0419997	0.706174
COIL	0	1	0	1	Consistent.ANCG	-0.144801	0.24604	0.462999	-0.224529	0.201737	0.535131	-0.167933	0.126778	0.370052	-0.217911	0.195098	0.388766	-0.123704	0.187787	0.356434	-0.466992	0.00122091	0.0342478	0.273561	0.00614761	0.0868139	-0.158637	0.348352	0.566974	0.0918599	0.31835	0.573369	0.00542646	0.969238	0.990435	-0.109155	0.260787	0.449939	-0.117233	0.41748	0.615747	-0.211894	0.042589	0.181905	-0.271109	0.104579	0.540028	-0.172068	0.119836
COL11A1	0	1	0	1	Consistent.ANCG	0.129731	0.299177	0.514506	0.0890376	0.616546	0.829788	0.183953	0.0939291	0.330272	-0.12286	0.468804	0.643888	0.0171471	0.855671	0.914854	-0.197396	0.19369	0.420967	-0.0974594	0.337216	0.597876	-0.233942	0.16344	0.36214	0.00749843	0.935217	0.97383	-0.252179	0.0685033	0.438845	-0.138996	0.151384	0.32049	-0.470859	0.000558527	0.0258515	-0.243225	0.0194791	0.120739	-0.384847	0.0186738	0.458118	0.118353	0.286585
COPS2	0	2	0	2	Consistent.ANCG	-0.132742	0.288005	0.504017	-0.276996	0.112751	0.446723	-0.117915	0.285407	0.534028	-0.353509	0.0318452	0.157309	-0.219745	0.018291	0.0858784	-0.454162	0.00172572	0.0394825	-0.00609132	0.952284	0.979033	-0.509996	0.00126188	0.0299817	-0.0610762	0.50754	0.729943	-0.10418	0.457856	0.78559	-0.0680956	0.483772	0.65571	-0.134831	0.350532	0.554384	-0.20491	0.050066	0.197227	-0.187448	0.266591	0.66547	-0.290538	0.00770979
COPS4	0	6	0	1	Consistent.ANCG	-0.448938	0.000156286	0.0198928	-0.437449	0.00967698	0.256575	-0.264706	0.0149622	0.222928	-0.473979	0.00304202	0.0755649	-0.219548	0.0183981	0.0861609	-0.418977	0.00417554	0.0582667	-0.123564	0.223031	0.482703	-0.41862	0.00991996	0.0763152	-0.292415	0.00119171	0.0291202	-0.256995	0.0632154	0.424826	-0.325494	0.00058739	0.0259259	-0.411914	0.00295693	0.0489809	-0.335554	0.001076	0.0372848	-0.422674	0.00915533	0.439406	-0.457785	1.35307e-05
COPS8	0	3	0	2	Consistent.ANCG	-0.404119	0.000765109	0.0336525	-0.481563	0.00393216	0.228845	-0.285584	0.00845636	0.206383	-0.538066	0.000592799	0.0533673	-0.285631	0.00197267	0.0277621	-0.585708	2.37131e-05	0.00832177	-0.125228	0.216812	0.475291	-0.681971	3.35281e-06	0.00307229	-0.124608	0.175093	0.41512	-0.261267	0.0588026	0.415727	-0.231615	0.0158698	0.0928419	-0.321297	0.0228974	0.124578	-0.276079	0.00772557	0.0817278	-0.250204	0.135288	0.572264	-0.423783	6.54785e-05
COQ10B	0	1	0	1	Consistent.ANCG	-0.252701	0.0406503	0.178864	-0.409205	0.0162574	0.280822	-0.296121	0.00623886	0.196567	-0.342374	0.0380558	0.170615	-0.16195	0.0837766	0.213045	-0.485654	0.000720167	0.0275602	-0.0277291	0.785276	0.901482	-0.2948	0.076519	0.233119	0.0287809	0.755008	0.886085	-0.0477031	0.734462	0.915851	-0.10872	0.262703	0.451921	-0.155863	0.279758	0.485285	-0.13986	0.183621	0.396438	-0.13344	0.431073	0.766094	-0.324955	0.00272315
CORT	0	3	0	1	Consistent.ANCG	-0.152552	0.221395	0.436335	-0.280989	0.107447	0.440054	-0.269258	0.0132588	0.218881	-0.271745	0.103735	0.278304	-0.0923858	0.326097	0.507275	0.24952	0.0983331	0.288749	0.259948	0.00936507	0.10436	0.358984	0.0291109	0.135065	0.0718793	0.435293	0.674696	0.299847	0.0291592	0.333299	-0.364185	0.000106793	0.0131729	-0.423285	0.00219301	0.0436301	-0.356028	0.000495689	0.0290957	-0.0118151	0.944668	0.983361	-0.314702	0.00376027
CRBN	0	1	0	2	Consistent.ANCG	0.0436475	0.727852	0.84871	-0.374256	0.0292144	0.320227	-0.0958737	0.385651	0.618783	-0.338329	0.0405422	0.175921	-0.155058	0.0979912	0.234616	-0.529523	0.000183767	0.0159852	-0.0928692	0.36057	0.618158	-0.54451	0.00049373	0.0205603	-0.0867147	0.346323	0.599586	-0.134805	0.33585	0.708694	0.0145318	0.881341	0.935206	-0.240521	0.092467	0.255773	-0.16163	0.123744	0.319662	-0.292911	0.078514	0.51168	-0.23169	0.0350696
CRH	0	2	0	1	Consistent.ANCG	-0.307105	0.012135	0.100187	-0.222179	0.206621	0.539449	-0.264673	0.0149753	0.222928	-0.257717	0.123567	0.305336	-0.306125	0.000877188	0.0211407	-0.349027	0.0187788	0.120007	-0.07299	0.472772	0.707741	-0.135315	0.424567	0.6357	-0.108772	0.236978	0.489752	0.132526	0.344159	0.712448	-0.281947	0.00311447	0.0444406	-0.431282	0.00176633	0.0398705	-0.2936	0.00450431	0.0654735	-0.18102	0.283631	0.677201	-0.269465	0.0137601
CRHBP	0	2	0	1	Consistent.ANCG	-0.315568	0.00985095	0.0915905	-0.0831566	0.640102	0.843078	-0.276528	0.0108869	0.212052	-0.364412	0.0265942	0.147207	-0.159932	0.0877565	0.219345	-0.0745686	0.626383	0.795409	-0.272861	0.00628535	0.087791	-0.298788	0.0724372	0.225799	-0.157559	0.0856765	0.279058	-0.160209	0.251816	0.652955	-0.267733	0.00508943	0.054913	-0.541736	4.84588e-05	0.00969274	-0.377275	0.00020956	0.0222998	-0.0821172	0.628973	0.870946	-0.331699	0.00218895
CRYZL1	0	1	0	2	Consistent.ANCG	-0.188288	0.130024	0.325598	-0.472213	0.00480618	0.237676	-0.135532	0.21898	0.471473	-0.604019	7.54516e-05	0.0380615	-0.192654	0.0391334	0.133206	-0.404557	0.00584396	0.0670308	0.00733258	0.942576	0.97448	-0.252411	0.131763	0.318526	0.0723833	0.432072	0.672257	-0.0352077	0.802369	0.940937	-0.300579	0.0015734	0.0349617	-0.546085	4.09509e-05	0.00967925	-0.222073	0.0333725	0.1602	-0.29978	0.0714482	0.50448	-0.232616	0.0343264
CSNK2A1	0	5	0	2	Consistent.ANCG	-0.460269	0.000100895	0.0184907	-0.277581	0.111962	0.445813	-0.262827	0.0157184	0.223516	-0.459896	0.00418585	0.0807684	-0.272336	0.00323545	0.0347206	-0.647171	1.55472e-06	0.00462914	-0.147779	0.144362	0.38711	-0.351299	0.0330067	0.144139	-0.212748	0.0196522	0.123295	-0.176908	0.205077	0.614784	-0.335875	0.000379827	0.0220594	-0.427241	0.0019717	0.0414066	-0.246199	0.0179954	0.116216	-0.415792	0.0104849	0.439406	-0.352005	0.00110083
CSTF2T	0	1	0	1	Consistent.ANCG	-0.128756	0.302854	0.517806	-0.151887	0.391162	0.690404	-0.162776	0.139033	0.385406	-0.287296	0.0846839	0.25134	-0.186097	0.0464482	0.148169	-0.507342	0.000375115	0.0207623	-0.0880474	0.386151	0.640697	-0.223125	0.184363	0.38757	0.132712	0.148467	0.380166	-0.246418	0.0752865	0.451078	0.0474954	0.625466	0.76486	-0.240406	0.0926283	0.256043	-0.128132	0.223522	0.4419	-0.170353	0.313433	0.6988	-0.0749159	0.500876
CTA-445C9.14	0	2	0	1	Consistent.ANCG	-0.259709	0.0352172	0.164843	-0.351522	0.0414878	0.34167	-0.231345	0.0342295	0.254845	-0.439204	0.00653582	0.0911594	-0.19733	0.0345291	0.123541	-0.39181	0.00777405	0.0771511	-0.234867	0.0192809	0.141657	-0.439632	0.00647759	0.0619702	-0.299684	0.000883285	0.024777	-0.368195	0.00667578	0.203531	-0.300805	0.00156003	0.0349617	-0.441072	0.00134551	0.0359632	-0.260967	0.0119852	0.0981264	-0.421969	0.0092846	0.439406	-0.101579	0.360841
CTC-459I6.1	0	1	0	1	Consistent.ANCG	-0.165533	0.184085	0.392337	-0.105282	0.55346	0.79623	-0.268464	0.0135434	0.219985	-0.245487	0.143057	0.328394	-0.0844867	0.36933	0.546442	0.0223106	0.88434	0.947654	-0.145146	0.151731	0.395613	-0.243046	0.147202	0.340861	-0.0416069	0.651841	0.821727	-0.271042	0.0496366	0.396852	-0.261847	0.00619139	0.0594417	-0.44747	0.00112138	0.0333263	-0.239942	0.0212371	0.126002	-0.38546	0.0184705	0.458118	-0.406833	0.000135252
CTD-2044J15.2	0	4	0	1	Consistent.ANCG	-0.402927	0.000795789	0.0339544	-0.240202	0.171203	0.507173	-0.199965	0.0681955	0.296473	-0.475229	0.00295516	0.0751038	-0.363114	6.65089e-05	0.00917427	-0.422582	0.0038302	0.056002	-0.0604966	0.551954	0.762537	-0.210342	0.211453	0.420255	-0.090494	0.32563	0.581016	-0.13251	0.344219	0.712448	-0.27034	0.00465988	0.0529339	-0.472518	0.00053059	0.0252206	-0.296311	0.00413121	0.0631513	-0.287287	0.0846946	0.520192	-0.411988	0.000108917
CTD-2162K18.5	0	4	0	1	Consistent.ANCG	-0.347335	0.00427137	0.0646943	-0.131282	0.459254	0.737417	-0.231021	0.0344888	0.254845	-0.255465	0.126998	0.309274	-0.298125	0.00121207	0.0236453	-0.216104	0.153929	0.371046	-0.140196	0.166339	0.414378	-0.118446	0.485043	0.684139	-0.196745	0.031258	0.158508	-0.127537	0.362788	0.724346	-0.383515	4.18492e-05	0.0101059	-0.418406	0.00249618	0.0454258	-0.372869	0.000251759	0.0233011	-0.113637	0.503063	0.80841	-0.353769	0.00103478
CTD-2196E14.4	0	2	0	1	Consistent.ANCG	-0.343178	0.0047883	0.0677662	-0.230534	0.18962	0.524236	-0.171534	0.11872	0.360277	-0.454935	0.00466932	0.0846326	-0.23858	0.0102369	0.0619168	-0.208298	0.169721	0.390631	-0.105196	0.300074	0.563421	0.104443	0.538433	0.724145	-0.0598656	0.516006	0.735097	-0.287901	0.0365769	0.35322	-0.232217	0.0155911	0.0918754	-0.503281	0.000195052	0.0169134	-0.207733	0.0469232	0.190449	-0.289598	0.0821102	0.515232	-0.395929	0.000211396
CTD-2196E14.9	0	5	0	2	Consistent.ANCG	-0.417426	0.000488413	0.0287907	-0.182135	0.302565	0.630193	-0.313604	0.00367462	0.180335	-0.620602	4.17215e-05	0.0380615	-0.322484	0.000439971	0.0169004	-0.30587	0.0410168	0.180143	-0.201294	0.0457263	0.214569	-0.185321	0.272154	0.490603	-0.0451786	0.624151	0.804744	-0.291052	0.0344833	0.345966	-0.280515	0.00327626	0.0449673	-0.502811	0.000198203	0.0169134	-0.259838	0.0123731	0.0989523	-0.318305	0.054859	0.486822	-0.391813	0.000249221
CTD-2260A17.2	0	2	0	1	Consistent.ANCG	-0.184254	0.138608	0.335958	-0.118122	0.505835	0.76783	-0.220339	0.044009	0.265386	-0.344158	0.0369991	0.168365	-0.135021	0.150231	0.306977	-0.0569207	0.710346	0.850175	-0.214526	0.0329831	0.182013	-0.143921	0.39542	0.611789	-0.0558042	0.544928	0.754982	-0.0109381	0.93804	0.983208	-0.307246	0.00121877	0.0320539	-0.42377	0.00216479	0.0433853	-0.170132	0.104936	0.291974	-0.305235	0.0662009	0.498342	-0.232592	0.0343453
CTTNBP2	0	1	0	1	Consistent.ANCG	0.308257	0.0117992	0.0991929	0.140892	0.426739	0.715749	0.186781	0.0888993	0.324791	0.00467499	0.978092	0.98725	-0.28699	0.00187279	0.0270696	-0.272131	0.0705383	0.23914	0.203011	0.0438715	0.210342	-0.00970956	0.954517	0.979946	0.242998	0.00748964	0.0730037	-0.1133	0.419222	0.763121	-0.0927043	0.339953	0.52911	-0.442648	0.00128687	0.0354351	-0.159862	0.127962	0.325665	-0.297541	0.0736943	0.507204	0.0181289	0.870778
CUL3	0	2	0	1	Consistent.ANCG	-0.116632	0.351025	0.562648	-0.2618	0.134739	0.471645	-0.185589	0.0909934	0.326271	-0.437424	0.00678272	0.0920353	-0.0799788	0.395509	0.569938	-0.566118	5.05161e-05	0.0108561	-0.143304	0.15705	0.402585	-0.356627	0.0302634	0.137907	-0.165663	0.0705653	0.250153	-0.155897	0.264973	0.663964	-0.224678	0.0194015	0.102468	-0.238809	0.0948826	0.259793	-0.201936	0.0535629	0.204515	-0.419419	0.00976498	0.439406	-0.342013	0.0015527
CUL5	0	1	0	1	Consistent.ANCG	0.0964363	0.441133	0.642988	-0.387621	0.0235107	0.308661	-0.130245	0.237654	0.490843	-0.402752	0.0134571	0.114764	-0.0111805	0.905599	0.945556	-0.533164	0.000162677	0.0158769	-0.163956	0.104886	0.331225	-0.376124	0.0217723	0.11491	-0.251704	0.00555062	0.0634016	-0.130977	0.34988	0.71514	-0.0434972	0.654884	0.785161	-0.341502	0.0152173	0.102279	-0.214466	0.0400815	0.176186	-0.233638	0.164002	0.591384	-0.13886	0.210583
CXADR	0	3	0	1	Consistent.ANCG	0.0221179	0.860078	0.926583	-0.267885	0.125585	0.461572	-0.195127	0.075287	0.307068	-0.288824	0.0829692	0.248953	-0.241802	0.00922873	0.0582098	-0.406511	0.00558845	0.0655351	-0.245672	0.0142441	0.123172	-0.391277	0.0166336	0.100496	-0.26494	0.00345183	0.0492388	-0.266784	0.0534757	0.406464	-0.247156	0.00991521	0.0736041	-0.410761	0.00304609	0.049384	-0.37085	0.000273592	0.024138	-0.146031	0.388456	0.74433	-0.204574	0.0635725
CYCS	0	3	0	2	Consistent.ANCG	-0.323014	0.00816036	0.0848657	-0.327713	0.0584875	0.36919	-0.29405	0.00662888	0.197359	-0.436338	0.00693726	0.0924258	-0.351915	0.000114899	0.0110827	-0.506292	0.000387542	0.0211561	-0.219457	0.029071	0.172171	-0.47165	0.00320986	0.0443785	-0.147974	0.106767	0.316131	-0.283182	0.0399072	0.364999	-0.184165	0.0563941	0.182126	-0.398403	0.00416267	0.0554153	-0.306687	0.00294498	0.0555772	-0.106172	0.531691	0.822984	-0.459239	1.26001e-05
CYFIP2	0	6	0	1	Consistent.ANCG	-0.413641	0.00055598	0.0296047	-0.380938	0.0262357	0.315341	-0.238739	0.0287412	0.246923	-0.418416	0.00995972	0.104072	-0.337763	0.00022281	0.0135111	-0.0585383	0.702488	0.845567	-0.201429	0.0455779	0.214055	-0.156237	0.355787	0.574539	-0.249284	0.00603876	0.0656204	-0.200975	0.149019	0.553771	-0.324652	0.000608118	0.0263186	-0.43227	0.00171908	0.0396221	-0.279716	0.00692593	0.078838	-0.327591	0.0477865	0.481533	-0.358026	0.000889939
DACH1	0	1	0	1	Consistent.ANCG	-0.0900646	0.472035	0.668845	-0.195907	0.266826	0.599615	-0.0383816	0.728869	0.855839	-0.126335	0.456221	0.633837	-0.284099	0.0020909	0.0283478	-0.00872394	0.954644	0.981295	-0.218176	0.0300478	0.175143	-0.544725	0.000490698	0.0204901	-0.0752503	0.414011	0.65901	-0.221677	0.110652	0.503942	-0.222481	0.020653	0.105858	-0.226592	0.113563	0.287065	-0.188202	0.0724017	0.238886	-0.106104	0.531958	0.82303	-0.0776839	0.485141
DCAF11	0	3	0	1	Consistent.ANCG	-0.380254	0.00163615	0.045882	-0.285831	0.101271	0.4333	-0.238484	0.0289169	0.247058	-0.494859	0.00184786	0.0671116	-0.169415	0.0702908	0.190844	-0.167662	0.27095	0.508646	-0.244794	0.0146057	0.124084	-0.130278	0.442168	0.649722	-0.199464	0.0289517	0.151507	-0.155474	0.266287	0.663964	-0.274393	0.00405601	0.0494821	-0.497346	0.000238356	0.0181273	-0.247362	0.0174427	0.114417	-0.288165	0.0837059	0.51821	-0.374759	0.000482007
DCK	0	4	0	1	Consistent.ANCG	-0.139593	0.263622	0.480193	-0.285571	0.101597	0.433799	-0.177047	0.107157	0.346153	-0.434343	0.00722907	0.093795	-0.258814	0.00522373	0.0434275	-0.304821	0.0417507	0.182325	-0.087508	0.389079	0.643097	-0.522568	0.000906875	0.0263306	-0.11021	0.230799	0.48332	-0.0157451	0.910903	0.975271	-0.116607	0.229433	0.415579	-0.233167	0.103189	0.272903	-0.380903	0.00017983	0.0210019	-0.214067	0.20329	0.617342	-0.29288	0.00720985
DCLK1	0	4	0	1	Consistent.ANCG	-0.446966	0.000168391	0.0205323	-0.141178	0.425794	0.715105	-0.268029	0.0137014	0.220365	-0.32336	0.0509121	0.195877	-0.34961	0.000128257	0.0116235	-0.29422	0.0497845	0.200917	-0.343287	0.000503989	0.0305734	-0.546115	0.000471476	0.0200426	-0.11332	0.217823	0.467382	-0.337099	0.0135751	0.255602	-0.26756	0.00511907	0.0551041	-0.401141	0.00388832	0.0543151	-0.258678	0.012783	0.100038	-0.185348	0.272081	0.670234	-0.35105	0.00113819
DCTN5	0	8	0	2	Consistent.ANCG	-0.499043	1.99836e-05	0.0121815	-0.325792	0.0600693	0.371886	-0.461123	1.01323e-05	0.042247	-0.539581	0.000568044	0.0533673	-0.282268	0.00224069	0.029328	-0.474327	0.000995663	0.0315817	-0.294866	0.00304864	0.0671564	-0.379947	0.0203652	0.110531	-0.283238	0.00172031	0.0340226	-0.201771	0.147384	0.552422	-0.370428	7.94223e-05	0.0114012	-0.505821	0.000178812	0.0169134	-0.323037	0.00168512	0.0445423	-0.504082	0.00146771	0.407575	-0.466848	8.63214e-06
DCUN1D5	0	4	0	1	Consistent.ANCG	-0.364515	0.00262092	0.0546516	-0.372627	0.0299809	0.320982	-0.294716	0.00650113	0.196657	-0.431679	0.00763508	0.0949005	-0.165478	0.0771653	0.202681	-0.317914	0.0333222	0.162609	-0.180979	0.0730234	0.275225	-0.495004	0.00184126	0.0349134	-0.291754	0.00122416	0.029325	-0.322032	0.0186954	0.280839	-0.281524	0.00316152	0.0444593	-0.18222	0.205322	0.401825	-0.244199	0.0189821	0.11873	-0.207014	0.218935	0.62889	-0.373874	0.000498306
DCX	0	4	0	1	Consistent.ANCG	-0.188659	0.129254	0.324548	-0.24703	0.158989	0.493483	-0.250855	0.0213573	0.233066	-0.360376	0.0284478	0.151166	-0.358814	8.2242e-05	0.00990146	-0.114046	0.455697	0.674407	-0.197135	0.0504892	0.227229	-0.49087	0.00203739	0.0365913	-0.169715	0.0638622	0.236706	-0.263268	0.0568233	0.412156	-0.278827	0.00347653	0.04608	-0.339491	0.0158669	0.104478	-0.36731	0.00031614	0.0258762	-0.3433	0.0375042	0.466144	-0.332113	0.00215947
DDHD1	0	1	0	2	Consistent.ANCG	0.173193	0.164324	0.368268	-0.151496	0.392397	0.690684	-0.0170864	0.877402	0.93754	-0.295465	0.0758262	0.237486	-0.0529593	0.574037	0.716448	-0.275188	0.0673133	0.232809	-0.140745	0.16467	0.412336	-0.507466	0.00134657	0.0305928	-0.0167862	0.855605	0.937635	-0.448313	0.000761181	0.120439	0.0825633	0.395608	0.579808	-0.464318	0.00068214	0.0277945	0.00847833	0.93607	0.970945	-0.309121	0.0626509	0.491076	0.0274932	0.805122
DDHD2	0	4	0	1	Consistent.ANCG	-0.124826	0.317973	0.533861	-0.141242	0.42558	0.714906	-0.203872	0.0628702	0.291042	-0.532902	0.000684554	0.0553482	-0.336272	0.000238478	0.0138022	-0.423767	0.00372232	0.0550143	-0.214009	0.0334179	0.183167	-0.358006	0.0295845	0.136152	-0.20465	0.0249515	0.139745	-0.133943	0.338979	0.710638	-0.289175	0.00240257	0.040938	-0.4374	0.00149151	0.0376163	-0.249832	0.0163163	0.111243	-0.290241	0.0814026	0.513872	-0.287366	0.00843529
DDN	0	3	0	1	Consistent.ANCG	-0.202683	0.102652	0.286685	-0.0981766	0.580682	0.810783	-0.23489	0.0314974	0.250653	-0.248143	0.138643	0.323066	-0.344149	0.000165897	0.012805	0.112392	0.4623	0.679303	-0.0112393	0.912082	0.961542	0.224112	0.182378	0.385561	-0.082726	0.36904	0.620293	-0.0305537	0.828067	0.947337	-0.32639	0.000566034	0.0256488	-0.410092	0.00309903	0.0499662	-0.319488	0.00190724	0.0466735	-0.143935	0.395376	0.748489	-0.248165	0.0236903
DDX1	0	4	0	2	Consistent.ANCG	-0.310947	0.0110467	0.0960345	-0.49994	0.00260687	0.202812	-0.215329	0.049173	0.273036	-0.434505	0.00720495	0.0937769	-0.324632	0.000400697	0.0163188	-0.495407	0.000539969	0.0244677	-0.216116	0.0316758	0.180162	-0.500249	0.00161639	0.0329794	-0.29716	0.000980934	0.0259704	-0.422234	0.00163658	0.136947	-0.253886	0.00801696	0.0668895	-0.351745	0.012248	0.0917234	-0.194187	0.0636234	0.223269	-0.205319	0.222813	0.631239	-0.415083	9.54773e-05
DDX18	0	1	0	1	Consistent.ANCG	0.141469	0.257194	0.474036	-0.112508	0.526404	0.77842	-0.0496679	0.65367	0.807995	-0.130349	0.441917	0.621821	-0.0655872	0.486171	0.648516	-0.471232	0.00108574	0.0328195	-0.0616517	0.544373	0.757712	-0.36093	0.0281871	0.132493	0.0799653	0.385286	0.634699	-0.297472	0.0305243	0.337671	0.0298668	0.758964	0.858597	-0.178301	0.215403	0.413893	-0.0860407	0.414784	0.623754	-0.134542	0.427243	0.764892	0.0863465	0.437645
DENR	0	5	0	2	Consistent.ANCG	-0.366085	0.00250318	0.0538298	-0.411264	0.0156761	0.279224	-0.227787	0.0371695	0.256944	-0.511817	0.00120387	0.0624322	-0.211095	0.0235377	0.0992767	-0.524403	0.000217619	0.0166157	-0.227965	0.0232452	0.154505	-0.620019	4.26249e-05	0.00785603	-0.320207	0.000363398	0.0152516	-0.285737	0.0380747	0.359475	-0.279681	0.0033739	0.0455021	-0.400988	0.00390322	0.0543151	-0.358862	0.000443415	0.0278087	-0.264656	0.113431	0.552223	-0.420479	7.56535e-05
DHX36	0	4	0	3	Consistent.ANCG	-0.149866	0.229732	0.445272	-0.376166	0.028336	0.319957	-0.181142	0.0991488	0.337396	-0.582009	0.000157714	0.0428442	-0.285221	0.00200372	0.0278713	-0.470365	0.00111225	0.0329749	-0.127422	0.208802	0.466411	-0.26149	0.117974	0.298675	-0.239172	0.00851666	0.0782584	-0.227209	0.10181	0.493629	-0.302932	0.00143876	0.0341453	-0.475184	0.000488292	0.0246296	-0.295895	0.00418664	0.0633527	-0.423837	0.00894556	0.439406	-0.306743	0.00479466
DIS3L	0	1	0	1	Consistent.ANCG	-0.0693335	0.580146	0.750877	0.0201466	0.909958	0.964981	-0.0712747	0.519397	0.717619	-0.190194	0.25952	0.455024	-0.0780291	0.407165	0.580713	-0.347101	0.0194885	0.12235	-0.231121	0.0213537	0.148606	-0.470166	0.00332095	0.045008	-0.0720446	0.434235	0.673987	-0.340707	0.0125451	0.248104	-0.12125	0.211292	0.39562	-0.230513	0.107284	0.278376	-0.0899959	0.393581	0.605402	-0.300282	0.0709524	0.50334	-0.143071	0.196939
DIXDC1	0	1	0	1	Consistent.ANCG	0.00621708	0.960486	0.980884	-0.0955597	0.590857	0.815196	-0.0784394	0.478181	0.68775	-0.163348	0.334037	0.525845	-0.122916	0.190637	0.360235	-0.475515	0.0009629	0.0311711	0.0606552	0.55091	0.762211	-0.0422072	0.804107	0.899061	0.0532238	0.563707	0.76601	0.123549	0.378108	0.735036	-0.142356	0.141646	0.308626	-0.264704	0.0632134	0.205658	-0.218264	0.0366033	0.168171	-0.19524	0.246855	0.652304	-0.0186733	0.866932
DLAT	0	5	0	3	Consistent.ANCG	-0.457194	0.000113789	0.0185826	-0.379344	0.0269223	0.317756	-0.319177	0.00308351	0.180335	-0.563638	0.000280595	0.0484759	-0.329281	0.00032649	0.0154947	-0.573488	3.82228e-05	0.0101515	-0.141587	0.162133	0.409465	-0.440914	0.00630596	0.0612548	-0.118621	0.196917	0.442982	-0.268187	0.0521847	0.404189	-0.239189	0.0126633	0.0831911	-0.449825	0.00104769	0.0321798	-0.324269	0.00161366	0.0441254	-0.457036	0.00445901	0.439406	-0.465414	9.27637e-06
DLD	0	5	0	1	Consistent.ANCG	-0.407302	0.000688383	0.0325716	-0.461994	0.0059479	0.241103	-0.273164	0.0119342	0.215642	-0.518395	0.00101339	0.0588554	-0.277153	0.00271187	0.0322259	-0.395737	0.00712788	0.0736637	-0.181913	0.0715309	0.273476	-0.579836	0.00016914	0.0134125	-0.218986	0.0162607	0.110874	-0.350719	0.0100315	0.231088	-0.260752	0.00641836	0.0604249	-0.340065	0.015679	0.103985	-0.315906	0.00215785	0.0495833	-0.411587	0.0113755	0.445881	-0.413057	0.00010409
DLG2	0	5	0	1	Consistent.ANCG	-0.336529	0.0057304	0.0733261	-0.269703	0.122941	0.458585	-0.29796	0.00590969	0.19497	-0.455018	0.00466088	0.084629	-0.314151	0.000628331	0.0187262	-0.19562	0.19781	0.425786	-0.14033	0.165931	0.413768	-0.256631	0.125213	0.309125	-0.190057	0.0376018	0.174587	-0.100346	0.474662	0.796366	-0.30214	0.00148289	0.0344005	-0.541053	4.97458e-05	0.00976794	-0.318904	0.0019462	0.0472685	-0.24842	0.13819	0.573553	-0.533482	2.0706e-07
DLGAP2	0	2	0	1	Consistent.ANCG	-0.251586	0.0415754	0.180744	-0.31531	0.0693035	0.390463	-0.149662	0.174214	0.425661	-0.3308	0.0455203	0.186167	-0.279389	0.00249592	0.030909	0.0114017	0.940744	0.975087	-0.241203	0.0161689	0.130825	-0.525042	0.000848507	0.0257266	-0.0781351	0.39629	0.644488	-0.26762	0.0527033	0.404881	-0.211173	0.0282469	0.123821	-0.275068	0.0531987	0.188117	-0.158195	0.13204	0.33179	-0.203234	0.227651	0.635882	-0.328541	0.00242607
DMXL2	0	4	0	1	Consistent.ANCG	-0.359683	0.00301494	0.0576896	-0.426483	0.0118961	0.2716	-0.228133	0.036874	0.256634	-0.412884	0.0110942	0.107639	-0.240497	0.00962579	0.0596423	-0.255332	0.0904924	0.275911	-0.222605	0.0267857	0.16547	-0.325141	0.049577	0.180752	-0.297172	0.00098047	0.0259704	-0.294153	0.0325206	0.341505	-0.286258	0.00267004	0.0420626	-0.469814	0.00057682	0.0259924	-0.309399	0.00269027	0.0535262	-0.282095	0.0907275	0.527179	-0.36684	0.000646953
DNAJC11	0	4	0	1	Consistent.ANCG	-0.3164	0.00964813	0.090665	-0.1773	0.315796	0.641073	-0.213184	0.0515314	0.276574	-0.470779	0.00327465	0.0781652	-0.312038	0.000686646	0.0195101	-0.200842	0.185869	0.411276	-0.0761667	0.453668	0.694394	0.0627904	0.711983	0.842567	-0.0957415	0.298242	0.555278	-0.113143	0.41987	0.763628	-0.298181	0.0017223	0.0362982	-0.477497	0.000454101	0.0239295	-0.269236	0.00945297	0.0885311	-0.306487	0.0650402	0.49685	-0.370968	0.000555453
DNAJC19	0	1	0	1	Consistent.ANCG	-0.200092	0.107217	0.293694	-0.409096	0.0162887	0.280822	-0.134752	0.221671	0.474097	-0.374557	0.0223717	0.138973	-0.229715	0.0135255	0.0721383	-0.3363	0.0239005	0.136501	-0.144395	0.153881	0.398413	-0.546357	0.0004682	0.0200108	-0.128199	0.16289	0.399239	-0.26005	0.0600342	0.41896	-0.146645	0.129914	0.292817	-0.153953	0.285764	0.490643	-0.141531	0.178385	0.391158	-0.0108215	0.949315	0.985486	-0.389849	0.000269387
DNAJC24	0	2	0	2	Consistent.ANCG	-0.144951	0.245548	0.462495	-0.116619	0.511303	0.770459	-0.24497	0.0247116	0.238372	-0.501495	0.00156665	0.0654714	-0.317398	0.000547548	0.018167	-0.459602	0.00149262	0.0375294	-0.192051	0.0568609	0.242513	-0.186254	0.269702	0.487701	-0.122627	0.182107	0.424314	-0.0977143	0.486381	0.803563	-0.0585213	0.547434	0.70542	-0.429643	0.00184717	0.0402817	-0.302204	0.00341384	0.0592714	-0.369558	0.024377	0.458118	-0.262822	0.0163737
DNAJC27	0	3	0	2	Consistent.ANCG	-0.353566	0.00358897	0.0606435	0.0206342	0.907788	0.964176	-0.298009	0.00590111	0.19497	-0.546434	0.000467167	0.0522744	-0.391345	1.52782e-05	0.00599996	-0.448381	0.00200832	0.0423341	-0.204691	0.0421179	0.205409	-0.313239	0.0590553	0.199792	-0.163052	0.0751774	0.259301	-0.0985699	0.482554	0.801201	-0.190266	0.0485692	0.166929	-0.50155	0.000206875	0.0171467	-0.212853	0.0416396	0.179999	-0.38017	0.0202856	0.458118	-0.299881	0.00588163
DNAJC7	0	1	0	1	Consistent.ANCG	-0.270336	0.0281417	0.147879	-0.241562	0.168719	0.504211	-0.107131	0.332068	0.575934	-0.381885	0.0196816	0.133592	-0.225815	0.0152422	0.0772365	-0.296311	0.0481076	0.19768	-0.0537531	0.597203	0.794377	-0.205481	0.222441	0.433937	-0.260495	0.00405964	0.0533373	-0.286198	0.0377508	0.357691	-0.262049	0.00615037	0.0593983	-0.424627	0.00211559	0.0429517	-0.173185	0.098755	0.282237	-0.0943267	0.57868	0.84639	-0.36146	0.000786803
DNAL1	0	2	0	2	Consistent.ANCG	-0.327798	0.00721318	0.0808377	-0.332724	0.0545163	0.361008	-0.247962	0.0229539	0.236079	-0.489496	0.00210654	0.0675977	0.0121517	0.897442	0.940433	-0.517335	0.000273639	0.018354	-0.177282	0.0791804	0.286592	-0.514234	0.00113049	0.0283548	-0.156668	0.087484	0.282822	-0.0892086	0.525278	0.824571	-0.20366	0.0345085	0.138353	-0.284703	0.0450786	0.172867	-0.352498	0.000568688	0.0311626	-0.374664	0.0223302	0.458118	-0.302188	0.00549401
DNER	0	1	0	1	Consistent.ANCG	0.0194311	0.876934	0.936214	-0.2697	0.122945	0.458585	-0.25556	0.0189629	0.230628	-0.0945788	0.577661	0.730552	-0.0459345	0.625926	0.757782	-0.303292	0.0428394	0.185069	-0.250166	0.0125125	0.11688	-0.583304	0.000151241	0.012639	-0.214209	0.0188077	0.120706	-0.190735	0.171295	0.581686	-0.0270711	0.780929	0.87356	-0.171774	0.232949	0.434153	-0.27602	0.00773923	0.0817278	-0.0254406	0.881189	0.964519	-0.0250701	0.822002
DNM3	0	1	0	1	Consistent.ANCG	-0.00484412	0.969208	0.985034	-0.0734917	0.679565	0.862343	-0.174299	0.112807	0.353168	-0.280323	0.0928603	0.263666	-0.244559	0.00843654	0.0554686	-0.225199	0.136921	0.34814	-0.211202	0.0358631	0.190229	-0.254694	0.128189	0.31282	-0.244431	0.00713402	0.0712279	-0.128883	0.357703	0.720203	-0.11681	0.228617	0.414736	-0.434219	0.00162921	0.0388423	-0.197673	0.058923	0.214624	-0.189027	0.26251	0.662799	-0.202452	0.06643
DOCK10	0	1	0	1	Consistent.ANCG	0.259038	0.0357094	0.166005	0.242669	0.166716	0.502249	-0.0170877	0.877392	0.93754	0.169197	0.316776	0.508632	-0.0341314	0.717259	0.823344	-0.049173	0.748382	0.871188	-0.331387	0.000806413	0.0371536	-0.578345	0.000177406	0.0136955	-0.0793015	0.389255	0.638081	-0.504212	0.000118409	0.0866256	0.0121867	0.900382	0.945952	-0.231983	0.105001	0.275866	-0.117233	0.265741	0.485732	-0.0490629	0.773065	0.926721	0.0530473	0.633868
DOK6	0	4	0	1	Consistent.ANCG	-0.333027	0.00628949	0.0760549	-0.340451	0.0488155	0.350628	-0.330529	0.00213516	0.180335	-0.432916	0.00744414	0.0946211	-0.314197	0.000627128	0.0187262	-0.229506	0.129374	0.337663	-0.264526	0.00814787	0.0999933	-0.405518	0.0127733	0.0876752	-0.26254	0.00376904	0.0514198	-0.305566	0.0260799	0.319032	-0.361352	0.000121909	0.0133273	-0.583521	8.68413e-06	0.00397878	-0.439268	1.18392e-05	0.0122047	-0.316469	0.0563515	0.48771	-0.358358	0.000879451
DPP8	0	2	0	1	Consistent.ANCG	-0.291893	0.0174031	0.118223	-0.294845	0.0904957	0.417727	-0.332573	0.00199553	0.178882	-0.563562	0.000281246	0.0484759	-0.230343	0.0132653	0.0712114	-0.415266	0.00455923	0.0598517	-0.2066	0.0401958	0.200766	-0.34711	0.0353034	0.149498	-0.167735	0.0670697	0.243399	-0.0432273	0.758585	0.924141	-0.106176	0.274099	0.463073	-0.280165	0.0487675	0.179909	-0.203539	0.0516533	0.200717	-0.380949	0.0200094	0.458118	-0.321618	0.00302832
DR1	0	3	0	1	Consistent.ANCG	-0.203255	0.101665	0.285279	-0.14641	0.408665	0.703751	-0.301718	0.00528425	0.18775	-0.464687	0.00376075	0.0795669	-0.0692814	0.461896	0.627761	-0.49558	0.000537179	0.0244652	-0.172226	0.0882649	0.303121	-0.390052	0.0170071	0.101379	-0.138972	0.13008	0.354577	-0.0564023	0.688315	0.894717	-0.182707	0.0584084	0.185609	-0.165353	0.251147	0.454562	-0.340661	0.000891169	0.0354847	-0.244236	0.145169	0.577575	-0.381187	0.000377478
DRD1	0	1	0	1	Consistent.ANCG	-0.0248006	0.84331	0.917153	-0.397247	0.0200006	0.296577	-0.137606	0.211946	0.464773	-0.310744	0.0612135	0.21406	-0.282747	0.00220063	0.0290358	0.0136707	0.928979	0.968925	-0.155315	0.124767	0.360284	-0.550329	0.000417247	0.0193076	-0.0379157	0.680966	0.841337	-0.198821	0.153518	0.559216	-0.176329	0.0679298	0.202169	-0.181886	0.206169	0.40286	-0.219456	0.0355652	0.165383	-0.123289	0.467238	0.78824	-0.131354	0.236538
DSTN	0	3	0	2	Consistent.ANCG	-0.326755	0.00741113	0.0818578	-0.413917	0.014953	0.278159	-0.201265	0.0663848	0.29412	-0.430516	0.00781835	0.0959493	-0.206663	0.0266929	0.106604	-0.482333	0.000792826	0.0284537	-0.20005	0.0471098	0.218022	-0.51468	0.00111739	0.0283332	-0.348767	9.46669e-05	0.00792607	-0.334945	0.0142239	0.259038	-0.177492	0.0661056	0.199041	-0.0892884	0.53748	0.713617	-0.292483	0.00466663	0.0659207	-0.0393448	0.817159	0.942011	-0.43264	4.4125e-05
DUSP3	0	6	0	1	Consistent.ANCG	-0.45619	0.000118318	0.0187014	-0.237322	0.176551	0.512839	-0.284672	0.0086775	0.208639	-0.416493	0.0103422	0.105888	-0.264013	0.00435738	0.0397243	-0.199381	0.189155	0.41558	-0.155305	0.124791	0.360284	-0.185496	0.271692	0.490187	-0.0944391	0.304894	0.560442	-0.240398	0.0829318	0.464795	-0.370229	8.0183e-05	0.0114012	-0.498653	0.000228128	0.0179161	-0.321309	0.00179018	0.0453557	-0.265626	0.112065	0.551392	-0.456334	1.45224e-05
DYNC1I2	0	2	0	2	Consistent.ANCG	-0.0317461	0.800235	0.892297	-0.0735668	0.679255	0.862282	-0.047397	0.668555	0.818098	-0.0321902	0.849988	0.915166	-0.208475	0.0253618	0.103442	-0.473038	0.00103232	0.0320059	-0.317857	0.00134575	0.0454851	-0.491733	0.00199502	0.0364405	-0.174905	0.0560445	0.220606	-0.469383	0.000391731	0.108883	-0.0736185	0.448935	0.627839	-0.176461	0.220254	0.420083	-0.131797	0.210447	0.427351	-0.235096	0.161313	0.589804	-0.0376475	0.735436
DYNC1LI1	0	3	0	1	Consistent.ANCG	-0.324768	0.0078012	0.0828545	-0.209965	0.233322	0.56387	-0.241081	0.0271656	0.243284	-0.443155	0.00601522	0.0901955	-0.32287	0.000432657	0.0167526	-0.477145	0.000919523	0.0305163	-0.170472	0.0916023	0.307959	-0.354034	0.0315742	0.14093	-0.195007	0.0328123	0.161992	-0.273283	0.0477085	0.389942	-0.265716	0.00544558	0.0563131	-0.340556	0.0155201	0.103472	-0.302833	0.00334426	0.0584384	-0.311899	0.0602068	0.489784	-0.450059	1.96508e-05
EAF1	0	4	0	1	Consistent.ANCG	-0.389417	0.00123019	0.0409416	-0.138484	0.434764	0.720413	-0.212179	0.052667	0.27789	-0.335653	0.0422587	0.179689	-0.380616	2.71523e-05	0.00685147	-0.332033	0.0258601	0.142278	-0.096267	0.343189	0.603034	-0.277637	0.0961667	0.266584	0.00272568	0.976429	0.990298	0.0268801	0.84848	0.955486	-0.234585	0.0145368	0.0887989	-0.411783	0.00296688	0.0489809	-0.251189	0.0157249	0.109149	-0.156469	0.355063	0.723103	-0.426929	5.69863e-05
EAPP	0	1	0	1	Consistent.ANCG	-0.226146	0.0678728	0.232598	-0.470787	0.00495315	0.238185	-0.133739	0.225196	0.47823	-0.555371	0.000359715	0.052045	-0.100374	0.285821	0.465797	-0.590114	1.9868e-05	0.00763706	0.146127	0.148952	0.393152	-0.126811	0.454511	0.659727	0.0253479	0.783462	0.901355	0.00430794	0.975577	0.992792	-0.0533771	0.583247	0.734397	-0.151283	0.294305	0.499359	-0.133881	0.203261	0.419388	-0.0462568	0.785732	0.931962	-0.321261	0.00306278
ECHDC1	0	3	0	2	Consistent.ANCG	-0.248685	0.0440646	0.185956	-0.346262	0.0448501	0.344637	-0.261154	0.0164196	0.224297	-0.290139	0.0815147	0.247262	-0.226695	0.0148393	0.0758642	-0.478514	0.000884438	0.0303915	-0.213646	0.0337259	0.184197	-0.561158	0.000302511	0.0168001	-0.287113	0.00147548	0.0320312	-0.235986	0.0889135	0.474921	-0.136592	0.158656	0.330622	-0.326813	0.0205325	0.118394	-0.183983	0.079158	0.250303	-0.208673	0.215182	0.627069	-0.294086	0.00696368
EDIL3	0	2	0	1	Consistent.ANCG	0.261586	0.033869	0.161628	-0.0817275	0.645879	0.846816	-0.0423681	0.701969	0.839756	0.0787098	0.643321	0.775994	-0.0376023	0.689911	0.805209	-0.112627	0.461358	0.678583	-0.383259	9.01964e-05	0.0153371	-0.496338	0.00178158	0.0345406	-0.25485	0.0049687	0.059559	-0.491846	0.000183767	0.0935889	0.0245959	0.800522	0.884618	-0.0594929	0.681511	0.816328	-0.109079	0.300652	0.519806	-0.0353514	0.835449	0.949356	0.0421397	0.70524
EEF1E1	0	2	0	2	Consistent.ANCG	-0.23278	0.0599841	0.218963	-0.241584	0.168679	0.504211	-0.273789	0.011733	0.215293	-0.459214	0.00424965	0.0810016	-0.207933	0.0257537	0.10442	-0.51662	0.000279975	0.0183945	-0.124721	0.218695	0.477201	-0.594696	0.000103788	0.0113787	-0.145202	0.113567	0.327306	-0.272213	0.048621	0.392431	-0.134997	0.163624	0.337099	-0.313183	0.0267898	0.134456	-0.294902	0.00432167	0.0643143	-0.0287911	0.865676	0.959123	-0.335824	0.00191068
EID1	0	1	0	2	Consistent.ANCG	-0.0771187	0.538249	0.721554	-0.390847	0.0222819	0.305448	-0.110774	0.315793	0.560308	-0.361033	0.028139	0.150401	-0.119238	0.204353	0.375914	-0.448853	0.00198378	0.0421655	-0.127397	0.208895	0.466418	-0.50902	0.00129398	0.0303024	-0.222235	0.0147049	0.10505	-0.235391	0.0897446	0.476465	-0.0234249	0.809835	0.890079	-0.131185	0.363832	0.567978	-0.170205	0.104784	0.291601	0.0555544	0.743987	0.917368	-0.341337	0.00158862
EIF1AX	0	2	0	2	Consistent.ANCG	-0.199083	0.109037	0.296446	-0.394103	0.0210956	0.300775	-0.172153	0.117375	0.359098	-0.410741	0.0115621	0.108974	-0.250494	0.00693195	0.0500375	-0.510605	0.000338762	0.0199555	-0.124722	0.218693	0.477201	-0.490938	0.00203404	0.0365913	-0.0987323	0.283334	0.541581	-0.0640768	0.648511	0.876407	-0.198811	0.0391411	0.147564	-0.291168	0.0402202	0.163478	-0.24999	0.0162468	0.111147	-0.223293	0.184025	0.603176	-0.383163	0.000349802
EIF2S1	0	2	0	2	Consistent.ANCG	-0.314543	0.010106	0.0921876	-0.259563	0.138226	0.475118	-0.174467	0.112455	0.352952	-0.419946	0.00966412	0.103172	-0.111814	0.234163	0.410395	-0.453646	0.00174943	0.0395819	-0.0403556	0.691666	0.851075	-0.431013	0.00773946	0.0670455	0.00781834	0.93246	0.972248	-0.276652	0.0449248	0.381171	-0.223419	0.0201106	0.104309	-0.420012	0.00239252	0.0450817	-0.219822	0.0352515	0.164638	-0.364714	0.0264596	0.458118	-0.31528	0.0036936
EIF3M	0	2	0	1	Consistent.ANCG	-0.158103	0.204838	0.416699	-0.377666	0.0276612	0.318397	-0.0796076	0.471631	0.682654	-0.354048	0.031567	0.157016	-0.127974	0.172885	0.337025	-0.345678	0.0200274	0.124166	-0.225819	0.0246112	0.158817	-0.613976	5.30784e-05	0.00866806	-0.338388	0.000156703	0.0101941	-0.359053	0.0082834	0.219242	-0.130227	0.179161	0.357018	-0.199262	0.165346	0.356259	-0.139137	0.185918	0.399079	-0.0815232	0.631465	0.872018	-0.289456	0.0079508
EIF4A2	0	2	0	1	Consistent.ANCG	-0.23145	0.0615033	0.221063	-0.405927	0.0172198	0.283643	-0.166257	0.130666	0.374557	-0.405132	0.0128669	0.112958	-0.246118	0.00801572	0.0541184	-0.271046	0.0717109	0.241142	-0.124272	0.220371	0.479273	-0.509896	0.00126514	0.0299817	-0.317189	0.000415767	0.0161737	-0.1983	0.15462	0.560744	-0.184182	0.0563698	0.182126	-0.193653	0.177822	0.37103	-0.20704	0.0476791	0.19181	-0.134322	0.428008	0.765231	-0.336551	0.00186513
EIF4E	0	3	0	2	Consistent.ANCG	-0.285108	0.0203214	0.12798	-0.451136	0.00740864	0.24834	-0.224733	0.0398575	0.261096	-0.505383	0.00142007	0.0641715	-0.252299	0.00652419	0.0484948	-0.5271	0.000199143	0.0161689	0.000522343	0.995906	0.998308	-0.292445	0.0790129	0.237488	-0.0803159	0.383199	0.632871	0.00139125	0.992111	0.998285	-0.19159	0.0469957	0.16447	-0.462284	0.000725317	0.0281094	-0.270857	0.00901578	0.0868104	-0.160368	0.343052	0.716644	-0.386858	0.000302985
EIF4E3	0	3	0	2	Consistent.ANCG	-0.253187	0.0402522	0.177734	-0.377411	0.0277751	0.318397	-0.147455	0.180724	0.43254	-0.443722	0.00594346	0.0901629	-0.312361	0.000677433	0.0194667	-0.311376	0.0373361	0.171921	-0.29573	0.00295982	0.0663306	-0.510303	0.00125193	0.0299254	-0.260537	0.00405347	0.0533373	-0.326619	0.0169867	0.272401	-0.248567	0.00948749	0.0722363	-0.444697	0.00121404	0.0345843	-0.299564	0.00372013	0.0606815	-0.112106	0.508872	0.811107	-0.455912	1.48239e-05
EIF4G2	0	2	0	2	Consistent.ANCG	-0.355114	0.00343516	0.0601452	-0.0532391	0.764913	0.902299	-0.216858	0.0475465	0.2706	-0.47832	0.00274954	0.0741731	-0.161306	0.0850307	0.21481	-0.454937	0.00169068	0.0390016	-0.225294	0.0249558	0.160272	-0.461346	0.00405294	0.0497389	-0.189519	0.0381563	0.17619	-0.428064	0.00138638	0.131206	-0.156178	0.10651	0.261612	-0.217396	0.129381	0.308964	-0.226139	0.0301925	0.152525	-0.318659	0.0545749	0.486822	-0.27839	0.0108224
EIF5	0	1	0	1	Consistent.ANCG	-0.245373	0.0470551	0.192689	-0.236316	0.178446	0.51411	-0.101253	0.359428	0.597101	-0.460022	0.0041741	0.0807684	-0.120032	0.201332	0.372199	-0.320787	0.0316753	0.158694	-0.166054	0.100454	0.323169	-0.428343	0.00817092	0.0692199	-0.0660968	0.473213	0.70355	-0.284206	0.0391643	0.363569	-0.174068	0.0715922	0.207922	-0.434489	0.00161713	0.0386883	-0.152261	0.147357	0.352297	-0.224569	0.181465	0.600985	-0.257414	0.0188074
EIF5A2	0	3	0	1	Consistent.ANCG	-0.211081	0.0888878	0.267539	-0.221979	0.20704	0.539568	-0.16306	0.138336	0.384953	-0.318158	0.0549776	0.203538	-0.210067	0.0242393	0.101088	-0.259592	0.0850595	0.266426	-0.234895	0.0192665	0.141614	-0.551385	0.000404553	0.0191876	-0.166179	0.0696805	0.24893	-0.238822	0.0850317	0.466889	-0.0627524	0.518804	0.683378	-0.217238	0.129667	0.309091	-0.0970711	0.357301	0.572334	-0.133834	0.429702	0.765721	-0.304686	0.00510012
ELOVL6	0	1	0	1	Consistent.ANCG	-0.254067	0.0395399	0.176283	-0.240713	0.170266	0.506353	-0.0312554	0.777762	0.884534	-0.28584	0.0863434	0.253592	-0.18892	0.0431709	0.141647	-0.534479	0.000155615	0.0158769	-0.0364757	0.720015	0.867743	-0.402613	0.0134924	0.090686	-0.164987	0.0717364	0.252879	-0.206582	0.137771	0.537895	-0.111053	0.252538	0.440732	-0.328928	0.0196819	0.115858	0.00119501	0.99098	0.995628	-0.424213	0.00887849	0.439406	-0.130721	0.238825
EML1	0	2	0	1	Consistent.ANCG	-0.0634289	0.612883	0.776029	-0.0207058	0.907469	0.964176	-0.1517	0.168357	0.418698	-0.285035	0.0872714	0.254861	-0.271949	0.0032812	0.0349583	-0.12379	0.417847	0.641879	-0.115133	0.256465	0.519736	-0.433746	0.00731831	0.065552	0.0328323	0.721847	0.867416	-0.317028	0.0207239	0.290561	-0.287067	0.00259328	0.0418877	-0.436397	0.00153375	0.0382718	-0.273986	0.0082218	0.0834012	-0.361432	0.0279527	0.458118	-0.105616	0.341971
ENOPH1	0	2	0	2	Consistent.ANCG	-0.124961	0.317448	0.533142	-0.291239	0.0946961	0.424319	-0.182149	0.0972546	0.335149	-0.279471	0.0939005	0.265015	-0.226536	0.0149115	0.0760983	-0.532449	0.000166638	0.0159798	-0.254848	0.0109065	0.110771	-0.514975	0.00110881	0.0282233	-0.190368	0.0372841	0.173817	-0.284081	0.0392545	0.363745	-0.257398	0.00716	0.0639874	-0.384628	0.0058172	0.064292	-0.240885	0.020719	0.124495	-0.0771737	0.649832	0.880718	-0.311764	0.00411635
ENPP2	0	1	0	1	Consistent.ANCG	0.155684	0.21194	0.425117	0.193409	0.273095	0.605514	-0.00792622	0.942954	0.971643	0.151925	0.369382	0.55827	-0.117571	0.210796	0.38393	-0.0516068	0.736364	0.864886	-0.389119	6.87478e-05	0.0135262	-0.538104	0.000592166	0.0224533	-0.187724	0.0400554	0.180755	-0.438165	0.00103272	0.126716	0.0581498	0.549984	0.706923	0.0107134	0.941137	0.968428	0.0639751	0.544608	0.724147	0.0169245	0.920804	0.975636	0.0924146	0.406002
ENSA	0	3	0	2	Consistent.ANCG	-0.227645	0.0660214	0.229203	-0.336687	0.0515294	0.356801	-0.25294	0.0202663	0.231583	-0.348068	0.0347669	0.163748	-0.204582	0.0282941	0.109975	-0.448507	0.00200171	0.0423341	-0.102945	0.310593	0.574189	-0.170399	0.313302	0.533458	-0.0768296	0.404253	0.651279	-0.264489	0.0556423	0.411848	-0.322903	0.000653358	0.0268102	-0.518096	0.000116337	0.0146502	-0.261679	0.011746	0.0977492	-0.100475	0.554058	0.832714	-0.320605	0.00312692
EPDR1	0	3	0	1	Consistent.ANCG	-0.209771	0.090934	0.269807	-0.346503	0.0446915	0.344637	-0.150061	0.173054	0.424029	-0.235666	0.16027	0.34847	-0.375551	3.5375e-05	0.00706685	-0.469484	0.00113975	0.033127	-0.029698	0.770437	0.893642	-0.0665789	0.695414	0.832801	-0.116377	0.205583	0.453238	0.137378	0.326623	0.701974	-0.131589	0.174618	0.35109	-0.128037	0.375556	0.578864	-0.0599345	0.57036	0.742604	-0.0273949	0.872135	0.961203	-0.297941	0.00622602
EPS15	0	2	0	2	Consistent.ANCG	-0.33746	0.00558937	0.0727633	-0.231165	0.188378	0.523522	-0.219079	0.0452635	0.267111	-0.450247	0.00516989	0.086483	-0.128005	0.172781	0.336941	-0.491787	0.000601483	0.0256353	-0.263053	0.00852334	0.102003	-0.52214	0.000917322	0.0264516	-0.159683	0.0814855	0.2716	-0.0180358	0.898005	0.972215	-0.210912	0.0284473	0.124327	-0.384306	0.00586192	0.0643976	-0.220663	0.0345398	0.162864	-0.431981	0.00758811	0.439406	-0.339207	0.00170676
ERGIC2	0	1	0	1	Consistent.ANCG	0.0854436	0.495155	0.688047	-0.265154	0.129634	0.46634	-0.0302183	0.784955	0.887793	-0.341238	0.0387409	0.172282	-0.115403	0.21939	0.394099	-0.407841	0.00542018	0.0646424	-0.0166946	0.869722	0.942833	-0.476507	0.00286852	0.0421312	0.0269686	0.769991	0.894508	-0.0846579	0.546704	0.831711	-0.073519	0.44955	0.628349	-0.272066	0.0559573	0.192725	-0.134483	0.201215	0.41694	-0.297031	0.074214	0.507204	-0.162943	0.141069
ERLEC1	0	4	0	2	Consistent.ANCG	-0.182804	0.141794	0.340082	-0.442666	0.00875111	0.256068	-0.247123	0.0234356	0.236487	-0.412264	0.0112278	0.10811	-0.323054	0.000429226	0.0166973	-0.453698	0.00174704	0.0395819	-0.265958	0.00779698	0.0983348	-0.540291	0.000556753	0.0218642	-0.350891	8.52001e-05	0.00761235	-0.263542	0.0565568	0.412156	-0.250129	0.00903276	0.070414	-0.313098	0.0268334	0.134456	-0.274133	0.00818601	0.0832393	-0.288213	0.0836518	0.51812	-0.373689	0.000501776
ERMN	0	1	0	1	Consistent.ANCG	0.206418	0.0963394	0.277753	0.00389183	0.982572	0.993109	0.0789602	0.475255	0.685455	0.138939	0.412149	0.59574	-0.0220749	0.814853	0.889255	-0.0807102	0.598162	0.776678	-0.368269	0.000176552	0.0200831	-0.471404	0.00322807	0.0445044	-0.184382	0.043802	0.190928	-0.411752	0.0021894	0.150466	0.0634819	0.513946	0.679848	-0.0756567	0.601537	0.760054	0.139954	0.183323	0.396318	0.0474784	0.78021	0.9295	0.114634	0.302102
ERMP1	0	1	0	1	Consistent.ANCG	0.166562	0.181332	0.389439	0.23968	0.172164	0.508197	0.0175487	0.874111	0.93584	0.0958563	0.572509	0.726661	-0.0551692	0.55814	0.704358	-0.252024	0.094893	0.283708	-0.258552	0.00976677	0.105982	-0.465113	0.00372479	0.0479636	-0.208451	0.022329	0.131345	-0.330907	0.0155115	0.265369	0.107763	0.266952	0.456026	0.011457	0.937059	0.966897	0.0446603	0.672499	0.813188	-0.165514	0.327579	0.707211	0.147335	0.183782
EVI2A	0	1	0	1	Consistent.ANCG	0.180132	0.147811	0.346749	0.0799874	0.652942	0.849702	-0.0130083	0.90651	0.95206	0.201322	0.232148	0.42821	-0.11061	0.239271	0.416213	-0.100182	0.512608	0.716704	-0.354639	0.000316261	0.025603	-0.586715	0.000135317	0.0122064	-0.196239	0.0317037	0.159427	-0.444007	0.000867382	0.122279	0.0630784	0.51663	0.682086	0.0829676	0.566767	0.73533	0.0943385	0.37106	0.585331	0.0853976	0.615285	0.865076	0.126041	0.256204
EXOC1	0	1	0	1	Consistent.ANCG	0.195432	0.115819	0.305944	-0.2653	0.129416	0.46632	0.0298601	0.787444	0.889535	-0.363601	0.0269584	0.148192	0.0815905	0.386025	0.56178	-0.391553	0.00781797	0.0775404	-0.060538	0.551682	0.762393	-0.48457	0.00237158	0.0390388	-0.166381	0.0693378	0.248082	-0.333899	0.0145483	0.260267	-0.114418	0.238357	0.425299	-0.260822	0.0673318	0.212897	-0.217333	0.0374317	0.16977	-0.378593	0.0208548	0.458118	-0.0974022	0.381028
EXOC7	0	1	0	1	Consistent.ANCG	-0.298767	0.0148195	0.10971	-0.0565809	0.75061	0.895761	-0.144352	0.190176	0.441018	-0.447147	0.0055259	0.0886776	-0.282525	0.00221916	0.0291655	0.119419	0.434598	0.656194	-0.126501	0.21214	0.469795	0.246574	0.141238	0.33277	-0.115582	0.208716	0.456771	-0.135886	0.331955	0.705511	-0.251518	0.00864488	0.0691507	-0.418423	0.00249508	0.0454258	-0.157575	0.13358	0.33398	-0.346736	0.0355146	0.461083	-0.258737	0.0181852
EXTL2	0	1	0	1	Consistent.ANCG	-0.210957	0.0890803	0.267777	-0.239976	0.171619	0.507648	-0.186939	0.0886252	0.324765	-0.433113	0.0074141	0.0945771	-0.238805	0.0101635	0.0616536	-0.136038	0.372906	0.60504	-0.101705	0.316489	0.579641	-0.533073	0.000681332	0.0233636	-0.215563	0.0180532	0.117718	-0.371117	0.006223	0.198534	-0.0756526	0.436468	0.616625	-0.196789	0.170765	0.362209	-0.161687	0.12361	0.319465	-0.223593	0.183421	0.603176	-0.217587	0.0481562
FAM104A	0	2	0	1	Consistent.ANCG	-0.224406	0.0700743	0.236797	-0.277924	0.111501	0.445585	-0.0225658	0.838552	0.916517	-0.43372	0.00732223	0.09417	-0.289228	0.0017184	0.0262437	-0.517495	0.000272244	0.018354	0.0532587	0.600585	0.796883	-0.206785	0.219455	0.430096	0.000770055	0.99334	0.996684	-0.21377	0.124296	0.518275	-0.00553589	0.954655	0.975892	-0.19448	0.175941	0.369019	-0.0324542	0.758756	0.868305	-0.436131	0.00696706	0.439406	-0.315896	0.00362369
FAM107B	0	1	0	1	Consistent.ANCG	0.328924	0.00700489	0.0799639	0.126613	0.475513	0.74789	0.114525	0.299582	0.547005	0.251871	0.132619	0.315645	0.0881794	0.348699	0.528188	0.0305451	0.842119	0.926489	-0.349831	0.000386089	0.0282065	-0.537163	0.000608009	0.0225814	-0.148926	0.104506	0.312495	-0.370082	0.00638017	0.199487	0.108848	0.262138	0.45128	0.0487075	0.736945	0.852954	0.184644	0.0780677	0.248245	0.132643	0.433854	0.766962	0.226947	0.0390907
FAM134B	0	1	0	1	Consistent.ANCG	0.0742152	0.5537	0.732562	-0.139017	0.432982	0.719402	-0.0923592	0.403385	0.633609	-0.123468	0.466589	0.641907	-0.206838	0.0265617	0.106374	-0.357992	0.0157556	0.109851	-0.204628	0.0421821	0.20554	-0.513814	0.00114296	0.0283915	-0.215639	0.0180117	0.117611	-0.241776	0.0811308	0.462076	-0.116858	0.228424	0.414572	-0.269766	0.0581483	0.196682	-0.132824	0.206882	0.423204	-0.0538894	0.751414	0.919091	-0.0497324	0.655244
FAM168B	0	5	0	1	Consistent.ANCG	-0.381933	0.0015538	0.0448049	-0.304217	0.0802477	0.406119	-0.264037	0.015228	0.223516	-0.534568	0.000653675	0.054118	-0.369983	4.70788e-05	0.00808873	-0.247483	0.101201	0.293136	-0.240103	0.0166754	0.133193	-0.0910659	0.591934	0.762286	-0.20135	0.027438	0.147318	-0.0852849	0.543728	0.830931	-0.329257	0.000502405	0.0248104	-0.505375	0.000181574	0.0169134	-0.229303	0.0278987	0.146292	-0.317178	0.0557714	0.486822	-0.428925	5.21389e-05
FAM174A	0	1	0	1	Consistent.ANCG	-0.119048	0.341064	0.554295	-0.376075	0.0283771	0.319957	-0.229794	0.0354861	0.255365	-0.297005	0.0742405	0.234583	-0.207706	0.0259194	0.104763	-0.455262	0.00167617	0.0389071	-0.0894963	0.378352	0.633557	-0.30262	0.0686768	0.218779	-0.0933332	0.310617	0.566466	-0.171999	0.218131	0.625871	-0.205635	0.0327588	0.134543	-0.231053	0.106441	0.277676	-0.274854	0.00801272	0.0828265	0.000945416	0.995569	0.998086	-0.284005	0.00926862
FAM184B	0	2	0	1	Consistent.ANCG	0.121711	0.330296	0.54532	-0.0545324	0.759368	0.900281	-0.046856	0.67212	0.820636	-0.201955	0.230652	0.426307	-0.275682	0.00286297	0.0329742	-0.127739	0.403031	0.630132	-0.194638	0.0535402	0.233581	-0.235573	0.160439	0.358672	0.0559004	0.544234	0.754523	-0.0016944	0.990393	0.997891	-0.222792	0.0204715	0.105255	-0.435582	0.0015689	0.0383527	-0.321178	0.00179839	0.0453557	-0.275736	0.0985609	0.532749	0.131221	0.237018
FAM188A	0	1	0	1	Consistent.ANCG	0.0469005	0.708443	0.836478	-0.438152	0.00954758	0.256068	-0.122381	0.267428	0.517597	-0.408707	0.0120218	0.110338	-0.206216	0.02703	0.107404	-0.387453	0.00854927	0.0807175	-0.17939	0.0756199	0.279721	-0.543561	0.00050733	0.0206344	-0.166393	0.0693168	0.248082	-0.306524	0.0255914	0.31785	-0.106044	0.2747	0.463804	-0.266683	0.0611931	0.201423	-0.23229	0.0258699	0.140337	-0.188174	0.26471	0.664113	-0.266468	0.0148909
FAM192A	0	1	0	2	Consistent.ANCG	-0.155041	0.21386	0.427185	-0.139641	0.430898	0.718265	-0.137299	0.212977	0.465568	-0.286519	0.0855665	0.252701	-0.150748	0.107805	0.249557	-0.538506	0.000135689	0.014724	-0.0436905	0.667633	0.837664	0.107074	0.528193	0.716271	-0.0653995	0.477904	0.706957	-0.00479908	0.972794	0.991243	-0.286017	0.0026933	0.0423036	-0.460977	0.000754333	0.0286681	-0.179468	0.0869359	0.263201	-0.175863	0.297802	0.687359	-0.13341	0.22922
FAM19A2	0	3	0	1	Consistent.ANCG	-0.258839	0.0358569	0.166276	-0.301872	0.0827234	0.40857	-0.274357	0.0115533	0.21413	-0.339846	0.0395947	0.174273	-0.0529874	0.573834	0.716418	-0.543615	0.000113753	0.0142387	-0.239996	0.0167258	0.133338	-0.427502	0.00831097	0.0696608	-0.284877	0.00161256	0.0332592	-0.375237	0.00563005	0.190292	-0.172402	0.0743925	0.212512	-0.208554	0.146103	0.332343	-0.197494	0.059157	0.214933	-0.14633	0.387476	0.743488	-0.346823	0.00131765
FAM210A	0	2	0	1	Consistent.ANCG	-0.297125	0.0154045	0.111314	-0.133656	0.4511	0.732227	-0.241238	0.0270626	0.243284	-0.258402	0.122538	0.304601	-0.0871443	0.354408	0.532872	-0.513943	0.000304898	0.0189773	0.0738938	0.467292	0.704248	-0.367038	0.0254429	0.124728	0.0665777	0.469993	0.70053	-0.177118	0.204531	0.614372	-0.0968181	0.318862	0.507949	-0.358757	0.0105148	0.0858916	-0.213517	0.0409918	0.178725	-0.572384	0.00021419	0.381619	-0.340305	0.00164492
FAM220A	0	2	0	1	Consistent.ANCG	-0.292745	0.0170631	0.117071	-0.348897	0.0431396	0.344637	-0.129773	0.239375	0.49236	-0.346287	0.0357698	0.1661	-0.230769	0.0130915	0.0705199	-0.341935	0.0215049	0.12957	-0.00610637	0.952166	0.978995	-0.480082	0.002638	0.0407828	-0.162664	0.0758839	0.260593	-0.195773	0.160051	0.569052	-0.149634	0.122186	0.2826	-0.130424	0.366643	0.570659	-0.138235	0.188815	0.402471	-0.0685167	0.686992	0.89469	-0.401885	0.000165951
FAM49A	0	5	0	1	Consistent.ANCG	-0.402249	0.00081375	0.0339544	-0.392591	0.0216399	0.30249	-0.276806	0.0108041	0.212052	-0.488875	0.00213842	0.0679298	-0.280171	0.0024241	0.0304196	-0.30289	0.0431295	0.185641	0.00759639	0.940514	0.973619	-0.263276	0.115395	0.294997	0.0203904	0.825053	0.922893	-0.0143825	0.918586	0.976707	-0.308573	0.00115755	0.0313509	-0.451355	0.00100218	0.0318098	-0.282773	0.0063112	0.0759838	-0.423954	0.00892459	0.439406	-0.333576	0.00205811
FAM49B	0	5	0	1	Consistent.ANCG	-0.292188	0.0172845	0.11777	-0.0642303	0.718183	0.880742	-0.234664	0.0316656	0.251223	-0.317393	0.0555962	0.2041	-0.307826	0.000817931	0.0204597	-0.235024	0.120166	0.324017	-0.15397	0.128106	0.365559	-0.495713	0.00180935	0.0347826	-0.316206	0.00043428	0.0163539	-0.256979	0.0632319	0.424826	-0.291405	0.00221468	0.0401859	-0.366669	0.00881681	0.0784382	-0.294451	0.00438421	0.0647387	-0.152997	0.365972	0.72887	-0.351597	0.00111666
FAM78B	0	5	0	1	Consistent.ANCG	-0.43982	0.000219825	0.0218422	-0.424482	0.0123443	0.2716	-0.243748	0.0254617	0.238541	-0.492948	0.00193663	0.0671765	-0.331934	0.000290058	0.015188	-0.0438945	0.774644	0.888648	-0.203683	0.043163	0.208289	-0.140467	0.406976	0.622061	-0.196973	0.0310585	0.157867	-0.195585	0.16046	0.569169	-0.199695	0.0382599	0.14564	-0.447643	0.00111581	0.0332206	-0.329035	0.00136235	0.0407077	-0.33471	0.0428772	0.472476	-0.413942	0.000100241
FAM98A	0	1	0	1	Consistent.ANCG	-0.0121563	0.922826	0.96053	-0.226467	0.197769	0.531356	-0.0168948	0.878766	0.937883	-0.156434	0.355172	0.545005	0.0757483	0.421054	0.592286	-0.430728	0.00314059	0.0519069	-0.027829	0.784522	0.901233	-0.492914	0.00193822	0.0360011	-0.0329777	0.720666	0.866754	-0.464038	0.00046552	0.108883	-0.04043	0.677819	0.801475	-0.298014	0.0355533	0.154401	0.013922	0.895209	0.948092	-0.121322	0.474429	0.793161	-0.227501	0.0386018
FAM98B	0	2	0	2	Consistent.ANCG	0.00531825	0.966195	0.984098	-0.523954	0.00147072	0.178368	-0.215306	0.0491974	0.273036	-0.43674	0.0068797	0.0921054	-0.0900128	0.338729	0.519431	-0.566394	4.99973e-05	0.0108561	0.0101353	0.920688	0.964645	-0.481916	0.00252607	0.0403174	0.0133524	0.884913	0.951484	-0.0789956	0.573937	0.844448	-0.155269	0.108588	0.264258	-0.303978	0.0318607	0.146544	-0.188975	0.0712165	0.236485	-0.298228	0.0729993	0.506329	-0.300845	0.00571692
FASTKD2	0	1	0	1	Consistent.ANCG	-0.287599	0.019205	0.124467	-0.220901	0.209312	0.541903	-0.127349	0.24834	0.501362	-0.36791	0.0250696	0.14424	-0.196956	0.0348797	0.124308	-0.48763	0.00067981	0.0268248	-0.199356	0.0478975	0.220348	-0.30052	0.0707185	0.222347	-0.201765	0.0271144	0.146641	-0.272222	0.0486134	0.392431	-0.194467	0.0437222	0.157905	-0.230019	0.108061	0.279581	-0.249167	0.0166135	0.111983	-0.496103	0.00179198	0.415689	-0.11526	0.299454
FBXL18	0	4	0	1	Consistent.ANCG	-0.469092	7.09936e-05	0.0167361	-0.120203	0.498314	0.76351	-0.264295	0.0151249	0.223516	-0.456781	0.00448408	0.0832005	-0.307148	0.000841107	0.0206447	0.0101579	0.947198	0.978216	-0.147607	0.144836	0.387435	0.138888	0.412325	0.625988	-0.055905	0.5442	0.754523	-0.0529428	0.706543	0.903389	-0.267873	0.00506554	0.0548595	-0.426844	0.00199297	0.0415466	-0.240034	0.0211862	0.125836	-0.310975	0.0610115	0.489784	-0.421583	7.21013e-05
FBXO45	0	1	0	2	Consistent.ANCG	-0.088174	0.481423	0.676806	-0.237269	0.17665	0.512839	-0.161189	0.14298	0.389615	-0.47989	0.00264991	0.0739197	-0.16933	0.0704333	0.191031	-0.485329	0.000726994	0.027757	-0.204646	0.0421642	0.205513	-0.318521	0.0546856	0.190978	-0.124332	0.176059	0.416677	-0.192114	0.16816	0.57746	-0.228818	0.0172201	0.0970707	-0.473027	0.000522265	0.025164	-0.206107	0.0487128	0.194202	-0.404909	0.0129213	0.458118	-0.265279	0.0153614
FBXO9	0	5	0	2	Consistent.ANCG	-0.358691	0.00310215	0.0585434	-0.374734	0.0289925	0.320227	-0.311229	0.00395596	0.1808	-0.543104	0.00051399	0.0533673	-0.301453	0.0010607	0.0222585	-0.470478	0.00110874	0.0329749	-0.152254	0.132465	0.371324	-0.33723	0.0412401	0.162731	-0.24942	0.00601028	0.0654663	-0.322938	0.0183469	0.280038	-0.314376	0.000921353	0.0290015	-0.498003	0.000233164	0.0180554	-0.302898	0.00333711	0.0584384	-0.364386	0.0266061	0.458118	-0.419685	7.8311e-05
FBXW11	0	1	0	1	Consistent.ANCG	-0.0247829	0.84342	0.917213	-0.169721	0.337254	0.654585	-0.158297	0.150389	0.398318	-0.430932	0.00775231	0.0953555	-0.202489	0.029987	0.113886	-0.51265	0.000317631	0.0194038	-0.223114	0.0264304	0.164648	-0.2636	0.114931	0.294313	-0.126192	0.169632	0.408682	0.0750226	0.593409	0.853599	-0.047875	0.622702	0.762781	-0.259388	0.0689065	0.215999	-0.133302	0.205238	0.421148	-0.444993	0.00578544	0.439406	-0.219672	0.0459988
FBXW2	0	4	0	2	Consistent.ANCG	-0.310148	0.0112659	0.0967813	-0.0353088	0.842854	0.939392	-0.343818	0.00136409	0.168593	-0.658838	9.27274e-06	0.0305889	-0.215199	0.0209061	0.0927349	-0.357323	0.015966	0.110463	-0.152184	0.132644	0.3717	-0.202943	0.228331	0.441356	-0.103332	0.261394	0.519012	-0.214858	0.122347	0.516679	-0.320973	0.000706818	0.0273352	-0.45573	0.000881633	0.030618	-0.393467	0.000104402	0.0202588	-0.492431	0.00196128	0.415689	-0.380403	0.000389006
FGF12	0	5	0	1	Consistent.ANCG	-0.219663	0.0763664	0.246881	-0.264002	0.131372	0.468046	-0.246835	0.023603	0.236775	-0.35342	0.0318911	0.157394	-0.303958	0.000958339	0.021303	-0.306922	0.0402915	0.178084	-0.293404	0.00320438	0.0687297	-0.522891	0.000899069	0.0262125	-0.350071	8.87438e-05	0.00774466	-0.202303	0.146296	0.551042	-0.213546	0.0264816	0.119599	-0.320498	0.0232583	0.124836	-0.286109	0.00569592	0.072157	-0.180432	0.285224	0.678564	-0.352106	0.00109697
FGF13	0	5	0	1	Consistent.ANCG	-0.270535	0.0280214	0.147692	-0.385347	0.0244105	0.310936	-0.246202	0.0239746	0.237594	-0.37101	0.0237795	0.141267	-0.276154	0.00281375	0.0327755	-0.0935959	0.540844	0.737872	-0.279364	0.0051052	0.0807336	-0.435946	0.0069938	0.0641221	-0.316866	0.000421773	0.0162407	-0.414664	0.00202125	0.145583	-0.294257	0.00199371	0.0382021	-0.422353	0.00224827	0.043894	-0.387517	0.000135432	0.0203993	-0.132892	0.432986	0.766602	-0.356491	0.000939904
FIBCD1	0	2	0	1	Consistent.ANCG	-0.071904	0.566149	0.742446	0.206465	0.241385	0.573268	-0.0719373	0.515511	0.714689	-0.0594845	0.726548	0.835624	-0.413549	4.35366e-06	0.00312214	-0.225008	0.137264	0.348473	-0.0681946	0.502417	0.729517	0.021554	0.899239	0.951813	0.0866173	0.346867	0.599882	0.11316	0.4198	0.7636	-0.344713	0.000258873	0.0184944	-0.497329	0.000238488	0.0181273	-0.265995	0.0103833	0.0931789	-0.102682	0.545344	0.828927	-0.0930282	0.402879
FNDC5	0	5	0	1	Consistent.ANCG	-0.274232	0.0258667	0.143071	-0.321543	0.0636871	0.379911	-0.208901	0.0565182	0.283443	-0.50094	0.00158864	0.0654885	-0.263907	0.00437367	0.0397243	-0.130305	0.393571	0.621338	-0.114924	0.257335	0.520618	-0.212806	0.206028	0.41432	-0.158277	0.0842413	0.276783	-0.282084	0.0407174	0.36619	-0.332291	0.000442292	0.0237156	-0.412785	0.00289099	0.0486195	-0.395839	9.3981e-05	0.0198734	-0.283449	0.0891227	0.524981	-0.341899	0.00155872
FOLH1	0	1	0	1	Consistent.ANCG	0.163424	0.189813	0.400098	0.262348	0.133896	0.471132	0.00473872	0.965876	0.982887	0.149539	0.377035	0.565192	-0.0573525	0.542644	0.692797	-0.0360136	0.814314	0.910781	-0.417905	1.67772e-05	0.00939499	-0.473821	0.00305316	0.0434877	-0.200366	0.028219	0.149181	-0.446552	0.000803095	0.122251	0.0443708	0.648409	0.780931	-0.00804167	0.955799	0.976279	0.0911353	0.387595	0.599943	0.0252103	0.882257	0.964667	0.130867	0.238298
FRAS1	0	2	0	1	Consistent.ANCG	-0.159386	0.20114	0.41238	-0.0845089	0.634653	0.839924	-0.123923	0.261399	0.513458	-0.200236	0.23473	0.430853	-0.23761	0.0105587	0.0629172	-0.116462	0.446141	0.666242	-0.414598	1.98596e-05	0.00939499	-0.669094	5.97126e-06	0.0037433	-0.454091	1.89659e-07	0.000312823	-0.455859	0.000602942	0.116873	-0.25999	0.00658059	0.061191	-0.2672	0.0606737	0.200471	-0.2816	0.00654117	0.0767901	-0.195775	0.245535	0.652256	-0.229807	0.0366226
FRMPD2	0	2	0	1	Consistent.ANCG	-0.189492	0.127541	0.32169	-0.128095	0.470319	0.744376	-0.259782	0.0170144	0.227236	-0.506454	0.00138184	0.0638295	0.00685388	0.942047	0.967565	-0.111337	0.466537	0.682126	0.122343	0.227673	0.487573	-0.0808722	0.634201	0.791743	0.235915	0.00948682	0.0827038	0.20708	0.136804	0.536346	-0.300835	0.00155826	0.0349617	-0.501719	0.00020569	0.0171467	-0.361435	0.000400393	0.0268459	-0.362612	0.0274082	0.458118	0.000649979	0.995347
FTO	0	2	0	2	Consistent.ANCG	-0.353535	0.00359214	0.0606435	-0.145541	0.411484	0.705365	-0.285833	0.0083968	0.206096	-0.510826	0.00123515	0.0628948	-0.263037	0.00450947	0.0402782	-0.460618	0.00145234	0.0371659	-0.131384	0.194879	0.450186	-0.136358	0.420973	0.633172	-0.0877997	0.3403	0.594335	-0.0379143	0.787518	0.934954	-0.266612	0.00528482	0.055796	-0.435371	0.0015781	0.0383577	-0.276131	0.00771363	0.0816665	-0.371897	0.0234208	0.458118	-0.212576	0.0536814
FTSJ2	0	1	0	2	Consistent.ANCG	-0.14768	0.236676	0.453343	-0.396835	0.0201414	0.296577	-0.0879687	0.4262	0.650843	-0.352703	0.0322645	0.158667	-0.151446	0.106165	0.247433	-0.492829	0.000583154	0.02535	-0.0715047	0.481851	0.71429	-0.282058	0.0907717	0.257603	0.0206423	0.822927	0.922391	-0.212525	0.126557	0.521391	-0.282523	0.00305145	0.0442104	-0.410311	0.00308162	0.0498805	-0.168952	0.107404	0.295647	-0.126721	0.454835	0.780293	-0.169059	0.126548
FYTTD1	0	1	0	1	Consistent.ANCG	-0.147199	0.238223	0.454795	-0.0731713	0.680888	0.86333	-0.158086	0.15094	0.399166	-0.283878	0.0886195	0.25724	-0.173327	0.0639583	0.180231	-0.505213	0.000400691	0.0213068	-0.145348	0.151155	0.394885	-0.310881	0.0610934	0.203983	-0.0439579	0.633558	0.809776	-0.130928	0.350062	0.71514	-0.0310545	0.749689	0.852079	-0.200943	0.161733	0.352352	-0.248325	0.0169959	0.113082	-0.191803	0.255437	0.657281	-0.258031	0.018515
GABRA1	0	3	0	1	Consistent.ANCG	-0.281019	0.0222744	0.134409	-0.280669	0.107866	0.440241	-0.220365	0.0439831	0.265386	-0.317406	0.0555858	0.2041	-0.274595	0.00297951	0.0334104	-0.265927	0.0774568	0.252385	-0.120523	0.234717	0.49532	-0.491818	0.00199085	0.0364089	-0.210647	0.0209242	0.127237	-0.229779	0.0978922	0.487576	-0.202844	0.0352541	0.140189	-0.321863	0.0226445	0.124223	-0.217218	0.0375352	0.169897	-0.233033	0.165128	0.591778	-0.300561	0.00576491
GABRA5	0	3	0	1	Consistent.ANCG	-0.195044	0.116559	0.307016	-0.248682	0.156131	0.49118	-0.164418	0.135038	0.380109	-0.268696	0.107824	0.284371	-0.14967	0.110376	0.253114	-0.0294263	0.847833	0.930045	-0.0679756	0.503793	0.73028	-0.226534	0.177573	0.380129	-0.130328	0.155961	0.390234	-0.0878377	0.531688	0.825644	-0.336586	0.000368447	0.021904	-0.540109	5.15791e-05	0.0100088	-0.346985	0.000702554	0.0329129	-0.157616	0.351505	0.72053	-0.333745	0.00204669
GABRG2	0	5	0	1	Consistent.ANCG	-0.324166	0.00792297	0.0838239	-0.260228	0.137182	0.47479	-0.186206	0.0899037	0.325464	-0.293676	0.0777016	0.240875	-0.265151	0.00418574	0.0391159	-0.0901855	0.555753	0.748735	-0.176122	0.081195	0.290557	-0.475129	0.00296203	0.0427802	-0.281288	0.00185703	0.0355105	-0.280777	0.0416991	0.369777	-0.137883	0.154719	0.32542	-0.238384	0.0954889	0.260832	-0.219347	0.035659	0.165632	-0.114297	0.500571	0.807526	-0.351727	0.00111159
GABRG3	0	1	0	1	Consistent.ANCG	-0.193179	0.120164	0.312327	-0.107537	0.544948	0.790117	-0.290025	0.00744909	0.201418	-0.23991	0.152656	0.339294	-0.163124	0.0815279	0.209167	-0.0786006	0.607793	0.783133	-0.290945	0.00348263	0.0706551	-0.387771	0.0177214	0.103909	-0.00893966	0.922801	0.968175	-0.158612	0.256637	0.656071	-0.318401	0.00078434	0.028047	-0.427689	0.00194791	0.0410855	-0.308155	0.00280452	0.054709	-0.191438	0.256359	0.657917	-0.268663	0.0140552
GAD2	0	2	0	1	Consistent.ANCG	-0.258412	0.0361739	0.167134	-0.187952	0.287117	0.616789	-0.220044	0.0443002	0.26585	-0.370744	0.0238881	0.141638	-0.246526	0.00790878	0.053849	-0.0669291	0.662234	0.81942	-0.254612	0.0109828	0.110795	-0.438257	0.0066661	0.0624911	-0.248133	0.00628405	0.0669136	-0.265392	0.0547807	0.409338	-0.247733	0.00973843	0.0731965	-0.411326	0.0030021	0.0492213	-0.385849	0.000145554	0.0203993	-0.227164	0.17634	0.599535	-0.303177	0.00533489
GALNT1	0	2	0	2	Consistent.ANCG	-0.0856833	0.493941	0.687052	-0.251402	0.151505	0.486898	-0.116898	0.289613	0.537628	-0.237931	0.156172	0.343683	-0.314765	0.000612267	0.0187036	-0.582164	2.72884e-05	0.00865568	-0.254428	0.0110427	0.111128	-0.665992	6.83369e-06	0.0037433	-0.28505	0.00160161	0.0332592	-0.365667	0.00709057	0.205401	-0.122692	0.20587	0.389081	-0.200792	0.162056	0.352352	-0.258507	0.0128443	0.100159	-0.293081	0.0783324	0.51168	-0.105858	0.340859
GART	0	1	0	1	Consistent.ANCG	-0.122336	0.327798	0.542951	-0.0891306	0.616177	0.829515	-0.019681	0.858963	0.927429	-0.167342	0.322191	0.513848	0.0740349	0.431667	0.601699	-0.310777	0.0377231	0.172691	-0.288358	0.00379845	0.0721793	-0.615008	5.11436e-05	0.00852084	-0.121562	0.185963	0.428929	-0.465018	0.000451109	0.108883	0.0781467	0.421452	0.604087	-0.124843	0.387681	0.589102	-0.0228211	0.829044	0.91013	-0.2777	0.0960888	0.531216	0.059507	0.593074
GCC2	0	4	0	1	Consistent.ANCG	-0.216463	0.0808598	0.254135	-0.509363	0.00209274	0.194976	-0.200295	0.067732	0.295587	-0.411429	0.01141	0.108713	-0.257437	0.00547761	0.0443964	-0.26629	0.0770376	0.251566	-0.000182755	0.998568	0.999458	-0.333507	0.0436765	0.167926	0.0392956	0.67002	0.833909	-0.285665	0.038125	0.359539	-0.315091	0.000895516	0.0288254	-0.450685	0.00102187	0.0318098	-0.310189	0.00261981	0.0534635	-0.251801	0.132732	0.569235	-0.316314	0.00357691
GCLC	0	1	0	1	Consistent.ANCG	0.118703	0.342478	0.555447	0.0431649	0.808477	0.92252	0.022697	0.837626	0.916424	0.0445578	0.793428	0.880081	-0.211051	0.0235673	0.0993348	-0.470322	0.00111356	0.0329749	-0.10029	0.323305	0.587096	-0.390903	0.016747	0.100896	-0.0728924	0.428832	0.670473	-0.267033	0.0532446	0.406394	0.169265	0.079904	0.220975	0.00474202	0.973927	0.986669	-0.0147795	0.888795	0.945297	-0.254253	0.128874	0.563647	0.0881367	0.428168
GDE1	0	5	0	1	Consistent.ANCG	-0.232111	0.0607448	0.219912	-0.181599	0.304014	0.631457	-0.238258	0.029074	0.247058	-0.401812	0.0136966	0.115615	-0.378849	2.97931e-05	0.00685147	-0.289245	0.0539635	0.208595	-0.28981	0.00361812	0.0717503	-0.393832	0.0158768	0.0984484	-0.346191	0.000107455	0.00848248	-0.231709	0.0950283	0.485413	-0.37398	6.6924e-05	0.0114012	-0.411942	0.00295471	0.0489809	-0.301212	0.00352617	0.0597674	-0.220139	0.19046	0.608218	-0.354864	0.000995603
GDI2	0	2	0	1	Consistent.ANCG	-0.21717	0.0798504	0.253036	-0.161434	0.361712	0.672538	-0.173856	0.113739	0.354565	-0.200888	0.233178	0.428954	-0.0571868	0.543813	0.693547	-0.290465	0.0529135	0.206765	-0.188082	0.0622799	0.254717	-0.47273	0.00313107	0.0438387	-0.311895	0.00052474	0.0179531	-0.356118	0.0088661	0.22429	-0.176426	0.0677762	0.201896	-0.233443	0.10277	0.272303	-0.195616	0.0616609	0.219947	-0.291977	0.0795157	0.511726	-0.109359	0.32504
GFM2	0	2	0	2	Consistent.ANCG	-0.300818	0.014116	0.107812	-0.362625	0.0350571	0.333303	-0.0811639	0.462982	0.676029	-0.577785	0.000180601	0.0428442	-0.242934	0.00889578	0.0569416	-0.41827	0.00424646	0.0588933	-0.0960199	0.344435	0.603731	-0.525439	0.000839467	0.0255464	-0.140289	0.126444	0.348524	-0.252033	0.0686688	0.438845	-0.247298	0.00987128	0.0734071	-0.381909	0.0062042	0.0658931	-0.207377	0.0473099	0.191274	-0.355177	0.0309909	0.458118	-0.361085	0.00079752
GGH	0	4	0	1	Consistent.ANCG	-0.134845	0.280369	0.496961	-0.378268	0.0273942	0.317845	-0.2161	0.0483466	0.271836	-0.214549	0.202249	0.397192	-0.266649	0.00396919	0.0380848	-0.248983	0.0990832	0.290074	-0.237875	0.0177447	0.136505	-0.530716	0.000727065	0.0238931	-0.343065	0.000125137	0.0088804	-0.309149	0.0242929	0.312548	-0.0258034	0.790948	0.879293	-0.139071	0.335449	0.539443	-0.0783534	0.457841	0.657755	-0.136088	0.421901	0.760612	-0.2929	0.00720566
GHITM	0	3	0	1	Consistent.ANCG	-0.355216	0.00342526	0.0601452	-0.417509	0.0140185	0.276218	-0.220318	0.04403	0.265386	-0.379276	0.0206064	0.135532	-0.305616	0.000895658	0.0211407	-0.373912	0.0113993	0.0928954	-0.191074	0.0581569	0.244655	-0.638742	2.09673e-05	0.00576392	-0.185586	0.0424201	0.187682	-0.26404	0.0560743	0.411848	-0.173571	0.0724184	0.20914	-0.293906	0.0382968	0.159995	-0.1612	0.124762	0.321384	-0.178117	0.291553	0.683272	-0.378278	0.000421903
GLO1	0	2	0	1	Consistent.ANCG	-0.298964	0.0147509	0.10955	-0.384301	0.0248338	0.311135	-0.166506	0.130082	0.374054	-0.226027	0.178573	0.371974	-0.103196	0.272425	0.451874	-0.419334	0.00414022	0.0580102	-0.0922415	0.36384	0.621625	-0.466573	0.00360396	0.0470283	-0.0789402	0.391426	0.640304	-0.0398624	0.776874	0.931688	0.0223889	0.818096	0.895222	0.0177114	0.902835	0.951784	-0.0382394	0.717429	0.844642	0.0537417	0.752073	0.919091	-0.344276	0.00143779
GLRA2	0	5	0	1	Consistent.ANCG	-0.385191	0.00140451	0.0426365	-0.374464	0.0291174	0.320227	-0.244623	0.0249225	0.23848	-0.363437	0.0270327	0.148269	-0.298509	0.00119363	0.0235105	-0.142162	0.351565	0.58547	-0.149516	0.139652	0.380983	-0.102606	0.545642	0.72938	-0.169384	0.0643894	0.238036	0.0873064	0.534183	0.826584	-0.352695	0.000181321	0.0157453	-0.43787	0.00147207	0.0374119	-0.418427	3.31535e-05	0.0133374	-0.37489	0.0222431	0.458118	-0.237882	0.0303473
GLRX3	0	2	0	2	Consistent.ANCG	-0.262384	0.0333098	0.160129	-0.328335	0.0579823	0.368255	-0.207363	0.0584023	0.285338	-0.414305	0.0107927	0.10677	-0.244189	0.00853929	0.0557369	-0.450967	0.00187718	0.0411731	-0.248175	0.0132554	0.120027	-0.64223	1.82747e-05	0.00545718	-0.180669	0.0483026	0.202055	-0.484906	0.000233484	0.0987458	-0.258131	0.00699184	0.0633645	-0.320706	0.023164	0.124754	-0.202479	0.0529095	0.203235	-0.211185	0.209586	0.622055	-0.496296	1.82869e-06
GLUD2	0	2	0	1	Consistent.ANCG	-0.472425	6.20079e-05	0.0167361	-0.168295	0.341389	0.657926	-0.30633	0.00459747	0.185188	-0.218322	0.194237	0.387893	-0.204022	0.0287387	0.110959	-0.0701544	0.647001	0.809694	-0.0938884	0.3553	0.613903	-0.50578	0.00140577	0.0311884	-0.139129	0.129642	0.353792	-0.239451	0.0841887	0.465995	-0.193794	0.0444705	0.15949	-0.143598	0.319795	0.52419	-0.194021	0.0638548	0.223666	-0.120288	0.47823	0.795394	-0.425046	6.19372e-05
GNAQ	0	2	0	1	Consistent.ANCG	-0.314383	0.0101464	0.0921876	-0.461657	0.00598922	0.241103	-0.245487	0.0244001	0.238081	-0.472594	0.00314091	0.0769173	-0.235864	0.0111604	0.0648531	-0.366557	0.0132632	0.101352	-0.140176	0.166401	0.414406	-0.539984	0.000561618	0.0218642	-0.133757	0.145268	0.375674	-0.289621	0.0354215	0.349472	-0.104953	0.279696	0.469023	-0.365566	0.0090382	0.0791831	-0.113559	0.281115	0.500198	-0.330223	0.045921	0.480196	-0.350888	0.00114463
GNB1	0	6	0	1	Consistent.ANCG	-0.416509	0.00050405	0.0287956	-0.321952	0.0633319	0.379577	-0.259556	0.0171143	0.227648	-0.479971	0.00264488	0.0739197	-0.424901	2.21168e-06	0.00243196	-0.206079	0.174417	0.395768	-0.207408	0.0394046	0.198576	-0.242207	0.148646	0.343049	-0.214066	0.0188892	0.120994	0.024901	0.859519	0.958572	-0.344656	0.000259522	0.0184944	-0.545239	4.23207e-05	0.00969274	-0.357658	0.00046498	0.0284733	-0.267169	0.109919	0.548297	-0.399575	0.000182382
GNG4	0	3	0	1	Consistent.ANCG	-0.343161	0.00479056	0.0677662	-0.222275	0.206419	0.539449	-0.253043	0.0202138	0.231532	-0.382092	0.0196096	0.133443	-0.297061	0.00126445	0.0240804	0.0287543	0.851268	0.931954	-0.241035	0.0162451	0.131011	-0.284878	0.0874533	0.252413	-0.246277	0.00669831	0.0693546	-0.403965	0.00270187	0.162644	-0.360162	0.000128834	0.0133273	-0.478036	0.000446455	0.0236128	-0.409015	5.16456e-05	0.015488	-0.0800921	0.637485	0.87562	-0.262481	0.0165189
GNL1	0	3	0	1	Consistent.ANCG	-0.25584	0.0381361	0.172386	-0.0462387	0.795119	0.917432	-0.26517	0.0147803	0.221906	-0.426116	0.00854629	0.0995377	-0.254261	0.0061053	0.0469906	-0.192575	0.205019	0.435546	-0.248974	0.0129528	0.119154	-0.0137741	0.935512	0.970034	-0.105763	0.250275	0.506446	-0.112593	0.422148	0.764842	-0.319685	0.00074471	0.0277359	-0.441114	0.00134391	0.0359632	-0.226701	0.0297737	0.151485	-0.225938	0.178749	0.599854	-0.239337	0.029319
GNPDA2	0	1	0	1	Consistent.ANCG	-0.191732	0.123019	0.316179	-0.353671	0.0401743	0.339291	0.0016048	0.988441	0.994285	-0.468377	0.00345935	0.078387	-0.215209	0.0209	0.0927349	-0.389592	0.00816082	0.0790862	-0.0529766	0.602519	0.798164	-0.464575	0.00377024	0.048202	-0.0952242	0.300873	0.55747	-0.136038	0.331407	0.705275	0.0140061	0.885604	0.937644	-0.126855	0.380015	0.582861	-0.0432997	0.68193	0.819628	-0.19448	0.248735	0.65401	-0.306854	0.00477863
GNPTAB	0	2	0	1	Consistent.ANCG	-0.165728	0.18356	0.391873	-0.361507	0.0356656	0.33342	-0.178658	0.103948	0.342288	-0.418334	0.00997583	0.104072	-0.235997	0.0111133	0.0647076	-0.270125	0.072719	0.243045	-0.248891	0.0129841	0.119243	-0.450116	0.00518455	0.0559646	-0.239616	0.00839135	0.0774088	-0.194967	0.161813	0.570044	-0.327127	0.000549005	0.0254974	-0.453144	0.000951207	0.0316315	-0.369436	0.000289908	0.0246496	-0.542409	0.000524271	0.381619	-0.254169	0.0204119
GOLGA2	0	1	0	1	Consistent.ANCG	-0.127925	0.306012	0.520971	0.138187	0.43576	0.72163	-0.274646	0.0114624	0.213259	-0.293671	0.0777069	0.240875	-0.0978662	0.298092	0.478765	-0.100487	0.51132	0.715853	-0.0132296	0.896593	0.954398	0.311712	0.0603689	0.202671	-0.049294	0.592883	0.783548	-0.075753	0.589807	0.8518	-0.293341	0.00206237	0.0386994	-0.443519	0.00125545	0.0351568	-0.182138	0.0822664	0.255826	-0.244464	0.144783	0.577523	-0.0718239	0.51876
GPATCH4	0	2	0	1	Consistent.ANCG	-0.250408	0.0425714	0.182762	-0.156108	0.377974	0.682314	-0.233918	0.0322277	0.251449	-0.254776	0.128061	0.310853	-0.199879	0.0322172	0.118879	-0.160264	0.292962	0.529546	-0.222514	0.0268496	0.16574	0.0895741	0.598042	0.766561	0.0413826	0.653597	0.822493	-0.413001	0.0021158	0.149055	-0.289913	0.00233884	0.040868	-0.491621	0.000288213	0.0194061	-0.232084	0.0260057	0.140681	-0.0329859	0.846324	0.952616	-0.269561	0.0137252
GPD1L	0	2	0	1	Consistent.ANCG	-0.104992	0.40148	0.606855	-0.222788	0.205346	0.538385	-0.148207	0.178486	0.430403	-0.362883	0.0272842	0.14872	-0.351403	0.000117749	0.0112165	-0.419509	0.00412296	0.0580102	-0.0260128	0.798275	0.908051	-0.505035	0.00143266	0.0313468	0.0257043	0.780494	0.900116	-0.159319	0.254495	0.654653	-0.109607	0.258804	0.447758	-0.0838761	0.562512	0.731797	-0.161842	0.123247	0.319077	-0.155018	0.3596	0.726199	-0.375991	0.000460121
GPM6A	0	1	0	1	Consistent.ANCG	-0.282232	0.0216787	0.132516	-0.452374	0.007228	0.24834	-0.206804	0.0591004	0.286622	-0.291376	0.080165	0.245359	-0.165301	0.0774868	0.203126	-0.27332	0.0692696	0.237335	-0.166994	0.0985162	0.319678	-0.511546	0.00121234	0.0294155	-0.20342	0.0258551	0.14284	0.0138088	0.921823	0.977523	-0.0599956	0.537371	0.698924	-0.185821	0.196356	0.392379	-0.0735155	0.486154	0.679833	-0.203908	0.226079	0.634283	-0.312778	0.00399024
GPR26	0	6	0	1	Consistent.ANCG	-0.379694	0.00166448	0.0459095	-0.18765	0.287906	0.617576	-0.373554	0.000465289	0.129972	-0.507343	0.00135084	0.0632702	-0.289961	0.00167033	0.0259738	-0.336559	0.0237858	0.13627	-0.274921	0.00588777	0.0857888	-0.32585	0.0490537	0.179593	-0.177611	0.0522916	0.211708	-0.113803	0.417143	0.761692	-0.47073	2.73198e-07	0.00150204	-0.448213	0.00109763	0.0328623	-0.343075	0.000814315	0.0341619	-0.443368	0.00598818	0.439406	-0.363536	0.000729856
GPR63	0	3	0	1	Consistent.ANCG	-0.113725	0.363242	0.573951	-0.270275	0.122119	0.457535	-0.0790517	0.474742	0.685014	-0.245186	0.143562	0.329243	-0.288631	0.00175837	0.0264888	-0.176556	0.245973	0.484081	-0.137304	0.175342	0.425615	-0.529807	0.000745413	0.0240534	-0.194221	0.0335368	0.164228	-0.187575	0.178633	0.590128	-0.0661087	0.496649	0.665508	-0.186256	0.195291	0.391166	-0.11991	0.254903	0.474478	-0.258684	0.122115	0.559106	-0.342332	0.001536
GPRIN2	0	2	0	1	Consistent.ANCG	0.0616437	0.622935	0.782358	-0.165717	0.348942	0.6629	-0.15344	0.163469	0.412899	-0.276705	0.0973359	0.269506	-0.0877658	0.350974	0.529936	-0.174277	0.252219	0.489424	-0.0326375	0.748438	0.88183	-0.10636	0.530963	0.718375	-0.0355606	0.699799	0.853608	-0.155234	0.267035	0.664328	-0.338786	0.000335196	0.0207186	-0.509063	0.000159874	0.0167959	-0.322642	0.00170861	0.0447846	-0.444768	0.00581313	0.439406	-0.0868224	0.435115
GREM1	0	1	0	1	Consistent.ANCG	0.199519	0.108247	0.295322	0.280045	0.108685	0.441748	-0.0277136	0.8024	0.896241	0.0281441	0.868668	0.926287	-0.0359442	0.702928	0.813849	0.149313	0.327611	0.56276	-0.346683	0.000439211	0.028521	-0.465174	0.00371966	0.0479636	-0.156374	0.0880872	0.283772	-0.444712	0.000849122	0.122251	0.0116038	0.905124	0.948422	0.0219977	0.879478	0.937693	0.0727852	0.490508	0.683776	0.0351113	0.836551	0.949473	0.173504	0.11673
GRID2	0	1	0	1	Consistent.ANCG	-0.0436459	0.727861	0.84871	-0.088494	0.618708	0.830399	-0.0310014	0.779522	0.885201	-0.216254	0.198601	0.392889	-0.251793	0.00663633	0.0489752	-0.13962	0.360329	0.593436	-0.226817	0.0239677	0.157061	-0.670652	5.57697e-06	0.0037433	-0.169678	0.0639201	0.236761	-0.103711	0.459895	0.786879	-0.108982	0.261549	0.450711	-0.342513	0.0148992	0.101214	-0.298576	0.00384095	0.0613327	-0.155305	0.358701	0.725932	0.0129714	0.907345
GRIK1	0	3	0	2	Consistent.ANCG	-0.0518789	0.6791	0.818732	0.116911	0.510238	0.769944	-0.139757	0.204822	0.457645	-0.340955	0.0389137	0.172817	-0.300818	0.00108816	0.0224654	-0.339978	0.0223128	0.131815	-0.122556	0.226858	0.486801	-0.576322	0.000189199	0.0138082	-0.22792	0.0122918	0.0951388	-0.246145	0.0756213	0.45118	-0.371206	7.65091e-05	0.0114012	-0.415158	0.00271807	0.0472437	-0.312412	0.00243058	0.0517959	-0.16217	0.337583	0.71366	-0.190053	0.085263
GRIK3	0	1	0	1	Consistent.ANCG	-0.081991	0.512806	0.703095	0.165219	0.350412	0.663664	0.018605	0.866601	0.931673	-0.182809	0.278818	0.473607	-0.135901	0.147567	0.303625	-0.172837	0.256221	0.493071	-0.126	0.213971	0.471887	-0.265766	0.111869	0.290276	-0.106613	0.24647	0.502072	-0.155983	0.264705	0.663964	-0.380603	4.83742e-05	0.0106384	-0.419681	0.00241357	0.045238	-0.185061	0.0773854	0.247076	-0.133508	0.430836	0.765994	-0.0978347	0.378907
GRIN3A	0	2	0	1	Consistent.ANCG	-0.314366	0.0101506	0.0921876	-0.340689	0.0486475	0.350237	-0.199757	0.0684882	0.296962	-0.351251	0.033032	0.16048	0.0252063	0.789164	0.872826	-0.389317	0.00820977	0.0792858	0.207281	0.0395289	0.198838	0.201883	0.230822	0.443727	-0.0729532	0.428446	0.670187	0.0713544	0.611643	0.861377	-0.395009	2.33e-05	0.00811507	-0.436802	0.00151656	0.0380153	-0.313501	0.00234242	0.0514933	-0.365654	0.0260442	0.458118	-0.285659	0.00884983
GRIP1	0	3	0	1	Consistent.ANCG	-0.307242	0.0120946	0.100172	-0.210702	0.231649	0.561719	-0.207764	0.057906	0.284991	-0.338896	0.0401857	0.175323	-0.259857	0.00503847	0.0425423	-0.183209	0.228339	0.462908	-0.187694	0.0628315	0.256006	-0.536888	0.000612715	0.0226088	-0.220401	0.0155664	0.10838	-0.297881	0.0302854	0.337296	-0.237241	0.0134288	0.0853216	-0.383527	0.00597135	0.0646901	-0.376412	0.000217279	0.0225058	-0.258665	0.122145	0.559106	-0.382552	0.000358164
GRM3	0	3	0	2	Consistent.ANCG	-0.152526	0.221472	0.436435	-0.184691	0.295713	0.623461	-0.285647	0.00844121	0.206383	-0.101768	0.548945	0.708758	-0.393669	1.34531e-05	0.00596834	-0.261416	0.0828137	0.262881	-0.315387	0.00147391	0.0475569	-0.486102	0.00228619	0.0384359	-0.122319	0.183216	0.425317	-0.179894	0.197411	0.608468	-0.190473	0.0483209	0.166528	-0.420156	0.00238342	0.0450817	-0.127125	0.227212	0.446465	-0.324207	0.0502742	0.48361	0.02136	0.848001
GRSF1	0	2	0	2	Consistent.ANCG	-0.270104	0.0282821	0.148232	-0.323312	0.0621608	0.376759	-0.229751	0.0355215	0.255365	-0.493419	0.00191438	0.0671765	-0.161158	0.0853212	0.215155	-0.709369	4.9041e-08	0.000404441	-0.259685	0.00943949	0.104704	-0.461469	0.00404189	0.0496403	-0.22276	0.0144659	0.104101	-0.326438	0.0170515	0.272798	-0.23788	0.0131732	0.0845637	-0.293971	0.0382518	0.159985	-0.241288	0.0205007	0.123769	-0.356765	0.030195	0.458118	-0.403829	0.000153192
GS1-251I9.4	0	2	0	1	Consistent.ANCG	-0.18577	0.135333	0.332418	-0.319585	0.0654113	0.383363	-0.21969	0.0446514	0.26585	-0.4768	0.00284899	0.0746619	-0.193492	0.0382722	0.131212	-0.463246	0.00135259	0.0360263	-0.0905824	0.372569	0.62821	-0.339734	0.0396643	0.159256	-0.0370338	0.687996	0.845199	-0.0449764	0.74913	0.921565	-0.102623	0.290567	0.479358	-0.240726	0.0921809	0.25532	-0.289962	0.0050521	0.0682467	-0.295343	0.0759533	0.509449	-0.333185	0.00208477
GSK3B	0	3	0	1	Consistent.ANCG	-0.284607	0.0205525	0.128601	-0.321713	0.0635399	0.37983	-0.224873	0.0397316	0.261069	-0.464907	0.00374217	0.0794379	-0.313733	0.000639507	0.0188695	-0.34947	0.0186189	0.119769	-0.118236	0.24378	0.505606	-0.348317	0.0346286	0.148136	-0.14855	0.105395	0.313675	0.0352451	0.802164	0.940763	-0.22821	0.0175266	0.0979974	-0.432328	0.00171634	0.0396221	-0.2425	0.019856	0.121931	-0.346168	0.0358375	0.461751	-0.412416	0.000106959
GSKIP	0	3	0	1	Consistent.ANCG	-0.304602	0.0128928	0.103096	-0.326179	0.0597478	0.37095	-0.241588	0.0268345	0.242962	-0.445183	0.00576208	0.0901629	-0.328708	0.000334893	0.0156047	-0.303235	0.0428803	0.185197	-0.111566	0.271589	0.534239	-0.585501	0.000140803	0.0122985	-0.0295758	0.748464	0.88285	-0.218822	0.115439	0.509336	-0.218636	0.0230101	0.11181	-0.379728	0.00653081	0.0677906	-0.303953	0.00322349	0.0577915	-0.190562	0.258583	0.658799	-0.419899	7.75851e-05
GTF2H1	0	5	0	4	Consistent.ANCG	-0.387736	0.00129705	0.0412208	-0.342812	0.0471717	0.348577	-0.318104	0.00319019	0.180335	-0.597356	9.48604e-05	0.0380615	-0.243142	0.00883583	0.056756	-0.516973	0.00027683	0.0183717	-0.175526	0.0822454	0.292487	-0.465575	0.00368621	0.0476492	-0.199474	0.0289435	0.151507	-0.383788	0.0045551	0.184111	-0.281378	0.00317786	0.0445805	-0.480878	0.000408001	0.0226677	-0.338415	0.000968557	0.0358997	-0.380807	0.0200595	0.458118	-0.449654	2.00336e-05
GTPBP10	0	1	0	2	Consistent.ANCG	-0.00290354	0.98154	0.99067	-0.429956	0.011151	0.267649	-0.0974811	0.377698	0.612622	-0.507138	0.00135793	0.0632702	-0.0107052	0.909595	0.947523	-0.456808	0.00160861	0.0385085	-0.0418377	0.680946	0.845314	-0.400221	0.0141098	0.0930164	0.00888651	0.923259	0.968388	-0.229724	0.0979754	0.487576	0.0113343	0.907318	0.949194	-0.416172	0.00264701	0.0465164	-0.210188	0.0443242	0.185254	-0.39151	0.0165636	0.458118	-0.238837	0.0296689
GTPBP4	0	1	0	1	Consistent.ANCG	-0.146866	0.239297	0.456135	-0.215114	0.221796	0.552557	-0.129318	0.241041	0.493818	-0.122875	0.468746	0.643888	-0.132965	0.156597	0.316069	-0.457897	0.00156248	0.0382144	-0.206315	0.0404777	0.201404	-0.252526	0.131583	0.318355	-0.0611682	0.5069	0.729752	-0.337511	0.0134539	0.255102	-0.211392	0.0280798	0.123309	-0.405995	0.0034408	0.052041	-0.19517	0.0622675	0.2212	-0.268286	0.108384	0.546025	-0.210276	0.0563853
GTPBP8	0	2	0	2	Consistent.ANCG	-0.220031	0.0758632	0.245946	-0.457227	0.00655557	0.247022	-0.133607	0.225658	0.478847	-0.382858	0.0193455	0.132614	-0.269301	0.00361028	0.0368547	-0.453055	0.00177695	0.0399649	-0.10809	0.2869	0.549929	-0.551135	0.000407529	0.0191876	-0.13473	0.142336	0.372002	-0.330801	0.0155469	0.265369	-0.201054	0.0369368	0.143089	-0.241461	0.0911622	0.253392	-0.157558	0.133624	0.333986	-0.326658	0.0484622	0.481533	-0.200871	0.068625
GULP1	0	1	0	1	Consistent.ANCG	-0.284376	0.02066	0.129078	-0.187496	0.288308	0.617661	-0.277143	0.0107046	0.212052	-0.474275	0.00302123	0.0753891	-0.232004	0.0125983	0.0688983	-0.426421	0.00349026	0.0540411	-0.389236	6.8371e-05	0.0135262	-0.566073	0.000260469	0.0157948	-0.20668	0.02352	0.134871	-0.435821	0.00110667	0.128033	-0.0637167	0.512388	0.678662	-0.242847	0.0892633	0.250734	-0.263862	0.0110382	0.095455	-0.24066	0.151338	0.583217	-0.222995	0.0427278
HBS1L	0	2	0	3	Consistent.ANCG	-0.00888241	0.94357	0.971428	-0.178443	0.312636	0.638238	-0.11798	0.285143	0.533981	-0.209299	0.213778	0.409626	-0.159144	0.0893506	0.221548	-0.434847	0.00283537	0.0493319	-0.330875	0.000822541	0.0375817	-0.590508	0.000119391	0.0117216	-0.224709	0.0136081	0.100787	-0.429362	0.00133556	0.129581	-0.164555	0.0887871	0.235054	-0.523805	9.4718e-05	0.0135634	-0.202106	0.0533571	0.204058	-0.287494	0.0844602	0.520192	-0.0430899	0.698909
HDGFRP3	0	2	0	2	Consistent.ANCG	-0.331573	0.00653523	0.0774975	-0.356444	0.0385287	0.336043	-0.179111	0.103061	0.341101	-0.435939	0.0069947	0.0925951	-0.224055	0.0160771	0.0794419	-0.517324	0.000273741	0.018354	-0.286932	0.00398326	0.0733257	-0.440459	0.00636639	0.0614437	-0.140699	0.12533	0.346438	-0.163203	0.242947	0.646667	-0.260687	0.00643203	0.060463	-0.474384	0.000500663	0.0249485	-0.313566	0.00233726	0.0514933	-0.146958	0.38542	0.74256	-0.399054	0.00018629
HECW2	0	1	0	1	Consistent.ANCG	0.155738	0.211781	0.424953	-0.0244645	0.890765	0.957838	-0.152427	0.166302	0.416297	-0.287478	0.0844778	0.251235	-0.217381	0.0196132	0.0895377	-0.166627	0.273962	0.511284	-0.116996	0.248795	0.51098	-0.391419	0.016591	0.10046	-0.109209	0.235088	0.488229	-0.349938	0.0102106	0.233584	-0.219228	0.0226324	0.110903	-0.482651	0.00038556	0.0225527	-0.244656	0.0187527	0.117921	-0.267636	0.109275	0.547077	-0.201026	0.0684085
HHIP	0	1	0	1	Consistent.ANCG	0.21593	0.0816292	0.25558	0.191734	0.27735	0.608084	0.0475837	0.667326	0.817079	0.24662	0.141162	0.325913	-0.115405	0.219385	0.394099	-0.10715	0.483567	0.695012	-0.401672	3.77604e-05	0.0107383	-0.588268	0.000128576	0.0118477	-0.138694	0.130858	0.355906	-0.386611	0.00424229	0.180198	0.048304	0.619585	0.760431	0.00266393	0.985351	0.99233	0.0940238	0.372666	0.586522	0.0102396	0.952037	0.985896	0.0942532	0.396687
HIAT1	0	2	0	2	Consistent.ANCG	-0.0265093	0.832665	0.911242	-0.164749	0.351804	0.664296	-0.252832	0.0203215	0.231583	-0.325554	0.0492719	0.192809	-0.285844	0.00195671	0.0276318	-0.50233	0.000437824	0.0218858	-0.0695334	0.494044	0.72382	-0.504679	0.00144568	0.03148	-0.171702	0.0607707	0.230426	-0.202984	0.144915	0.549171	-0.209091	0.0298771	0.127601	-0.322161	0.0225123	0.12402	-0.299117	0.00377443	0.0610871	-0.35916	0.0290264	0.458118	-0.121975	0.271987
HIATL2	0	2	0	1	Consistent.ANCG	-0.269273	0.0287902	0.1498	-0.193518	0.272819	0.605243	-0.313666	0.00366755	0.180335	-0.442179	0.00614029	0.0907639	-0.263033	0.00451011	0.0402782	-0.283876	0.0587857	0.218183	-0.111697	0.271027	0.533547	-0.191715	0.255658	0.471529	-0.0164752	0.858252	0.939109	-0.0927502	0.508897	0.816694	-0.219379	0.0225374	0.110709	-0.445071	0.00120116	0.034336	-0.2445	0.0188305	0.117982	-0.42777	0.00826603	0.439406	-0.270497	0.0133885
HIGD1A	0	2	0	1	Consistent.ANCG	-0.246462	0.0460543	0.190476	-0.409193	0.0162606	0.280822	-0.131008	0.234894	0.487891	-0.32916	0.0466678	0.1888	-0.198787	0.0331904	0.120795	-0.377787	0.0105108	0.0896408	-0.205962	0.0408297	0.202175	-0.664581	7.26237e-06	0.0037433	-0.168454	0.0658896	0.240829	-0.225589	0.104341	0.495566	-0.00351732	0.97118	0.986094	-0.052593	0.716804	0.840851	-0.0834897	0.428804	0.636169	-0.0124207	0.941837	0.983041	-0.357468	0.000907799
HINT3	0	1	0	2	Consistent.ANCG	-0.0184229	0.883273	0.939493	-0.127123	0.473721	0.746824	-0.0618289	0.576356	0.755257	-0.242892	0.147466	0.333239	-0.0781922	0.406182	0.579899	-0.456048	0.0016415	0.0386271	-0.309072	0.00185347	0.052872	-0.657577	9.77699e-06	0.00419205	-0.16303	0.0752174	0.259384	-0.226688	0.102619	0.494403	-0.138737	0.152156	0.321628	-0.241334	0.091337	0.253727	-0.115339	0.273595	0.493525	-0.233388	0.164467	0.59166	-0.198491	0.0720412
HIVEP2	0	7	0	1	Consistent.ANCG	-0.470907	6.59609e-05	0.0167361	-0.17693	0.316823	0.641073	-0.33429	0.00188459	0.176919	-0.513938	0.00113927	0.0611523	-0.417563	3.43607e-06	0.00283373	-0.373681	0.0114542	0.0932042	-0.348635	0.000405544	0.028521	-0.251139	0.133786	0.321672	-0.231163	0.0110769	0.0891666	-0.255338	0.0649964	0.432463	-0.440379	1.84801e-06	0.00333532	-0.503648	0.000192627	0.0169134	-0.337614	0.000997613	0.0362842	-0.363735	0.0268978	0.458118	-0.469793	7.43871e-06
HMGCLL1	0	3	0	1	Consistent.ANCG	-0.404248	0.000761858	0.0336525	-0.347303	0.0441683	0.344637	-0.183526	0.0947092	0.331171	-0.395635	0.0153604	0.121222	-0.13024	0.165341	0.327466	-0.168963	0.267195	0.505345	-0.180377	0.0739993	0.27741	-0.464923	0.00374078	0.0480533	-0.155549	0.0897991	0.286943	-0.222875	0.108689	0.500621	-0.185555	0.0545259	0.178513	-0.290835	0.0404598	0.163765	-0.237295	0.0227524	0.131308	-0.244532	0.144667	0.577523	-0.342533	0.00152558
HMGN4	0	3	0	1	Consistent.ANCG	-0.437792	0.000236854	0.0227644	-0.149893	0.397485	0.694255	-0.181232	0.0989782	0.337396	-0.411892	0.0113086	0.108256	-0.172878	0.0646607	0.181287	-0.477668	0.000905988	0.0304728	-0.192674	0.0560453	0.240544	-0.222501	0.185626	0.388838	-0.0681806	0.459345	0.692985	-0.198917	0.153314	0.558842	-0.056404	0.562044	0.716906	-0.0767081	0.596479	0.756657	-0.323834	0.00163858	0.0442049	-0.317761	0.0552982	0.486822	-0.237568	0.0305732
HPCAL4	0	6	0	2	Consistent.ANCG	-0.381454	0.0015769	0.0450625	-0.353838	0.0400736	0.339291	-0.251605	0.0209592	0.232199	-0.448136	0.00541013	0.0874306	-0.257367	0.00549069	0.0443964	-0.244504	0.105511	0.299793	-0.302746	0.00232032	0.0593627	-0.484516	0.00237459	0.0390494	-0.290141	0.00130671	0.0303134	-0.41661	0.00191538	0.144129	-0.327136	0.000548801	0.0254974	-0.453824	0.000932453	0.031338	-0.382209	0.000170124	0.0206235	-0.277705	0.0960822	0.531216	-0.415269	9.47218e-05
HRK	0	1	0	1	Consistent.ANCG	-0.00747912	0.952474	0.976635	-0.0321753	0.856649	0.945128	-0.0201423	0.855693	0.925449	-0.308494	0.0632136	0.217581	0.0395311	0.674883	0.794438	-0.336515	0.0238053	0.136288	-0.113057	0.265197	0.52731	-0.112731	0.506496	0.700787	0.115344	0.209662	0.457853	-0.231623	0.0951549	0.485715	-0.300871	0.00155609	0.0349617	-0.475007	0.000491008	0.0246911	-0.16043	0.126597	0.323735	-0.13301	0.432572	0.76646	-0.1905	0.0845178
HS3ST5	0	2	0	2	Consistent.ANCG	0.150135	0.228886	0.444565	-0.000721695	0.996768	0.999001	-0.236649	0.0302112	0.247835	-0.0503035	0.767483	0.864027	-0.317467	0.000545923	0.018167	-0.111967	0.464005	0.680307	-0.259156	0.009591	0.10529	-0.479672	0.00266353	0.0408673	-0.178784	0.0507304	0.207733	-0.584898	4.23993e-06	0.0233838	-0.228132	0.0175666	0.0980189	-0.314874	0.0259362	0.132464	-0.20777	0.0468832	0.190382	-0.210123	0.211939	0.623865	0.0966288	0.384839
HS6ST2	0	6	0	1	Consistent.ANCG	-0.0517475	0.679868	0.819452	-0.267408	0.126284	0.462152	-0.248395	0.022709	0.236079	-0.387884	0.0176856	0.128124	-0.284481	0.00206088	0.0281392	-0.157174	0.302487	0.539142	-0.27179	0.00650148	0.0894548	-0.400611	0.0140075	0.092899	-0.293703	0.00113077	0.028388	-0.336905	0.0136323	0.255727	-0.188882	0.0502601	0.170045	-0.420376	0.00236957	0.0450231	-0.368217	0.000304698	0.0255111	-0.31868	0.054558	0.486822	-0.318622	0.00332811
HSBP1	0	5	0	2	Consistent.ANCG	-0.271834	0.0272475	0.14663	-0.392342	0.0217305	0.302722	-0.255463	0.01901	0.230628	-0.430475	0.00782485	0.0959577	-0.212527	0.0225891	0.0969013	-0.540002	0.0001289	0.0145422	-0.197134	0.0504908	0.227229	-0.588834	0.0001262	0.0118269	-0.290384	0.00129393	0.0302201	-0.375545	0.00558785	0.190292	-0.299182	0.00165868	0.0355764	-0.389211	0.00521233	0.0614087	-0.317133	0.00206887	0.0488183	-0.143405	0.397134	0.748866	-0.330713	0.00226065
HSPA13	0	1	0	1	Consistent.ANCG	-0.0846087	0.499394	0.691604	-0.388322	0.0232393	0.307886	-0.219746	0.0445956	0.26585	-0.522986	0.000896786	0.0579364	-0.241979	0.00917609	0.0580554	-0.398332	0.00672706	0.0714463	-0.104576	0.302947	0.566854	-0.468921	0.00341673	0.0456321	-0.0741937	0.420615	0.663888	-0.119762	0.393011	0.74516	-0.079029	0.416213	0.599869	-0.279841	0.0490395	0.180387	-0.235732	0.0236896	0.13386	-0.35661	0.0302719	0.458118	-0.343797	0.00146144
HTR7P1	0	6	0	2	Consistent.ANCG	-0.463115	9.01754e-05	0.0179002	-0.170682	0.334486	0.653025	-0.303782	0.00496647	0.186512	-0.616932	4.77054e-05	0.0380615	-0.283075	0.00217351	0.0288878	-0.236247	0.118193	0.320599	-0.0690426	0.497105	0.725855	-0.0326899	0.847686	0.924389	0.149239	0.10377	0.311392	-0.054028	0.700807	0.900645	-0.320647	0.000716256	0.0274105	-0.537069	5.79055e-05	0.0106121	-0.342275	0.000839068	0.0345127	-0.387313	0.017868	0.458118	-0.315365	0.00368389
HUNK	0	2	0	1	Consistent.ANCG	-0.358585	0.00311156	0.0585868	-0.256056	0.143824	0.481182	-0.183444	0.0948578	0.331421	-0.360217	0.0285228	0.151418	-0.123456	0.18868	0.357506	-0.0150533	0.921817	0.966405	-0.279084	0.00515168	0.081054	-0.46347	0.00386502	0.0487755	-0.249187	0.00605898	0.0656946	-0.209218	0.132709	0.531805	-0.250376	0.0089626	0.0702584	-0.350365	0.0126164	0.093191	-0.334356	0.00112409	0.0381355	-0.236233	0.159237	0.589099	-0.345855	0.00136216
IARS	0	2	0	1	Consistent.ANCG	-0.305856	0.0125082	0.101867	-0.230474	0.189738	0.524387	-0.120391	0.275344	0.524365	-0.383467	0.0191376	0.132142	-0.161013	0.0856072	0.21554	-0.315795	0.0345825	0.16492	-0.291902	0.00337188	0.0700193	-0.413542	0.0109538	0.0802444	-0.260307	0.00408731	0.0534419	-0.38654	0.00424984	0.180198	-0.238498	0.0129302	0.0838426	-0.430083	0.00182517	0.0401392	-0.249399	0.0165091	0.111644	-0.361267	0.0280294	0.458118	-0.428167	5.39336e-05
IARS2	0	2	0	1	Consistent.ANCG	-0.344775	0.00458358	0.0670069	-0.346072	0.0449758	0.344797	-0.0997624	0.366583	0.602653	-0.400401	0.0140624	0.117382	-0.212576	0.0225572	0.0968584	-0.511738	0.000326909	0.01967	-0.25508	0.0108317	0.11044	-0.444056	0.00590155	0.0597913	-0.319509	0.000374935	0.0153211	-0.330183	0.0157528	0.265645	-0.239976	0.0123652	0.0820069	-0.262653	0.0653641	0.209505	-0.130272	0.215819	0.433741	-0.325513	0.0493022	0.482634	-0.186658	0.0910991
IBTK	0	1	0	1	Consistent.ANCG	0.0405035	0.746773	0.859458	-0.107281	0.545909	0.790764	-0.0416924	0.706504	0.842716	-0.217552	0.195853	0.38979	-0.135851	0.147718	0.303625	-0.342614	0.0212302	0.128409	-0.130437	0.198144	0.454672	-0.566827	0.000254501	0.0157948	-0.138513	0.131365	0.356606	-0.219028	0.115089	0.509336	-0.0846759	0.383588	0.568965	-0.310786	0.0280407	0.137691	-0.267305	0.0099979	0.0914617	-0.29887	0.0723546	0.505658	0.0343708	0.757721
IDH3A	0	3	0	1	Consistent.ANCG	-0.36258	0.00277285	0.055707	-0.151374	0.392784	0.690684	-0.266776	0.0141655	0.221576	-0.538806	0.000580591	0.0533673	-0.275906	0.00283953	0.0328438	-0.427029	0.00343892	0.0540411	-0.277926	0.00534776	0.0822049	-0.255079	0.127593	0.312095	-0.203927	0.0254793	0.141463	-0.204553	0.141768	0.544427	-0.215237	0.0252815	0.117232	-0.462874	0.000712547	0.0280495	-0.251542	0.015574	0.108616	-0.350324	0.0335302	0.461083	-0.36035	0.000818894
IDS	0	4	0	1	Consistent.ANCG	-0.34609	0.00442083	0.0657104	-0.335512	0.0524015	0.358333	-0.209408	0.0559077	0.282834	-0.455254	0.00463689	0.0844294	-0.292069	0.00153899	0.0251576	-0.158454	0.29852	0.535135	-0.209436	0.0374773	0.194568	-0.199699	0.236014	0.450126	-0.133809	0.145111	0.375562	-0.0639912	0.64895	0.876624	-0.216175	0.0246363	0.115985	-0.414323	0.00277785	0.0476772	-0.36003	0.000423386	0.0274323	-0.208322	0.215973	0.62766	-0.371587	0.000542791
IGSF3	0	4	0	1	Consistent.ANCG	-0.278125	0.0237504	0.138181	-0.356756	0.0383475	0.336043	-0.222729	0.0417085	0.262672	-0.409247	0.0118982	0.110169	-0.211981	0.0229469	0.0978505	-0.223515	0.139961	0.352261	-0.282788	0.00456683	0.0773199	-0.460975	0.00408661	0.0498923	-0.275791	0.00229698	0.0396301	-0.22866	0.0995841	0.490225	-0.283172	0.00298189	0.0441631	-0.262791	0.065217	0.209197	-0.323538	0.00165571	0.0442049	-0.346742	0.0355113	0.461083	-0.168149	0.128631
IMPAD1	0	1	0	1	Consistent.ANCG	-0.0317307	0.80033	0.892297	-0.268303	0.124973	0.460986	-0.204619	0.061892	0.289517	-0.299845	0.0713839	0.230059	-0.215078	0.0209799	0.0929551	-0.449418	0.00195478	0.0417185	-0.0300223	0.768001	0.892217	-0.284502	0.087891	0.253307	-0.0677181	0.462404	0.694439	0.0223554	0.873757	0.964941	-0.155041	0.109114	0.265056	-0.222237	0.120859	0.296733	-0.216767	0.0379428	0.170898	-0.272172	0.103172	0.539203	-0.239683	0.029079
INIP	0	1	0	2	Consistent.ANCG	0.010056	0.936129	0.967329	-0.228259	0.19415	0.527705	-0.241393	0.0269613	0.243284	-0.529184	0.000758229	0.0563344	-0.111775	0.234326	0.410588	-0.549164	9.36201e-05	0.013601	-0.227305	0.0236581	0.156204	-0.471345	0.00323246	0.0445044	-0.182597	0.0459193	0.196828	-0.393654	0.00354258	0.17153	-0.0818163	0.399912	0.584041	-0.34533	0.0140426	0.0988136	-0.184358	0.0785373	0.249437	-0.260038	0.120104	0.557732	-0.192225	0.0816892
INSIG2	0	3	0	1	Consistent.ANCG	-0.079802	0.524161	0.71297	-0.352308	0.0410035	0.34167	-0.0597047	0.589552	0.764472	-0.39865	0.0145281	0.1189	-0.261747	0.00471775	0.0410494	-0.44602	0.00213498	0.0433674	-0.126074	0.213699	0.471539	-0.382436	0.0194906	0.108534	-0.0764186	0.406778	0.653174	0.0300283	0.83098	0.948394	-0.117902	0.224267	0.410032	-0.231796	0.105289	0.276269	-0.202464	0.0529277	0.203257	-0.31762	0.055412	0.486822	-0.282167	0.0097543
IPO7	0	1	0	1	Consistent.ANCG	0.00677174	0.956964	0.978742	-0.011605	0.948063	0.979048	-0.112837	0.306807	0.552877	-0.319243	0.0541089	0.20242	-0.140919	0.13305	0.284672	-0.383574	0.00929495	0.0838223	-0.162938	0.107091	0.334854	-0.49892	0.00167094	0.0334165	-0.0989544	0.282246	0.540267	-0.188251	0.177045	0.588033	-0.116441	0.2301	0.416168	-0.178217	0.215622	0.414216	-0.141241	0.179287	0.391678	-0.323888	0.0505134	0.48361	-0.196915	0.0743774
IPO9	0	3	0	1	Consistent.ANCG	-0.280594	0.0224862	0.135003	-0.182772	0.300846	0.628679	-0.309182	0.00421363	0.181621	-0.503648	0.0014839	0.0654714	-0.351062	0.000119686	0.0112165	-0.219793	0.146854	0.361145	-0.10767	0.288786	0.551683	-0.147368	0.384081	0.600363	-0.139946	0.127385	0.35024	-0.226081	0.103567	0.495368	-0.324084	0.000622486	0.0263977	-0.442951	0.00127587	0.0353782	-0.261627	0.0117633	0.0978329	-0.338809	0.0402403	0.470032	-0.391366	0.00025368
IQSEC1	0	3	0	1	Consistent.ANCG	-0.278025	0.023803	0.138225	-0.283738	0.103907	0.435711	-0.143997	0.191281	0.442246	-0.287285	0.084697	0.25134	-0.356114	9.38223e-05	0.0105272	-0.0270298	0.860097	0.936842	0.0259321	0.798888	0.908372	0.330636	0.0456343	0.171808	-0.158911	0.0829897	0.27415	0.193726	0.164553	0.573911	-0.310846	0.00105912	0.0304279	-0.428929	0.00188345	0.0405027	-0.223175	0.0324841	0.158105	-0.158748	0.348011	0.718655	-0.258332	0.0183736
IRGQ	0	1	0	1	Consistent.ANCG	-0.216783	0.080401	0.253563	0.0645655	0.716773	0.880422	-0.141719	0.198473	0.449832	-0.278437	0.095173	0.26629	-0.0133397	0.887478	0.934384	0.0790548	0.605713	0.781985	0.0365762	0.719276	0.867486	0.395763	0.0153242	0.0969163	-0.0935642	0.309416	0.565244	0.0162214	0.908219	0.974997	-0.310624	0.0010684	0.0304675	-0.414368	0.00277462	0.0476714	-0.138026	0.189491	0.402986	-0.271051	0.104656	0.540028	-0.247134	0.0242962
ISCA1	0	3	0	2	Consistent.ANCG	-0.301537	0.0138761	0.106999	-0.440484	0.00912874	0.256068	-0.252674	0.0204026	0.231604	-0.539877	0.000563316	0.0533673	-0.300325	0.00110993	0.0226575	-0.440979	0.00242942	0.0457994	-0.0954149	0.347497	0.606713	-0.518307	0.00101576	0.0273816	-0.158992	0.0828301	0.274007	-0.148414	0.288874	0.679504	-0.233259	0.0151194	0.0906507	-0.391835	0.00489139	0.0596169	-0.286637	0.00560361	0.0718835	-0.256379	0.125598	0.560474	-0.38088	0.000381957
ITFG1	0	6	0	2	Consistent.ANCG	-0.221044	0.0744893	0.243787	-0.42882	0.0113902	0.270317	-0.243372	0.0256963	0.23971	-0.400937	0.0139226	0.116805	-0.327432	0.000354332	0.0156639	-0.279371	0.0630929	0.225766	-0.237795	0.0177842	0.136517	-0.520724	0.000952662	0.0267232	-0.270365	0.00282165	0.0440305	-0.177976	0.202309	0.61239	-0.300689	0.00156687	0.0349617	-0.418149	0.00251315	0.0455516	-0.320796	0.00182246	0.0454761	-0.304634	0.0667638	0.498342	-0.433648	4.21583e-05
ITGA9	0	4	0	1	Consistent.ANCG	-0.205286	0.0982186	0.28062	-0.33708	0.051241	0.355861	-0.263996	0.0152444	0.223516	-0.244558	0.144624	0.33065	-0.133636	0.154498	0.31326	-0.115803	0.448736	0.668519	-0.324372	0.00105472	0.0405839	-0.4664	0.00361811	0.0471756	-0.273427	0.00251363	0.0417521	-0.400066	0.00299632	0.164738	-0.305246	0.00131665	0.0326267	-0.151684	0.293012	0.498344	-0.111265	0.291012	0.510688	-0.206635	0.219798	0.629021	-0.243789	0.0263532
IWS1	0	1	0	1	Consistent.ANCG	-0.0141361	0.910305	0.954336	0.02945	0.868681	0.949978	-0.0147122	0.894331	0.945617	0.112459	0.507528	0.675453	-0.100623	0.284623	0.464267	-0.527788	0.000194661	0.0161278	-0.321246	0.00118632	0.0422618	-0.149217	0.378074	0.593787	-0.122328	0.183184	0.425316	-0.313841	0.0221103	0.29868	-0.021667	0.823865	0.898663	-0.137649	0.34046	0.544935	-0.030643	0.771841	0.87596	0.0554029	0.744662	0.917864	0.08982	0.419365
JAKMIP2	0	2	0	1	Consistent.ANCG	-0.221762	0.0735284	0.242265	-0.241328	0.169145	0.504808	-0.235072	0.0313621	0.250568	-0.308296	0.0633921	0.217695	-0.156212	0.0954862	0.230931	-0.590992	1.91742e-05	0.00763706	-0.148557	0.142239	0.383976	-0.180008	0.286378	0.505209	-0.0339378	0.712885	0.86211	-0.132294	0.345011	0.712448	-0.335198	0.000390958	0.0223616	-0.350971	0.0124535	0.0924431	-0.264243	0.0109187	0.095086	-0.29845	0.0727762	0.505658	-0.244664	0.0258017
JKAMP	0	2	0	2	Consistent.ANCG	-0.0552164	0.659687	0.805513	-0.273673	0.117313	0.452506	-0.0852479	0.440702	0.661715	-0.282121	0.0906972	0.260439	0.035958	0.702819	0.813781	-0.449411	0.00195516	0.0417185	-0.205537	0.041257	0.203193	-0.516508	0.0010651	0.0278411	-0.289729	0.00132857	0.0304354	-0.323378	0.0181795	0.280038	0.0853392	0.37986	0.565486	-0.138755	0.336558	0.540366	-0.119396	0.25696	0.476642	-0.360022	0.028615	0.458118	-0.039813	0.720826
KALRN	0	4	0	1	Consistent.ANCG	-0.508556	1.30241e-05	0.0121815	-0.369531	0.0314833	0.324235	-0.22115	0.0432164	0.264097	-0.445461	0.00572823	0.0901629	-0.326851	0.000363523	0.0156639	-0.173472	0.254452	0.491775	-0.127833	0.207327	0.464691	-0.407252	0.0123598	0.0860182	0.00298672	0.974173	0.989458	-0.132287	0.345037	0.712448	-0.332588	0.000436778	0.0237156	-0.410738	0.00304795	0.049384	-0.200398	0.0554484	0.207761	-0.343031	0.0376639	0.466144	-0.369291	0.000591089
KAZN	0	3	0	1	Consistent.ANCG	-0.220488	0.0752415	0.244925	-0.0336103	0.850326	0.942479	-0.266111	0.0144172	0.221576	-0.232418	0.166278	0.356505	-0.415955	3.77929e-06	0.00296836	-0.314308	0.0354898	0.167535	-0.116934	0.24905	0.511178	0.316657	0.0561975	0.194071	-0.143795	0.117147	0.333794	0.0294005	0.834464	0.950069	-0.302369	0.00146997	0.0344005	-0.522611	9.89067e-05	0.0136817	-0.297551	0.00397006	0.0620684	-0.242379	0.14835	0.579147	0.0122612	0.912398
KCMF1	0	2	0	1	Consistent.ANCG	-0.293508	0.0167636	0.116127	-0.298349	0.0865526	0.412393	-0.162025	0.140891	0.387816	-0.349895	0.0337624	0.161977	-0.212812	0.0224043	0.0964548	-0.30573	0.0411141	0.180355	-0.0684268	0.500959	0.72858	-0.36104	0.0281356	0.132401	-0.134748	0.142283	0.372002	0.0225616	0.872602	0.964399	-0.246474	0.0101279	0.0744529	-0.482665	0.000385387	0.0225527	-0.183901	0.0792938	0.250406	-0.149209	0.378101	0.737163	-0.288747	0.00811224
KCNA6	0	3	0	1	Consistent.ANCG	-0.455351	0.000122227	0.0187014	-0.223829	0.203183	0.536723	-0.177339	0.10657	0.345887	-0.460116	0.00416545	0.0807684	-0.181925	0.0516684	0.158537	-0.177806	0.242593	0.479947	-0.151513	0.13438	0.374593	-0.386721	0.0180588	0.104955	0.0660348	0.473629	0.703788	-0.158885	0.255807	0.655275	-0.348382	0.000220048	0.0169139	-0.418379	0.00249795	0.0454258	-0.233526	0.0250679	0.13764	-0.363174	0.0271519	0.458118	-0.168256	0.128386
KCNQ2	0	3	0	1	Consistent.ANCG	-0.321197	0.00854768	0.085965	-0.287497	0.0992098	0.429831	-0.280172	0.00984392	0.212052	-0.375141	0.0221466	0.138313	-0.283561	0.00213394	0.0284997	0.0128611	0.933175	0.971342	-0.0919623	0.3653	0.62264	0.252853	0.131065	0.317536	0.00359197	0.968941	0.987177	-0.0977088	0.486406	0.803563	-0.32156	0.000690145	0.02707	-0.445605	0.00118296	0.0341115	-0.227297	0.0293352	0.150251	-0.24798	0.13891	0.573987	-0.317253	0.00347375
KCNQ3	0	8	0	2	Consistent.ANCG	-0.510106	1.21318e-05	0.0121815	-0.273802	0.117133	0.452351	-0.220013	0.0443311	0.26585	-0.456354	0.00452634	0.0834774	-0.377154	3.25493e-05	0.00688292	-0.204213	0.178437	0.40181	-0.324618	0.00104493	0.0405316	-0.541499	0.000538012	0.0213736	-0.287051	0.00147912	0.0320312	-0.295808	0.031512	0.340346	-0.326067	0.000573633	0.0258511	-0.506853	0.000172573	0.0169134	-0.330635	0.00128631	0.0397969	-0.192852	0.252797	0.655915	-0.338526	0.00174617
KCNS3	0	1	0	1	Consistent.ANCG	-0.0164763	0.895534	0.946001	-0.133082	0.453065	0.732705	-0.236122	0.0305916	0.247835	-0.391282	0.0166321	0.125319	-0.0457631	0.627217	0.758788	-0.247548	0.101109	0.293055	-0.19505	0.0530271	0.232727	-0.400127	0.0141344	0.0931044	-0.0250725	0.785758	0.90259	-0.31555	0.0213574	0.2951	-0.233757	0.0148983	0.0897551	-0.484577	0.000362452	0.0218186	-0.272953	0.00847689	0.0847213	-0.24395	0.145657	0.57788	-0.257061	0.0189767
KCTD16	0	2	0	1	Consistent.ANCG	-0.303166	0.0133457	0.104721	-0.393348	0.021366	0.301329	-0.160624	0.144406	0.391665	-0.329394	0.0465025	0.188501	-0.290692	0.00162366	0.02585	-0.228724	0.130722	0.33968	-0.226756	0.0240066	0.157191	-0.484807	0.00235817	0.0388956	-0.130372	0.15582	0.389999	-0.292163	0.0337691	0.343644	-0.211133	0.0282778	0.123821	-0.225689	0.115047	0.289221	-0.220383	0.0347749	0.163399	-0.16824	0.319562	0.702249	-0.317769	0.0034182
KHDRBS1	0	2	0	1	Consistent.ANCG	-0.210824	0.0892864	0.267778	-0.334639	0.0530563	0.358958	-0.27685	0.0107911	0.212052	-0.245851	0.142445	0.327841	-0.215813	0.0205355	0.0918665	-0.469557	0.00113745	0.033127	-0.223689	0.0260348	0.163775	-0.416563	0.0103282	0.0782511	-0.269786	0.0028836	0.0445755	-0.168694	0.227238	0.633083	-0.195339	0.0427682	0.155808	-0.210353	0.142578	0.326763	-0.269482	0.00938536	0.0882567	-0.091388	0.590619	0.852065	-0.235671	0.0319677
KIAA0100	0	4	0	1	Consistent.ANCG	-0.367274	0.00241723	0.0531717	-0.124221	0.483959	0.754553	-0.296833	0.00610945	0.195064	-0.402041	0.0136378	0.115414	-0.276598	0.00276803	0.032658	-0.0176885	0.908185	0.959024	-0.232551	0.0205409	0.14593	-0.0874494	0.606787	0.772607	-0.118185	0.198579	0.445406	-0.239766	0.083769	0.465198	-0.329285	0.000501821	0.0248104	-0.470175	0.000570438	0.0259912	-0.178156	0.0893062	0.266416	-0.281029	0.0920058	0.529499	-0.359023	0.00085879
KIAA0368	0	3	0	1	Consistent.ANCG	-0.207912	0.0939003	0.274198	-0.128356	0.469408	0.743895	-0.166893	0.12918	0.372961	-0.356597	0.0302782	0.154663	-0.33507	0.000251851	0.0142262	-0.187778	0.216744	0.450078	-0.00999831	0.921757	0.964686	-0.134312	0.42804	0.638922	-0.0856307	0.352408	0.6046	-0.125769	0.369533	0.729164	-0.349017	0.000213907	0.0169139	-0.420682	0.00235046	0.044923	-0.256549	0.0135662	0.101525	-0.408588	0.012049	0.448693	-0.185737	0.0927356
KIAA1024	0	2	0	1	Consistent.ANCG	-0.214636	0.0835183	0.259328	-0.301608	0.0830053	0.408729	-0.162857	0.138834	0.385019	-0.425337	0.00868094	0.099849	-0.200779	0.0314325	0.117005	-0.316826	0.0339647	0.163997	-0.176473	0.080581	0.289237	-0.100119	0.555469	0.736547	-0.171918	0.0604421	0.230122	-0.146228	0.296115	0.682669	-0.273421	0.00419408	0.0503392	-0.431244	0.00176813	0.0398705	-0.420275	3.03425e-05	0.013013	-0.387449	0.0178243	0.458118	-0.33805	0.00177421
KIAA1045	0	5	0	1	Consistent.ANCG	-0.397195	0.000959474	0.0369126	-0.32405	0.0615328	0.37484	-0.239902	0.0279492	0.245041	-0.335763	0.0421866	0.179587	-0.321783	0.000453552	0.0170796	-0.133202	0.383046	0.612919	-0.118856	0.241302	0.502594	0.0254022	0.881367	0.942387	-0.202633	0.0264475	0.144733	-0.121539	0.385977	0.740096	-0.312423	0.000995397	0.0299283	-0.440981	0.00134896	0.0359632	-0.285665	0.00577476	0.0727646	-0.180017	0.286353	0.679622	-0.358606	0.000871694
KIAA1239	0	2	0	1	Consistent.ANCG	-0.350368	0.0039261	0.0627921	-0.367647	0.0324276	0.324373	-0.25683	0.0183577	0.228968	-0.308014	0.0636465	0.21825	-0.120258	0.20048	0.371125	-0.0880875	0.56502	0.754548	-0.244746	0.0146257	0.124093	-0.551023	0.000408862	0.0191876	-0.22495	0.0135054	0.100387	-0.428173	0.00138205	0.131206	-0.267797	0.00507838	0.054913	-0.287628	0.0428243	0.168498	-0.111067	0.291873	0.511526	-0.333414	0.0437393	0.474466	-0.436405	3.71853e-05
KIAA1244	0	1	0	1	Consistent.ANCG	0.0817669	0.513963	0.703664	-0.14565	0.41113	0.705365	-0.214489	0.0500851	0.274453	-0.39566	0.0153531	0.121222	-0.195006	0.0367567	0.128229	-0.277182	0.065275	0.229366	-0.262467	0.00867683	0.10246	-0.321995	0.0519549	0.185526	-0.220411	0.0155617	0.10838	-0.346232	0.0110985	0.240254	-0.203322	0.0348161	0.139045	-0.494449	0.000262507	0.0186189	-0.314038	0.0023	0.0511269	-0.288078	0.083803	0.51821	-0.193742	0.0792641
KIAA1279	0	3	0	1	Consistent.ANCG	-0.335173	0.00594142	0.0743405	-0.412432	0.0153541	0.278801	-0.187892	0.0869823	0.323332	-0.443162	0.0060143	0.0901955	-0.295733	0.00133275	0.0244841	-0.400268	0.0064407	0.0701671	-0.085526	0.399951	0.652038	-0.477424	0.00280781	0.0417993	-0.137901	0.133097	0.35959	-0.334929	0.0142287	0.259038	-0.133143	0.169539	0.344326	-0.27238	0.0556636	0.192427	-0.155373	0.139165	0.340526	-0.328245	0.0473175	0.481434	-0.402505	0.000161776
KIAA1324L	0	4	0	2	Consistent.ANCG	0.13174	0.291692	0.507219	0.0563607	0.75155	0.896447	-0.0746858	0.499552	0.70316	-0.122201	0.47121	0.645956	-0.292488	0.00151399	0.0249468	-0.386699	0.00869011	0.0813016	-0.44508	3.9144e-06	0.00744463	-0.564588	0.000272576	0.0162646	-0.434667	7.02806e-07	0.000579604	-0.407062	0.00248652	0.158791	-0.167791	0.0826037	0.224903	-0.415005	0.00272893	0.0473557	-0.228822	0.0282372	0.147341	-0.303953	0.0674054	0.498342	-0.0154707	0.889596
KIAA1524	0	4	0	1	Consistent.ANCG	-0.254061	0.0395446	0.176283	-0.158718	0.369954	0.677574	-0.304065	0.00492424	0.186512	-0.491396	0.00201148	0.0671765	-0.252378	0.00650686	0.0484178	-0.272668	0.0699625	0.238383	-0.218733	0.0296195	0.173811	-0.155622	0.357709	0.576227	-0.162916	0.0754254	0.259747	-0.185842	0.182752	0.594276	-0.190096	0.0487745	0.167183	-0.470059	0.000572487	0.0259924	-0.333676	0.0011523	0.0383959	-0.359172	0.0290209	0.458118	-0.355729	0.000965643
KIAA1549L	0	6	0	1	Consistent.ANCG	-0.350284	0.00393526	0.0627921	-0.293472	0.0920781	0.420237	-0.201022	0.0667205	0.294464	-0.343977	0.0371053	0.168599	-0.340449	0.000196967	0.0129222	-0.179235	0.238766	0.475456	-0.354673	0.000315819	0.025603	-0.510868	0.00123379	0.0297082	-0.383621	1.52506e-05	0.00370916	-0.422242	0.0016362	0.136947	-0.264316	0.00570568	0.0571901	-0.333986	0.0177681	0.109651	-0.203654	0.0515192	0.200509	-0.250243	0.135227	0.572264	-0.434931	3.9771e-05
KIAA1644	0	3	0	1	Consistent.ANCG	-0.350973	0.0038602	0.0626223	-0.279928	0.108838	0.441752	-0.173914	0.113615	0.354516	-0.279516	0.0938445	0.265015	-0.266381	0.00400724	0.0382773	-0.0642651	0.67492	0.827667	-0.124826	0.218304	0.476807	-0.12222	0.471141	0.672755	-0.22787	0.0123115	0.0952018	-0.0625118	0.656553	0.880136	-0.340955	0.000305127	0.0199713	-0.499774	0.000219685	0.0175314	-0.369435	0.000289926	0.0246496	-0.188065	0.26499	0.664113	-0.276769	0.0113113
KIAA1715	0	3	0	1	Consistent.ANCG	-0.0891591	0.476519	0.672851	-0.433822	0.0103683	0.263506	-0.166321	0.130515	0.374262	-0.551068	0.000408331	0.0522744	-0.23739	0.0106329	0.0632472	-0.445216	0.00217973	0.0439516	-0.144641	0.153176	0.397772	-0.392261	0.0163387	0.0997639	-0.127975	0.163634	0.400323	-0.111419	0.427035	0.766494	-0.13697	0.157497	0.32883	-0.326183	0.0207914	0.118902	-0.331936	0.00122733	0.0390716	-0.312053	0.0600735	0.489784	-0.279106	0.0106125
KIDINS220	0	1	0	1	Consistent.ANCG	-0.0564086	0.652805	0.800778	-0.141914	0.423361	0.713699	-0.212811	0.0519503	0.277749	-0.298249	0.0729788	0.232304	-0.216647	0.0200406	0.0907318	-0.328244	0.0277106	0.147724	-0.302727	0.00232183	0.0593627	-0.338769	0.0402656	0.160809	-0.131773	0.151386	0.384031	-0.21846	0.116058	0.509336	-0.184963	0.055315	0.180096	-0.451428	0.00100005	0.0318098	-0.301756	0.00346419	0.0594271	-0.350972	0.0331811	0.460313	-0.087572	0.431145
KIF21B	0	3	0	1	Consistent.ANCG	-0.420859	0.000433694	0.0275129	-0.187458	0.288408	0.617661	-0.278259	0.01038	0.212052	-0.325039	0.0496531	0.193708	-0.148829	0.112414	0.255878	0.107611	0.481674	0.6935	-0.218415	0.0298633	0.174607	0.13847	0.413746	0.627236	-0.127203	0.166211	0.404529	-0.126688	0.366019	0.726909	-0.388532	3.24962e-05	0.00948576	-0.609014	2.69175e-06	0.00193034	-0.25108	0.0157717	0.109341	-0.421169	0.00943313	0.439406	-0.372117	0.000532181
KIF2A	0	1	0	1	Consistent.ANCG	-0.133165	0.286458	0.502321	-0.185231	0.294277	0.622682	-0.230391	0.0349977	0.255309	-0.376277	0.0217145	0.137582	-0.158672	0.0903163	0.222805	-0.488452	0.000663638	0.0267497	-0.24245	0.0156104	0.128416	-0.327041	0.0481842	0.177743	-0.0962337	0.295754	0.552585	-0.313897	0.0220852	0.29868	-0.176685	0.0673672	0.201369	-0.36711	0.00872955	0.0779562	-0.297247	0.00400905	0.0623823	-0.446653	0.00558453	0.439406	-0.255322	0.019829
KIF3B	0	6	0	3	Consistent.ANCG	-0.348717	0.0041109	0.0634656	-0.254826	0.145825	0.482591	-0.351104	0.00105804	0.164635	-0.575205	0.000196009	0.0433971	-0.31821	0.00052888	0.0178331	-0.440725	0.00244514	0.0457994	-0.431597	8.18584e-06	0.00810602	-0.443123	0.00601932	0.0604644	-0.409482	3.41732e-06	0.00162051	-0.324072	0.0179183	0.279554	-0.434002	2.69897e-06	0.00364203	-0.491516	0.000289207	0.0194061	-0.361711	0.000396024	0.0268459	-0.415409	0.0105634	0.439406	-0.435705	3.83939e-05
KIF5C	0	2	0	1	Consistent.ANCG	-0.123305	0.323955	0.539386	-0.214841	0.222397	0.552557	0.0375211	0.73472	0.859134	-0.17154	0.310024	0.502855	-0.213676	0.0218517	0.0952773	-0.191034	0.208737	0.440315	-0.302789	0.00231677	0.0593627	-0.481791	0.0025336	0.0403174	-0.278357	0.00208105	0.0375545	-0.332157	0.0151028	0.264843	-0.178892	0.0639622	0.195128	-0.133665	0.354754	0.559292	-0.0901891	0.392562	0.604398	0.0318021	0.851777	0.95402	-0.26785	0.0143599
KIFAP3	0	5	0	1	Consistent.ANCG	-0.261593	0.033864	0.161628	-0.466504	0.00541817	0.241103	-0.22151	0.0428695	0.26384	-0.326741	0.0484022	0.191175	-0.309115	0.000775502	0.020164	-0.38039	0.00994792	0.0870456	-0.279896	0.00501807	0.0805291	-0.506214	0.00139033	0.0310732	-0.350747	8.58151e-05	0.00761235	-0.340836	0.0125097	0.247999	-0.283006	0.00299952	0.0441721	-0.354394	0.0115663	0.0891887	-0.22425	0.0316369	0.155721	-0.262051	0.117159	0.555652	-0.373173	0.000511577
KIRREL2	0	4	0	1	Consistent.ANCG	-0.309786	0.0113664	0.0972807	-0.293083	0.0925304	0.420903	-0.228157	0.0368544	0.256634	-0.220962	0.188766	0.382411	-0.26616	0.00403876	0.0384598	0.0797361	0.6026	0.779858	-0.169778	0.0929511	0.309998	0.270349	0.105593	0.281365	-0.163064	0.075156	0.259301	-0.0555126	0.692986	0.897171	-0.400818	1.71868e-05	0.00745996	-0.410941	0.00303206	0.049384	-0.34134	0.000868887	0.0354738	-0.31381	0.0585703	0.489784	-0.355953	0.000958009
KLF13	0	1	0	1	Consistent.ANCG	-0.0918222	0.463396	0.661239	0.0330138	0.852953	0.943632	-0.243694	0.0254948	0.238541	-0.156724	0.35427	0.544223	-0.106267	0.258333	0.436795	0.0865605	0.57181	0.75824	-0.20844	0.0384141	0.196759	-0.0666333	0.695177	0.832687	-0.14789	0.106969	0.316313	-0.114889	0.412685	0.758593	-0.384061	4.07194e-05	0.0101059	-0.508715	0.000161818	0.0168926	-0.265602	0.0105015	0.0935772	-0.180348	0.285452	0.678911	-0.161159	0.145531
KLHL2	0	1	0	1	Consistent.ANCG	0.162403	0.192634	0.403212	-0.253166	0.14856	0.485358	-0.0576563	0.602406	0.773477	-0.380417	0.0201977	0.13489	-0.261466	0.00476429	0.0412072	-0.36557	0.0135322	0.10248	-0.173135	0.0865717	0.300599	-0.567733	0.000247498	0.0157948	-0.0894565	0.33123	0.585354	-0.300163	0.0289814	0.331958	-0.145214	0.133742	0.29786	-0.393963	0.00464392	0.0583817	-0.124377	0.237499	0.456297	-0.00018349	0.99914	0.999867	-0.227395	0.0386952
KLHL42	0	4	0	1	Consistent.ANCG	-0.144419	0.247303	0.463999	-0.261975	0.134469	0.471454	-0.206442	0.059555	0.286715	-0.440844	0.00631523	0.0908721	-0.327871	0.000347536	0.0156639	-0.37347	0.0115046	0.0934153	-0.175479	0.0823301	0.292725	-0.278498	0.095098	0.264644	-0.0550616	0.550301	0.758247	-0.264923	0.0552265	0.410925	-0.19077	0.0479658	0.165824	-0.430603	0.00179941	0.0399658	-0.320914	0.001815	0.0454761	-0.295625	0.0756603	0.509449	-0.285681	0.00884446
KLHL9	0	1	0	1	Consistent.ANCG	0.0206994	0.86897	0.932578	-0.248912	0.155735	0.490921	-0.0784962	0.477862	0.687548	-0.320043	0.0534755	0.201231	-0.126449	0.178105	0.343908	-0.449732	0.00193881	0.0416847	0.0045435	0.9644	0.984867	-0.360571	0.0283559	0.132983	0.0963084	0.295377	0.552289	-0.112315	0.423303	0.765146	-0.0453582	0.641122	0.775155	-0.142045	0.325114	0.529382	-0.215458	0.0391469	0.173549	-0.293417	0.0779755	0.51168	-0.0324369	0.770968
KPNA1	0	1	0	1	Consistent.ANCG	-0.173101	0.164551	0.368372	-0.284093	0.103457	0.43531	-0.166373	0.130394	0.374262	-0.510107	0.00125829	0.0630964	-0.169366	0.0703728	0.191031	-0.533749	0.000159503	0.0158769	-0.141445	0.162558	0.409891	-0.304215	0.0671583	0.215739	-0.134092	0.144255	0.374456	-0.313629	0.022205	0.299411	-0.214377	0.0258859	0.118633	-0.396652	0.00434701	0.0563233	-0.194351	0.0633953	0.222988	-0.385632	0.018414	0.458118	-0.260296	0.0174743
KPNA3	0	1	0	2	Consistent.ANCG	-0.18755	0.131563	0.327695	-0.426997	0.0117834	0.2716	-0.167757	0.127182	0.370494	-0.45119	0.00506574	0.0864223	-0.14371	0.12546	0.274177	-0.505014	0.00040316	0.0213068	-0.0903863	0.373609	0.628935	-0.554342	0.000370841	0.0183683	-0.00441636	0.961818	0.984439	-0.155716	0.265533	0.663964	-0.0426683	0.661051	0.789457	-0.187633	0.191949	0.387232	-0.148075	0.158941	0.367678	-0.263097	0.115652	0.552809	-0.330924	0.00224514
KPNA4	0	1	0	1	Consistent.ANCG	-0.312201	0.0107105	0.0946662	-0.26654	0.127567	0.463865	-0.164141	0.135707	0.38106	-0.40184	0.0136892	0.115612	-0.162897	0.0819587	0.209846	-0.477254	0.000916673	0.0305163	-0.153972	0.128101	0.365559	-0.432284	0.00754108	0.066324	-0.129836	0.157542	0.392105	-0.159113	0.255118	0.654933	-0.15285	0.114273	0.271941	-0.149411	0.30039	0.505729	-0.220267	0.034873	0.16364	-0.267577	0.109356	0.547077	-0.389241	0.000275928
KRAS	0	1	0	1	Consistent.ANCG	-0.320651	0.00866719	0.0865879	-0.423251	0.0126269	0.2716	-0.215949	0.0485073	0.272017	-0.442351	0.00611818	0.0907639	-0.139995	0.135637	0.287848	-0.467053	0.00121887	0.0342478	-0.136049	0.17936	0.430133	-0.368017	0.0250244	0.123838	-0.0672962	0.465204	0.696685	-0.0249979	0.858978	0.958461	-0.169355	0.0797415	0.220903	-0.31489	0.0259282	0.132464	-0.259213	0.0125925	0.0992702	-0.274712	0.09987	0.534089	-0.314486	0.0037855
L2HGDH	0	3	0	1	Consistent.ANCG	-0.391656	0.00114596	0.0393854	-0.258696	0.139594	0.47601	-0.385152	0.000297231	0.116727	-0.59141	0.000115866	0.0392387	-0.344426	0.000163763	0.012805	-0.396321	0.00703593	0.0730797	-0.152206	0.132589	0.37161	-0.174973	0.300294	0.519408	-0.0790879	0.390538	0.639377	-0.169588	0.22475	0.631753	-0.143061	0.139663	0.305883	-0.403392	0.00367474	0.0531735	-0.247775	0.0172497	0.113853	-0.435174	0.00710629	0.439406	-0.219991	0.0456762
LA16c-380H5.5	0	2	0	1	Consistent.ANCG	-0.25934	0.0354874	0.165471	-0.133972	0.450022	0.731729	-0.133381	0.226449	0.479382	-0.290287	0.0813529	0.247115	-0.283448	0.00214308	0.0285752	-0.248308	0.100031	0.291813	-0.100019	0.324617	0.587861	0.163326	0.334103	0.5538	-0.152246	0.0969138	0.299849	-0.0929016	0.508202	0.816271	-0.253484	0.00812063	0.0674364	-0.43906	0.00142385	0.0369422	-0.170037	0.105133	0.292259	-0.0804493	0.63598	0.875407	-0.20859	0.0584377
LAMTOR3	0	2	0	2	Consistent.ANCG	-0.245667	0.0467831	0.192333	-0.387155	0.0236929	0.309415	-0.263345	0.0155071	0.223516	-0.518777	0.0010032	0.0588554	-0.261197	0.00480911	0.0414861	-0.456107	0.00163893	0.0386271	-0.203293	0.0435725	0.209774	-0.53331	0.000676884	0.0233636	-0.155976	0.0889107	0.285306	-0.169267	0.225642	0.632758	-0.203748	0.0344293	0.138271	-0.312182	0.0273061	0.135782	-0.29893	0.00379728	0.0612821	-0.192785	0.252965	0.655915	-0.39968	0.000181607
LANCL1	0	4	0	2	Consistent.ANCG	-0.0996101	0.426174	0.62981	-0.104868	0.55503	0.796918	-0.268124	0.0136667	0.220365	-0.342179	0.0381724	0.170871	-0.294546	0.00139666	0.0245042	-0.339239	0.0226246	0.132565	-0.293895	0.00315138	0.0684157	-0.533473	0.00067384	0.0233636	-0.287189	0.001471	0.0320312	-0.341051	0.0124506	0.247336	-0.191763	0.0467937	0.164077	-0.416135	0.00264956	0.0465164	-0.326404	0.0014963	0.0429393	-0.219759	0.191245	0.608604	-0.186838	0.0907821
LANCL2	0	4	0	2	Consistent.ANCG	-0.221164	0.0743284	0.243538	-0.423839	0.0124912	0.2716	-0.327355	0.00236958	0.180335	-0.50142	0.00156962	0.0654714	-0.229083	0.0137916	0.0729564	-0.213201	0.159672	0.378667	-0.249555	0.0127366	0.118134	-0.303159	0.0681607	0.217623	-0.340466	0.000141859	0.0095503	-0.2668	0.0534606	0.406464	-0.363264	0.000111506	0.0133273	-0.474387	0.000500614	0.0249485	-0.304797	0.0031351	0.0567936	-0.445724	0.00569615	0.439406	-0.374463	0.000487393
LAPTM4B	0	1	0	1	Consistent.ANCG	-0.358033	0.00316114	0.058901	-0.0970293	0.585133	0.81376	-0.33827	0.00164862	0.172103	-0.135273	0.424714	0.607631	-0.159819	0.0879845	0.219648	-0.317764	0.0334103	0.162797	-0.230794	0.0215429	0.148923	-0.472169	0.0031718	0.0440367	-0.23742	0.0090271	0.0805262	-0.291991	0.0338789	0.343644	-0.244566	0.0107448	0.0767538	-0.200697	0.162259	0.352655	-0.189831	0.0699209	0.234501	-0.274874	0.0996614	0.533716	-0.0849731	0.444996
LARGE	0	7	0	1	Consistent.ANCG	-0.445415	0.00017851	0.0205386	-0.304312	0.080148	0.406119	-0.265709	0.0145713	0.221576	-0.365613	0.0260623	0.146096	-0.381051	2.6537e-05	0.00685147	-0.118037	0.43997	0.661158	-0.229839	0.022105	0.150785	-0.458479	0.00431927	0.0514744	-0.268929	0.00297748	0.0450556	-0.247784	0.073632	0.447255	-0.3605	0.000126833	0.0133273	-0.459098	0.000797887	0.0291158	-0.3144	0.00227184	0.0510185	-0.247975	0.13892	0.573987	-0.393815	0.000230104
LASP1	0	1	0	1	Consistent.ANCG	-0.354544	0.00349112	0.0601922	-0.178196	0.313316	0.638872	-0.189603	0.0840935	0.318563	-0.388792	0.0173989	0.128001	0.046689	0.620258	0.753229	-0.11823	0.439221	0.660212	0.117291	0.247596	0.509468	0.00186153	0.991276	0.996532	0.126384	0.168978	0.407892	0.0499418	0.722489	0.910953	-0.348999	0.000214077	0.0169139	-0.412022	0.00294866	0.0489809	-0.221834	0.033568	0.16031	-0.173643	0.304039	0.691296	-0.180472	0.102536
LCLAT1	0	2	0	1	Consistent.ANCG	-0.193587	0.119369	0.311058	-0.485494	0.00360792	0.224038	-0.208167	0.0574114	0.284197	-0.365676	0.0260347	0.14606	-0.0404929	0.667435	0.789549	-0.579781	2.99638e-05	0.00898587	-0.00386523	0.969711	0.986935	-0.143004	0.398472	0.614172	-0.055059	0.550319	0.758247	-0.111683	0.425931	0.76629	-0.193965	0.0442795	0.158978	-0.26174	0.0663393	0.211221	-0.382108	0.000170854	0.0206235	-0.354218	0.0314795	0.458118	-0.351777	0.00110967
LDLRAD4	0	5	0	1	Consistent.ANCG	0.0748421	0.550346	0.730007	0.0971666	0.5846	0.81343	-0.227958	0.0370233	0.256688	-0.213423	0.204684	0.399724	-0.342773	0.000176879	0.0129222	-0.3645	0.0138288	0.103416	-0.370378	0.000160949	0.0191868	-0.42862	0.00812524	0.0690188	-0.271783	0.002675	0.042878	-0.357165	0.00865431	0.221309	-0.24274	0.0113656	0.0788329	-0.586304	7.67837e-06	0.00373448	-0.386814	0.00013962	0.0203993	-0.324556	0.0500123	0.48361	0.0411642	0.71176
LDOC1L	0	2	0	1	Consistent.ANCG	-0.261609	0.0338533	0.161628	-0.0720608	0.685482	0.865524	-0.175553	0.1102	0.35022	-0.445257	0.00575305	0.0901629	-0.12872	0.170374	0.333629	-0.276899	0.0655609	0.229979	-0.228336	0.0230154	0.153802	-0.121129	0.475136	0.676047	-0.0359531	0.696647	0.851197	-0.19269	0.166864	0.575907	-0.336858	0.000364172	0.021904	-0.526633	8.54299e-05	0.0129487	-0.198501	0.0578486	0.212649	-0.380406	0.0202018	0.458118	-0.198376	0.0722094
LEO1	0	2	0	1	Consistent.ANCG	-0.172961	0.164899	0.368742	-0.239696	0.172135	0.508197	-0.171124	0.119618	0.361219	-0.328948	0.0468175	0.188818	-0.256952	0.00556954	0.0446809	-0.352921	0.0174103	0.115801	-0.109937	0.278696	0.542134	-0.304882	0.0665309	0.214554	-0.120525	0.189772	0.433651	-0.262865	0.0572175	0.412905	-0.109587	0.258892	0.447841	-0.485473	0.000352135	0.021534	-0.209093	0.0454686	0.187771	-0.172144	0.308297	0.694384	-0.250932	0.0221274
LEPROTL1	0	1	0	1	Consistent.ANCG	0.0581482	0.642816	0.795097	-0.409666	0.0161255	0.280822	-0.0112213	0.919307	0.960051	-0.290699	0.0809019	0.246608	-0.0955905	0.309522	0.49056	-0.460081	0.00147351	0.0374678	-0.0846931	0.404573	0.654227	-0.423246	0.00905165	0.0728638	-0.0364411	0.692736	0.848821	0.0423345	0.763425	0.926218	0.0843899	0.385202	0.570437	-0.0974618	0.500735	0.684551	-0.0376403	0.721673	0.847613	-0.137101	0.418422	0.759382	-0.178745	0.105921
LHFPL4	0	4	0	1	Consistent.ANCG	-0.337475	0.00558722	0.0727633	-0.3017	0.0829068	0.408729	-0.219536	0.0448052	0.265927	-0.395731	0.0153333	0.121222	-0.292211	0.00153049	0.0250818	-0.119236	0.435307	0.656964	-0.188981	0.0610169	0.251727	0.0115649	0.945838	0.975696	-0.25325	0.0052574	0.0614133	-0.102333	0.465913	0.790613	-0.305461	0.00130578	0.032565	-0.472742	0.000526901	0.025164	-0.252161	0.0153128	0.107774	-0.245246	0.143462	0.577101	-0.411096	0.000113105
LHX6	0	3	0	1	Consistent.ANCG	-0.350846	0.003874	0.0626487	-0.0234298	0.89536	0.960409	-0.178771	0.103727	0.342244	-0.350102	0.0336501	0.161789	-0.198206	0.0337187	0.121644	0.134349	0.378926	0.610297	0.119367	0.239267	0.500567	-0.200355	0.234445	0.448236	0.215497	0.0180895	0.117792	-0.0911425	0.516301	0.820196	-0.317692	0.000807035	0.0280828	-0.489496	0.000309007	0.0203059	-0.318405	0.00198009	0.0475394	-0.275973	0.0982607	0.532453	-0.337675	0.00179656
LIAS	0	2	0	1	Consistent.ANCG	-0.21895	0.0773496	0.248598	-0.303038	0.0814852	0.407031	-0.0597071	0.589537	0.764472	-0.272559	0.102663	0.276446	0.0583501	0.535635	0.687369	-0.441088	0.00242267	0.0457994	-0.145441	0.150893	0.394863	-0.415699	0.0105038	0.0789295	-0.265058	0.00343696	0.0492095	-0.138307	0.323331	0.699596	-0.170446	0.0777916	0.217843	-0.311999	0.0274014	0.13605	-0.0767669	0.467025	0.664935	-0.253056	0.130746	0.566613	-0.266021	0.0150662
LINC00086	0	2	0	1	Consistent.ANCG	-0.249452	0.0433949	0.184807	-0.337922	0.0506264	0.354658	-0.248059	0.0228987	0.236079	-0.31813	0.055	0.203538	-0.323393	0.000422946	0.0166097	-0.115606	0.449513	0.668856	-0.256651	0.0103378	0.108193	0.110588	0.514663	0.706169	-0.204481	0.0250745	0.140132	-0.0433536	0.757901	0.924116	-0.26031	0.0065122	0.0609863	-0.476301	0.000471509	0.0242384	-0.274377	0.00812693	0.0830568	-0.218873	0.193087	0.610412	-0.323454	0.00285687
LINC00460	0	1	0	1	Consistent.ANCG	-0.15873	0.203027	0.414498	-0.230844	0.189008	0.524096	-0.083228	0.451645	0.66877	-0.262727	0.116184	0.29596	-0.279309	0.00250338	0.0309526	-0.0232992	0.879251	0.944472	0.0160232	0.874918	0.944864	0.191605	0.255935	0.471777	0.0698381	0.448477	0.685051	0.0706964	0.61494	0.862369	-0.227951	0.0176588	0.0981681	-0.458182	0.000819933	0.0295929	-0.304347	0.00318199	0.057485	-0.256544	0.125346	0.560474	-0.171037	0.122102
LINC00461	0	2	0	1	Consistent.ANCG	-0.204496	0.0995491	0.282173	-0.321395	0.0638166	0.380271	-0.115293	0.296333	0.543744	-0.176413	0.296269	0.490629	-0.0295464	0.753934	0.849122	-0.292545	0.0511608	0.203624	-0.328771	0.000891965	0.0381142	-0.618112	4.57019e-05	0.00793481	-0.289215	0.00135634	0.0307301	-0.421886	0.00165271	0.136947	0.0235167	0.809104	0.889928	-0.276173	0.0522109	0.186642	-0.0469732	0.656583	0.80315	-0.119183	0.48231	0.797756	-0.187352	0.0898809
LINC00657	0	4	0	2	Consistent.ANCG	-0.289818	0.0182549	0.121263	-0.394677	0.020892	0.300322	-0.23007	0.0352596	0.255365	-0.568607	0.000240907	0.0451537	-0.304314	0.000944546	0.021255	-0.435469	0.00279169	0.0491421	-0.221915	0.0272731	0.166855	-0.408155	0.012149	0.0851983	-0.0739594	0.422088	0.664741	-0.119377	0.394545	0.745562	-0.278437	0.00352442	0.0463941	-0.387385	0.00544635	0.0625604	-0.297354	0.00399526	0.0622852	-0.428166	0.00820025	0.439406	-0.39835	0.000191689
LINC00672	0	4	0	1	Consistent.ANCG	-0.221206	0.0742717	0.2435	-0.272059	0.119577	0.455497	-0.26623	0.0143721	0.221576	-0.412547	0.0111665	0.108024	-0.282359	0.00223303	0.0292624	-0.308772	0.0390414	0.175623	-0.156086	0.122882	0.357275	-0.328167	0.0473734	0.175914	-0.104595	0.255574	0.512577	-0.172775	0.216028	0.625436	-0.285639	0.00273007	0.0424409	-0.422293	0.0022519	0.043894	-0.309712	0.00266216	0.0534635	-0.143424	0.397073	0.748866	-0.420094	7.6931e-05
LINC00943	0	1	0	1	Consistent.ANCG	-0.34603	0.00442806	0.0657104	-0.342254	0.0475563	0.348577	-0.195433	0.0748213	0.306347	-0.218427	0.194018	0.387707	-0.0860402	0.360561	0.538345	0.0535254	0.726935	0.859391	0.104603	0.302825	0.566754	-0.0119567	0.944006	0.974736	-0.0221511	0.81022	0.915828	-0.0303275	0.829321	0.947867	-0.271423	0.00449112	0.0520201	-0.43457	0.00161348	0.0386814	-0.34077	0.00088754	0.0354847	-0.0972629	0.56686	0.84002	-0.140512	0.205154
LIPA	0	1	0	1	Consistent.ANCG	0.174694	0.160642	0.363859	0.2962	0.0889552	0.416387	-0.00252196	0.981835	0.991415	0.128317	0.449127	0.627874	-0.000818392	0.993074	0.996258	-0.135662	0.374241	0.606234	-0.344142	0.000486907	0.0304511	-0.599684	8.76204e-05	0.010549	-0.262065	0.00383472	0.0519293	-0.367926	0.0067189	0.203634	0.0600025	0.537324	0.698924	-0.0442527	0.760253	0.867739	-0.0645238	0.541156	0.722324	-0.0209061	0.902253	0.970621	0.105764	0.341293
LL22NC03-80A10.6	0	6	0	1	Consistent.ANCG	-0.398009	0.000934499	0.0364388	-0.332152	0.0549584	0.361507	-0.419286	7.19325e-05	0.075777	-0.546525	0.00046594	0.0522744	-0.345459	0.000156031	0.0124931	-0.168782	0.267715	0.505848	-0.201464	0.0455398	0.214039	-0.113679	0.502904	0.697872	-0.128367	0.162337	0.398903	-0.137256	0.327055	0.702401	-0.3174	0.000816541	0.0282942	-0.532259	6.93818e-05	0.0115594	-0.39926	8.06425e-05	0.0190017	-0.432696	0.00747777	0.439406	-0.400462	0.000175906
LMBR1	0	4	0	1	Consistent.ANCG	-0.335879	0.00583073	0.0737357	-0.337264	0.051106	0.355372	-0.278758	0.010238	0.212052	-0.546792	0.000462359	0.0522744	-0.338181	0.00021859	0.0133857	-0.427848	0.00337081	0.0537839	-0.239252	0.0170772	0.135094	-0.528946	0.000763186	0.024416	-0.217705	0.0169127	0.11341	-0.220657	0.112345	0.507948	-0.239409	0.0125793	0.0828606	-0.350754	0.0125115	0.0926645	-0.326198	0.00150727	0.0431614	-0.364376	0.0266103	0.458118	-0.284144	0.0092329
LOX	0	1	0	1	Consistent.ANCG	-0.0256167	0.838222	0.914221	-0.0433909	0.807493	0.922226	0.122965	0.265134	0.516361	0.101732	0.549088	0.708769	-0.0458183	0.626801	0.758477	-0.19031	0.210498	0.442287	-0.0718601	0.479671	0.712957	-0.498314	0.00169637	0.033676	-0.268656	0.00300796	0.0453504	-0.234783	0.0906012	0.478551	-0.000939667	0.992299	0.995769	-0.10592	0.464116	0.65601	-0.267099	0.0100577	0.0917535	-0.0507163	0.765628	0.923321	-5.17088e-05	0.99963
LPGAT1	0	5	0	2	Consistent.ANCG	0.10009	0.423938	0.627744	0.0131969	0.940951	0.977007	-0.142992	0.194428	0.446076	-0.207711	0.217353	0.413117	-0.28517	0.00200759	0.0278713	-0.267715	0.0754103	0.248614	-0.342139	0.000527805	0.0310915	-0.579609	0.000170376	0.0134345	-0.341741	0.000133411	0.00928476	-0.432003	0.0012373	0.129405	-0.235402	0.0141881	0.0876799	-0.432251	0.00171998	0.0396221	-0.321997	0.00174763	0.0448914	-0.25016	0.135361	0.572324	-0.0328649	0.76803
LPHN3	0	1	0	1	Consistent.ANCG	-0.0559946	0.655192	0.802416	-0.396895	0.0201206	0.296577	-0.120073	0.27662	0.525339	-0.275171	0.0992814	0.271884	-0.144638	0.123015	0.270489	-0.280177	0.062304	0.224327	-0.306079	0.00206254	0.056141	-0.491203	0.00202093	0.0365913	-0.117865	0.199807	0.446537	-0.153991	0.27093	0.667809	-0.0932978	0.336857	0.526452	-0.237085	0.0973641	0.263961	-0.116333	0.269452	0.489356	-0.340782	0.039019	0.469766	-0.179119	0.105182
LPIN2	0	2	0	1	Consistent.ANCG	-0.35373	0.00357242	0.0604964	-0.102348	0.564631	0.802374	-0.164865	0.133966	0.379206	-0.338445	0.0404692	0.17586	-0.268626	0.00369875	0.0371219	-0.0567597	0.711129	0.850612	-0.344048	0.000488763	0.0304511	-0.506939	0.00136484	0.0307117	-0.121304	0.186905	0.430381	-0.232801	0.0934374	0.483567	-0.0809666	0.40484	0.589307	-0.192993	0.179333	0.372534	-0.101387	0.336221	0.55332	-0.104268	0.539118	0.826402	-0.199018	0.0712727
LPPR1	0	2	0	1	Consistent.ANCG	0.106318	0.395527	0.602662	-0.247676	0.157867	0.492408	-0.0674394	0.542176	0.733043	-0.0514028	0.762546	0.860938	-0.269164	0.00362805	0.0369697	-0.32488	0.0294445	0.152531	-0.211368	0.0357145	0.189903	-0.533933	0.000665291	0.0233636	-0.289141	0.00136035	0.0307428	-0.502212	0.000127278	0.0866256	-0.105721	0.276174	0.465055	-0.267151	0.0607222	0.200591	-0.13969	0.184159	0.397113	-0.0691971	0.684044	0.893814	0.0669029	0.547877
LPPR4	0	5	0	1	Consistent.ANCG	-0.213233	0.0856065	0.262599	-0.342243	0.0475639	0.348577	-0.231658	0.0339807	0.254416	-0.379452	0.0205429	0.135483	-0.326673	0.000366386	0.0156639	-0.194337	0.200826	0.43013	-0.291596	0.00340692	0.0703468	-0.629668	2.97429e-05	0.00662945	-0.298279	0.000936499	0.0254895	-0.325458	0.0174062	0.276321	-0.293011	0.0020877	0.0390413	-0.393431	0.00470467	0.0585826	-0.379009	0.000194833	0.0216424	-0.277429	0.0964267	0.531216	-0.386507	0.000307176
LPPR5	0	3	0	2	Consistent.ANCG	-0.128288	0.304631	0.519497	-0.336233	0.051865	0.357186	-0.172057	0.117584	0.359277	-0.488046	0.00218169	0.0684738	-0.248858	0.00732103	0.0515225	-0.274007	0.0685449	0.235635	-0.102969	0.310479	0.574043	-0.525776	0.000831864	0.0254088	-0.224774	0.0135804	0.10071	-0.281498	0.0411551	0.367753	-0.257692	0.00709228	0.0638887	-0.435833	0.00155799	0.0383133	-0.420559	2.99307e-05	0.013013	-0.350621	0.0333697	0.460313	-0.337407	0.00181269
LRFN5	0	4	0	1	Consistent.ANCG	-0.241175	0.0510836	0.201407	-0.311314	0.0731021	0.395067	-0.185921	0.0904062	0.326124	-0.309421	0.0623834	0.216076	-0.307625	0.00082474	0.0204868	-0.210264	0.165639	0.384904	-0.129249	0.202299	0.459666	-0.503889	0.0014749	0.0315998	-0.214798	0.018476	0.119133	-0.27595	0.0454935	0.38292	-0.24669	0.0100603	0.0742439	-0.153347	0.287689	0.492745	-0.146886	0.162351	0.372075	-0.138647	0.413143	0.756733	-0.349587	0.0011976
LRPPRC	0	5	0	3	Consistent.ANCG	-0.298898	0.0147739	0.109568	-0.451561	0.0073462	0.24834	-0.237651	0.0294988	0.247324	-0.594333	0.000105066	0.0392387	-0.328398	0.00033952	0.0156639	-0.440706	0.0024463	0.0457994	-0.218697	0.029647	0.173897	-0.431296	0.00769495	0.066904	-0.275539	0.00231924	0.039889	-0.237763	0.0864653	0.470369	-0.318839	0.000770607	0.0278075	-0.457917	0.000826408	0.0297615	-0.291419	0.00482605	0.0664442	-0.402806	0.0134436	0.458118	-0.434583	4.04061e-05
LRRC59	0	3	0	1	Consistent.ANCG	-0.356073	0.00334288	0.0597268	-0.0106886	0.952159	0.980746	-0.197562	0.0716469	0.301927	-0.216978	0.197066	0.391144	-0.185468	0.0472054	0.150049	-0.273214	0.0693825	0.237566	-0.275786	0.00572748	0.0849542	-0.367741	0.0251415	0.124117	-0.213647	0.0191291	0.121608	-0.388597	0.00403358	0.177932	-0.386272	3.64372e-05	0.00953962	-0.412408	0.00291937	0.0488853	-0.139469	0.184861	0.397951	-0.110798	0.513859	0.812514	-0.305351	0.00499944
LRRC8B	0	4	0	1	Consistent.ANCG	-0.151511	0.224599	0.440177	-0.284296	0.1032	0.435017	-0.270018	0.0129916	0.21865	-0.382482	0.0194749	0.13279	-0.255321	0.00588901	0.0460347	-0.313167	0.0361992	0.169141	-0.365359	0.000200396	0.0213247	-0.411612	0.0113699	0.0822163	-0.103169	0.26215	0.519762	-0.165942	0.235022	0.639839	-0.261469	0.00626899	0.0597516	-0.420694	0.00234971	0.044923	-0.28161	0.00653914	0.0767901	-0.280738	0.0923578	0.529939	-0.389011	0.00027843
LRRTM4	0	3	0	1	Consistent.ANCG	-0.205784	0.0973891	0.279217	-0.359805	0.0366085	0.33342	-0.228796	0.0363146	0.256634	-0.465692	0.00367646	0.0792674	-0.312042	0.000686523	0.0195101	-0.164646	0.279789	0.517242	-0.103993	0.305665	0.569067	-0.488344	0.00216608	0.0372993	-0.0541112	0.557214	0.762903	-0.0838765	0.550425	0.832868	-0.194161	0.0440619	0.158819	-0.298149	0.0354659	0.15412	-0.234988	0.0241473	0.135195	-0.267761	0.109103	0.547001	-0.325547	0.00267192
LTN1	0	1	0	1	Consistent.ANCG	0.253976	0.039613	0.176541	-0.000881448	0.996053	0.998899	-0.04277	0.699277	0.838034	-0.327671	0.047729	0.190046	-0.00359975	0.969543	0.983751	-0.379834	0.010066	0.0877533	-0.130086	0.199367	0.45602	-0.368818	0.0246858	0.123048	-0.0723204	0.432473	0.672579	-0.379739	0.00503935	0.189337	0.0109085	0.910785	0.95067	-0.42442	0.00212737	0.0430427	-0.210256	0.0442539	0.185199	-0.221182	0.188313	0.606426	0.0274458	0.805452
LYRM7	0	2	0	1	Consistent.ANCG	-0.165496	0.184184	0.392497	-0.383831	0.0250257	0.311863	-0.266522	0.0142614	0.221576	-0.427559	0.00830134	0.0988587	-0.241344	0.00936642	0.0587637	-0.528862	0.000187849	0.0159852	-0.162918	0.107134	0.334854	-0.32411	0.0503469	0.182588	-0.0575655	0.532289	0.747002	-0.0440943	0.753894	0.923117	-0.125112	0.196998	0.378246	-0.312027	0.0273868	0.13605	-0.278016	0.00729008	0.0806997	-0.265248	0.112596	0.551551	-0.346832	0.00131724
MAFG	0	3	0	1	Consistent.ANCG	-0.432301	0.000289188	0.0248561	-0.0414102	0.816127	0.926171	-0.252742	0.0203677	0.231583	-0.367545	0.0252253	0.144736	0.0324993	0.730244	0.831296	0.0973175	0.524798	0.726758	0.0133286	0.895823	0.954072	0.0127896	0.940112	0.972298	0.0712696	0.439208	0.677719	-0.204931	0.141016	0.542795	-0.284761	0.00281742	0.04283	-0.582009	9.27982e-06	0.00406962	-0.245365	0.0184012	0.117005	-0.387643	0.0177622	0.458118	-0.377238	0.000438903
MAGED2	0	1	0	1	Consistent.ANCG	-0.155453	0.212628	0.42593	-0.236771	0.177586	0.513139	-0.0809086	0.464395	0.676739	-0.433474	0.00735935	0.09417	-0.0354349	0.706944	0.816893	-0.0802047	0.600463	0.778191	-0.302867	0.00231045	0.0593627	-0.464126	0.00380849	0.0484701	-0.34858	9.55428e-05	0.00793979	-0.329606	0.0159472	0.267141	-0.040058	0.68062	0.803638	-0.0470558	0.745561	0.858688	-0.0987132	0.349187	0.564903	-0.132234	0.435286	0.767461	0.00727855	0.94793
MAGEH1	0	3	0	1	Consistent.ANCG	-0.193815	0.118926	0.31038	-0.324971	0.0607551	0.372942	-0.257949	0.0178382	0.228514	-0.335636	0.0422697	0.17969	-0.262747	0.00455551	0.0405278	-0.464077	0.00132232	0.0358373	-0.0907971	0.371432	0.627175	-0.321877	0.0520461	0.185771	-0.205064	0.0246537	0.138596	-0.116456	0.406297	0.754414	-0.222926	0.020394	0.104987	-0.311656	0.0275811	0.136573	-0.190051	0.0695922	0.233922	-0.154391	0.361569	0.727047	-0.376779	0.0004466
MAGI1	0	4	0	2	Consistent.ANCG	-0.242941	0.0493552	0.198532	-0.18619	0.29174	0.620109	-0.270209	0.0129252	0.21865	-0.556227	0.000350685	0.052045	-0.290798	0.00161698	0.0257935	-0.480508	0.000835491	0.029123	-0.1049	0.301445	0.564811	-0.0722613	0.670823	0.816452	-0.175441	0.0552842	0.218555	-0.0811539	0.563483	0.839733	-0.371502	7.54301e-05	0.0114012	-0.514898	0.00013033	0.0155772	-0.367577	0.000312732	0.0258762	-0.441106	0.00628046	0.439406	-0.285667	0.00884801
MANSC1	0	1	0	1	Consistent.ANCG	0.0895756	0.474454	0.670885	-0.277234	0.112429	0.446316	-0.107491	0.330435	0.574492	-0.361605	0.0278725	0.149988	-0.276194	0.00280952	0.0327725	-0.447312	0.00206479	0.0428578	0.0849535	0.403124	0.653233	-0.104164	0.539527	0.72517	-0.101307	0.270904	0.528291	0.050604	0.71896	0.908866	-0.223056	0.0203189	0.104796	0.00576095	0.968327	0.98317	-0.202293	0.0531324	0.203664	-0.351935	0.0326689	0.460313	-0.140498	0.205198
MAP2	0	3	0	1	Consistent.ANCG	-0.35737	0.00322159	0.0591444	-0.312645	0.0718193	0.393714	-0.222	0.0423993	0.263416	-0.393396	0.016004	0.12383	-0.245016	0.00831139	0.0551219	-0.0977834	0.522806	0.725549	-0.231465	0.0211556	0.147669	-0.375157	0.0221406	0.116157	-0.193351	0.0343537	0.166264	-0.288198	0.0363752	0.352147	-0.262642	0.00603112	0.0589458	-0.459386	0.000791069	0.0291055	-0.32697	0.00146652	0.0427364	-0.188316	0.264341	0.663927	-0.405124	0.000145205
MAP9	0	1	0	1	Consistent.ANCG	-0.0709936	0.571087	0.74567	-0.310692	0.0737078	0.395673	-0.104742	0.343026	0.583569	-0.441678	0.00620547	0.090819	-0.0830502	0.377555	0.55394	-0.41582	0.00450006	0.0597029	-0.18729	0.0634098	0.256721	-0.570684	0.000225868	0.0152769	-0.227698	0.0123793	0.0954576	-0.221782	0.110479	0.503885	-0.0503754	0.60463	0.750227	-0.3169	0.0249432	0.129783	-0.224163	0.0317045	0.15596	-0.229595	0.171631	0.59673	-0.294228	0.00693523
MAPK6	0	2	0	1	Consistent.ANCG	-0.19996	0.107452	0.294063	-0.290412	0.0956801	0.425033	-0.277907	0.0104814	0.212052	-0.517418	0.00103987	0.0594067	-0.237648	0.0105458	0.0629172	-0.272959	0.0696533	0.237958	-0.252184	0.0117965	0.113189	-0.42418	0.00888436	0.0719385	-0.170361	0.0628429	0.234615	-0.149143	0.286486	0.677912	-0.0869644	0.370819	0.5569	-0.418854	0.00246687	0.0453102	-0.336495	0.0010395	0.0367107	-0.15276	0.366725	0.729561	-0.242119	0.0274347
MAPK8	0	3	0	2	Consistent.ANCG	-0.325931	0.00757078	0.082238	-0.366684	0.0329192	0.326107	-0.238911	0.0286226	0.246923	-0.494732	0.00185362	0.0671116	-0.128665	0.170558	0.333791	-0.328293	0.0276863	0.147724	-0.214028	0.0334014	0.183167	-0.565305	0.000266672	0.0161117	-0.256027	0.00476538	0.0581792	-0.181293	0.193889	0.604559	-0.280963	0.00322483	0.0446603	-0.43605	0.00154861	0.0383035	-0.288836	0.00523315	0.0693855	-0.355906	0.0306231	0.458118	-0.433283	4.28606e-05
MAPK8IP1	0	4	0	1	Consistent.ANCG	-0.301282	0.0139608	0.107424	-0.178259	0.313143	0.638677	-0.212672	0.0521074	0.277749	-0.265849	0.111753	0.289591	-0.286874	0.00188114	0.0270795	0.124136	0.416536	0.641178	-0.267665	0.00739607	0.0961315	0.0429534	0.800713	0.896812	-0.223113	0.0143072	0.103229	-0.250405	0.0705386	0.441605	-0.307313	0.00121562	0.0320539	-0.419135	0.0024487	0.0452983	-0.290285	0.00500122	0.0678372	-0.0437383	0.797147	0.936021	-0.333698	0.00204987
MAPKAPK5	0	2	0	1	Consistent.ANCG	-0.301603	0.0138542	0.106881	-0.103277	0.561083	0.800774	-0.239921	0.0279366	0.245041	-0.168551	0.318655	0.510578	-0.176154	0.0596792	0.172753	-0.463202	0.00135421	0.0360263	-0.222684	0.0267301	0.16525	-0.160088	0.343906	0.562821	-0.112359	0.221774	0.472237	-0.00168569	0.990442	0.997891	-0.304146	0.00137346	0.0333146	-0.325997	0.0208685	0.118973	-0.26295	0.0113292	0.0964426	-0.247184	0.140224	0.574906	-0.306862	0.00477755
MARCH4	0	5	0	2	Consistent.ANCG	-0.300194	0.0143268	0.108157	-0.32934	0.0571733	0.367104	-0.289007	0.00767001	0.203842	-0.3066	0.0649366	0.220202	-0.326592	0.0003677	0.0156639	-0.0686531	0.654075	0.813447	-0.302913	0.00230671	0.0593627	-0.460833	0.00409959	0.0499031	-0.362782	4.65908e-05	0.00603624	-0.321548	0.0188839	0.28213	-0.396222	2.18766e-05	0.00811507	-0.492869	0.000276598	0.0192498	-0.347846	0.000679898	0.0327901	-0.345727	0.0360898	0.462127	-0.372434	0.000525909
MARK1	0	2	0	1	Consistent.ANCG	-0.325963	0.00756442	0.082238	-0.301201	0.0834421	0.409142	-0.133804	0.224968	0.478049	-0.349284	0.0340957	0.162395	-0.244212	0.00853298	0.0557369	-0.395598	0.00714994	0.0738094	0.00881471	0.930995	0.96882	-0.553895	0.000375773	0.0183823	-0.0686946	0.45596	0.690787	-0.27839	0.0435415	0.377192	-0.142106	0.142353	0.309472	-0.382031	0.00618636	0.0658309	-0.194791	0.0627878	0.221571	-0.325196	0.0495364	0.482634	-0.286352	0.00867945
MAT2B	0	2	0	1	Consistent.ANCG	-0.278636	0.0234838	0.137307	-0.375577	0.0286046	0.320227	-0.204823	0.0616264	0.288851	-0.442781	0.00606287	0.09042	-0.203258	0.0293551	0.112313	-0.598032	1.43627e-05	0.00763706	-0.00414802	0.967497	0.985978	-0.324066	0.0503793	0.182588	-0.0459644	0.618126	0.80125	0.11386	0.416911	0.761685	0.0351147	0.718258	0.831249	-0.188757	0.189253	0.384332	-0.181784	0.0828728	0.256969	-0.21218	0.207397	0.619738	-0.371432	0.000545929
MCFD2	0	1	0	2	Consistent.ANCG	-0.343232	0.00478136	0.0677662	-0.362076	0.0353547	0.333303	-0.213392	0.0512982	0.276566	-0.636644	2.27545e-05	0.0380615	-0.145698	0.120262	0.266327	-0.356226	0.0163161	0.111853	-0.0424109	0.676816	0.842585	-0.311482	0.060569	0.202971	-0.0904582	0.325822	0.581102	-0.132769	0.343268	0.712448	-0.229539	0.0168628	0.0959746	-0.42798	0.00193264	0.0409203	-0.211152	0.0433365	0.183468	-0.347083	0.0353187	0.461083	-0.416416	9.01778e-05
MCHR1	0	1	0	1	Consistent.ANCG	-0.252621	0.0407159	0.178963	-0.258343	0.140154	0.476551	-0.226873	0.0379577	0.258081	-0.344745	0.0366568	0.167809	-0.247602	0.00763265	0.0529611	-0.343624	0.0208272	0.126891	-0.0605598	0.551539	0.762393	-0.157883	0.350679	0.569397	-0.0520319	0.572484	0.770631	-0.231888	0.0947659	0.484895	-0.280309	0.00330016	0.0450976	-0.415196	0.00271539	0.0472437	-0.196662	0.0602562	0.21712	-0.212735	0.206183	0.61929	-0.27621	0.0114841
ME2	0	1	0	1	Consistent.ANCG	-0.132127	0.290264	0.506091	-0.121375	0.494106	0.760928	0.0536219	0.628075	0.789654	-0.0465017	0.784624	0.874491	-0.0543254	0.564185	0.708895	-0.365022	0.0136834	0.103035	-0.329292	0.000874308	0.0380497	-0.577636	0.000181461	0.0137516	-0.177666	0.0522172	0.211562	-0.305568	0.0260788	0.319032	0.0301138	0.757032	0.857	0.0899352	0.534525	0.711948	-0.0123905	0.906681	0.954481	-0.0792551	0.641016	0.876646	-0.252208	0.021437
MED6	0	1	0	1	Consistent.ANCG	-0.24174	0.0505253	0.200666	-0.36745	0.0325275	0.324405	-0.180403	0.100559	0.338408	-0.275128	0.0993362	0.271884	-0.246321	0.00796226	0.0539225	-0.483874	0.000758339	0.0280585	0.123406	0.223627	0.483592	-0.0600626	0.723994	0.851158	-0.0371338	0.687197	0.844796	0.22395	0.106951	0.497944	-0.244725	0.0106922	0.0766104	-0.0954734	0.509554	0.691678	-0.141947	0.177099	0.389475	-0.0439867	0.796019	0.935886	-0.323169	0.00288286
MEGF9	0	1	0	1	Consistent.ANCG	-0.0567316	0.650946	0.799564	-0.0613824	0.730203	0.886107	-0.131155	0.234365	0.487378	-0.157835	0.350825	0.540846	-0.106648	0.25662	0.43497	-0.434151	0.00288503	0.0498802	-0.223141	0.0264117	0.164648	-0.442375	0.00611509	0.0606508	-0.0535785	0.561107	0.765143	-0.069965	0.618613	0.864017	0.0604965	0.533973	0.696216	-0.0338274	0.815596	0.901068	0.000670383	0.99494	0.997214	-0.355086	0.0310369	0.458118	-0.154588	0.162893
MEIS3	0	2	0	1	Consistent.ANCG	-0.0997247	0.425639	0.629358	-0.273002	0.11825	0.453974	-0.162379	0.140013	0.386895	-0.168936	0.317535	0.509576	-0.0645101	0.493375	0.654313	0.0384107	0.802194	0.904385	-0.302407	0.00234802	0.0594904	-0.245664	0.142759	0.334422	-0.35135	8.32752e-05	0.00758863	-0.202225	0.146456	0.551266	-0.42202	5.38732e-06	0.00467676	-0.463069	0.00070838	0.0280495	-0.1836	0.0797959	0.251366	-0.0510138	0.764292	0.923095	-0.25702	0.0189962
METAP1	0	3	0	2	Consistent.ANCG	-0.34141	0.00502446	0.0694645	-0.278024	0.111367	0.445414	-0.272407	0.0121816	0.216336	-0.616067	4.92239e-05	0.0380615	-0.330863	0.000304287	0.0154947	-0.455619	0.00166032	0.0388352	-0.113738	0.26231	0.524493	-0.45191	0.00498727	0.0549867	-0.0611423	0.50708	0.729887	-0.410148	0.00228729	0.152123	-0.207615	0.0310803	0.130809	-0.40013	0.0039877	0.0548566	-0.265926	0.0104039	0.0932109	-0.435435	0.00706796	0.439406	-0.463685	1.01128e-05
METTL2A	0	4	0	1	Consistent.ANCG	-0.393834	0.00106903	0.0382574	-0.426052	0.0119916	0.2716	-0.256002	0.0187504	0.229711	-0.46925	0.00339122	0.0783828	-0.0949487	0.312797	0.493427	-0.379253	0.0101907	0.088373	-0.268549	0.00719562	0.0945042	-0.394463	0.0156943	0.0980538	-0.143792	0.117154	0.333794	-0.153965	0.271013	0.667809	-0.198652	0.0393013	0.147864	-0.429402	0.00185935	0.040406	-0.363445	0.000369493	0.0265302	-0.310739	0.0612184	0.489784	-0.330787	0.00225523
METTL8	0	1	0	1	Consistent.ANCG	0.0674486	0.590509	0.759319	-0.050487	0.77675	0.90831	-0.0553409	0.617082	0.78254	-0.10246	0.546216	0.706832	-0.29959	0.00114316	0.0230504	-0.463752	0.00133407	0.0358373	-0.252117	0.0118198	0.113305	-0.363018	0.027223	0.129862	-0.12805	0.163385	0.399969	-0.245703	0.0761644	0.45143	-0.0558064	0.5662	0.720428	-0.251356	0.0782736	0.232054	-0.113026	0.283392	0.502717	-0.295891	0.0753844	0.508553	-0.0537497	0.629375
MKKS	0	2	0	1	Consistent.ANCG	-0.238373	0.0539259	0.207429	-0.43355	0.0104218	0.263823	-0.185266	0.0915665	0.326824	-0.419151	0.00981674	0.10366	-0.216112	0.0203566	0.091484	-0.38408	0.00919467	0.0835526	-0.0575908	0.571248	0.775421	-0.482636	0.0024833	0.0399605	-0.20534	0.0244571	0.137838	-0.184179	0.186769	0.599337	-0.163954	0.0899755	0.236729	-0.250416	0.0794331	0.234084	-0.170019	0.10517	0.29228	-0.230341	0.170205	0.595649	-0.397031	0.000202203
MKRN1	0	5	0	1	Consistent.ANCG	-0.343376	0.00476255	0.0677185	-0.314553	0.0700111	0.39123	-0.334231	0.00188831	0.176919	-0.492447	0.00196052	0.0671765	-0.292707	0.00150109	0.0248215	-0.499489	0.000477429	0.0226521	-0.135618	0.180755	0.431758	-0.135762	0.423024	0.634536	-0.31657	0.000427341	0.0162784	-0.109095	0.436798	0.769963	-0.31571	0.000873692	0.0287489	-0.323852	0.0217749	0.122245	-0.255112	0.014118	0.103494	-0.236073	0.159528	0.589535	-0.384073	0.000337694
MMADHC	0	2	0	1	Consistent.ANCG	-0.303297	0.0133038	0.104601	-0.37902	0.0270636	0.317756	-0.187831	0.0870862	0.323332	-0.473631	0.0030666	0.0760608	-0.145806	0.119984	0.265925	-0.430395	0.00316651	0.0520228	-0.12814	0.206228	0.464163	-0.49424	0.00187621	0.0351676	-0.21125	0.0205523	0.126204	-0.214937	0.122207	0.516679	-0.317893	0.00080055	0.0280828	-0.333018	0.0181216	0.110621	-0.297773	0.00394169	0.0619183	-0.301759	0.0695078	0.500546	-0.473707	6.09077e-06
MMD	0	4	0	1	Consistent.ANCG	-0.212285	0.0870403	0.264683	-0.426251	0.0119475	0.2716	-0.270642	0.0127757	0.218139	-0.496937	0.00175536	0.0671116	-0.293695	0.00144412	0.0246419	-0.189035	0.213629	0.446647	-0.057097	0.574558	0.777485	-0.451353	0.00504782	0.0553582	0.0605687	0.511081	0.732259	-0.177429	0.203723	0.613626	-0.414116	8.37936e-06	0.00533484	-0.651291	3.02739e-07	0.000384105	-0.431687	1.73546e-05	0.0122687	-0.396617	0.0150849	0.458118	-0.323624	0.00284139
MOB4	0	3	0	1	Consistent.ANCG	-0.320295	0.00874579	0.0868995	-0.301379	0.0832512	0.409142	-0.278425	0.0103326	0.212052	-0.471127	0.00324865	0.0777696	-0.186592	0.0458593	0.147074	-0.413662	0.00473438	0.0606751	-0.061341	0.546408	0.759071	-0.526616	0.000813146	0.0251633	-0.0601204	0.514218	0.733799	-0.0934265	0.505798	0.814687	-0.148025	0.1263	0.288092	-0.304475	0.0315676	0.145807	-0.316829	0.00209061	0.0490504	-0.286943	0.0850836	0.520192	-0.410325	0.000116842
MORF4L1	0	1	0	1	Consistent.ANCG	-0.213555	0.0851234	0.261847	-0.396891	0.0201221	0.296577	-0.179765	0.101789	0.339791	-0.371791	0.0234635	0.141093	-0.0745362	0.428546	0.598838	-0.490332	0.000627929	0.0261542	-0.017605	0.862685	0.939819	-0.291832	0.079672	0.238803	-0.0720109	0.43445	0.673987	-0.0187048	0.894243	0.971457	-0.137185	0.156839	0.328038	-0.368669	0.00842718	0.0764986	-0.109565	0.298493	0.517381	-0.0672411	0.692532	0.896947	-0.316328	0.00357531
MPC2	0	3	0	1	Consistent.ANCG	-0.272913	0.0266186	0.145283	-0.374933	0.0289003	0.320227	-0.254231	0.0196146	0.231231	-0.344117	0.0370233	0.168365	-0.266884	0.00393612	0.0380695	-0.349005	0.018787	0.120013	-0.183046	0.0697527	0.270071	-0.474127	0.00303162	0.0432557	-0.240414	0.00817033	0.0761734	-0.0918792	0.512901	0.819231	-0.204971	0.0333388	0.135876	-0.171534	0.233613	0.43485	-0.258655	0.0127913	0.100038	0.0253941	0.881405	0.964544	-0.411854	0.000109539
MPP5	0	1	0	1	Consistent.ANCG	0.0780768	0.533198	0.718628	-0.0440542	0.804607	0.92129	-0.0301783	0.785233	0.887893	-0.0182346	0.914695	0.952281	-0.0479632	0.610737	0.745196	-0.586032	2.34084e-05	0.00832177	0.00899145	0.929615	0.967925	-0.246969	0.140581	0.331629	0.121254	0.187089	0.430623	0.0190896	0.89208	0.97058	0.0746399	0.44265	0.62176	-0.121602	0.400217	0.59989	0.00749027	0.943507	0.974282	-0.239059	0.154161	0.585671	0.0832122	0.45452
MPP6	0	2	0	1	Consistent.ANCG	-0.276277	0.024736	0.140688	-0.362258	0.0352558	0.333303	-0.226461	0.0383173	0.258081	-0.451677	0.0050126	0.0863026	-0.270417	0.00346815	0.0360906	-0.384519	0.00910829	0.083416	-0.0447073	0.66037	0.832924	-0.523595	0.000882231	0.0260873	0.0505782	0.583274	0.777353	-0.103793	0.459539	0.786625	-0.0721329	0.458165	0.635681	-0.230203	0.107771	0.279055	-0.229939	0.0274557	0.144974	-0.436065	0.00697652	0.439406	-0.329999	0.00231388
MREG	0	2	0	1	Consistent.ANCG	-0.408893	0.000652708	0.0318514	-0.303454	0.0810469	0.406468	-0.105068	0.341519	0.582701	-0.45369	0.00479798	0.0852741	-0.197813	0.03408	0.122438	-0.130184	0.394015	0.621724	-0.166956	0.098595	0.319746	-0.17398	0.303088	0.522484	-0.301551	0.000816859	0.0238888	-0.0478501	0.733674	0.915432	-0.167476	0.0831909	0.225943	-0.41894	0.00246131	0.0452983	-0.0799013	0.448978	0.651716	-0.0423939	0.803258	0.938464	-0.120473	0.277978
MRPL1	0	1	0	1	Consistent.ANCG	-0.0786962	0.529945	0.716271	-0.332883	0.0543934	0.361008	-0.0764012	0.489724	0.696994	-0.328145	0.0473889	0.189487	-0.214043	0.0216207	0.094793	-0.448305	0.00201224	0.0423341	-0.0207912	0.838147	0.926568	-0.267991	0.108788	0.286135	-0.0663661	0.471409	0.701942	-0.169122	0.226044	0.632758	-0.16494	0.0880329	0.233996	-0.164006	0.255083	0.45903	-0.161978	0.122927	0.318548	-0.106497	0.530429	0.822343	-0.29339	0.00710491
MRPL15	0	4	0	1	Consistent.ANCG	-0.3916	0.00114799	0.0393854	-0.314707	0.0698666	0.39123	-0.269599	0.0131385	0.21865	-0.386866	0.0180118	0.128776	-0.333845	0.000266184	0.0145964	-0.430666	0.00314542	0.0519069	-0.0878274	0.387343	0.641643	-0.511677	0.00120822	0.029393	-0.100783	0.273405	0.531035	-0.168333	0.228249	0.634126	-0.164845	0.0882183	0.234297	-0.0476836	0.742282	0.856827	-0.129299	0.219298	0.437694	-0.0999109	0.556297	0.833779	-0.342536	0.00152544
MRPL3	0	1	0	1	Consistent.ANCG	-0.239993	0.0522668	0.20392	-0.380644	0.0263611	0.315988	-0.25525	0.0191133	0.230628	-0.357593	0.0297865	0.153723	-0.215827	0.0205269	0.0918532	-0.374997	0.0111444	0.0920912	-0.0979293	0.334881	0.596174	-0.554709	0.000366836	0.0182247	-0.117604	0.200812	0.447826	-0.183702	0.187934	0.601432	-0.242883	0.011316	0.0786763	-0.257341	0.0712048	0.219524	-0.261864	0.0116845	0.0976648	-0.160845	0.341598	0.716197	-0.365643	0.000675939
MRPL35	0	4	0	1	Consistent.ANCG	-0.379975	0.00165018	0.045882	-0.381175	0.0261345	0.315341	-0.232587	0.0332504	0.252912	-0.531603	0.000709556	0.0559972	-0.355499	9.66675e-05	0.0107732	-0.510078	0.000344418	0.0201171	-0.0635666	0.531919	0.749293	-0.442552	0.00609223	0.0606134	0.0116889	0.899171	0.957884	-0.155921	0.264898	0.663964	-0.123479	0.202957	0.385663	-0.306686	0.0302925	0.142843	-0.13385	0.203363	0.419442	-0.380301	0.0202388	0.458118	-0.414967	9.59521e-05
MRPL45	0	3	0	1	Consistent.ANCG	-0.270865	0.0278229	0.14726	-0.342176	0.0476102	0.348577	-0.245665	0.0242935	0.237779	-0.455489	0.00461304	0.0843412	-0.230989	0.0130021	0.070236	-0.366249	0.0133467	0.10154	-0.184763	0.0671272	0.263884	-0.462802	0.00392325	0.0489857	-0.360578	5.22008e-05	0.00627836	-0.315371	0.021435	0.295857	-0.261172	0.00633062	0.059918	-0.177534	0.217415	0.416376	-0.265968	0.0103915	0.0931928	-0.236269	0.159172	0.589099	-0.374776	0.000481687
MRPS10	0	1	0	1	Consistent.ANCG	-0.267957	0.0296115	0.151482	-0.451588	0.00734227	0.24834	-0.174225	0.112961	0.353345	-0.334744	0.0428544	0.180242	-0.160625	0.086373	0.217071	-0.240527	0.111482	0.310484	-0.155094	0.125311	0.361343	-0.499697	0.00163885	0.0331358	-0.167869	0.0668489	0.242918	-0.213046	0.125608	0.52042	-0.216496	0.0244191	0.115258	-0.231146	0.106297	0.277634	-0.256299	0.0136609	0.101772	-0.0987461	0.560932	0.836609	-0.325979	0.00263513
MRPS22	0	2	0	1	Consistent.ANCG	-0.0714191	0.568777	0.744248	-0.36819	0.032153	0.324287	-0.186717	0.0890109	0.324948	-0.387921	0.0176738	0.128124	-0.155574	0.0968653	0.233206	-0.405032	0.00578097	0.0666561	-0.0170783	0.866756	0.941411	-0.567796	0.00024702	0.0157948	-0.011829	0.897968	0.957228	-0.24219	0.0805946	0.460584	-0.116625	0.229363	0.415544	-0.202073	0.159339	0.349261	-0.176642	0.0921046	0.271281	-0.256764	0.125011	0.560083	-0.292621	0.00726378
MRPS35	0	2	0	1	Consistent.ANCG	-0.325219	0.00771106	0.0823536	-0.497854	0.00273445	0.206157	-0.210976	0.0540551	0.279844	-0.4666	0.00360174	0.0789176	-0.239612	0.00990393	0.0608034	-0.519845	0.000252406	0.0177925	0.0301928	0.766721	0.891614	-0.429816	0.00793048	0.0680971	-0.157918	0.0849567	0.278186	-0.105342	0.45283	0.782419	-0.217171	0.0239667	0.114383	-0.314638	0.0260537	0.132714	-0.255145	0.0141052	0.103447	-0.223789	0.183027	0.603168	-0.479677	4.46862e-06
MSANTD3	0	3	0	2	Consistent.ANCG	-0.241492	0.0507699	0.201105	0.000754675	0.99662	0.998983	-0.2349	0.0314896	0.250653	-0.0614916	0.717693	0.829256	-0.180036	0.0541862	0.163108	-0.433915	0.00290205	0.0499491	-0.443066	4.37917e-06	0.00744463	-0.176051	0.297278	0.516137	-0.201187	0.0275661	0.147538	-0.142784	0.30776	0.689199	-0.288944	0.00242279	0.0409623	-0.451386	0.00100127	0.0318098	-0.269374	0.00941518	0.0884866	-0.280133	0.0930917	0.529981	-0.259632	0.017774
MSL1	0	2	0	1	Consistent.ANCG	-0.384166	0.00145003	0.043171	-0.236789	0.177553	0.513139	-0.210343	0.0547967	0.281146	-0.569591	0.000233675	0.0448452	-0.185627	0.0470139	0.149585	-0.170971	0.261467	0.498629	-0.058837	0.562935	0.76933	-0.099247	0.558937	0.738355	-0.187855	0.0399137	0.180366	-0.178438	0.201121	0.612048	-0.26221	0.00611789	0.0592783	-0.384181	0.00587936	0.0643988	-0.291443	0.00482243	0.0664442	-0.394266	0.0157513	0.458118	-0.205086	0.0628987
MSL3	0	1	0	1	Consistent.ANCG	-0.223199	0.0716354	0.239123	-0.0765501	0.66698	0.857678	-0.132168	0.230738	0.483807	-0.275266	0.0991602	0.271776	0.0637624	0.498409	0.658173	-0.181787	0.232032	0.467238	-0.0835524	0.410954	0.660199	-0.557918	0.000333445	0.0174898	-0.280618	0.00190621	0.0360149	-0.289118	0.0357559	0.350132	-0.220687	0.0217252	0.108686	-0.260033	0.0681952	0.21459	-0.142412	0.175671	0.387576	-0.155598	0.357783	0.724968	-0.142207	0.199685
MTMR2	0	2	0	2	Consistent.ANCG	0.0475734	0.704451	0.833862	-0.0315484	0.859414	0.946335	-0.129975	0.238639	0.49183	-0.214667	0.201995	0.397021	-0.160092	0.0874358	0.218858	-0.509435	0.000351422	0.0201171	-0.342426	0.000521756	0.0309562	-0.633511	2.56835e-05	0.00651728	-0.255261	0.00489676	0.0590403	-0.475349	0.000322016	0.108883	-0.0812736	0.403056	0.587487	-0.266541	0.0613361	0.201811	-0.136663	0.19394	0.407653	-0.222986	0.184645	0.603176	-0.060546	0.586625
MTMR4	0	1	0	1	Consistent.ANCG	-0.0435247	0.728588	0.849101	-0.149023	0.400262	0.696405	-0.141359	0.199626	0.451402	-0.338996	0.0401235	0.175222	-0.152144	0.104545	0.244591	-0.155341	0.308233	0.544952	-0.0958902	0.34509	0.604226	-0.109044	0.520585	0.7101	-0.140674	0.125398	0.346568	-0.268564	0.0518423	0.403724	-0.141058	0.14535	0.313102	-0.436324	0.0015369	0.0382925	-0.204077	0.0510255	0.199435	-0.323522	0.0507897	0.483675	-0.198897	0.0714483
MTMR6	0	2	0	1	Consistent.ANCG	-0.0126735	0.919553	0.958791	-0.389652	0.0227306	0.306372	-0.194663	0.0759967	0.308296	-0.357809	0.0296811	0.153672	-0.236703	0.0108677	0.064061	-0.325187	0.0292829	0.152075	-0.122342	0.227678	0.487573	-0.516986	0.00105178	0.0276656	-0.0601101	0.514291	0.733799	-0.182004	0.192118	0.604183	-0.094719	0.329516	0.519801	-0.340733	0.0154629	0.103299	-0.220151	0.0349714	0.163878	-0.183424	0.277178	0.67369	-0.284859	0.0090502
MTMR9	0	3	0	1	Consistent.ANCG	-0.318588	0.00913161	0.0886607	-0.439682	0.009271	0.256068	-0.222268	0.0421442	0.263407	-0.446947	0.00554957	0.0887853	-0.159466	0.088696	0.220731	-0.377115	0.0106607	0.0900329	-0.232545	0.020544	0.14593	-0.558899	0.000323796	0.0174898	-0.181288	0.0475265	0.200559	-0.286589	0.0374786	0.357499	-0.300387	0.00158488	0.0349617	-0.387928	0.00537579	0.0622658	-0.273416	0.00836166	0.0843531	-0.351663	0.0328129	0.460313	-0.414614	9.74102e-05
MTOR	0	3	0	1	Consistent.ANCG	-0.183653	0.139922	0.337705	-0.0850417	0.632512	0.838311	-0.198695	0.0700021	0.299123	-0.370393	0.0240319	0.142109	-0.165124	0.0778099	0.203585	-0.130883	0.391459	0.619171	-0.122552	0.226873	0.486801	-0.0912628	0.59113	0.761904	-0.0444139	0.630036	0.808136	-0.276837	0.0447755	0.380881	-0.310763	0.0010626	0.0304279	-0.45288	0.000958572	0.0317199	-0.153726	0.143456	0.347455	-0.240505	0.15161	0.583718	-0.311076	0.00420392
MTPN	0	6	0	1	Consistent.ANCG	-0.512162	1.10358e-05	0.0121815	-0.230597	0.189495	0.524236	-0.300212	0.00552742	0.190012	-0.608086	6.54482e-05	0.0380615	-0.313045	0.000658272	0.0190818	-0.381391	0.00973854	0.0859986	-0.24099	0.0162657	0.131011	-0.251277	0.133567	0.321378	-0.170211	0.0630786	0.234874	-0.124149	0.375777	0.733413	-0.280228	0.0033095	0.0451878	-0.293049	0.0388909	0.160889	-0.34728	0.000694718	0.0329129	-0.276199	0.0979744	0.532453	-0.435857	3.81274e-05
MTX2	0	1	0	1	Consistent.ANCG	-0.207238	0.0949951	0.275805	-0.339184	0.0497157	0.35206	-0.177946	0.105358	0.344101	-0.258764	0.121996	0.303919	-0.247566	0.00764162	0.0529611	-0.440952	0.00243105	0.0457994	-0.144977	0.152212	0.396224	-0.459445	0.00422793	0.0506798	-0.0958579	0.297653	0.554618	-0.204283	0.142304	0.544965	-0.0771355	0.427503	0.609049	-0.108783	0.452055	0.646847	-0.10837	0.303822	0.523024	0.0710868	0.67588	0.890237	-0.340148	0.0016536
MYO16	0	3	0	1	Consistent.ANCG	-0.290268	0.0180669	0.120794	-0.193276	0.273431	0.605844	-0.259029	0.0173489	0.227915	-0.402105	0.0136214	0.115393	0.114014	0.225027	0.400767	-0.13562	0.374389	0.60636	-0.277285	0.00545899	0.0827654	-0.453482	0.00481981	0.0542277	-0.179665	0.049584	0.205002	-0.217198	0.118233	0.51158	-0.371773	7.44522e-05	0.0114012	-0.446842	0.00114179	0.033535	-0.382625	0.000167135	0.0206235	-0.377809	0.0211426	0.458118	-0.352577	0.00107901
MYO5A	0	4	0	1	Consistent.ANCG	-0.372488	0.0020704	0.0504427	-0.314543	0.0700206	0.39123	-0.21132	0.0536555	0.27909	-0.380392	0.0202065	0.13489	-0.299694	0.00113839	0.0230388	-0.212265	0.161556	0.380291	-0.243023	0.0153595	0.127674	-0.370026	0.0241829	0.121838	-0.221739	0.0149337	0.105941	-0.214007	0.123871	0.518164	-0.280608	0.00326557	0.0448974	-0.491595	0.000288456	0.0194061	-0.288872	0.00522728	0.0693855	-0.188155	0.264757	0.664113	-0.431159	4.71729e-05
MYO5B	0	3	0	1	Consistent.ANCG	-0.362128	0.00280947	0.0560332	-0.0326674	0.854479	0.944244	-0.234687	0.0316484	0.251223	-0.428919	0.00807616	0.0974457	-0.0859216	0.361226	0.538801	-0.179176	0.238922	0.475596	-0.0466475	0.646599	0.825397	-0.041881	0.805592	0.899502	-0.0675124	0.463768	0.695462	-0.0845518	0.547209	0.831711	-0.284344	0.00285975	0.0431571	-0.469841	0.000576345	0.0259924	-0.316076	0.00214534	0.0495697	-0.271483	0.104082	0.53925	-0.291508	0.00749906
NAA30	0	2	0	2	Consistent.ANCG	-0.325274	0.00770012	0.0823536	-0.484062	0.00372329	0.225779	-0.164953	0.133756	0.378741	-0.622428	3.90057e-05	0.0380615	-0.135713	0.148134	0.304046	-0.357051	0.0160522	0.110641	-0.108944	0.283086	0.546236	-0.466245	0.00363077	0.0472179	-0.0886709	0.335511	0.589806	-0.129126	0.356788	0.719751	-0.158953	0.100356	0.252022	-0.342923	0.0147716	0.100887	-0.246246	0.0179729	0.116164	-0.327837	0.0476097	0.481533	-0.39456	0.000223343
NALCN	0	5	0	1	Consistent.ANCG	-0.125052	0.317092	0.532759	-0.210907	0.231185	0.561172	-0.25015	0.0217376	0.233066	-0.317221	0.0557363	0.204292	-0.289175	0.00172187	0.0262724	-0.305305	0.0414107	0.181415	-0.368444	0.000175211	0.0200689	-0.47875	0.0027219	0.0412639	-0.345501	0.000111148	0.00848735	-0.27961	0.0425918	0.373278	-0.24847	0.00951639	0.0723	-0.328835	0.0197187	0.11595	-0.286581	0.00561331	0.0718835	-0.307412	0.0641933	0.495057	-0.368111	0.000617414
NARS	0	3	0	2	Consistent.ANCG	-0.225519	0.0686605	0.23426	-0.382017	0.025779	0.314634	-0.216785	0.047623	0.270751	-0.410255	0.0116705	0.109123	-0.270576	0.00344831	0.0360115	-0.544377	0.000110772	0.0141634	-0.237407	0.0179762	0.136996	-0.488585	0.00215351	0.0372993	-0.245472	0.00688522	0.0700204	-0.296028	0.0313799	0.340346	-0.17678	0.0672179	0.201069	-0.319947	0.0235096	0.125572	-0.173907	0.0973349	0.27945	-0.245324	0.14333	0.57703	-0.362756	0.000750801
NAV3	0	2	0	1	Consistent.ANCG	-0.304773	0.0128396	0.103004	-0.322481	0.0628741	0.378484	-0.277059	0.0107293	0.212052	-0.489194	0.002122	0.0678298	-0.193801	0.0379592	0.130655	-0.230646	0.127429	0.334897	-0.00155582	0.987806	0.994279	-0.429142	0.00803962	0.0686105	-0.162257	0.0766299	0.262281	-0.217294	0.118067	0.511342	-0.35754	0.000145401	0.0140248	-0.578559	1.07842e-05	0.00433842	-0.271641	0.00881077	0.0860929	-0.258016	0.123118	0.559382	-0.406053	0.00013971
NBEA	0	6	0	1	Consistent.ANCG	-0.426837	0.000351565	0.0251847	-0.366242	0.0331465	0.326789	-0.237889	0.0293317	0.247058	-0.415629	0.0105183	0.106472	-0.31431	0.000624145	0.0187262	-0.191297	0.208099	0.439478	-0.188265	0.0620205	0.254279	-0.274583	0.100035	0.273006	-0.230795	0.0112093	0.0898382	-0.154705	0.268687	0.665341	-0.303415	0.00141245	0.0339726	-0.419537	0.00242278	0.0452884	-0.323532	0.00165606	0.0442049	-0.252283	0.131967	0.567852	-0.395677	0.000213549
NCALD	0	5	0	2	Consistent.ANCG	-0.394571	0.00104407	0.0380154	-0.10595	0.550933	0.794442	-0.286518	0.00823508	0.205357	-0.351216	0.033051	0.160525	-0.122522	0.192074	0.361817	-0.562716	5.73294e-05	0.0111989	-0.138891	0.170359	0.419077	-0.473455	0.00307911	0.0436343	0.0231107	0.802163	0.911091	-0.169677	0.224502	0.631753	-0.282119	0.00309561	0.0444406	-0.36252	0.00967506	0.0820395	-0.168976	0.107354	0.295559	-0.228117	0.174483	0.599535	-0.373784	0.000499983
NCAM2	0	4	0	3	Consistent.ANCG	-0.121328	0.331831	0.546339	-0.36084	0.0360324	0.33342	-0.221948	0.0424493	0.263416	-0.373539	0.0227686	0.139761	-0.0654814	0.486877	0.64909	-0.498598	0.000490489	0.0231809	-0.141826	0.161417	0.408806	-0.566453	0.000257449	0.0157948	0.0756433	0.411569	0.657284	-0.0714734	0.611048	0.861211	-0.321494	0.000692013	0.02707	-0.416112	0.00265115	0.0465164	-0.344087	0.000783906	0.033599	-0.276169	0.0980123	0.532453	-0.296215	0.00654741
NCOA4	0	1	0	1	Consistent.ANCG	-0.0132449	0.915939	0.956958	-0.1093	0.538336	0.785293	-0.0362359	0.743487	0.864084	-0.0491852	0.772514	0.867251	0.0188559	0.841469	0.905937	-0.276844	0.0656168	0.230077	-0.28992	0.00360484	0.0717503	-0.641883	1.85281e-05	0.00545718	-0.22837	0.0121166	0.0942438	-0.266809	0.0534519	0.406464	0.0451742	0.642477	0.775997	-0.00939298	0.948381	0.972375	-0.0312096	0.767741	0.873801	-0.0823993	0.627791	0.870589	0.0226814	0.838721
NDC1	0	2	0	1	Consistent.ANCG	-0.047635	0.704086	0.833683	-0.41656	0.0142605	0.276956	-0.320351	0.00297039	0.180335	-0.52226	0.000914398	0.0579364	-0.0286003	0.761573	0.854051	-0.477187	0.000918426	0.0305163	0.0285814	0.778843	0.898689	-0.435387	0.00707511	0.0644483	-0.0842387	0.360319	0.611164	-0.0769063	0.58414	0.850114	-0.302944	0.0014381	0.0341453	-0.402833	0.0037268	0.0532618	-0.293593	0.00450542	0.0654735	-0.425515	0.00865002	0.439406	-0.139179	0.209527
NDFIP1	0	5	0	1	Consistent.ANCG	-0.348999	0.00407881	0.0633483	-0.436206	0.00990923	0.258204	-0.282853	0.00913343	0.210401	-0.433919	0.00729233	0.094042	-0.311258	0.000709404	0.0196509	-0.38106	0.00980744	0.0861363	-0.244297	0.014814	0.125032	-0.515399	0.00109655	0.0280846	-0.32734	0.000262879	0.0129818	-0.193599	0.164835	0.574305	-0.250522	0.0089216	0.070173	-0.279164	0.0496126	0.181645	-0.281634	0.00653442	0.0767901	-0.240735	0.151207	0.583214	-0.394707	0.000222034
NDFIP2	0	3	0	1	Consistent.ANCG	-0.123432	0.32345	0.538985	-0.387368	0.0236096	0.309061	-0.21477	0.0497789	0.273867	-0.364732	0.0264518	0.14686	-0.263837	0.00438437	0.0397888	-0.26573	0.0776851	0.252879	-0.143983	0.155074	0.399932	-0.534256	0.000659366	0.0233067	-0.164738	0.0721713	0.253513	-0.245838	0.0759988	0.45118	-0.168207	0.0818343	0.223955	-0.268514	0.0593698	0.198629	-0.191679	0.0671908	0.229291	-0.133107	0.432235	0.76646	-0.379652	0.000400354
NDN	0	4	0	1	Consistent.ANCG	-0.308427	0.0117506	0.0990364	-0.277793	0.111677	0.445686	-0.38722	0.00027392	0.110196	-0.356388	0.0303825	0.154754	-0.241153	0.0094244	0.0589114	-0.255567	0.090186	0.275468	-0.289623	0.00364091	0.0719015	-0.576731	0.000186756	0.0137516	-0.252117	0.0054709	0.0628391	-0.324114	0.0179028	0.279554	-0.354921	0.000163905	0.0146133	-0.282338	0.0469719	0.176522	-0.390549	0.000118687	0.0203993	-0.163572	0.333367	0.71093	-0.408374	0.000126819
NDUFA5	0	3	0	1	Consistent.ANCG	-0.231302	0.061674	0.221284	-0.422982	0.0126893	0.2716	-0.177747	0.105753	0.344804	-0.448269	0.00539472	0.0873742	-0.255264	0.00590039	0.0460395	-0.423805	0.0037189	0.0550143	-0.103815	0.3065	0.569643	-0.631695	2.75343e-05	0.00653911	-0.140005	0.127223	0.350051	-0.168966	0.226479	0.632758	-0.141784	0.14327	0.310563	-0.368997	0.00836463	0.0763509	-0.226777	0.0297179	0.151426	-0.112982	0.505543	0.809949	-0.402736	0.000160247
NDUFA9	0	4	0	1	Consistent.ANCG	-0.315934	0.00976128	0.0911506	-0.426951	0.0117935	0.2716	-0.248527	0.0226344	0.235763	-0.365503	0.0261107	0.146117	-0.26928	0.00361292	0.0368547	-0.452873	0.0017855	0.0399649	-0.235985	0.0186973	0.139671	-0.427525	0.00830705	0.0696608	-0.24542	0.00689752	0.0700204	-0.142097	0.310117	0.691056	-0.279808	0.00335885	0.0454105	-0.310498	0.0281938	0.13787	-0.144692	0.168785	0.379076	-0.138089	0.415046	0.757917	-0.364963	0.000692938
NDUFAF4	0	4	0	2	Consistent.ANCG	-0.417609	0.000485347	0.0287907	-0.311236	0.0731777	0.395164	-0.257363	0.0181087	0.228968	-0.464946	0.0037388	0.0794379	-0.370319	4.62815e-05	0.00803545	-0.396863	0.00695143	0.0725677	-0.0804692	0.428492	0.674255	-0.569364	0.000235328	0.0154028	-0.0707781	0.442378	0.680355	-0.301658	0.0281528	0.32965	-0.207223	0.0314066	0.131644	-0.429921	0.00183326	0.040174	-0.28953	0.00512093	0.0686147	-0.207653	0.217483	0.628274	-0.408576	0.000125752
NDUFAF5	0	6	0	1	Consistent.ANCG	-0.407704	0.000679192	0.032447	-0.41918	0.0136008	0.274128	-0.347203	0.00121312	0.168593	-0.401223	0.0138483	0.116241	-0.365405	5.9321e-05	0.00909992	-0.332199	0.0257813	0.142125	-0.238509	0.0174345	0.136093	-0.418932	0.00985917	0.0760604	-0.299593	0.000886654	0.0248293	-0.224541	0.106004	0.497563	-0.331838	0.000450819	0.0239572	-0.425846	0.00204736	0.0422598	-0.302503	0.00338057	0.058942	-0.296754	0.074497	0.507276	-0.429169	5.15736e-05
NDUFB5	0	3	0	2	Consistent.ANCG	-0.27825	0.0236853	0.138181	-0.466789	0.00538618	0.241103	-0.221372	0.043002	0.264083	-0.43802	0.00669917	0.0918505	-0.27074	0.00342785	0.0358522	-0.43975	0.00250639	0.0464946	-0.13973	0.167767	0.415921	-0.665199	7.0717e-06	0.0037433	-0.179849	0.0493463	0.204526	-0.277981	0.0438641	0.378397	-0.133412	0.16867	0.343421	-0.291081	0.0402826	0.16357	-0.217538	0.0372477	0.169386	-0.159338	0.3462	0.717894	-0.321413	0.00304804
NECAB1	0	2	0	1	Consistent.ANCG	-0.0253469	0.839903	0.91509	-0.273161	0.118027	0.453666	-0.13295	0.227969	0.481511	-0.241975	0.149048	0.335078	-0.278562	0.00257389	0.0314007	-0.295224	0.0489733	0.199498	-0.209776	0.037162	0.193914	-0.489572	0.00210264	0.0370919	-0.0854193	0.353602	0.606018	-0.331457	0.0153306	0.265055	0.0185349	0.848999	0.914836	-0.0972491	0.501675	0.685553	-0.0692798	0.511688	0.70092	-0.0649232	0.702638	0.90079	-0.246273	0.0248119
NELL1	0	5	0	1	Consistent.ANCG	-0.353843	0.00356098	0.0604964	-0.130329	0.462547	0.739372	-0.177225	0.106798	0.346098	-0.276474	0.0976267	0.26986	-0.188989	0.043093	0.141533	-0.169859	0.264631	0.502166	-0.286872	0.00399115	0.0733891	-0.505347	0.00142136	0.0312647	-0.292523	0.00118648	0.0291202	-0.229837	0.097805	0.487576	-0.287479	0.00255498	0.0418073	-0.331568	0.0186622	0.112285	-0.183006	0.0807925	0.2532	-0.167936	0.32045	0.702254	-0.39886	0.000187761
NETO2	0	5	0	1	Consistent.ANCG	-0.224112	0.0704514	0.237439	-0.197949	0.261775	0.593583	-0.237917	0.0293115	0.247058	-0.518614	0.00100756	0.0588554	-0.252497	0.00648077	0.0483901	-0.0108559	0.943576	0.976615	0.0322099	0.751626	0.883181	-0.351392	0.0329569	0.14396	0.00296138	0.974392	0.98951	-0.189942	0.173114	0.583441	-0.330653	0.000473867	0.0241963	-0.494197	0.000264712	0.018624	-0.418495	3.30452e-05	0.0133374	-0.463596	0.00385406	0.439406	-0.383042	0.00035145
NEU3	0	2	0	1	Consistent.ANCG	-0.33822	0.00547656	0.0723548	-0.0961486	0.58856	0.814694	-0.322953	0.00273287	0.180335	-0.342042	0.0382552	0.170905	-0.259423	0.00511492	0.0429778	-0.208025	0.170293	0.390982	-0.207961	0.0388716	0.197386	-0.100663	0.553313	0.735108	-0.125743	0.171167	0.410652	-0.266887	0.05338	0.406464	-0.254442	0.00787574	0.0663373	-0.466044	0.000647336	0.0274511	-0.285457	0.0058119	0.0728985	-0.436715	0.0068833	0.439406	-0.211071	0.0554385
NF1	0	1	0	1	Consistent.ANCG	-0.2102	0.0902595	0.269066	-0.103443	0.560448	0.800417	-0.269866	0.0130445	0.21865	-0.553685	0.000378112	0.052226	-0.175918	0.0600264	0.173268	-0.399405	0.006567	0.0707949	-0.248381	0.0131767	0.119755	-0.455167	0.00464572	0.0530655	-0.134389	0.143359	0.373475	-0.3116	0.0231313	0.304678	-0.264867	0.00560216	0.0569875	-0.503011	0.000196858	0.0169134	-0.235837	0.0236253	0.13379	-0.500351	0.00161225	0.412297	-0.253891	0.0205547
NIPA1	0	1	0	2	Consistent.ANCG	0.189512	0.127501	0.32169	-0.000661904	0.997036	0.999004	-0.0362499	0.743392	0.864034	-0.0863671	0.611263	0.753499	-0.206928	0.0264944	0.106197	-0.441431	0.00240161	0.0457324	-0.253362	0.0113953	0.112285	-0.250455	0.134885	0.323276	-0.0252684	0.784125	0.901656	-0.255254	0.0650883	0.432541	-0.166549	0.0849355	0.229138	-0.473529	0.000514178	0.0250913	-0.080142	0.447609	0.650704	-0.300676	0.0705652	0.503203	-0.0197834	0.859101
NIPA2	0	2	0	1	Consistent.ANCG	-0.310361	0.011207	0.0964606	-0.120607	0.496862	0.762608	-0.20391	0.0628201	0.291042	-0.539664	0.000566709	0.0533673	-0.224398	0.0159112	0.0790011	-0.463141	0.00135644	0.0360276	-0.148557	0.142237	0.383976	-0.372629	0.023128	0.118728	-0.00652233	0.943635	0.977151	-0.218954	0.115215	0.509336	-0.16914	0.08013	0.221236	-0.389413	0.00518692	0.0612845	-0.210519	0.0439832	0.185019	-0.387777	0.0177195	0.458118	-0.283937	0.00928619
NKAIN2	0	3	0	1	Consistent.ANCG	-0.00583932	0.962886	0.982274	0.0721931	0.684934	0.865271	-0.115587	0.295096	0.542984	-0.229412	0.171984	0.363353	-0.163393	0.0810191	0.208346	-0.419533	0.00412063	0.0580102	-0.34527	0.000465182	0.0295104	-0.381275	0.0198946	0.1096	-0.314714	0.000463808	0.0169335	-0.23084	0.0963105	0.486523	-0.265026	0.0055724	0.0568406	-0.504699	0.00018583	0.0169134	-0.261502	0.0118049	0.0978571	-0.114022	0.501608	0.807633	-0.166945	0.131431
NLE1	0	4	0	1	Consistent.ANCG	-0.319164	0.00899991	0.0880496	-0.473959	0.00463134	0.237676	-0.313453	0.003692	0.180335	-0.507245	0.00135422	0.0632702	-0.313438	0.000647483	0.0190349	-0.159822	0.294313	0.531115	-0.090624	0.372348	0.628031	0.156178	0.355971	0.574725	-0.14937	0.103464	0.311128	-0.135331	0.33395	0.707498	-0.435096	2.53067e-06	0.00364203	-0.545457	4.19649e-05	0.00969274	-0.412641	4.36066e-05	0.0144192	-0.254325	0.128761	0.563647	-0.422106	7.0472e-05
NLK	0	4	0	1	Consistent.ANCG	-0.272833	0.0266652	0.145354	-0.326101	0.059812	0.37095	-0.249695	0.0219859	0.233066	-0.444965	0.00578894	0.0901629	-0.327224	0.000357605	0.0156639	-0.393626	0.00746926	0.0751665	-0.256012	0.0105364	0.109231	-0.598634	9.08191e-05	0.0107768	-0.212576	0.0197543	0.123594	-0.479958	0.00027609	0.107989	-0.298254	0.00171759	0.0362982	-0.373869	0.00748309	0.0729037	-0.230786	0.0268753	0.143447	-0.269493	0.106745	0.542482	-0.407265	0.000132838
NNT	0	7	0	1	Consistent.ANCG	-0.452752	0.000135109	0.0187683	-0.389674	0.0227223	0.306372	-0.134205	0.223569	0.476305	-0.513848	0.00114192	0.0611523	-0.27621	0.00280788	0.0327725	-0.420275	0.00404821	0.0575614	-0.317921	0.00134253	0.0454698	-0.448426	0.00537653	0.0566648	-0.300183	0.000865055	0.0244738	-0.180153	0.196757	0.607507	-0.279044	0.00345014	0.0459895	-0.478624	0.000438242	0.0233507	-0.173064	0.0989938	0.282639	-0.422805	0.00913144	0.439406	-0.380773	0.000383522
NOMO2	0	1	0	1	Consistent.ANCG	-0.236988	0.0553772	0.209766	-0.118371	0.504931	0.767517	-0.185277	0.0915473	0.326824	-0.407201	0.0123718	0.111509	-0.199496	0.0325553	0.119482	-0.114528	0.453779	0.673023	-0.201434	0.0455719	0.214055	-0.134671	0.426796	0.637836	-0.107975	0.240451	0.494044	-0.190076	0.172806	0.582927	-0.212712	0.0270911	0.12093	-0.416224	0.00264337	0.0465164	-0.188037	0.0726575	0.239109	-0.238421	0.155296	0.586	-0.181074	0.101377
NOP9	0	1	0	1	Consistent.ANCG	-0.0533254	0.67066	0.812789	0.0791766	0.656243	0.851819	-0.0344936	0.755425	0.87212	-0.171615	0.309809	0.502762	-0.0231277	0.806193	0.883016	-0.198031	0.19223	0.419261	-0.17587	0.0816374	0.291316	-0.0595648	0.726193	0.852757	-0.0359458	0.696706	0.851197	-0.345334	0.0113232	0.241062	-0.140519	0.14691	0.314965	-0.472735	0.000527026	0.025164	0.0314407	0.76607	0.872825	-0.278001	0.0957135	0.531216	0.0398467	0.7206
NPAS2	0	2	0	1	Consistent.ANCG	-0.205581	0.0977271	0.279748	-0.202903	0.24978	0.581863	-0.148641	0.177204	0.42908	-0.283231	0.0893802	0.258331	-0.340598	0.000195616	0.0129222	-0.207811	0.170744	0.391038	0.0838068	0.409525	0.658758	-0.258451	0.122464	0.304867	0.211927	0.0201415	0.124611	6.42774e-05	0.999636	0.999757	-0.307204	0.00122077	0.0320539	-0.462012	0.000731278	0.0282475	-0.291313	0.00484212	0.0664442	-0.148144	0.381553	0.740206	-0.232622	0.0343219
NPTX2	0	1	0	1	Consistent.ANCG	-0.185196	0.136564	0.333752	-0.190648	0.280132	0.611196	-0.266408	0.0143043	0.221576	-0.179111	0.288826	0.483399	-0.129522	0.167707	0.330129	-0.406843	0.00554604	0.0654806	-0.0142148	0.88894	0.951224	-0.136182	0.421579	0.633752	0.0275454	0.765212	0.891847	-0.0566085	0.687234	0.894087	-0.295315	0.00191695	0.0375512	-0.482897	0.000382535	0.0225527	-0.215464	0.0391419	0.173549	-0.00868629	0.959306	0.988675	-0.246738	0.0245322
NPTXR	0	2	0	1	Consistent.ANCG	-0.275675	0.0250642	0.141462	-0.313666	0.0708472	0.392174	-0.263122	0.0155979	0.223516	-0.319472	0.0539271	0.202061	-0.0891515	0.343391	0.523056	0.0276613	0.856862	0.934789	-0.0805088	0.428264	0.674025	0.218438	0.193994	0.399369	-0.146347	0.110718	0.322065	-0.0691486	0.622723	0.86538	-0.346958	0.000234425	0.0174213	-0.47044	0.000565805	0.0258515	-0.278316	0.00722458	0.0803643	-0.125914	0.457737	0.782159	-0.29979	0.0058974
NRCAM	0	3	0	1	Consistent.ANCG	-0.375833	0.00187207	0.0481714	-0.421769	0.0129745	0.272612	-0.213897	0.0507365	0.275302	-0.408883	0.0119814	0.110335	-0.229088	0.0137894	0.0729564	-0.213241	0.159592	0.378533	-0.314034	0.00154872	0.0480163	-0.746661	1.11746e-07	0.000848869	-0.181958	0.0466981	0.198823	-0.262934	0.0571503	0.412894	-0.180335	0.0618127	0.191319	-0.32055	0.0232347	0.124836	-0.141471	0.178572	0.391358	-0.387323	0.0178647	0.458118	-0.274243	0.0121114
NREP	0	6	0	1	Consistent.ANCG	-0.451557	0.000141444	0.0187683	-0.427996	0.0115665	0.270992	-0.23867	0.0287882	0.246923	-0.494082	0.00188352	0.0671116	-0.157246	0.0932872	0.227615	-0.414219	0.0046729	0.0600701	-0.25815	0.0098852	0.10619	-0.380364	0.0202166	0.110232	-0.305876	0.000680189	0.0217003	-0.313519	0.0222544	0.299644	-0.39353	2.51551e-05	0.00836992	-0.666016	1.30313e-07	0.000336875	-0.385301	0.000149031	0.0203993	-0.39706	0.014962	0.458118	-0.426765	5.74011e-05
NRIP3	0	5	0	1	Consistent.ANCG	-0.223316	0.0714824	0.239018	-0.2263	0.198109	0.531662	-0.222911	0.0415381	0.262576	-0.341984	0.0382898	0.170921	-0.286911	0.00187849	0.0270795	-0.137677	0.36712	0.599597	-0.233154	0.0202064	0.145476	-0.438883	0.00657979	0.0622666	-0.232799	0.010505	0.0868087	-0.389399	0.00395194	0.176909	-0.314798	0.000906035	0.0288254	-0.503274	0.000195097	0.0169134	-0.325342	0.00155369	0.0433431	-0.325404	0.0493827	0.482634	-0.318944	0.00329468
NRSN1	0	4	0	1	Consistent.ANCG	-0.317876	0.009297	0.0893617	-0.213133	0.226184	0.55606	-0.193694	0.0774978	0.309728	-0.459392	0.00423287	0.0809433	-0.31175	0.000694975	0.0195101	-0.197687	0.19302	0.420335	-0.104546	0.303088	0.566989	0.183626	0.27664	0.495013	-0.123662	0.17842	0.420167	0.112518	0.42246	0.764989	-0.302376	0.00146962	0.0344005	-0.554816	2.89985e-05	0.00839126	-0.261803	0.0117046	0.0976648	-0.175524	0.298748	0.687359	-0.208022	0.0591435
NRXN3	0	4	0	1	Consistent.ANCG	-0.199929	0.107509	0.294073	-0.178407	0.312734	0.638238	-0.251761	0.0208769	0.232199	-0.333041	0.04399	0.182856	-0.331779	0.000292079	0.0151973	-0.156037	0.306045	0.54226	-0.0623925	0.539538	0.755125	-0.0901384	0.595728	0.764724	-0.174185	0.0570793	0.22314	-0.0437827	0.755579	0.923149	-0.285487	0.002745	0.0425341	-0.417836	0.00253394	0.0457206	-0.33474	0.00110845	0.0377898	-0.275713	0.0985901	0.532749	-0.405302	0.000144137
NUBPL	0	1	0	1	Consistent.ANCG	-0.289176	0.0185254	0.122223	-0.254909	0.14569	0.482554	-0.118582	0.282673	0.531328	-0.55453	0.000368786	0.052045	-0.0812156	0.388219	0.563818	-0.618194	6.038e-06	0.00551339	-0.151329	0.134862	0.375269	-0.346689	0.0355413	0.149914	-0.119762	0.192611	0.437245	-0.114712	0.413411	0.759247	-0.23108	0.0161208	0.0935928	-0.369159	0.00833402	0.0761559	-0.268344	0.00970151	0.0900488	-0.394765	0.0156076	0.458118	-0.110126	0.321639
NUCB2	0	1	0	1	Consistent.ANCG	0.0477714	0.703278	0.833457	-0.153053	0.387492	0.687419	0.0294834	0.790063	0.890785	-0.0275366	0.871479	0.927965	-0.291113	0.00159733	0.0256537	-0.480756	0.000829587	0.0291132	-0.294044	0.00313535	0.0683149	-0.396833	0.0150249	0.0960135	-0.257609	0.00450377	0.0562992	-0.201168	0.148622	0.553605	-0.036854	0.704933	0.82165	0.0295121	0.838785	0.914252	-0.212467	0.0420198	0.180912	0.141154	0.404664	0.752103	-0.0371525	0.738789
NUDT15	0	1	0	2	Consistent.ANCG	-0.258756	0.0359185	0.166416	-0.0900276	0.612617	0.827349	-0.24667	0.0236995	0.236909	-0.293156	0.0782532	0.24166	-0.22634	0.0150008	0.0762006	-0.503897	0.000417275	0.0213068	0.0552093	0.587293	0.786714	-0.0231724	0.891716	0.948534	-0.0205105	0.824039	0.922723	0.108959	0.437375	0.770321	-0.192718	0.0456891	0.161858	-0.437996	0.00146691	0.0373382	-0.222137	0.0333205	0.16009	0.000949233	0.995551	0.998086	-0.315689	0.00364703
NUDT21	0	2	0	2	Consistent.ANCG	-0.289251	0.0184937	0.122144	-0.436264	0.00989833	0.258204	-0.226928	0.0379096	0.258081	-0.574992	0.000197331	0.0433971	-0.206129	0.0270961	0.107589	-0.488472	0.000663242	0.0267497	-0.181574	0.0720702	0.274266	-0.445032	0.0057807	0.0591818	-0.0823484	0.371237	0.622211	-0.0669068	0.634069	0.871237	-0.0915543	0.346003	0.535464	-0.270442	0.0574979	0.195379	-0.289007	0.00520532	0.0692679	-0.230492	0.169918	0.595417	-0.382361	0.000360806
NUDT4	0	1	0	1	Consistent.ANCG	-0.44672	0.000169958	0.0205323	-0.267278	0.126477	0.462152	-0.222198	0.042211	0.263407	-0.40558	0.0127584	0.112958	-0.110003	0.241871	0.419103	-0.446028	0.00213455	0.0433674	-0.1097	0.279739	0.543144	-0.138794	0.412644	0.626065	-0.134108	0.144205	0.374394	0.0123771	0.929907	0.980286	-0.159902	0.098316	0.249251	-0.250429	0.0794164	0.234084	-0.29477	0.00433987	0.0643143	-0.237451	0.157035	0.587199	-0.272808	0.0125874
NUP93	0	3	0	1	Consistent.ANCG	-0.344672	0.00459655	0.0670069	-0.358451	0.0373724	0.33408	-0.265049	0.0148278	0.221932	-0.315875	0.056841	0.206142	-0.335228	0.000250057	0.0142222	-0.199043	0.189922	0.416455	-0.199091	0.0481999	0.221328	-0.480186	0.00263152	0.0407686	-0.225835	0.0131335	0.098735	-0.369042	0.00654168	0.202057	-0.28133	0.00318324	0.0445847	-0.268997	0.0588964	0.197889	-0.223418	0.0322911	0.157484	-0.265909	0.111669	0.550963	-0.262818	0.0163754
NUS1	0	2	0	3	Consistent.ANCG	-0.179097	0.150193	0.350046	-0.347798	0.0438468	0.344637	-0.224644	0.0399384	0.261096	-0.578863	0.00017449	0.0428442	-0.210954	0.0236329	0.0995661	-0.46398	0.00132581	0.0358373	-0.0177419	0.861629	0.938996	-0.619295	4.37702e-05	0.00785603	-0.0614298	0.505081	0.728282	-0.143439	0.305522	0.688238	-0.230875	0.0162179	0.0939178	-0.385091	0.00575338	0.0639032	-0.313784	0.00232001	0.051433	-0.26689	0.110304	0.548608	-0.353384	0.00104888
NXPE3	0	1	0	1	Consistent.ANCG	0.221871	0.0733839	0.242079	0.121364	0.494144	0.760928	0.0482108	0.663206	0.814131	0.0246898	0.884672	0.935453	-0.16934	0.0704168	0.191031	-0.332123	0.0258177	0.142202	-0.249719	0.0126762	0.117925	-0.521799	0.000925718	0.0264582	-0.0566274	0.539002	0.750951	-0.249673	0.0713913	0.443346	-0.0223522	0.818389	0.895479	-0.0815081	0.573633	0.739862	0.0245114	0.816596	0.902611	-0.197139	0.242197	0.647981	0.0636969	0.567263
OCIAD1	0	3	0	1	Consistent.ANCG	-0.189088	0.12837	0.32306	-0.464628	0.00563347	0.241103	-0.189697	0.0839385	0.318537	-0.408399	0.0120926	0.110501	-0.276082	0.00282116	0.0328036	-0.333491	0.0251759	0.13999	-0.0910975	0.369845	0.625857	-0.503704	0.0014818	0.0315998	-0.148013	0.106673	0.315939	-0.145669	0.297985	0.683108	-0.208155	0.0306352	0.12963	-0.237972	0.0960815	0.261804	-0.236726	0.0230895	0.132265	-0.116298	0.493051	0.803675	-0.41493	9.61027e-05
OLA1	0	4	0	1	Consistent.ANCG	-0.338723	0.00540293	0.0719436	-0.328224	0.0580718	0.368466	-0.205545	0.0606953	0.288319	-0.368143	0.0249709	0.144211	-0.292008	0.00154263	0.0251921	-0.323639	0.0301068	0.154026	-0.158349	0.117481	0.350068	-0.493268	0.00192151	0.0358118	-0.281424	0.00184719	0.0353862	-0.191453	0.169656	0.579481	-0.248415	0.0095326	0.0723565	-0.3011	0.0336007	0.150434	-0.274472	0.00810419	0.0830568	-0.141263	0.404296	0.752103	-0.460521	1.18295e-05
OLFM1	0	3	0	1	Consistent.ANCG	-0.275755	0.0250204	0.141462	-0.37877	0.0271731	0.317756	-0.243408	0.0256733	0.23971	-0.34648	0.0356598	0.166045	-0.241667	0.00926919	0.0583627	-0.2147	0.156687	0.374613	0.0616067	0.544668	0.757994	0.133147	0.432094	0.642478	0.0867918	0.345893	0.599218	0.026061	0.853045	0.956247	-0.353101	0.000178024	0.0157022	-0.416239	0.00264234	0.0465164	-0.149211	0.155733	0.363677	-0.0756002	0.656528	0.883326	-0.302324	0.00547194
OLFM3	0	3	0	1	Consistent.ANCG	-0.29778	0.0151689	0.110769	-0.34348	0.0467146	0.34786	-0.202668	0.0644733	0.292633	-0.328493	0.0471404	0.189251	-0.273097	0.0031471	0.0341053	-0.22924	0.129832	0.338247	-0.15564	0.123969	0.358916	-0.481843	0.00253045	0.0403174	-0.12539	0.172381	0.412032	-0.320439	0.0193222	0.283733	-0.131971	0.173361	0.349348	-0.257544	0.0709737	0.219145	-0.230837	0.0268408	0.143412	-0.249023	0.137204	0.573276	-0.261134	0.0171026
OMG	0	1	0	1	Consistent.ANCG	0.151471	0.224724	0.440213	-0.204143	0.246835	0.578068	-0.0202405	0.854997	0.925046	-0.0952884	0.574796	0.728331	-0.0813453	0.387459	0.563062	-0.128139	0.401549	0.628859	-0.191091	0.0581342	0.244655	-0.52143	0.000934884	0.0264948	0.0592763	0.520154	0.738141	-0.176392	0.206421	0.615192	0.0821719	0.39786	0.582097	-0.0260915	0.857264	0.924768	-0.000960879	0.992747	0.996493	-0.0155622	0.927161	0.978394	0.0393143	0.724182
OPA1	0	3	0	1	Consistent.ANCG	-0.253599	0.0399174	0.177274	-0.441947	0.0088741	0.256068	-0.24223	0.0264199	0.241557	-0.522714	0.000903337	0.0579364	-0.319274	0.000505325	0.0176956	-0.341345	0.0217459	0.130239	-0.242639	0.015527	0.128139	-0.457941	0.00437092	0.0517545	-0.181629	0.0471037	0.199837	-0.220492	0.112621	0.507948	-0.187814	0.0515985	0.172595	-0.44129	0.00133727	0.0359632	-0.293833	0.00447117	0.065321	-0.342859	0.0377659	0.466504	-0.418518	8.23696e-05
OR13E1P	0	4	0	1	Consistent.ANCG	-0.410078	0.00062722	0.031103	-0.0840243	0.636604	0.841094	-0.321828	0.00283337	0.180335	-0.35001	0.0337001	0.161819	-0.187542	0.0447455	0.144854	-0.00142834	0.99257	0.996781	-0.223943	0.0258616	0.163246	0.0691491	0.684251	0.825909	-0.130885	0.154184	0.388379	-0.0783	0.577325	0.846578	-0.291268	0.00222577	0.0402349	-0.445372	0.00119087	0.0341603	-0.362297	0.000386864	0.0268459	-0.386665	0.0180768	0.458118	-0.309283	0.00444007
ORC4	0	6	0	1	Consistent.ANCG	-0.409705	0.000635141	0.0313653	-0.524875	0.00143759	0.178368	-0.297304	0.00602533	0.19497	-0.528294	0.000776874	0.0564483	-0.292172	0.00153283	0.0250818	-0.56225	5.83242e-05	0.0111989	-0.115155	0.256373	0.519677	-0.337805	0.040874	0.161828	-0.213814	0.0190327	0.121301	-0.122228	0.383267	0.73842	-0.275097	0.00395857	0.0489817	-0.38632	0.00558701	0.0631457	-0.325907	0.00152293	0.0432049	-0.374562	0.0223697	0.458118	-0.384456	0.000332711
OSBPL1A	0	1	0	2	Consistent.ANCG	0.0432248	0.730386	0.850174	-0.0527553	0.76699	0.903115	-0.0915775	0.407394	0.636666	-0.351983	0.0326432	0.159626	-0.0293099	0.755841	0.850117	-0.280754	0.0617441	0.223041	-0.286971	0.00397802	0.0733257	-0.530174	0.00073796	0.0239134	-0.115105	0.210612	0.458663	-0.346902	0.0109331	0.240254	-0.165632	0.0866896	0.232096	-0.498531	0.00022907	0.0179161	-0.18522	0.0771275	0.246562	-0.255061	0.127622	0.562024	-0.0549253	0.621887
OXCT1	0	6	0	1	Consistent.ANCG	-0.482313	4.11621e-05	0.0141443	-0.346298	0.0448268	0.344637	-0.254161	0.0196495	0.231231	-0.463621	0.00385191	0.0798158	-0.303276	0.000985287	0.0214342	-0.331585	0.0260737	0.142782	-0.31628	0.00142632	0.0466802	-0.483636	0.00242499	0.0395235	-0.321	0.000350686	0.015063	-0.245805	0.0760391	0.45118	-0.273249	0.004219	0.0504627	-0.397354	0.00427227	0.055617	-0.312652	0.00241089	0.0515556	-0.260587	0.119296	0.557191	-0.466811	8.64846e-06
OXR1	0	3	0	1	Consistent.ANCG	-0.417081	0.000494252	0.0287956	-0.223582	0.203694	0.537203	-0.220254	0.0440927	0.265386	-0.434524	0.00720205	0.0937769	-0.201702	0.0306449	0.115453	-0.434476	0.00286177	0.0496744	-0.210257	0.036719	0.192706	-0.393928	0.0158489	0.0984484	-0.202048	0.0268949	0.146018	-0.237986	0.0861617	0.469594	-0.192871	0.0455148	0.161619	-0.363694	0.00942522	0.0808374	-0.21968	0.035373	0.164907	-0.235209	0.161105	0.589804	-0.431165	4.71587e-05
PAFAH1B1	0	6	0	1	Consistent.ANCG	-0.419259	0.000458458	0.0281525	-0.420338	0.0133176	0.27366	-0.269769	0.0130787	0.21865	-0.456685	0.00449355	0.0832005	-0.364031	6.35394e-05	0.00911321	-0.422959	0.00379565	0.0557509	-0.260626	0.0091753	0.104129	-0.324505	0.0500509	0.181877	-0.314962	0.000458773	0.0169335	-0.126304	0.367485	0.727559	-0.316223	0.000855955	0.0287047	-0.467524	0.000618787	0.0270007	-0.26606	0.0103638	0.0930791	-0.369743	0.0243003	0.458118	-0.481783	4.00052e-06
PAFAH1B2	0	2	0	1	Consistent.ANCG	-0.206555	0.0961138	0.277539	-0.257167	0.142032	0.478746	-0.126737	0.250641	0.503143	-0.407552	0.0122894	0.111195	-0.110048	0.241679	0.4189	-0.535721	0.000149204	0.0156749	-0.162919	0.107132	0.334854	-0.460603	0.00412063	0.0500853	-0.289979	0.00131523	0.030356	-0.250153	0.0708314	0.442286	-0.184245	0.0562846	0.182029	-0.388616	0.00528761	0.0618538	-0.147538	0.160474	0.369311	-0.208499	0.215573	0.627355	-0.225382	0.0404985
PAIP1	0	1	0	1	Consistent.ANCG	-0.0979148	0.434128	0.636829	-0.134721	0.447469	0.729659	-0.103189	0.350267	0.588666	-0.251702	0.132889	0.316104	-0.168999	0.0709928	0.192054	-0.446341	0.00211736	0.0433527	-0.109173	0.28207	0.545488	-0.450425	0.00515007	0.0558483	-0.120716	0.189067	0.433061	-0.0451893	0.747981	0.921307	-0.0110597	0.909553	0.950284	0.0895942	0.536081	0.712995	-0.11432	0.277884	0.497603	-0.0818244	0.630201	0.87133	-0.134679	0.224779
PAIP2	0	2	0	1	Consistent.ANCG	-0.380981	0.00160001	0.0454225	-0.35974	0.0366444	0.33342	-0.220359	0.0439895	0.265386	-0.423792	0.00895351	0.100868	-0.175088	0.0612651	0.17534	-0.553148	8.12285e-05	0.0131351	-0.191216	0.0579675	0.244344	-0.388884	0.0173698	0.102726	-0.16535	0.0711051	0.251298	-0.11726	0.403044	0.752356	-0.0653046	0.501912	0.670188	-0.216762	0.130531	0.309992	-0.223673	0.0320892	0.15687	-0.198536	0.238809	0.645511	-0.263176	0.0162244
PAM	0	4	0	1	Consistent.ANCG	-0.222667	0.072332	0.240276	-0.172956	0.327988	0.648974	-0.144634	0.189302	0.440201	-0.386438	0.0181506	0.129153	-0.296111	0.001313	0.0244373	-0.277988	0.0644645	0.227809	-0.259194	0.00958005	0.10529	-0.558499	0.000327693	0.0174898	-0.358982	5.66496e-05	0.00642264	-0.359928	0.00811611	0.21767	-0.162857	0.0921765	0.239967	-0.197827	0.168475	0.359906	-0.343433	0.000803433	0.0338921	-0.166234	0.325449	0.705568	-0.309083	0.00446711
PANX1	0	4	0	1	Consistent.ANCG	-0.338936	0.00537201	0.0718717	-0.119452	0.501022	0.765266	-0.280243	0.00982463	0.212052	-0.491025	0.00202973	0.0672051	-0.302789	0.00100494	0.0217241	-0.298523	0.0463847	0.193259	-0.315751	0.00145432	0.0471826	-0.253529	0.130005	0.316174	-0.213559	0.0191796	0.121813	-0.187362	0.179136	0.590652	-0.320887	0.000709315	0.0273352	-0.429343	0.00186234	0.0404177	-0.312152	0.00245208	0.0520172	-0.357313	0.0299241	0.458118	-0.325142	0.00270682
PAPPA2	0	2	0	1	Consistent.ANCG	-0.106633	0.39412	0.601785	-0.321098	0.0640759	0.380854	-0.20748	0.0582578	0.285303	-0.0595209	0.726387	0.835525	-0.0231858	0.805716	0.882728	-0.238092	0.115264	0.316755	-0.377144	0.000119096	0.0170533	-0.469918	0.0033399	0.0450414	-0.313128	0.000497236	0.0174498	-0.459228	0.000542427	0.113251	-0.256979	0.00725792	0.0642815	-0.160075	0.266805	0.471568	0.0526816	0.617961	0.775577	-0.268249	0.108434	0.546112	-0.177146	0.109134
PAPSS1	0	1	0	1	Consistent.ANCG	0.196978	0.112908	0.301832	-0.187631	0.287955	0.617576	-0.00332664	0.976041	0.988596	-0.0482566	0.776699	0.870126	-0.251909	0.0066105	0.0488502	-0.405873	0.00567088	0.0660894	-0.232969	0.0203083	0.145584	-0.581027	0.000162786	0.0132266	-0.169569	0.0640937	0.237191	-0.350894	0.00999168	0.230637	-0.150112	0.120983	0.281055	-0.248389	0.0819779	0.238179	0.0178032	0.866236	0.933268	-0.0120397	0.943618	0.983261	-0.127329	0.251336
PARG	0	1	0	1	Consistent.ANCG	-0.228124	0.0654389	0.228103	-0.277559	0.111992	0.445813	-0.145265	0.187359	0.43859	-0.276167	0.0980142	0.270523	-0.171212	0.0673223	0.185162	-0.300002	0.0452602	0.19078	0.0794895	0.434153	0.679177	-0.250384	0.134999	0.323456	-0.214508	0.0186389	0.120043	-0.0363838	0.795907	0.938063	-0.20753	0.0311508	0.130912	-0.412855	0.00288577	0.0486189	-0.166691	0.11226	0.303095	-0.286665	0.0854007	0.520192	-0.376279	0.000455132
PCDH10	0	2	0	1	Consistent.ANCG	-0.0480019	0.701913	0.832782	-0.34633	0.0448057	0.344637	-0.210318	0.054826	0.281146	-0.391357	0.0166096	0.125267	-0.197017	0.0348224	0.124186	-0.27545	0.0670432	0.232486	-0.106116	0.295846	0.558632	-0.369857	0.024253	0.121946	0.196127	0.0318031	0.159587	-0.133296	0.341339	0.711673	-0.332389	0.000440459	0.0237156	-0.44121	0.00134027	0.0359632	-0.265236	0.0106123	0.0937542	-0.39217	0.0163658	0.458118	-0.0114899	0.917888
PCDHA6	0	2	0	1	Consistent.ANCG	-0.241819	0.0504472	0.200553	-0.204065	0.24702	0.578249	-0.232261	0.0335053	0.253387	-0.341043	0.0388595	0.172623	-0.179991	0.0542473	0.163187	-0.229451	0.129468	0.337673	-0.0589687	0.56206	0.768791	-0.0473855	0.78063	0.885294	0.0108571	0.906312	0.961579	0.144406	0.30224	0.686195	-0.250959	0.00879916	0.0699526	-0.433838	0.00164647	0.0390469	-0.179318	0.0872037	0.26367	-0.335314	0.04248	0.472476	-0.284046	0.00925809
PCNP	0	1	0	1	Consistent.ANCG	-0.0682392	0.586152	0.755962	-0.25969	0.138026	0.475087	-0.0778716	0.481382	0.690788	-0.482925	0.00246636	0.0720004	-0.0688455	0.464725	0.630101	-0.503586	0.000421283	0.0213437	-0.103168	0.309539	0.572961	-0.42868	0.0081154	0.0689976	-0.132138	0.150246	0.382549	-0.101084	0.4714	0.79421	0.0245578	0.800824	0.884656	-0.256078	0.0726526	0.222078	-0.205887	0.0489596	0.194728	-0.145609	0.389842	0.74534	-0.17102	0.122142
PCNX	0	1	0	1	Consistent.ANCG	0.0768385	0.539731	0.722309	-0.0881041	0.620261	0.831417	-0.162907	0.138712	0.385019	-0.462805	0.00392299	0.0799741	-0.191011	0.0408695	0.136844	-0.33964	0.0224551	0.132277	-0.186225	0.0649556	0.260106	-0.307561	0.0640573	0.209914	-0.144234	0.116022	0.331715	-0.266645	0.0536047	0.406555	-0.106611	0.272129	0.461305	-0.423216	0.00219709	0.0436301	-0.23205	0.0260281	0.14071	-0.381915	0.0196712	0.458118	-0.087435	0.431869
PCP4L1	0	7	0	1	Consistent.ANCG	-0.354406	0.00350479	0.0601922	-0.254361	0.146588	0.483841	-0.305511	0.00471331	0.186345	-0.325138	0.0495796	0.1936	-0.305703	0.000892495	0.0211407	0.0166099	0.913762	0.962057	-0.274002	0.00606228	0.0864976	-0.432387	0.0075252	0.0662795	-0.295419	0.00105398	0.0270784	-0.273533	0.0474975	0.389569	-0.415895	7.59358e-06	0.00533484	-0.418237	0.00250735	0.0455305	-0.428469	2.03576e-05	0.0122687	-0.178601	0.290224	0.682388	-0.36332	0.000735597
PCYT1B	0	1	0	1	Consistent.ANCG	-0.0148798	0.905608	0.951284	-0.172233	0.330046	0.649926	0.085632	0.438638	0.659998	-0.061858	0.716081	0.828075	0.071357	0.448555	0.617376	-0.0492776	0.747864	0.870839	-0.407214	2.87606e-05	0.00964146	-0.519722	0.000978391	0.0270258	-0.222248	0.0146989	0.10505	-0.333227	0.0147602	0.261535	0.0979476	0.313222	0.501922	-0.00397159	0.978162	0.988591	0.155318	0.139307	0.340713	-0.172683	0.306762	0.693494	-0.0443424	0.690595
PDCD10	0	1	0	1	Consistent.ANCG	-0.181145	0.145509	0.344274	-0.194411	0.270569	0.602831	-0.149682	0.174155	0.425622	-0.284848	0.0874884	0.255314	-0.189108	0.042959	0.141267	-0.411028	0.00503471	0.0623748	-0.135699	0.180491	0.431284	-0.609124	6.30947e-05	0.00961338	0.0549016	0.551461	0.758932	-0.343662	0.0117524	0.244706	-0.0513042	0.597977	0.745249	0.0560371	0.699109	0.828681	-0.206443	0.0483383	0.193471	-0.0422246	0.804028	0.938554	-0.194849	0.0775309
PDCD2	0	1	0	1	Consistent.ANCG	-0.274455	0.0257414	0.142818	-0.359132	0.0369863	0.33342	-0.195555	0.0746367	0.306148	-0.341995	0.0382832	0.170921	-0.187199	0.0451455	0.145488	-0.480423	0.000837522	0.029123	-0.13191	0.193083	0.447381	-0.295531	0.0757573	0.231869	-0.201584	0.0272553	0.146889	-0.248599	0.0726594	0.446033	-0.254248	0.00792469	0.0665961	-0.295952	0.0369095	0.157228	-0.295435	0.00424871	0.0637655	-0.110359	0.515537	0.8128	-0.276462	0.0114061
PDE3A	0	1	0	1	Consistent.ANCG	0.0367541	0.769533	0.873062	0.0611014	0.731392	0.886507	-0.0183209	0.86862	0.93274	0.167344	0.322184	0.513848	0.100839	0.283587	0.463255	-0.0997692	0.514357	0.718413	-0.371861	0.000150749	0.0187935	-0.47098	0.00325963	0.0447009	-0.170965	0.0619015	0.232875	-0.39824	0.0031437	0.168351	0.0936229	0.335169	0.524902	0.046618	0.74785	0.860244	-0.111255	0.291052	0.510703	0.112198	0.508523	0.811107	-0.0195224	0.860941
PDHX	0	3	0	1	Consistent.ANCG	-0.364532	0.00261968	0.0546516	-0.382926	0.0253991	0.313288	-0.242759	0.0260823	0.240416	-0.540648	0.000551157	0.0533673	-0.283278	0.00215692	0.0287137	-0.411396	0.00499177	0.0621611	-0.215561	0.032127	0.180809	-0.539023	0.000577054	0.0222902	-0.263166	0.00368379	0.0509229	-0.323223	0.0182385	0.280038	-0.22704	0.0181297	0.0993271	-0.39172	0.004905	0.0596169	-0.299286	0.00375377	0.0609468	-0.472786	0.00312705	0.436219	-0.426044	5.92642e-05
PDSS2	0	2	0	1	Consistent.ANCG	-0.203811	0.100712	0.283859	-0.192744	0.274778	0.60589	-0.170751	0.120437	0.361771	-0.33908	0.0400709	0.175222	0.0448238	0.634309	0.764898	-0.527578	0.000196022	0.0161278	-0.164986	0.10269	0.327427	-0.441288	0.00625658	0.0610142	-0.281072	0.00187277	0.0356279	-0.30569	0.0260158	0.319032	-0.0129238	0.894391	0.942625	-0.09566	0.508723	0.691005	-0.0262128	0.804112	0.895327	-0.137858	0.415832	0.758541	-0.203042	0.065625
PGM2L1	0	5	0	1	Consistent.ANCG	-0.304247	0.0130035	0.103764	-0.317731	0.0670773	0.386303	-0.226839	0.0379868	0.258081	-0.344205	0.0369719	0.168365	-0.242275	0.00908838	0.0577626	-0.190603	0.209785	0.441464	-0.256496	0.0103857	0.108488	-0.479673	0.00266347	0.0408673	-0.304834	0.000711042	0.0223816	-0.332362	0.0150364	0.264843	-0.310474	0.00107468	0.0304675	-0.332772	0.0182124	0.110929	-0.315343	0.00219984	0.0501855	-0.230216	0.170444	0.595649	-0.38999	0.000267887
PGRMC1	0	4	0	1	Consistent.ANCG	-0.0111546	0.929168	0.963558	-0.396328	0.0203157	0.296577	-0.179377	0.102541	0.340863	-0.226816	0.17702	0.369966	-0.26024	0.00497202	0.042316	-0.368299	0.0127998	0.0993034	-0.191072	0.0581601	0.244655	-0.533668	0.00067021	0.0233636	-0.3574	6.14102e-05	0.00653195	-0.180838	0.19503	0.605576	-0.118948	0.220153	0.405216	-0.153458	0.287336	0.492295	-0.276657	0.00759334	0.0811593	-0.00872672	0.959117	0.988675	-0.32803	0.0024666
PGRMC2	0	1	0	1	Consistent.ANCG	-0.0594661	0.63529	0.790112	-0.306346	0.0780497	0.403749	-0.0568946	0.607216	0.776871	-0.423726	0.00896544	0.10087	-0.141641	0.131052	0.281859	-0.443404	0.00228358	0.0449596	0.125192	0.216946	0.475333	-0.361573	0.0278872	0.131608	-0.0887483	0.335088	0.589419	-0.0595784	0.671732	0.8875	-0.213734	0.0263456	0.119498	-0.306134	0.0306066	0.143579	-0.292573	0.0046533	0.0659207	-0.357659	0.0297542	0.458118	-0.172232	0.119478
PHACTR1	0	7	0	1	Consistent.ANCG	-0.443466	0.000192017	0.0207526	-0.345321	0.0454739	0.346282	-0.232696	0.0331654	0.25252	-0.533107	0.000680692	0.0553071	-0.333277	0.000273088	0.01472	-0.162695	0.285603	0.52295	-0.323893	0.00107395	0.0405895	-0.113764	0.502583	0.697543	-0.256362	0.00470886	0.0577457	-0.402562	0.00280471	0.164319	-0.281519	0.00316207	0.0444593	-0.501299	0.000208643	0.0172068	-0.316271	0.00213104	0.0494366	-0.337477	0.0410823	0.471231	-0.447606	2.20805e-05
PHAX	0	2	0	1	Consistent.ANCG	-0.121611	0.330694	0.545447	-0.341453	0.0481123	0.349663	-0.133589	0.225721	0.478847	-0.436881	0.00685958	0.0921054	-0.0217585	0.817461	0.890451	-0.529181	0.00018587	0.0159852	-0.148472	0.142468	0.384468	-0.229636	0.171552	0.371483	-0.0336787	0.714982	0.862811	-0.143469	0.305421	0.688145	-0.165265	0.0873993	0.233113	-0.241762	0.0907465	0.252705	-0.138591	0.187667	0.401341	-0.220033	0.190677	0.608296	-0.277725	0.0110208
PID1	0	5	0	1	Consistent.ANCG	-0.325314	0.0076923	0.0823536	-0.314343	0.0702085	0.39123	-0.218254	0.0461003	0.268321	-0.344578	0.0367542	0.168087	-0.265508	0.00413329	0.0388644	-0.297656	0.0470536	0.194903	-0.0999342	0.325031	0.58803	-0.309578	0.0622437	0.20617	-0.00839434	0.927497	0.969799	-0.0623062	0.657613	0.881342	-0.279973	0.00333935	0.0453362	-0.481754	0.000396772	0.0225743	-0.401541	7.27538e-05	0.0181818	-0.158195	0.349714	0.719799	-0.278546	0.0107763
PIGCP1	0	4	0	1	Consistent.ANCG	-0.353101	0.00363631	0.0607574	0.0365635	0.837343	0.936411	-0.183789	0.0942288	0.330439	-0.439181	0.00653898	0.0911594	-0.166953	0.074529	0.198079	-0.0843208	0.581835	0.764548	-0.219198	0.0292666	0.173009	-0.0500477	0.768633	0.877966	-0.106656	0.246277	0.501824	-0.155228	0.267052	0.664328	-0.301277	0.00153232	0.0347171	-0.498515	0.000229192	0.0179161	-0.316489	0.00211514	0.0493491	-0.244336	0.145001	0.577575	-0.3037	0.00525253
PIGK	0	1	0	1	Consistent.ANCG	0.152574	0.221327	0.436327	-0.185656	0.293152	0.621378	-0.237674	0.029482	0.247324	-0.298602	0.0726229	0.232053	-0.112376	0.231803	0.407941	-0.392141	0.00771762	0.0767759	-0.252824	0.011577	0.112671	-0.546763	0.000462742	0.0199829	-0.257324	0.00454988	0.0566386	-0.383834	0.00454992	0.184111	-0.117826	0.224569	0.410147	-0.259487	0.0687972	0.215853	-0.287873	0.00539275	0.0701861	-0.151893	0.369483	0.730996	-0.0538093	0.628995
PIGW	0	1	0	2	Consistent.ANCG	0.0509613	0.684474	0.822326	0.125797	0.478385	0.750347	-0.19718	0.0722081	0.302146	-0.535829	0.000631112	0.053659	-0.168399	0.0720151	0.194024	-0.465052	0.00128758	0.0353981	-0.204266	0.0425559	0.206524	-0.356447	0.0303527	0.138121	-0.0546825	0.553053	0.75999	-0.308915	0.0244067	0.312957	-0.285473	0.00274638	0.0425341	-0.436192	0.00154253	0.0383035	-0.163047	0.120442	0.314716	-0.262175	0.116981	0.555478	-0.135677	0.221332
PIP4K2A	0	1	0	1	Consistent.ANCG	0.323831	0.0079913	0.0840107	0.192742	0.274785	0.60589	0.113134	0.305529	0.55153	0.248324	0.138347	0.322803	0.0603903	0.521441	0.676844	0.0921215	0.547266	0.742954	-0.381263	9.88193e-05	0.0158245	-0.499828	0.0016335	0.0331358	-0.126186	0.169652	0.408682	-0.406177	0.00254647	0.160451	0.105654	0.276481	0.46543	0.0863731	0.550896	0.72264	0.197656	0.058945	0.214624	0.0982633	0.562859	0.837736	0.246595	0.0246183
PITPNA	0	5	0	1	Consistent.ANCG	-0.508191	1.32429e-05	0.0121815	-0.178777	0.311717	0.63766	-0.277678	0.0105477	0.212052	-0.478576	0.00273303	0.0741731	-0.196011	0.0357787	0.126232	-0.414155	0.00467988	0.0600701	-0.31512	0.00148841	0.0476648	-0.286941	0.0850861	0.248215	-0.221572	0.0150116	0.106175	-0.233816	0.091976	0.47985	-0.349958	0.000205086	0.0169135	-0.435125	0.00158889	0.0384672	-0.267751	0.00986977	0.0908302	-0.281787	0.0910952	0.527201	-0.364543	0.000703622
PITPNB	0	6	0	2	Consistent.ANCG	-0.492562	2.65577e-05	0.0121815	-0.1073	0.545838	0.790764	-0.311984	0.00386445	0.1808	-0.578128	0.000178634	0.0428442	-0.271933	0.00328303	0.0349583	-0.396575	0.00699631	0.0729438	-0.230977	0.0214367	0.148684	-0.298481	0.0727453	0.226175	-0.113975	0.215156	0.463712	-0.27585	0.0455748	0.383107	-0.348599	0.000217932	0.0169139	-0.550125	3.49483e-05	0.00909604	-0.338677	0.000959209	0.0357337	-0.422332	0.00921786	0.439406	-0.314338	0.00380288
PITPNM3	0	3	0	1	Consistent.ANCG	-0.289412	0.0184257	0.121872	-0.266106	0.128212	0.464674	-0.18181	0.09789	0.335634	-0.327709	0.0477017	0.190046	-0.298729	0.00118321	0.023375	-0.0508484	0.740102	0.866684	-0.125776	0.214791	0.472618	0.131147	0.439105	0.647354	-0.177938	0.0518529	0.210843	-0.137106	0.327592	0.70294	-0.310323	0.00108108	0.0304675	-0.425932	0.00204265	0.0422199	-0.335282	0.00108674	0.037421	-0.164246	0.33135	0.709869	-0.250244	0.0225075
PKIA	0	3	0	1	Consistent.ANCG	-0.388239	0.0012767	0.0409416	-0.378813	0.0271545	0.317756	-0.203286	0.0636473	0.291519	-0.51292	0.00116989	0.0618224	-0.326275	0.000372863	0.0156639	-0.278908	0.0635493	0.226389	-0.244907	0.0145585	0.123833	-0.53174	0.000706866	0.0236013	-0.245409	0.0069002	0.0700204	-0.153961	0.271027	0.667809	-0.0691592	0.476953	0.651014	-0.082102	0.570834	0.737763	-0.160531	0.126355	0.323618	-0.125885	0.457839	0.782159	-0.400302	0.000177058
PLA2G12A	0	2	0	1	Consistent.ANCG	-0.0263301	0.83378	0.911839	0.00581472	0.973964	0.989631	-0.0588265	0.595047	0.769073	-0.101041	0.551817	0.710402	-0.274398	0.0030011	0.0335574	-0.448167	0.00201948	0.0424046	-0.290678	0.0035141	0.0708577	-0.409411	0.011861	0.0839996	-0.229463	0.0117001	0.0925568	-0.172021	0.21807	0.625871	0.0062908	0.94848	0.972114	-0.0772821	0.593726	0.754811	-0.0761639	0.470541	0.667048	-0.31359	0.0587565	0.489784	-0.211351	0.0551078
PLAGL1	0	4	0	1	Consistent.ANCG	-0.293675	0.0166989	0.115776	-0.130127	0.463247	0.739645	-0.15782	0.151637	0.400033	-0.423838	0.00894527	0.100868	-0.127658	0.173957	0.338595	-0.183651	0.227199	0.461561	-0.370063	0.000163195	0.0192268	-0.330543	0.0456984	0.171971	-0.436799	6.11085e-07	0.000530486	-0.465044	0.000450729	0.108883	-0.291202	0.00223117	0.0402486	-0.475449	0.000484267	0.0245769	-0.344494	0.000771985	0.033548	-0.397194	0.0149252	0.458118	-0.156695	0.157166
PLCL1	0	2	0	1	Consistent.ANCG	0.226755	0.0671159	0.231131	0.0971252	0.584761	0.813447	-0.0309471	0.779898	0.885299	0.0149265	0.930129	0.960949	-0.0372045	0.693026	0.807086	-0.287498	0.055496	0.211544	-0.334797	0.000706127	0.0352967	-0.668187	6.21254e-06	0.0037433	-0.0983531	0.285196	0.543189	-0.379845	0.00502607	0.189337	0.0325205	0.73829	0.84504	-0.268308	0.0595723	0.198783	-0.0358954	0.734083	0.853847	-0.102411	0.54641	0.829514	0.0962875	0.386528
PLD5	0	1	0	1	Consistent.ANCG	0.160555	0.197813	0.408403	0.0745312	0.675277	0.861347	-0.105936	0.33752	0.579902	-0.333776	0.0434965	0.181788	-0.304047	0.000954891	0.021255	-0.515752	0.000287844	0.0185257	0.169973	0.0925706	0.309531	-0.135558	0.42373	0.635017	-0.00687543	0.940589	0.975769	0.074722	0.594894	0.853958	-0.176225	0.0680948	0.202335	-0.214665	0.134385	0.31512	-0.310048	0.00263231	0.0534635	-0.0366111	0.82967	0.94644	-0.162514	0.142134
PLEKHA1	0	1	0	1	Consistent.ANCG	0.0201606	0.872351	0.933898	-0.0515452	0.772193	0.905243	-0.0273587	0.804881	0.897717	-0.186155	0.269962	0.465609	-0.137995	0.141369	0.294822	-0.0904368	0.554648	0.748125	-0.081204	0.424274	0.671011	-0.516933	0.00105325	0.0276656	-0.0939501	0.307416	0.563204	-0.283984	0.0393246	0.363985	0.0132879	0.891433	0.94089	-0.102196	0.480059	0.668814	-0.0595241	0.573007	0.744648	-0.0647233	0.703513	0.901261	-0.106728	0.336885
PLEKHB2	0	7	0	1	Consistent.ANCG	-0.414593	0.000538216	0.0296047	-0.401878	0.0184738	0.287552	-0.303413	0.00502198	0.186512	-0.443879	0.00592377	0.0901629	-0.361209	7.30938e-05	0.00940971	-0.252578	0.0941451	0.282692	-0.237072	0.0181441	0.137468	-0.392186	0.0163612	0.0997639	-0.265885	0.00333369	0.0481909	-0.293543	0.0328991	0.341941	-0.32955	0.000496281	0.024805	-0.510182	0.000153776	0.0163638	-0.372295	0.000257796	0.0236227	-0.311023	0.0609697	0.489784	-0.48875	2.75963e-06
PLP1	0	1	0	1	Consistent.ANCG	0.154033	0.216887	0.431056	0.11559	0.515061	0.772966	0.0311561	0.77845	0.884829	0.140131	0.408111	0.59229	-0.0833996	0.375544	0.55207	-0.00524035	0.972746	0.988365	-0.394844	5.24653e-05	0.0116941	-0.530231	0.000736809	0.0239134	-0.195875	0.0320281	0.159946	-0.429472	0.00133135	0.129581	0.0459248	0.636955	0.77278	-0.0172983	0.905091	0.953233	0.117134	0.266145	0.486126	0.0414269	0.80766	0.938931	0.104199	0.348525
PMPCB	0	1	0	1	Consistent.ANCG	-0.240243	0.0520145	0.203375	-0.325714	0.0601341	0.371886	-0.165747	0.131867	0.375845	-0.396729	0.0150538	0.120461	-0.240153	0.00973316	0.0600818	-0.458349	0.00154368	0.038116	-0.0942424	0.353481	0.612235	-0.356326	0.0304131	0.138121	-0.261811	0.00387039	0.0521781	-0.167615	0.23027	0.636725	-0.17023	0.0781749	0.218434	-0.154573	0.283807	0.489298	-0.0981321	0.352045	0.567497	-0.303836	0.0675169	0.498342	-0.151864	0.170521
PMS2P5	0	2	0	1	Consistent.ANCG	-0.238898	0.0533838	0.206287	-0.218496	0.214438	0.546331	-0.0781345	0.479899	0.689559	-0.359722	0.0287577	0.151598	-0.163752	0.0803459	0.207358	-0.411843	0.00494	0.0617743	-0.215295	0.0323457	0.181135	-0.293845	0.0775222	0.234615	-0.142154	0.121431	0.340684	-0.158834	0.255962	0.655275	-0.175506	0.0692443	0.203913	-0.480116	0.000418008	0.0229057	-0.143403	0.172653	0.384363	-0.440244	0.00639516	0.439406	-0.385817	0.000315558
PNOC	0	4	0	1	Consistent.ANCG	-0.266004	0.030866	0.154461	0.0431649	0.808477	0.92252	-0.28775	0.00795096	0.204045	-0.322016	0.051939	0.198031	-0.134741	0.151087	0.308409	-0.0206398	0.892949	0.952302	-0.247251	0.0136132	0.120792	-0.340841	0.0389829	0.158098	-0.305921	0.000678877	0.0217003	-0.192979	0.166217	0.575511	-0.31793	0.000799338	0.0280828	-0.417869	0.00253174	0.0457206	-0.360505	0.00041549	0.0271948	-0.0684903	0.687107	0.894768	-0.285909	0.00878801
POLR2D	0	2	0	1	Consistent.ANCG	-0.354967	0.00344958	0.0601452	-0.151399	0.392705	0.690684	-0.212301	0.0525279	0.277749	-0.389764	0.017096	0.126905	-0.230136	0.0133504	0.0715254	-0.529072	0.000186542	0.0159852	-0.241744	0.0159245	0.129772	-0.236152	0.159383	0.357426	-0.103888	0.258823	0.515901	-0.255858	0.0644333	0.430081	-0.282873	0.00301375	0.0441748	-0.30637	0.0304717	0.143241	-0.277164	0.00747889	0.0811593	-0.249604	0.13626	0.573276	-0.0935119	0.400427
POLR2K	0	1	0	1	Consistent.ANCG	-0.167146	0.179786	0.387423	-0.367448	0.0325287	0.324405	-0.11332	0.304728	0.551124	-0.339024	0.0401059	0.175222	-0.157799	0.0921259	0.225569	-0.398453	0.00670876	0.071436	-0.0201529	0.843051	0.928815	-0.470752	0.0032767	0.0448514	-0.0462844	0.61568	0.799734	-0.0763166	0.587035	0.850876	0.0257638	0.791261	0.879302	-0.0246696	0.864968	0.929428	-0.0884315	0.401889	0.612512	0.222519	0.18559	0.603414	-0.357616	0.000903044
POM121	0	1	0	1	Consistent.ANCG	-0.281766	0.0219061	0.133204	0.159372	0.367959	0.67693	-0.262278	0.0159457	0.22414	-0.371073	0.0237541	0.141267	-0.205507	0.0275722	0.108668	0.0145332	0.924511	0.967323	0.00376069	0.97053	0.987142	0.310178	0.0617116	0.205133	0.0816143	0.375531	0.62591	0.022426	0.873361	0.964851	-0.294897	0.00194697	0.0379053	-0.420706	0.00234897	0.044923	-0.19289	0.0654488	0.225975	-0.320721	0.0529437	0.486199	-0.175305	0.112924
PPCS	0	1	0	1	Consistent.ANCG	-0.192368	0.121758	0.314137	-0.374741	0.0289889	0.320227	-0.179258	0.102773	0.340916	-0.406036	0.0126487	0.11265	-0.0401439	0.670134	0.79156	-0.354671	0.0168236	0.114296	-0.16012	0.113382	0.345167	-0.507601	0.00134193	0.0305928	-0.143107	0.118928	0.33664	-0.514512	8.10418e-05	0.081868	-0.134498	0.165199	0.33937	-0.113061	0.434359	0.630995	-0.228516	0.0284549	0.147869	-0.0588054	0.729552	0.910743	-0.29467	0.00684724
PPEF1	0	1	0	1	Consistent.ANCG	-0.356272	0.00332406	0.0596057	-0.093358	0.599476	0.819473	-0.248117	0.0228657	0.236079	-0.295456	0.0758359	0.237486	-0.149663	0.110393	0.253114	-0.0445017	0.77161	0.886338	0.0592253	0.560357	0.767808	0.248885	0.137428	0.327043	0.109985	0.231754	0.484653	0.21116	0.129068	0.525528	-0.253946	0.00800175	0.0668596	-0.469728	0.000578345	0.0259924	-0.284629	0.00596205	0.0739971	-0.200925	0.23309	0.641088	-0.280536	0.0102036
PPIL1	0	3	0	2	Consistent.ANCG	-0.412938	0.000569429	0.0300069	-0.329713	0.056876	0.367024	-0.259573	0.0171069	0.227648	-0.538223	0.000590196	0.0533673	-0.24089	0.00950478	0.0592263	-0.501835	0.00044451	0.0218858	-0.133479	0.187792	0.440102	-0.471371	0.0032305	0.0445044	-0.118896	0.195874	0.441418	-0.396751	0.00326867	0.16974	-0.0917502	0.344968	0.534573	-0.405161	0.00351431	0.0525521	-0.188102	0.0725568	0.239011	-0.412312	0.0112175	0.445881	-0.342575	0.00152342
PPM1A	0	1	0	1	Consistent.ANCG	-0.0265067	0.832681	0.911242	-0.285278	0.101963	0.433808	-0.0985106	0.372657	0.608214	-0.421352	0.00939887	0.102156	-0.129856	0.166603	0.328899	-0.488889	0.000655183	0.026749	-0.147657	0.144699	0.387435	-0.390688	0.0168125	0.100935	-0.0720281	0.43434	0.673987	-0.101951	0.467588	0.791665	-0.113027	0.24415	0.431989	-0.361404	0.00991773	0.083206	-0.161082	0.125041	0.321802	-0.237411	0.157107	0.587334	-0.149209	0.178208
PPM1E	0	4	0	1	Consistent.ANCG	-0.421672	0.00042158	0.0270288	-0.292793	0.0928681	0.421626	-0.279389	0.0100605	0.212052	-0.502613	0.00152319	0.0654714	-0.215332	0.0208252	0.0925351	-0.299779	0.0454287	0.191051	-0.256343	0.0104331	0.108707	-0.230254	0.170371	0.370043	-0.146691	0.109874	0.320699	-0.176047	0.207326	0.616161	-0.285871	0.00270738	0.0423636	-0.477173	0.000458766	0.0239744	-0.29975	0.00369778	0.0606815	-0.30918	0.062598	0.491076	-0.420258	7.6385e-05
PPP1R11	0	1	0	1	Consistent.ANCG	-0.368103	0.00235884	0.0527708	-0.218452	0.214534	0.54649	-0.241339	0.0269967	0.243284	-0.409862	0.0117589	0.109391	-0.174511	0.0621367	0.176721	-0.332823	0.0254877	0.141119	-0.0274631	0.787287	0.902676	-0.382932	0.0193201	0.107876	0.160481	0.0799546	0.268534	-0.209647	0.131897	0.530484	-0.252872	0.00828081	0.0680765	-0.445789	0.00117676	0.0340517	-0.174435	0.0963088	0.278351	-0.127594	0.451707	0.778675	-0.347506	0.001287
PPP1R14C	0	1	0	1	Consistent.ANCG	-0.303953	0.0130959	0.103917	-0.330323	0.0563912	0.365181	-0.212496	0.0523064	0.277749	-0.414629	0.0107249	0.106673	-0.0975225	0.2998	0.480378	-0.2497	0.0980821	0.288372	-0.183032	0.0697755	0.270096	-0.0966341	0.569382	0.746118	-0.160641	0.0796499	0.267947	-0.1393	0.319833	0.697149	-0.32692	0.000553738	0.0254974	-0.522435	9.95397e-05	0.0136817	-0.270129	0.00920987	0.0875548	-0.0878624	0.605083	0.860688	-0.264213	0.0157936
PPP1R16B	0	3	0	1	Consistent.ANCG	-0.148266	0.2348	0.451328	-0.138905	0.433354	0.71966	-0.0871576	0.430495	0.653876	-0.345363	0.0362991	0.167286	-0.356909	9.02629e-05	0.0103389	-0.10164	0.506461	0.712315	-0.223056	0.0264711	0.164698	-0.134733	0.426582	0.637785	-0.268947	0.00297549	0.0450556	-0.15051	0.282041	0.675317	-0.249065	0.00934025	0.0716216	-0.427213	0.00197318	0.0414066	-0.21958	0.0354583	0.165118	-0.0945091	0.577942	0.846001	-0.164405	0.137487
PPP2R2B	0	3	0	1	Consistent.ANCG	-0.331597	0.00653106	0.0774975	-0.384902	0.0245897	0.311135	-0.315074	0.00350966	0.180335	-0.4503	0.00516407	0.0864747	-0.334404	0.00025955	0.0144216	-0.208059	0.170223	0.390982	-0.0976401	0.336317	0.597219	-0.546593	0.000465022	0.0200108	0.100968	0.272521	0.530065	-0.136019	0.331477	0.705275	-0.262157	0.00612854	0.0593216	-0.329217	0.0195681	0.115718	-0.28096	0.00666968	0.0778003	-0.116887	0.490849	0.802225	-0.41753	8.59554e-05
PPP2R2C	0	5	0	1	Consistent.ANCG	-0.491314	2.80341e-05	0.0121815	-0.278995	0.110072	0.444143	-0.26738	0.0139399	0.221508	-0.470132	0.00332357	0.0782005	-0.381694	2.56516e-05	0.00685147	-0.240178	0.112018	0.311436	-0.276471	0.00560337	0.0841555	-0.0214719	0.899621	0.952153	-0.238773	0.00863059	0.0786712	-0.203534	0.143804	0.547912	-0.349269	0.000211506	0.0169139	-0.60365	3.47328e-06	0.00229153	-0.284982	0.00589757	0.073637	-0.429615	0.00796293	0.439406	-0.419711	7.82207e-05
PPP2R5C	0	5	0	3	Consistent.ANCG	-0.369587	0.00225745	0.0521489	-0.359445	0.0368101	0.33342	-0.319117	0.00308934	0.180335	-0.643509	1.73699e-05	0.0358124	-0.31982	0.000493623	0.0174343	-0.36918	0.0125708	0.0980806	-0.223703	0.0260251	0.163775	-0.495757	0.00180735	0.0347826	-0.183437	0.0449127	0.194535	-0.208932	0.133251	0.532317	-0.336117	0.000375916	0.0220594	-0.598505	4.41613e-06	0.00260142	-0.378505	0.000199009	0.0216424	-0.482394	0.00249761	0.435881	-0.436098	3.77113e-05
PPP2R5E	0	2	0	1	Consistent.ANCG	-0.299682	0.0145022	0.108875	-0.422429	0.0128187	0.2716	-0.263766	0.0153366	0.223516	-0.484274	0.00238838	0.0709801	-0.174734	0.0617985	0.176168	-0.472692	0.00104239	0.0321366	-0.16488	0.102915	0.32765	-0.363811	0.0268636	0.128992	-0.250835	0.00572169	0.0641563	-0.0888218	0.527083	0.825137	-0.27334	0.00420582	0.0503417	-0.407315	0.00332717	0.0517111	-0.31324	0.00236331	0.0514933	-0.426173	0.00853638	0.439406	-0.414449	9.80996e-05
PPP3CB	0	6	0	1	Consistent.ANCG	-0.395507	0.00101317	0.0375534	-0.404812	0.0175579	0.283643	-0.246514	0.023791	0.23746	-0.426827	0.00842489	0.0988587	-0.324075	0.000410549	0.0164318	-0.298288	0.0465649	0.193722	-0.177773	0.0783396	0.284611	-0.431477	0.00766661	0.0668357	-0.278736	0.00205076	0.0373759	-0.195221	0.161256	0.569771	-0.284351	0.00285909	0.0431571	-0.411389	0.00299726	0.0492034	-0.280524	0.00675842	0.0781721	-0.256204	0.125864	0.560921	-0.438486	3.37999e-05
PPP4R4	0	5	0	1	Consistent.ANCG	-0.455312	0.000122413	0.0187014	-0.438889	0.00941342	0.256068	-0.323541	0.00268159	0.180335	-0.52973	0.000746999	0.0560843	-0.287706	0.00182207	0.0268382	-0.216196	0.15375	0.370996	-0.14769	0.144606	0.387322	-0.234046	0.163247	0.361968	-0.153246	0.0947129	0.295921	-0.131317	0.348618	0.714734	-0.240713	0.0120912	0.0812017	-0.469788	0.000577281	0.0259924	-0.369889	0.000284588	0.0246496	-0.367583	0.0252091	0.458118	-0.476603	5.24506e-06
PPP6C	0	1	0	1	Consistent.ANCG	-0.0161568	0.897548	0.947103	-0.137517	0.438009	0.723834	-0.0774217	0.483927	0.692342	-0.24226	0.148555	0.334645	-0.089531	0.341332	0.521534	-0.461972	0.00140017	0.036312	-0.177285	0.0791752	0.286592	-0.408078	0.012167	0.0852154	-0.165266	0.0712508	0.251651	-0.0905662	0.518968	0.821928	0.0153094	0.875042	0.931609	-0.148395	0.303725	0.508893	-0.171085	0.102974	0.288657	-0.267184	0.109897	0.548297	-0.181012	0.101495
PPT1	0	1	0	1	Consistent.ANCG	-0.251359	0.0417659	0.181191	-0.343971	0.0463814	0.347511	-0.268774	0.0134316	0.219782	-0.472706	0.00313282	0.0769173	-0.158855	0.089942	0.222414	-0.330019	0.0268303	0.14519	-0.175889	0.0816045	0.291316	-0.537791	0.000597387	0.0225549	-0.232954	0.0104521	0.0866748	-0.275136	0.0461608	0.384998	-0.214859	0.0255462	0.117962	-0.162687	0.258976	0.463442	-0.233286	0.0252224	0.138212	-0.336997	0.0413893	0.471231	-0.157876	0.154022
PRDX3	0	1	0	1	Consistent.ANCG	-0.262377	0.0333142	0.160129	-0.321103	0.0640716	0.380854	-0.196912	0.0726043	0.30245	-0.187851	0.265545	0.461673	-0.121498	0.195843	0.36595	-0.440856	0.00243701	0.0457994	-0.0387196	0.70357	0.858335	-0.44771	0.00545973	0.0569153	0.0265441	0.773512	0.896264	-0.0189312	0.89297	0.970982	0.154533	0.110293	0.266458	0.0355094	0.806599	0.895459	0.0155205	0.883258	0.941966	0.0273219	0.872473	0.961203	-0.329114	0.00238143
PREPL	0	1	0	1	Consistent.ANCG	-0.0272689	0.827943	0.909012	-0.325256	0.0605164	0.372586	-0.142741	0.195221	0.446895	-0.257851	0.123366	0.305238	-0.178853	0.0558146	0.165905	-0.102689	0.50206	0.709121	-0.141607	0.162072	0.409465	-0.505222	0.00142589	0.0313164	-0.161796	0.0774823	0.263979	-0.0986089	0.482379	0.801165	-0.0771481	0.427427	0.609033	-0.1994	0.165047	0.355855	-0.0917744	0.384261	0.597137	-0.0641536	0.706005	0.902632	-0.286638	0.00860985
PRICKLE2	0	3	0	1	Consistent.ANCG	-0.471006	6.56962e-05	0.0167361	-0.418893	0.0136719	0.274128	-0.176858	0.107539	0.346571	-0.434276	0.00723906	0.093795	-0.211491	0.0232721	0.0987267	-0.307094	0.0401738	0.177838	-0.0239537	0.813943	0.915195	-0.546212	0.000470162	0.0200384	0.0483422	0.600052	0.787684	-0.113838	0.417	0.761685	-0.344031	0.000266761	0.0185676	-0.38455	0.00582798	0.064292	-0.160655	0.126057	0.322969	-0.188542	0.263758	0.66351	-0.299228	0.00599573
PRKAB2	0	1	0	1	Consistent.ANCG	-0.0926492	0.459362	0.657863	-0.167901	0.342537	0.658793	-0.00396948	0.971413	0.985726	-0.2402	0.152145	0.338654	-0.148723	0.112674	0.2562	-0.473578	0.00101682	0.0319564	-0.15455	0.126657	0.363497	-0.339852	0.0395912	0.159108	-0.195082	0.0327442	0.161895	-0.25067	0.0702316	0.441291	-0.0625131	0.520403	0.684765	-0.087423	0.546046	0.71957	-0.0334695	0.75145	0.8637	-0.211124	0.20972	0.622055	-0.0732298	0.510589
PRKAR1A	0	2	0	1	Consistent.ANCG	6.71296e-05	0.999573	0.99971	-0.223579	0.2037	0.537203	-0.195678	0.074451	0.305822	-0.452481	0.00492586	0.0857038	-0.0729892	0.438218	0.607777	-0.442833	0.0023172	0.045139	-0.134919	0.183034	0.434571	-0.40959	0.0118203	0.0838648	-0.030096	0.744191	0.880491	-0.141896	0.31081	0.691578	-0.0440987	0.650423	0.782101	-0.166071	0.249064	0.452289	-0.255236	0.0140694	0.103337	-0.187654	0.266055	0.664896	-0.325944	0.0026381
PRKAR2B	0	2	0	1	Consistent.ANCG	-0.0500424	0.689872	0.825679	-0.376737	0.0280777	0.319113	-0.131549	0.23295	0.485578	-0.301992	0.0692824	0.22694	-0.201141	0.0311218	0.116294	-0.0596897	0.696913	0.841863	-0.00483851	0.96209	0.983787	-0.469707	0.00335603	0.0451504	0.0475603	0.605969	0.791432	0.0325696	0.816912	0.944915	-0.0655693	0.500176	0.668441	0.0108707	0.940274	0.967974	-0.103336	0.326968	0.544639	-0.100225	0.555052	0.83274	-0.30416	0.00518096
PRKCB	0	6	0	1	Consistent.ANCG	-0.427259	0.000346334	0.0251847	-0.290897	0.0951025	0.424987	-0.245447	0.024424	0.238081	-0.399187	0.0143838	0.118444	-0.363035	6.67689e-05	0.00917427	-0.0739993	0.629027	0.797538	-0.11131	0.2727	0.536105	-0.0338772	0.842222	0.920657	-0.155912	0.0890426	0.285567	-0.236176	0.0886487	0.474423	-0.365136	0.000102122	0.0130479	-0.493056	0.000274895	0.0192124	-0.356295	0.000490544	0.0288965	-0.243348	0.146685	0.578365	-0.425345	6.11252e-05
PRKCQ	0	1	0	1	Consistent.ANCG	0.189442	0.127645	0.321774	0.140418	0.428313	0.716802	-0.0627698	0.570555	0.751836	-0.0903149	0.595005	0.742024	-0.0303225	0.747684	0.844331	0.100209	0.512496	0.71665	-0.319604	0.00126128	0.0439028	-0.533324	0.000676618	0.0233636	-0.167314	0.0677678	0.244855	-0.352864	0.00955346	0.226726	-0.17566	0.0689969	0.20348	-0.208939	0.145343	0.331194	-0.0522904	0.620577	0.776851	-0.06026	0.723122	0.909391	0.195733	0.0761687
PRKCQ-AS1	0	1	0	1	Consistent.ANCG	0.202545	0.102892	0.287059	0.0481685	0.786761	0.913452	-0.0307357	0.781364	0.885968	0.00683404	0.967979	0.981547	-0.101931	0.278377	0.458147	-0.0461807	0.763237	0.88083	-0.347453	0.000425636	0.028521	-0.484867	0.0023548	0.038879	-0.199708	0.0287521	0.150695	-0.454782	0.000623547	0.116873	-0.0582671	0.549178	0.706783	-0.180566	0.209535	0.407219	-0.0419645	0.691234	0.826534	-0.0578743	0.733677	0.912061	0.113979	0.304894
PRKCZ	0	3	0	1	Consistent.ANCG	-0.357065	0.00324978	0.059294	-0.284456	0.102997	0.434595	-0.26251	0.0158493	0.223678	-0.371944	0.0234019	0.141079	-0.32055	0.00047835	0.0174343	-0.111585	0.465542	0.681577	-0.0518837	0.610035	0.803003	0.197171	0.242119	0.456871	-0.1234	0.179345	0.421505	-0.0357701	0.799278	0.939632	-0.265178	0.00554424	0.0567789	-0.437582	0.00148395	0.0375402	-0.299146	0.00377085	0.0610871	-0.0580726	0.732798	0.912003	-0.395159	0.000218044
PRKRA	0	2	0	1	Consistent.ANCG	-0.176125	0.157188	0.358895	-0.501733	0.0025013	0.202352	-0.200989	0.066766	0.294464	-0.365601	0.0260677	0.146096	-0.213581	0.0219116	0.0954782	-0.435032	0.00282236	0.0492613	0.0759747	0.45481	0.695023	-0.300897	0.0703485	0.22173	-0.0533509	0.562775	0.765601	-0.00415435	0.976447	0.993068	-0.127977	0.186856	0.366223	-0.230586	0.107171	0.27833	-0.160046	0.127518	0.325032	-0.146847	0.385781	0.74256	-0.348242	0.00125473
PRMT6	0	3	0	1	Consistent.ANCG	-0.19804	0.110941	0.299423	-0.263576	0.132018	0.469219	-0.250342	0.0216332	0.233066	-0.591228	0.000116569	0.0392387	-0.297992	0.00121853	0.0236453	-0.429251	0.00325686	0.0528727	-0.229148	0.0225197	0.152024	-0.383939	0.0189779	0.107087	-0.11055	0.229353	0.48129	-0.391891	0.00370744	0.172741	-0.264856	0.00560408	0.0569875	-0.320978	0.023041	0.12471	-0.336367	0.0010444	0.0367107	-0.232165	0.166753	0.591778	-0.372306	0.000528435
PRPS1	0	5	0	1	Consistent.ANCG	-0.524654	6.12599e-06	0.0121815	-0.162054	0.359847	0.670913	-0.342878	0.00140891	0.168593	-0.452642	0.00490873	0.0857038	-0.237485	0.0106008	0.0630995	-0.492703	0.000585347	0.02535	-0.229314	0.0224194	0.15192	-0.275808	0.0984698	0.270493	-0.245956	0.00677219	0.0696387	-0.192683	0.166881	0.575907	-0.365363	0.000101034	0.0130192	-0.362668	0.0096432	0.0819027	-0.332203	0.00121553	0.0390049	-0.25679	0.124971	0.560083	-0.415581	9.34648e-05
PRRC2B	0	2	0	1	Consistent.ANCG	-0.292617	0.0171137	0.117094	-0.157373	0.374073	0.680261	-0.232806	0.0330807	0.25252	-0.362396	0.0275071	0.149293	-0.150303	0.108862	0.251233	0.244226	0.10592	0.300645	-0.123085	0.224843	0.484716	0.2602	0.119865	0.301205	-0.0691366	0.453059	0.688827	0.0411078	0.770091	0.929309	-0.356094	0.000155359	0.0143879	-0.423344	0.00218956	0.0436301	-0.244593	0.0187842	0.117982	-0.20874	0.215032	0.626985	-0.347182	0.00130146
PRSS12	0	3	0	1	Consistent.ANCG	-0.0505716	0.686761	0.824162	-0.241548	0.168743	0.504211	-0.26432	0.015115	0.223516	-0.304003	0.0673587	0.223499	-0.259886	0.00503347	0.0425423	-0.45247	0.00180453	0.0402491	-0.171108	0.09038	0.306062	-0.0676309	0.690838	0.829609	-0.165495	0.0708546	0.250735	-0.0215987	0.877997	0.965961	-0.135179	0.163051	0.336215	-0.226875	0.1131	0.28663	-0.315679	0.00217471	0.04975	-0.299377	0.0718483	0.505658	-0.406425	0.000137565
PSMA1	0	4	0	1	Consistent.ANCG	-0.354608	0.0034848	0.0601922	-0.451325	0.00738072	0.24834	-0.183271	0.0951762	0.331955	-0.352755	0.0322375	0.158582	-0.265963	0.00406709	0.038531	-0.380561	0.00991201	0.0868235	-0.099256	0.328342	0.590997	-0.508818	0.00130072	0.0303024	-0.36736	3.66936e-05	0.00539991	-0.128737	0.358253	0.720273	-0.208613	0.030262	0.128611	-0.138668	0.336864	0.540701	-0.197843	0.0587001	0.214203	-0.0124157	0.94186	0.983041	-0.398409	0.000191232
PSMA5	0	2	0	2	Consistent.ANCG	-0.27646	0.024637	0.140437	-0.38818	0.023294	0.307886	-0.296699	0.00613367	0.195064	-0.403349	0.013307	0.113851	-0.305959	0.000883176	0.0211407	-0.508076	0.000366651	0.0205002	-0.159952	0.113765	0.345633	-0.537667	0.000599476	0.0225549	-0.236789	0.00921746	0.0812523	-0.33251	0.0149888	0.264696	-0.201396	0.0366105	0.142727	-0.275913	0.0524426	0.187146	-0.254245	0.0144605	0.104683	-0.147043	0.385141	0.742364	-0.417082	8.76313e-05
PSMC6	0	3	0	1	Consistent.ANCG	-0.190865	0.124754	0.318282	-0.318813	0.0661013	0.383985	-0.186912	0.0886713	0.324765	-0.293831	0.0775379	0.240668	-0.188698	0.0434205	0.142184	-0.473297	0.00102486	0.0319564	-0.0603492	0.552925	0.763274	-0.336952	0.0414184	0.163239	-0.276306	0.00225208	0.039175	-0.182798	0.190152	0.603844	-0.208519	0.0303388	0.128815	-0.35751	0.0108065	0.0861245	-0.222982	0.032638	0.158455	-0.116376	0.492757	0.803469	-0.3382	0.00176532
PSMD14	0	1	0	1	Consistent.ANCG	-0.126235	0.312499	0.527625	-0.319478	0.0655065	0.383363	-0.103344	0.349539	0.588377	-0.20405	0.225748	0.42159	-0.213095	0.0222216	0.096074	-0.447374	0.00206152	0.0428578	-0.150735	0.136417	0.377157	-0.44099	0.0062959	0.061193	-0.224971	0.0134965	0.100387	-0.138795	0.321611	0.698591	-0.13653	0.158848	0.330933	-0.266295	0.0615853	0.202227	-0.0683376	0.517459	0.70487	-0.0022203	0.989594	0.996592	-0.269007	0.0139281
PSMD7	0	5	0	1	Consistent.ANCG	-0.353792	0.00356616	0.0604964	-0.34842	0.0434452	0.344637	-0.2685	0.0135303	0.219985	-0.396583	0.0150943	0.120564	-0.255297	0.00589373	0.0460395	-0.382921	0.00942577	0.0847524	-0.207037	0.0397665	0.199425	-0.4399	0.00644134	0.0618068	-0.265445	0.00338827	0.0488089	-0.395024	0.00341902	0.171145	-0.369597	8.26434e-05	0.0114548	-0.4742	0.000503545	0.0250165	-0.240643	0.0208508	0.124968	-0.373929	0.0226158	0.458118	-0.354123	0.00102199
PTCD2	0	2	0	2	Consistent.ANCG	-0.365797	0.00252443	0.0540752	-0.472755	0.00475126	0.237676	-0.271843	0.0123687	0.216479	-0.466587	0.00360282	0.0789176	-0.239751	0.00985964	0.0606408	-0.501018	0.000455727	0.0222389	-0.235198	0.0191064	0.140877	-0.444145	0.00589044	0.0597153	-0.18974	0.0379272	0.175574	-0.298381	0.0299958	0.337102	-0.0897893	0.355419	0.543257	-0.456332	0.000866109	0.0302912	-0.192149	0.066511	0.228073	-0.418032	0.0100352	0.439406	-0.296378	0.00651641
PTENP1	0	1	0	2	Consistent.ANCG	-0.229529	0.0637524	0.224878	-0.331129	0.0557563	0.364071	-0.327176	0.00238345	0.180335	-0.286854	0.0851857	0.252027	-0.172955	0.06454	0.1811	-0.486118	0.000710494	0.0274989	-0.177226	0.0792761	0.286687	-0.0920417	0.587954	0.759857	0.00215634	0.981352	0.992849	-0.193255	0.165601	0.575041	-0.17186	0.0753225	0.213871	-0.413112	0.00286658	0.0483945	-0.104081	0.323473	0.541607	-0.219822	0.191115	0.60853	-0.274703	0.0119621
PTGER3	0	1	0	1	Consistent.ANCG	-0.0731143	0.559613	0.737654	-0.3204	0.0646894	0.382052	-0.256327	0.0185955	0.229091	-0.317622	0.055411	0.204012	-0.0742314	0.430442	0.600754	-0.0941683	0.538361	0.736224	-0.0871774	0.39088	0.644717	0.0528671	0.755985	0.869664	-0.0650233	0.480445	0.708744	0.0462474	0.742281	0.91899	-0.285734	0.00272079	0.0424165	-0.419503	0.00242495	0.0452884	-0.139421	0.185012	0.39812	-0.287025	0.0849908	0.520192	-0.27493	0.0118891
PTHLH	0	4	0	1	Consistent.ANCG	-0.321174	0.00855272	0.085965	-0.25851	0.13989	0.476335	-0.344369	0.0013384	0.168593	-0.394968	0.0155498	0.122111	-0.28357	0.00213326	0.0284997	-0.311587	0.037201	0.171618	-0.242845	0.0154369	0.127929	-0.480671	0.00260155	0.0407686	-0.166888	0.0684806	0.246297	-0.211134	0.129117	0.525528	-0.289643	0.00236196	0.040868	-0.376796	0.00699334	0.0700353	-0.435391	1.4413e-05	0.0122687	-0.26656	0.110763	0.549449	-0.382087	0.000364632
PTPN3	0	3	0	1	Consistent.ANCG	-0.317997	0.00926866	0.089249	-0.365597	0.0334806	0.328317	-0.236138	0.0305798	0.247835	-0.388271	0.0175628	0.128124	0.0405296	0.667152	0.789383	-0.237949	0.115489	0.317083	-0.507413	8.31592e-08	0.00137163	-0.591094	0.000117089	0.0117094	-0.505313	3.95367e-09	3.26059e-05	-0.524255	5.59751e-05	0.081868	-0.257502	0.00713596	0.0639874	-0.325982	0.0208747	0.118973	-0.222505	0.0330225	0.159541	-0.265739	0.111906	0.551392	-0.321938	0.00299778
PTPN4	0	5	0	2	Consistent.ANCG	-0.443142	0.00019435	0.0207526	-0.347137	0.044276	0.344637	-0.234097	0.0320923	0.251334	-0.536307	0.000622744	0.053659	-0.203413	0.0292295	0.111989	-0.438767	0.00256949	0.0470902	-0.207963	0.0388696	0.197386	-0.313216	0.0590753	0.199792	-0.267546	0.00313482	0.0465398	-0.264398	0.0557296	0.411848	-0.287364	0.00256563	0.0418877	-0.45568	0.000882926	0.030618	-0.28626	0.0056695	0.072157	-0.314501	0.0579873	0.489328	-0.451152	1.86502e-05
PTPRM	0	3	0	1	Consistent.ANCG	-0.324832	0.00778838	0.0827716	-0.0965525	0.586988	0.814308	-0.212094	0.0527647	0.27789	-0.442879	0.0060503	0.09042	-0.202234	0.030199	0.114454	0.0261309	0.864705	0.938566	-0.230611	0.0216501	0.14935	-0.566097	0.000260277	0.0157948	-0.186239	0.0416859	0.185578	-0.199701	0.151667	0.556993	-0.287149	0.00258559	0.0418877	-0.378549	0.00671352	0.0684381	-0.387607	0.000134905	0.0203993	-0.303162	0.0681581	0.498866	-0.150665	0.173962
PTPRR	0	5	0	1	Consistent.ANCG	-0.283367	0.0211344	0.130901	-0.296151	0.0890103	0.416387	-0.21542	0.0490739	0.273036	-0.295011	0.0762984	0.238346	-0.326586	0.000367784	0.0156639	-0.197821	0.192712	0.420005	-0.100298	0.323266	0.587096	-0.524815	0.000853738	0.0258377	-0.322806	0.000323256	0.0142943	-0.290467	0.0348638	0.34735	-0.341702	0.000295371	0.0197241	-0.398771	0.00412488	0.055165	-0.344735	0.000765009	0.033548	-0.233843	0.163622	0.590637	-0.352133	0.00109592
PUM2	0	1	0	2	Consistent.ANCG	-0.0365731	0.770637	0.873601	-0.223354	0.204168	0.537346	-0.212247	0.0525895	0.277749	-0.525955	0.000827834	0.0576801	-0.103541	0.270814	0.450147	-0.450302	0.00191015	0.0414957	0.0647894	0.524041	0.743667	-0.321784	0.0521178	0.185947	-0.0862796	0.348758	0.601311	-0.0591372	0.674027	0.888249	-0.15752	0.103499	0.256592	-0.425251	0.0020804	0.0426793	-0.284362	0.00601112	0.0741937	-0.329914	0.0461374	0.480196	-0.307533	0.00468175
PURB	0	2	0	2	Consistent.ANCG	-0.223174	0.071667	0.239123	-0.414387	0.0148277	0.278159	-0.292344	0.0069663	0.19762	-0.674396	4.72446e-06	0.0294469	-0.24441	0.00847784	0.0555556	-0.41968	0.00410621	0.0579226	-0.173913	0.0851456	0.297793	-0.438327	0.00665647	0.0624911	-0.140239	0.126581	0.348672	-0.170906	0.221114	0.628369	-0.348235	0.000221499	0.0169139	-0.53072	7.34713e-05	0.0117654	-0.404949	6.22918e-05	0.0171528	-0.311279	0.0607455	0.489784	-0.26541	0.0153086
PVRL3	0	1	0	2	Consistent.ANCG	0.0888672	0.47797	0.67396	-0.0223505	0.900155	0.9621	-0.268659	0.013473	0.219847	-0.721265	4.74948e-07	0.0078338	0.0159938	0.865284	0.920358	-0.377878	0.0104908	0.0896253	-0.145357	0.15113	0.394885	-0.445359	0.00574056	0.0589569	0.0845751	0.358397	0.610178	-0.330041	0.0158003	0.265658	-0.205222	0.0331187	0.135347	-0.543022	4.6117e-05	0.00969274	-0.324082	0.00162432	0.0442049	-0.450083	0.00518827	0.439406	-0.140471	0.205285
PWP1	0	2	0	3	Consistent.ANCG	-0.180504	0.146962	0.345975	-0.322486	0.06287	0.378484	-0.28113	0.00958472	0.212052	-0.627298	3.2528e-05	0.0380615	-0.189446	0.0425821	0.140526	-0.53166	0.000171105	0.0159852	-0.0897069	0.377226	0.632699	-0.464262	0.00379685	0.0483731	-0.168304	0.0661345	0.241279	-0.22623	0.103334	0.495166	-0.270905	0.00457113	0.0524576	-0.382531	0.00611381	0.0654561	-0.259511	0.0124874	0.0991229	-0.310476	0.0614496	0.489784	-0.353865	0.0010313
PYROXD1	0	1	0	1	Consistent.ANCG	-0.0719764	0.565757	0.742154	-0.0981471	0.580797	0.810825	-0.146031	0.185019	0.436581	-0.258959	0.121705	0.303805	-0.143831	0.12514	0.273675	-0.533318	0.000161835	0.0158769	-0.255267	0.0107718	0.110285	-0.183671	0.276519	0.494889	-0.118181	0.198596	0.445406	-0.23472	0.0906903	0.478551	-0.0856324	0.378219	0.563874	-0.371766	0.00785323	0.0745952	-0.232027	0.0260438	0.140725	-0.309097	0.0626722	0.491076	-0.101568	0.360893
R3HDM2	0	1	0	1	Consistent.ANCG	-0.128137	0.305204	0.520112	0.195611	0.267564	0.600517	-0.137352	0.2128	0.465395	-0.271774	0.103697	0.278246	-0.151671	0.105642	0.246633	-0.126423	0.407935	0.634625	-0.0300184	0.76803	0.892217	0.170619	0.312668	0.532763	-0.0525177	0.568899	0.769252	-0.174167	0.212295	0.621231	-0.30563	0.0012973	0.032565	-0.418563	0.0024859	0.0454258	-0.122713	0.24388	0.463727	-0.283055	0.0895879	0.525468	-0.181807	0.0999781
RAB11A	0	3	0	2	Consistent.ANCG	-0.326944	0.00737485	0.0816382	-0.345814	0.0451466	0.345224	-0.202955	0.0640889	0.292011	-0.420342	0.00958869	0.10269	-0.292925	0.00148835	0.024768	-0.492114	0.000595666	0.0254928	-0.139693	0.16788	0.416053	-0.630814	2.84752e-05	0.00653911	-0.151051	0.099593	0.304596	-0.203213	0.144452	0.548831	-0.172202	0.074734	0.212833	-0.24372	0.088083	0.248646	-0.298721	0.00382304	0.0613327	-0.12126	0.474654	0.793207	-0.399097	0.000185967
RAB11FIP2	0	2	0	1	Consistent.ANCG	-0.309891	0.0113371	0.0971394	-0.429419	0.0112637	0.268472	-0.268639	0.0134803	0.219847	-0.49638	0.00177974	0.0671116	-0.238326	0.0103201	0.0621678	-0.255452	0.0903349	0.275668	-0.196427	0.0513398	0.22878	-0.503258	0.00149863	0.0317309	-0.169343	0.0644544	0.238099	-0.267939	0.0524115	0.404843	-0.163748	0.0903861	0.237431	-0.318297	0.0242772	0.12781	-0.285184	0.00586107	0.0732367	-0.42572	0.00861444	0.439406	-0.349915	0.00118407
RAB11FIP4	0	1	0	1	Consistent.ANCG	-0.0181721	0.884851	0.940383	0.0195871	0.912449	0.966288	-0.144517	0.189665	0.44061	-0.208825	0.21484	0.410749	-0.22486	0.0156904	0.0784894	-0.264282	0.0793779	0.25629	-0.139923	0.167173	0.415277	0.143025	0.398402	0.614172	-0.0798308	0.386088	0.635162	-0.170298	0.222785	0.629996	-0.38834	3.28153e-05	0.00948576	-0.423672	0.00217044	0.0434457	-0.236588	0.0231723	0.132383	-0.270106	0.105919	0.541323	-0.0457262	0.681452
RAB12	0	1	0	1	Consistent.ANCG	-0.331407	0.00656384	0.0774975	-0.423372	0.0125989	0.2716	-0.182641	0.0963394	0.333478	-0.357766	0.029702	0.153672	-0.156981	0.0938454	0.22847	-0.493951	0.000563984	0.0250737	0.0101126	0.920866	0.964645	-0.265026	0.112908	0.291988	-0.173483	0.0581045	0.225448	-0.126804	0.365573	0.726827	-0.187297	0.0522564	0.173978	-0.300231	0.0341413	0.151094	-0.250506	0.0160203	0.110012	-0.141007	0.40516	0.752303	-0.332925	0.00210272
RAB14	0	1	0	2	Consistent.ANCG	-0.123849	0.321808	0.537129	-0.448647	0.00778357	0.250645	-0.231204	0.0343419	0.254845	-0.441008	0.00629342	0.0908721	-0.190494	0.0414279	0.138015	-0.503853	0.000417839	0.0213068	-0.186038	0.0652299	0.260572	-0.534169	0.000660953	0.0233067	-0.158554	0.0836924	0.275742	-0.165853	0.235276	0.640264	-0.198272	0.0396868	0.148799	-0.288808	0.0419415	0.16677	-0.252121	0.0153295	0.107774	-0.38561	0.0184211	0.458118	-0.243089	0.0268021
RAB18	0	1	0	2	Consistent.ANCG	-0.169332	0.17408	0.380453	-0.370664	0.0309269	0.322557	-0.156391	0.155425	0.404263	-0.376295	0.0217077	0.137582	-0.191918	0.0399034	0.134815	-0.516354	0.000282366	0.0183945	-0.0483171	0.634843	0.8183	-0.603822	7.59714e-05	0.0100502	-0.0376827	0.68282	0.842618	0.0402675	0.774666	0.930818	0.0365269	0.707432	0.823464	-0.0693127	0.632441	0.783172	-0.20508	0.049872	0.19698	-0.128644	0.447962	0.776703	-0.380116	0.000393306
RAB1A	0	3	0	1	Consistent.ANCG	-0.452435	0.000136762	0.0187683	-0.490827	0.00320519	0.218973	-0.29216	0.0070036	0.19762	-0.406337	0.0125765	0.11225	-0.197972	0.0339339	0.12207	-0.445934	0.00213975	0.0434109	-0.1897	0.060021	0.249008	-0.377745	0.0211661	0.113018	-0.150329	0.101242	0.307643	-0.0826143	0.556461	0.836136	-0.225037	0.0192032	0.101877	-0.269909	0.0580104	0.196352	-0.278751	0.00713058	0.080008	-0.109207	0.51996	0.814997	-0.366745	0.000649212
RAB27B	0	4	0	1	Consistent.ANCG	-0.284818	0.0204552	0.12851	-0.35448	0.0396884	0.338723	-0.18581	0.0906026	0.326124	-0.34033	0.0392961	0.173674	-0.284797	0.00203626	0.0279418	-0.386633	0.00870246	0.081371	-0.108332	0.285817	0.548799	-0.20748	0.217875	0.427814	-0.197027	0.0310115	0.157677	-0.0525445	0.708653	0.904404	-0.190507	0.0482805	0.166459	-0.429624	0.00184815	0.0402817	-0.272174	0.00867369	0.0856157	-0.22082	0.189056	0.607474	-0.379777	0.000398446
RAB2A	0	1	0	1	Consistent.ANCG	-0.0723074	0.563966	0.740904	-0.473457	0.00468098	0.237676	-0.220529	0.0438221	0.265193	-0.451133	0.00507195	0.0864223	-0.222965	0.0166136	0.0810351	-0.329318	0.0271753	0.146182	-0.116883	0.249257	0.511475	-0.566206	0.000259403	0.0157948	-0.140839	0.124951	0.345803	-0.0286316	0.838735	0.952008	-0.17476	0.0704548	0.205938	-0.235696	0.0993986	0.267147	-0.282942	0.00627875	0.0758693	-0.17916	0.28869	0.681668	-0.359672	0.000839074
RAB3B	0	8	0	1	Consistent.ANCG	-0.424649	0.000379811	0.0256746	-0.0896297	0.614195	0.828156	-0.237543	0.0295748	0.247324	-0.304785	0.0666215	0.22235	-0.264172	0.00433299	0.0397243	-0.100534	0.511121	0.715738	-0.343376	0.000502198	0.0305734	-0.443029	0.00603121	0.0604708	-0.303097	0.00076536	0.023163	-0.346188	0.0111094	0.240254	-0.37177	7.44651e-05	0.0114012	-0.486601	0.000339524	0.021053	-0.333731	0.00114997	0.0383959	-0.210474	0.211159	0.623381	-0.317537	0.00344311
RAB3C	0	5	0	1	Consistent.ANCG	-0.317394	0.00941051	0.0895587	-0.226577	0.197546	0.531277	-0.232577	0.0332585	0.252912	-0.329906	0.0461425	0.187734	-0.326701	0.000365929	0.0156639	-0.13285	0.384316	0.613499	-0.237038	0.0181611	0.137471	-0.454702	0.00469323	0.0533128	-0.303861	0.000741025	0.0228031	-0.264788	0.0553555	0.411277	-0.295471	0.00190586	0.0374676	-0.444132	0.00123377	0.0348456	-0.362861	0.000378237	0.0268459	-0.233967	0.163393	0.590637	-0.387293	0.000297865
RAB3GAP2	0	1	0	1	Consistent.ANCG	-0.0259864	0.83592	0.913063	-0.293626	0.0918994	0.420044	-0.106502	0.334931	0.5782	-0.540139	0.000559163	0.0533673	-0.225166	0.0155458	0.0780792	-0.506821	0.000381242	0.0209607	-0.0626073	0.53814	0.754153	-0.346722	0.0355227	0.149914	-0.0709744	0.44111	0.679309	-0.131801	0.346829	0.71427	-0.0371699	0.702522	0.819709	-0.280256	0.0486913	0.179815	-0.16391	0.118465	0.312434	-0.35459	0.0312889	0.458118	-0.320048	0.00318233
RAB6A	0	3	0	1	Consistent.ANCG	-0.274473	0.0257311	0.142818	-0.35528	0.0392131	0.3381	-0.239823	0.0280022	0.245041	-0.451707	0.00500927	0.0863026	-0.253038	0.0063636	0.0479292	-0.374485	0.011264	0.0925245	-0.253389	0.0113863	0.112285	-0.491455	0.00200858	0.0365913	-0.170409	0.0627674	0.234493	-0.111166	0.428091	0.76677	-0.219513	0.0224526	0.110547	-0.362066	0.00977324	0.0825346	-0.299846	0.00368633	0.060681	-0.137415	0.417346	0.759092	-0.466826	8.64188e-06
RABEP1	0	1	0	2	Consistent.ANCG	-0.0145793	0.907505	0.952248	-0.0506264	0.776149	0.907801	-0.128399	0.244428	0.497298	-0.324782	0.0498438	0.19408	-0.0769443	0.413737	0.586734	-0.424227	0.00368117	0.0547989	-0.305878	0.00207732	0.056141	-0.592774	0.000110706	0.0114124	-0.156743	0.0873314	0.282495	-0.430425	0.0012952	0.129581	-0.213567	0.0264666	0.119599	-0.443785	0.00124598	0.0349511	-0.257178	0.0133303	0.101198	-0.450386	0.00515444	0.439406	-0.124858	0.260731
RACGAP1	0	2	0	1	Consistent.ANCG	0.087177	0.486414	0.680519	0.0721852	0.684967	0.865271	-0.239061	0.0285197	0.246923	-0.31261	0.0595941	0.211568	-0.338173	0.000218672	0.0133857	-0.25024	0.0973333	0.286927	0.203393	0.0434673	0.209389	0.00660885	0.969033	0.98662	0.154878	0.0912094	0.289588	-0.0150624	0.914752	0.975747	-0.228393	0.0174338	0.0977665	-0.432795	0.00169444	0.0395224	-0.331638	0.00124063	0.0392009	-0.359377	0.0289223	0.458118	-0.0549665	0.621626
RAD23B	0	2	0	1	Consistent.ANCG	-0.347764	0.00422098	0.0643446	-0.412876	0.0152332	0.278159	-0.232717	0.0331491	0.25252	-0.405223	0.012845	0.112958	-0.194134	0.037623	0.130041	-0.525647	0.000208917	0.0164089	-0.13755	0.174564	0.42468	-0.300074	0.0711571	0.223045	-0.132203	0.150043	0.382274	-0.037182	0.791529	0.93649	-0.197954	0.0400119	0.149733	-0.18198	0.20593	0.402633	-0.259904	0.0123501	0.0989456	-0.148745	0.379604	0.738464	-0.385051	0.000325112
RALB	0	5	0	2	Consistent.ANCG	-0.390254	0.00119808	0.0404112	-0.21577	0.220355	0.551889	-0.240768	0.0273718	0.243617	-0.47821	0.00275659	0.0741731	-0.256931	0.00557344	0.0446905	-0.491428	0.000607901	0.0257756	-0.168295	0.0958825	0.315529	-0.444419	0.00585635	0.0595896	-0.145064	0.113915	0.327968	-0.216482	0.11948	0.513739	-0.279685	0.00337343	0.0455021	-0.583673	8.62599e-06	0.00397878	-0.263959	0.0110079	0.095455	-0.304159	0.0672105	0.498342	-0.356985	0.000923553
RANBP6	0	2	0	1	Consistent.ANCG	-0.268918	0.0290103	0.150489	-0.425079	0.012209	0.2716	-0.201198	0.0664771	0.294276	-0.453753	0.00479148	0.0852741	-0.197111	0.0347341	0.12397	-0.456136	0.00163767	0.0386271	0.0146556	0.885518	0.949819	-0.380267	0.0202511	0.110311	-0.0151393	0.86964	0.943611	-0.111059	0.428537	0.766772	-0.0914422	0.346597	0.536031	-0.303771	0.0319833	0.146742	-0.19432	0.0634389	0.222988	-0.308945	0.0628084	0.491676	-0.335308	0.00194368
RAP1GDS1	0	5	0	2	Consistent.ANCG	-0.249179	0.0436325	0.18534	-0.231856	0.187022	0.522388	-0.238077	0.0291999	0.247058	-0.348403	0.0345808	0.163397	-0.297865	0.00122468	0.0237323	-0.364086	0.013945	0.103956	-0.28003	0.0049962	0.080319	-0.516121	0.001076	0.0279263	-0.352553	7.84188e-05	0.00726652	-0.402155	0.0028352	0.164319	-0.308684	0.00115257	0.0313163	-0.499585	0.000221083	0.0175314	-0.261587	0.0117765	0.0978545	-0.261377	0.11814	0.556265	-0.37599	0.000460148
RASGRP1	0	2	0	1	Consistent.ANCG	-0.314715	0.0100627	0.0920545	-0.376822	0.028039	0.319113	-0.237828	0.0293741	0.247058	-0.300074	0.0711573	0.229933	-0.288285	0.00178197	0.0265269	-0.0997599	0.514396	0.718413	-0.0790501	0.436706	0.681138	-0.347224	0.0352391	0.149302	-0.176325	0.0540491	0.215856	-0.119403	0.39444	0.745562	-0.355212	0.000161743	0.0145781	-0.413999	0.00280138	0.0477698	-0.309678	0.00266517	0.0534635	-0.241291	0.150236	0.582373	-0.261158	0.0170918
RBBP4	0	1	0	1	Consistent.ANCG	-0.231732	0.0611793	0.220566	-0.0947953	0.593843	0.817055	-0.209962	0.055247	0.281969	-0.292567	0.0788814	0.242927	-0.0535397	0.569841	0.713015	-0.458919	0.00152029	0.0377646	-0.124575	0.219239	0.477754	-0.177173	0.294159	0.51261	-0.195353	0.0324974	0.161304	-0.0518407	0.712385	0.906292	-0.0249595	0.797636	0.882907	-0.159668	0.268037	0.472867	-0.1871	0.0741201	0.241656	-0.367018	0.0254516	0.458118	-0.0429989	0.699514
RBM18	0	1	0	1	Consistent.ANCG	-0.333485	0.00621371	0.0756655	-0.236718	0.177687	0.5132	-0.183135	0.0954263	0.332108	-0.526439	0.000817058	0.0576134	-0.146246	0.118859	0.264856	-0.473231	0.00102677	0.0319564	-0.0299526	0.768524	0.892448	-0.444538	0.00584155	0.0595492	-0.0327946	0.722154	0.867545	-0.186599	0.180944	0.592882	-0.147682	0.127192	0.289256	-0.274061	0.0541118	0.189535	-0.275841	0.00778068	0.0817823	-0.193223	0.251866	0.655915	-0.457678	1.36015e-05
RBMX	0	1	0	1	Consistent.ANCG	-0.0702303	0.575244	0.748066	-0.167598	0.343422	0.659725	-0.126471	0.251642	0.504287	-0.0297587	0.861205	0.921486	-0.135252	0.149528	0.306035	-0.543348	0.000114814	0.0142387	-0.347955	0.000416998	0.028521	-0.388459	0.0175035	0.103027	-0.258228	0.00440497	0.0557603	-0.378429	0.00520532	0.190292	-0.103033	0.288636	0.477701	-0.104638	0.469569	0.660111	-0.174377	0.09642	0.278511	-0.140141	0.408076	0.754352	0.00618324	0.955757
RCN2	0	3	0	2	Consistent.ANCG	-0.135868	0.276701	0.493128	-0.360117	0.0364338	0.33342	-0.230799	0.0346674	0.254845	-0.485728	0.00230677	0.0702234	-0.19899	0.0330075	0.12043	-0.468758	0.00116289	0.0334201	-0.250766	0.0122959	0.115957	-0.569152	0.000236877	0.0154429	-0.356141	6.54623e-05	0.00656445	-0.222769	0.108862	0.500713	-0.219741	0.02231	0.110174	-0.361967	0.00979466	0.0825936	-0.345414	0.000745638	0.0334894	-0.376644	0.0215762	0.458118	-0.376976	0.000443292
RDX	0	1	0	1	Consistent.ANCG	0.225025	0.0692853	0.235433	0.135595	0.444501	0.728256	0.105824	0.338034	0.580449	0.19687	0.242852	0.438874	0.0295311	0.754057	0.849202	-0.0855396	0.57637	0.76119	-0.324135	0.0010642	0.0405839	-0.531976	0.000702295	0.023592	-0.0867748	0.345988	0.599239	-0.345486	0.0112848	0.241062	0.244073	0.0109094	0.077161	0.181175	0.207977	0.40506	0.166271	0.11318	0.304335	0.0853179	0.615616	0.865142	0.241168	0.0280669
REEP5	0	3	0	1	Consistent.ANCG	-0.233679	0.0589745	0.217045	-0.4086	0.0164313	0.280822	-0.227533	0.0373873	0.256944	-0.411211	0.0114581	0.108713	-0.307801	0.000818794	0.0204597	-0.324905	0.0294318	0.152513	-0.214009	0.033418	0.183167	-0.594035	0.000106124	0.0113787	-0.251182	0.00565281	0.0639698	-0.153748	0.271698	0.668564	-0.221596	0.0211764	0.107345	-0.205283	0.152677	0.341028	-0.279759	0.00691695	0.078838	-0.166477	0.324732	0.705069	-0.4245	6.34452e-05
REPS2	0	4	0	2	Consistent.ANCG	-0.272535	0.0268373	0.145706	-0.24392	0.164472	0.499403	-0.207466	0.058275	0.285303	-0.369124	0.0245576	0.14328	-0.268754	0.00368184	0.0371166	-0.19723	0.194071	0.421447	-0.261575	0.0089154	0.103694	-0.482659	0.00248199	0.0399605	-0.323205	0.000317464	0.0141904	-0.380595	0.00493329	0.18834	-0.246289	0.0101863	0.0746724	-0.411379	0.00299802	0.0492034	-0.270036	0.0092348	0.0876907	-0.185146	0.272614	0.670234	-0.374973	0.000478139
RERG	0	1	0	1	Consistent.ANCG	-0.190055	0.126393	0.320136	-0.412815	0.0152499	0.278159	-0.0266161	0.810076	0.900667	-0.163208	0.334458	0.526154	-0.258102	0.00535354	0.0439091	-0.163933	0.281905	0.519002	-0.308477	0.00189346	0.0534772	-0.462542	0.00394619	0.0491605	-0.139369	0.128976	0.352827	-0.286318	0.0376675	0.357691	0.079702	0.412242	0.596737	-0.18243	0.20479	0.401452	0.0534097	0.613106	0.772247	-0.162244	0.33736	0.71366	-0.188467	0.0879523
RFK	0	4	0	1	Consistent.ANCG	-0.280422	0.0225724	0.13506	-0.351995	0.0411963	0.34167	-0.22453	0.040042	0.261162	-0.42954	0.007975	0.0967915	-0.305393	0.00090388	0.0211407	-0.274516	0.0680124	0.234229	-0.115439	0.255192	0.51875	-0.517038	0.00105034	0.0276656	-0.0708638	0.441824	0.6798	-0.238492	0.0854755	0.468029	-0.153934	0.111696	0.268465	-0.359133	0.0104282	0.0857441	-0.350068	0.0006245	0.0319668	-0.162187	0.33753	0.71366	-0.389007	0.000278481
RGMB	0	2	0	1	Consistent.ANCG	-0.254999	0.038797	0.173843	-0.352468	0.0409056	0.341273	-0.249542	0.0220697	0.233232	-0.406772	0.0124731	0.111872	-0.22841	0.0140801	0.0737965	-0.459177	0.00150977	0.0376525	-0.0701297	0.490339	0.720889	-0.108684	0.521971	0.711461	-0.158127	0.0845396	0.277216	0.0879754	0.531043	0.825644	-0.246123	0.0102391	0.0748596	-0.201003	0.161606	0.352225	-0.257118	0.0133526	0.101198	-0.243378	0.146634	0.578365	-0.419846	7.77642e-05
RGS7BP	0	8	0	1	Consistent.ANCG	-0.429577	0.000318889	0.0248782	-0.343012	0.0470346	0.348577	-0.255008	0.0192316	0.231231	-0.469642	0.00336103	0.0782417	-0.335124	0.000251239	0.0142262	-0.207872	0.170615	0.391038	-0.317995	0.00133886	0.0454387	-0.334526	0.0429987	0.166328	-0.256758	0.00464292	0.0572913	-0.366224	0.00699733	0.205292	-0.30519	0.00131947	0.0326267	-0.462906	0.000711869	0.0280495	-0.343695	0.000795553	0.0338192	-0.256442	0.1255	0.560474	-0.415994	9.18244e-05
RHOT1	0	1	0	1	Consistent.ANCG	-0.0459454	0.714123	0.839863	-0.383177	0.0252951	0.312756	-0.0551058	0.61858	0.783329	-0.311927	0.0601831	0.212516	-0.209012	0.0249784	0.102722	-0.333849	0.0250104	0.139754	0.0492142	0.628564	0.813842	-0.57552	0.000194066	0.0139778	-0.0474129	0.607087	0.792379	-0.0232424	0.868791	0.962221	-0.00307836	0.974776	0.987589	-0.0799853	0.580837	0.745145	-0.02593	0.806184	0.896521	-0.299966	0.0712646	0.503615	-0.262648	0.0164478
RIMS1	0	4	0	1	Consistent.ANCG	-0.329177	0.00695877	0.0797051	-0.368234	0.0321308	0.324287	-0.260634	0.0166429	0.224989	-0.498572	0.00168551	0.0666686	-0.388945	1.74052e-05	0.00623254	-0.236324	0.118069	0.320599	-0.19523	0.0528034	0.232189	-0.356973	0.0300917	0.137624	-0.161826	0.077427	0.26386	-0.151302	0.279488	0.673623	-0.356569	0.000152021	0.0143282	-0.629891	9.5314e-07	0.000873394	-0.273672	0.00829852	0.0837673	-0.381062	0.0199695	0.458118	-0.365847	0.000670902
RNF11	0	4	0	4	Consistent.ANCG	-0.360841	0.00291606	0.0568528	-0.46524	0.00556243	0.241103	-0.255119	0.0191772	0.230882	-0.577131	0.0001844	0.0428442	-0.283665	0.00212558	0.0284971	-0.462616	0.00137593	0.036312	-0.207972	0.038861	0.197386	-0.527931	0.000784604	0.0246774	-0.232189	0.0107151	0.0878401	-0.133173	0.341788	0.712022	-0.217712	0.0236092	0.113552	-0.450913	0.00101513	0.0318098	-0.316309	0.00212824	0.0494366	-0.287815	0.0840986	0.518869	-0.435017	3.96156e-05
RNF121	0	4	0	1	Consistent.ANCG	-0.316807	0.00955014	0.0902176	-0.353927	0.0400202	0.339291	-0.280007	0.00988916	0.212052	-0.366745	0.0255693	0.145282	-0.25911	0.00517048	0.043137	-0.307436	0.0399412	0.177524	-0.207454	0.0393602	0.198541	-0.258446	0.122472	0.304867	-0.103733	0.259535	0.516529	-0.327143	0.0168005	0.271611	-0.34965	0.000207939	0.0169139	-0.453559	0.000939728	0.0313763	-0.294696	0.00435014	0.0643292	-0.29312	0.0782909	0.51168	-0.312268	0.00405316
RNF14	0	3	0	3	Consistent.ANCG	-0.0983321	0.432162	0.635189	-0.354487	0.0396845	0.338723	-0.110503	0.316984	0.560864	-0.518605	0.00100778	0.0588554	-0.269558	0.00357699	0.0366742	-0.612941	7.61115e-06	0.00551339	-0.175183	0.0828567	0.293892	-0.540046	0.000560631	0.0218642	-0.244759	0.00705493	0.0706981	-0.264784	0.0553595	0.411277	-0.116795	0.22868	0.414762	-0.436078	0.00154743	0.0383035	-0.194848	0.0627091	0.221462	-0.23293	0.165321	0.591778	-0.343251	0.00148884
RNF150	0	3	0	2	Consistent.ANCG	-0.306347	0.0123602	0.101176	-0.421367	0.0130702	0.273578	-0.183279	0.0951608	0.331955	-0.562062	0.000294349	0.0489904	-0.318194	0.000529238	0.0178331	-0.289293	0.0539214	0.208579	-0.203801	0.0430389	0.207811	-0.347491	0.0350893	0.148955	-0.213093	0.0194503	0.122588	-0.288181	0.0363862	0.352147	-0.375955	6.07931e-05	0.0114012	-0.473719	0.000511135	0.0250913	-0.306614	0.00295211	0.0555846	-0.439696	0.00646895	0.439406	-0.337874	0.00178466
RNF165	0	5	0	1	Consistent.ANCG	-0.361713	0.00284346	0.0563702	-0.243837	0.164619	0.499429	-0.25203	0.0207366	0.232199	-0.310223	0.0616725	0.214833	-0.280016	0.0024382	0.030559	-0.174479	0.251661	0.488989	-0.0475517	0.640222	0.82184	0.235269	0.160996	0.359496	-0.279483	0.00199222	0.0366329	0.005601	0.968249	0.990435	-0.359442	0.0001332	0.0135617	-0.430874	0.00178615	0.0399658	-0.37116	0.000270134	0.024138	-0.143484	0.396871	0.748838	-0.386774	0.000303985
RNF170	0	1	0	2	Consistent.ANCG	-0.131535	0.292451	0.507917	-0.286753	0.100126	0.431523	-0.137812	0.211256	0.4641	-0.487333	0.0022195	0.0691161	0.0113624	0.90407	0.944618	-0.360158	0.0150906	0.107905	-0.0803276	0.429308	0.674959	-0.627337	3.24796e-05	0.00686819	-0.151929	0.0976176	0.300736	-0.332086	0.0151256	0.264843	-0.0668232	0.491998	0.662334	-0.488961	0.000314453	0.0205003	-0.125903	0.231745	0.450557	-0.521454	0.000934305	0.407575	-0.0983695	0.376293
RNF38	0	2	0	1	Consistent.ANCG	-0.367251	0.00241884	0.0531717	-0.327348	0.0587849	0.369665	-0.199697	0.0685733	0.297019	-0.496316	0.00178256	0.0671116	-0.269772	0.00354963	0.0365238	-0.446887	0.00208767	0.0430965	-0.0528521	0.603373	0.798394	-0.223544	0.18352	0.386933	-0.0699559	0.44771	0.684559	0.0784945	0.576376	0.846344	-0.0574459	0.554831	0.710898	-0.272462	0.0555876	0.192356	-0.253467	0.0147734	0.105623	-0.332845	0.044122	0.476363	-0.318545	0.00333621
RNMT	0	3	0	1	Consistent.ANCG	-0.349359	0.00403811	0.0631632	-0.254327	0.146644	0.483841	-0.254454	0.0195041	0.231231	-0.388526	0.0174822	0.128111	-0.295066	0.0013683	0.0245042	-0.249187	0.0987974	0.289597	-0.0510652	0.615691	0.806288	-0.159098	0.346936	0.565731	-0.0779691	0.397297	0.645237	-0.0852355	0.543961	0.831135	-0.221472	0.0212502	0.107347	-0.496376	0.000246203	0.0182102	-0.264305	0.0108994	0.095086	-0.240872	0.150968	0.582859	-0.448288	2.13789e-05
ROBO2	0	5	0	1	Consistent.ANCG	-0.337277	0.00561683	0.0728333	-0.274345	0.116379	0.451022	-0.257177	0.0181954	0.228968	-0.298498	0.0727277	0.232116	-0.333498	0.000270375	0.0146696	-0.129259	0.397412	0.624576	-0.157003	0.120672	0.35471	-0.424263	0.00886974	0.0718802	-0.229231	0.0117873	0.0927578	-0.348657	0.0105103	0.235938	-0.333835	0.000414309	0.0230088	-0.418564	0.00248581	0.0454258	-0.390167	0.000120686	0.0203993	-0.267236	0.109826	0.548297	-0.35465	0.00100316
RP11-1299A16.3	0	3	0	1	Consistent.ANCG	-0.169944	0.172505	0.378515	-0.0105216	0.952906	0.980795	-0.218877	0.0454675	0.267479	-0.13416	0.428569	0.610432	-0.108086	0.250224	0.428443	-0.303309	0.0428272	0.185065	-0.316427	0.00141866	0.0466802	0.0805367	0.635612	0.792306	-0.235676	0.00956184	0.083141	0.0217803	0.876979	0.965785	-0.199088	0.0388633	0.14719	-0.50279	0.000198342	0.0169134	-0.235894	0.0235908	0.13379	-0.168808	0.317907	0.701871	-0.291968	0.00740112
RP11-220I1.1	0	2	0	2	Consistent.ANCG	-0.258819	0.0358713	0.16629	-0.308403	0.0759704	0.399459	-0.290851	0.00727375	0.200376	-0.576686	0.000187024	0.0428442	-0.240412	0.00965223	0.0597388	-0.537113	0.000142307	0.0150867	-0.160348	0.112861	0.344219	-0.352067	0.0325992	0.143079	-0.124529	0.17537	0.415597	-0.200381	0.150251	0.555384	-0.149986	0.1213	0.281514	-0.31831	0.0242707	0.12781	-0.343515	0.000800972	0.033875	-0.365062	0.0263053	0.458118	-0.290597	0.00769668
RP11-231C14.3	0	2	0	1	Consistent.ANCG	-0.200397	0.10667	0.292748	-0.408605	0.0164301	0.280822	-0.171442	0.118922	0.360277	-0.521417	0.000935218	0.0582094	-0.19583	0.0359531	0.126573	-0.350452	0.018268	0.118605	-0.0208948	0.837351	0.925898	-0.347871	0.0348768	0.148454	-0.072342	0.432335	0.672539	-0.246261	0.0754794	0.451078	-0.122567	0.206335	0.389482	-0.435087	0.00159056	0.0384672	-0.172123	0.100871	0.285764	-0.290258	0.0813843	0.513872	-0.382349	0.000360978
RP11-438B23.2	0	1	0	1	Consistent.ANCG	-0.207169	0.0951077	0.27594	-0.334146	0.053429	0.36037	-0.155776	0.157077	0.405984	-0.261509	0.117947	0.298515	-0.264205	0.00432801	0.0397243	-0.456829	0.00160773	0.0385085	-0.00846404	0.933734	0.969959	-0.123682	0.465809	0.668985	-0.104672	0.255224	0.511999	0.00975251	0.944744	0.984766	-0.271808	0.00443252	0.0517947	-0.253077	0.0761868	0.227691	-0.194281	0.0634937	0.223021	-0.344282	0.0369264	0.462296	-0.238062	0.0302183
RP11-517B11.7	0	1	0	1	Consistent.ANCG	-0.142543	0.253561	0.470623	-0.232859	0.185069	0.520383	-0.194529	0.0762036	0.308296	-0.358419	0.0293841	0.152632	-0.107486	0.25288	0.430399	-0.221392	0.143863	0.357613	-0.110882	0.274558	0.537834	-0.416682	0.0103042	0.0781414	-0.116329	0.20577	0.453437	-0.292134	0.0337877	0.343644	-0.226105	0.0186241	0.100585	-0.476287	0.000471719	0.0242384	-0.334929	0.00110085	0.037671	-0.153065	0.365759	0.72887	-0.260643	0.0173196
RP11-521B24.3	0	1	0	1	Consistent.ANCG	-0.263849	0.0323016	0.157756	-0.150281	0.396251	0.693523	-0.260351	0.0167655	0.225603	-0.448843	0.00532866	0.0869346	-0.24481	0.00836766	0.055295	-0.232222	0.124777	0.330924	-0.316169	0.00143216	0.0467762	0.0958659	0.57247	0.748677	-0.192248	0.0354137	0.169139	-0.187982	0.177676	0.589049	-0.218636	0.0230098	0.11181	-0.434716	0.00160696	0.0386646	-0.278265	0.00723576	0.0803643	-0.165859	0.326557	0.706391	-0.250407	0.022417
RP11-53O19.1	0	1	0	1	Consistent.ANCG	-0.201216	0.105218	0.290795	-0.295796	0.0894132	0.416936	-0.142141	0.197125	0.448403	-0.485121	0.0023405	0.0702234	-0.194297	0.0374604	0.129665	-0.475399	0.000966071	0.0311711	-0.0840641	0.408084	0.657768	-0.217405	0.196164	0.401785	0.0189393	0.837325	0.928493	-0.258522	0.0616081	0.421121	-0.198889	0.0390621	0.147468	-0.351604	0.012285	0.0917438	-0.313247	0.00236277	0.0514933	-0.232266	0.166564	0.591778	-0.24465	0.0258099
RP11-549B18.1	0	2	0	1	Consistent.ANCG	-0.305299	0.0126777	0.102402	-0.541492	0.000942254	0.149438	-0.204355	0.0622356	0.290267	-0.549999	0.000421281	0.0522744	-0.279656	0.00247113	0.0307613	-0.198098	0.192077	0.419229	-0.130199	0.198972	0.455446	-0.246311	0.141677	0.333255	-0.056005	0.543479	0.753923	-0.186173	0.181961	0.594072	-0.224673	0.0194046	0.102468	-0.419438	0.00242912	0.0452884	-0.260959	0.0119878	0.0981264	-0.198476	0.238954	0.645678	-0.32709	0.00254258
RP11-57H14.4	0	2	0	1	Consistent.ANCG	-0.307132	0.0121271	0.100187	-0.274021	0.116829	0.451832	-0.147801	0.179692	0.431557	-0.462286	0.00396884	0.0799741	-0.223635	0.016282	0.0799273	-0.181005	0.234083	0.469818	0.0374853	0.7126	0.863663	-0.0194748	0.908917	0.957205	0.0137938	0.881136	0.949641	-0.176779	0.205411	0.615003	-0.190713	0.0480332	0.165891	-0.512161	0.000143506	0.0160974	-0.301144	0.00353396	0.0597674	-0.140839	0.405724	0.75263	-0.456901	1.41268e-05
RP11-822E23.6	0	4	0	1	Consistent.ANCG	-0.296158	0.0157584	0.112386	-0.298363	0.0865374	0.412393	-0.206813	0.0590886	0.286622	-0.436201	0.0069569	0.0925399	-0.283835	0.00211194	0.0284971	-0.0778644	0.611169	0.784833	-0.129845	0.200206	0.457038	-0.0140082	0.934418	0.969448	-0.0778092	0.398269	0.646178	-0.112617	0.422047	0.764842	-0.302261	0.00147605	0.0344005	-0.424112	0.00214504	0.0432552	-0.268605	0.00962801	0.0894169	-0.193578	0.25098	0.655576	-0.373643	0.00050265
RP11-82L18.4	0	4	0	1	Consistent.ANCG	-0.401721	0.000827978	0.0340565	-0.199205	0.258699	0.590817	-0.196292	0.0735269	0.30435	-0.46009	0.00416783	0.0807684	-0.366701	5.55837e-05	0.00898821	-0.334317	0.0247951	0.139343	-0.0855351	0.399901	0.652038	-0.140496	0.406881	0.621974	-0.0664696	0.470716	0.701164	-0.220218	0.11308	0.507948	-0.214772	0.0256073	0.118111	-0.449559	0.00105579	0.032331	-0.242684	0.01976	0.121526	-0.237939	0.156159	0.586946	-0.335086	0.00195801
RP3-368A4.5	0	1	0	1	Consistent.ANCG	0.188464	0.129659	0.325118	-0.050345	0.777362	0.908511	0.0428446	0.698778	0.83768	-0.138693	0.412988	0.596482	0.0544353	0.563395	0.708173	-0.0433248	0.777494	0.890184	-0.23979	0.0168223	0.133784	-0.463954	0.00382325	0.0486156	-0.1732	0.0585215	0.226426	-0.390241	0.00386778	0.175261	-0.0581394	0.550055	0.706923	-0.303827	0.03195	0.146742	-0.34713	0.000698692	0.0329129	-0.403863	0.0131789	0.458118	0.0232023	0.835069
RP3-428L16.2	0	3	0	2	Consistent.ANCG	-0.197501	0.111936	0.300402	-0.0996484	0.574995	0.807009	-0.171297	0.119237	0.360466	-0.156349	0.355437	0.545093	-0.256386	0.00567853	0.0450817	-0.447994	0.00202858	0.0424221	-0.0446184	0.661004	0.833277	-0.503013	0.00150792	0.0318866	-0.165994	0.0699959	0.249247	-0.161926	0.246704	0.648656	-0.277334	0.00366276	0.0473089	-0.285882	0.0441588	0.171418	-0.190825	0.068442	0.231851	0.162909	0.335357	0.712244	-0.355843	0.000961739
RP4-561L24.3	0	2	0	1	Consistent.ANCG	-0.214499	0.0837204	0.259654	-0.169657	0.337439	0.654636	-0.33921	0.00159689	0.171618	-0.483083	0.00245708	0.0719213	-0.100946	0.283073	0.463012	-0.303951	0.0423671	0.183944	-0.179647	0.0751961	0.27928	-0.143029	0.398388	0.614172	-0.00698925	0.939608	0.975385	-0.110979	0.428871	0.766891	-0.187456	0.0520537	0.17359	-0.414843	0.00274045	0.0473805	-0.279984	0.00686991	0.0785799	-0.473653	0.00306507	0.436219	-0.325893	0.00264244
RP5-1024G6.8	0	1	0	1	Consistent.ANCG	-0.235897	0.0565437	0.211817	-0.197894	0.26191	0.593644	-0.140114	0.203654	0.456285	-0.511454	0.00121524	0.0624427	-0.162282	0.0831364	0.211809	-0.239068	0.113736	0.314328	-0.0613268	0.546501	0.759136	-0.296739	0.0745123	0.229284	-0.0576464	0.531712	0.746642	-0.338301	0.0132241	0.253017	-0.19812	0.0398416	0.14925	-0.440845	0.00135417	0.0360044	-0.211917	0.0425667	0.181905	-0.355359	0.0308985	0.458118	-0.286132	0.00873327
RPA3	0	1	0	1	Consistent.ANCG	-0.260939	0.0343292	0.162905	-0.527404	0.00134992	0.17671	-0.195879	0.0741478	0.30529	-0.305037	0.0663854	0.222147	-0.205743	0.0273908	0.108212	-0.394797	0.00727821	0.0743168	-0.157509	0.119464	0.35296	-0.55682	0.00034455	0.0178249	-0.248419	0.00622213	0.0665722	-0.213777	0.124283	0.518275	-0.0668495	0.491827	0.662258	-0.073825	0.610392	0.766432	-0.250974	0.0158172	0.109363	-0.10398	0.540247	0.82658	-0.281737	0.00987099
RPAP3	0	1	0	1	Consistent.ANCG	-0.366911	0.00244318	0.0533039	-0.320624	0.0644926	0.381754	-0.207335	0.0584378	0.285338	-0.372319	0.0232518	0.140494	-0.217989	0.0192654	0.08855	-0.484608	0.000742371	0.0279606	-0.262207	0.00874575	0.102598	-0.325396	0.0493884	0.180344	-0.0355681	0.699739	0.853597	-0.20821	0.134628	0.533309	-0.0968572	0.318666	0.507704	-0.313948	0.0264008	0.133534	-0.30684	0.00293001	0.0555556	-0.264142	0.114159	0.552275	-0.219642	0.0460291
RPE	0	1	0	1	Consistent.ANCG	-0.321381	0.00850765	0.085787	-0.281073	0.107338	0.440054	-0.170793	0.120345	0.361617	-0.378389	0.0209293	0.136317	-0.17888	0.0557768	0.165836	-0.471909	0.00106543	0.0326639	-0.20294	0.0439469	0.210342	-0.409154	0.0119193	0.0841732	-0.119664	0.192979	0.437282	-0.278485	0.0434669	0.376995	0.046767	0.630783	0.768912	-0.21023	0.142815	0.327076	-0.131748	0.210617	0.427559	-0.141372	0.403931	0.752103	-0.242474	0.0272014
RPL39L	0	1	0	1	Consistent.ANCG	-0.379937	0.00165214	0.045882	-0.382812	0.0254465	0.313288	-0.176275	0.108721	0.348165	-0.182749	0.27898	0.473607	-0.164124	0.0796511	0.206543	-0.232055	0.125057	0.331463	-0.257278	0.0101463	0.107415	-0.516134	0.00107563	0.0279263	-0.215382	0.0181527	0.117971	-0.159081	0.255213	0.654933	-0.247484	0.00981443	0.073367	0.0134282	0.926258	0.962981	-0.313327	0.00235632	0.0514933	0.0318355	0.851622	0.95402	-0.245781	0.0251114
RPL7L1	0	7	0	1	Consistent.ANCG	-0.428267	0.000334143	0.0251847	-0.418823	0.0136893	0.274128	-0.308479	0.00430543	0.181621	-0.501706	0.00155838	0.0654714	-0.359469	7.96397e-05	0.00965866	-0.448537	0.00200018	0.0423341	-0.288988	0.00371921	0.0721701	-0.366529	0.0256625	0.125386	-0.325244	0.000289361	0.0134367	-0.223081	0.108354	0.500447	-0.367288	9.22457e-05	0.0123699	-0.342475	0.0149109	0.101252	-0.419984	3.07691e-05	0.013013	-0.215558	0.200084	0.615017	-0.491508	2.37702e-06
RPRD1A	0	2	0	3	Consistent.ANCG	-0.28678	0.0195662	0.125476	-0.370909	0.0308075	0.322219	-0.204592	0.0619266	0.289517	-0.60221	8.03301e-05	0.0380615	-0.217565	0.0195075	0.089228	-0.550781	8.83963e-05	0.013601	-0.12731	0.209206	0.466687	-0.426399	0.00849768	0.0702329	-0.156637	0.0875472	0.282894	-0.136498	0.329761	0.703906	-0.15123	0.118207	0.276887	-0.487909	0.000325411	0.0207233	-0.228314	0.0285994	0.148012	-0.378428	0.0209149	0.458118	-0.39879	0.000188302
RPS3AP26	0	1	0	1	Consistent.ANCG	-0.213586	0.0850775	0.261771	-0.0164536	0.926414	0.97095	-0.0395602	0.72088	0.851063	-0.116519	0.492223	0.662256	-0.0428387	0.649409	0.77596	-0.0975544	0.523784	0.726236	-0.179578	0.0753094	0.279425	-0.46796	0.00349233	0.0461558	-0.264179	0.00354976	0.049872	-0.0739367	0.598782	0.855366	-0.02664	0.784332	0.87517	-0.0300601	0.835832	0.913055	-0.104187	0.322977	0.54116	-0.0536014	0.752701	0.919091	-0.101656	0.360475
RPS6KC1	0	1	0	1	Consistent.ANCG	0.146567	0.240267	0.456668	-0.0796933	0.654139	0.850269	-0.0730683	0.508913	0.710134	-0.224321	0.18196	0.3754	-0.144396	0.123649	0.271494	-0.258325	0.086648	0.26935	-0.220182	0.0285309	0.170318	-0.483892	0.00241025	0.0394001	-0.0969667	0.292074	0.549876	-0.336905	0.0136323	0.255727	-0.0672508	0.489225	0.660064	-0.134719	0.350935	0.554915	-0.0702738	0.505634	0.695806	-0.201174	0.232498	0.640239	-0.0758877	0.495322
RSRC1	0	2	0	1	Consistent.ANCG	-0.286117	0.0198625	0.126274	-0.445146	0.00833812	0.25457	-0.224884	0.0397214	0.261069	-0.492325	0.00196637	0.0671765	-0.239183	0.0100412	0.0612725	-0.509398	0.000351826	0.0201171	-0.09848	0.332157	0.594121	-0.252441	0.131715	0.318504	-0.128737	0.161119	0.397433	-0.0368219	0.793503	0.9371	-0.11833	0.222579	0.408141	-0.250644	0.0791502	0.23371	-0.17414	0.0968806	0.279022	-0.206259	0.220657	0.629833	-0.366504	0.000654971
RTN4	0	3	0	1	Consistent.ANCG	-0.190122	0.126257	0.31994	-0.423309	0.0126134	0.2716	-0.208741	0.0567122	0.283778	-0.330996	0.0453849	0.18583	-0.342321	0.000180633	0.0129222	-0.388705	0.00831992	0.0796585	-0.226574	0.0241229	0.157328	-0.466934	0.00357462	0.0468307	-0.261108	0.0039705	0.0527289	-0.28854	0.0361436	0.350678	-0.256679	0.0073286	0.0645716	-0.365724	0.0090063	0.0791422	-0.249623	0.0164094	0.111244	-0.239625	0.153159	0.585463	-0.340464	0.00163614
RUFY3	0	2	0	1	Consistent.ANCG	-0.0301014	0.810387	0.897976	-0.379608	0.0268074	0.317585	-0.138754	0.208122	0.461264	-0.305381	0.0660644	0.221612	-0.180474	0.0535933	0.162136	-0.372809	0.0116635	0.0937974	-0.165758	0.10107	0.323988	-0.51545	0.00109509	0.0280846	-0.143403	0.118159	0.335267	-0.228542	0.0997629	0.490225	-0.145883	0.131941	0.295211	-0.305674	0.0308709	0.144284	-0.187884	0.0728954	0.239373	-0.159703	0.34508	0.717564	-0.349686	0.00119352
SACM1L	0	1	0	1	Consistent.ANCG	0.171809	0.167773	0.372392	-0.208984	0.235563	0.566877	-0.0232238	0.833911	0.914877	-0.347738	0.0349512	0.164287	-0.00623278	0.947291	0.970895	-0.383981	0.00921406	0.0835526	-0.0691809	0.496241	0.725056	-0.599884	8.70222e-05	0.010549	-0.141022	0.124457	0.345325	-0.317431	0.0205538	0.289015	0.0666831	0.492908	0.662541	-0.165141	0.251762	0.455217	-0.0615115	0.560242	0.736975	-0.214285	0.202818	0.617342	-0.156163	0.158599
SAMD5	0	4	0	1	Consistent.ANCG	-0.252414	0.0408866	0.179072	0.0280487	0.874879	0.951373	-0.213243	0.0514653	0.276574	-0.384118	0.0189178	0.131385	-0.269034	0.00364502	0.0370692	-0.208541	0.169212	0.389856	-0.0861389	0.39657	0.649233	-0.36371	0.026909	0.129098	0.00917966	0.920735	0.967485	-0.0860196	0.540249	0.829416	-0.28113	0.00320586	0.0445847	-0.462371	0.000723422	0.0281094	-0.340619	0.000892549	0.0354847	-0.263921	0.114474	0.552501	-0.340642	0.00162635
SC5D	0	5	0	2	Consistent.ANCG	-0.307701	0.0119603	0.0997059	-0.353741	0.0401321	0.339291	-0.389639	0.00024879	0.105219	-0.417518	0.010137	0.104672	-0.286369	0.00191783	0.0273166	-0.491022	0.000615252	0.0259539	-0.377199	0.0001188	0.0170533	-0.524643	0.00085771	0.0258732	-0.29001	0.00131362	0.030356	-0.298377	0.0299979	0.337102	-0.243381	0.0111441	0.0779849	-0.328939	0.0196776	0.115858	-0.259828	0.0123765	0.0989523	-0.311225	0.0607926	0.489784	-0.291796	0.00743755
SCAMP1	0	2	0	1	Consistent.ANCG	-0.0338333	0.7874	0.884397	-0.425649	0.0120813	0.2716	-0.166835	0.129315	0.37302	-0.382206	0.0195703	0.13333	-0.23554	0.0112753	0.0651963	-0.31423	0.0355377	0.167641	-0.0999486	0.324961	0.58803	-0.479115	0.0026987	0.0410252	-0.0598333	0.516233	0.735298	0.0216161	0.877899	0.965961	-0.099859	0.303826	0.493169	-0.242071	0.0903222	0.252077	-0.209457	0.0450854	0.187011	-0.182297	0.280192	0.675447	-0.31834	0.00335768
SCARB2	0	2	0	1	Consistent.ANCG	0.176138	0.157157	0.358895	-0.0806052	0.650431	0.848753	-0.0721572	0.514225	0.713401	-0.0236178	0.889648	0.938886	-0.0877275	0.351185	0.530152	-0.182894	0.229153	0.463913	-0.391088	6.26786e-05	0.0127632	-0.490108	0.00207548	0.0368097	-0.211238	0.0205596	0.126204	-0.188776	0.175816	0.587388	-0.00268999	0.977957	0.989342	-0.125806	0.384	0.585641	-0.136599	0.194152	0.407993	-0.17181	0.309252	0.695311	0.115287	0.299341
SCN2A	0	2	0	1	Consistent.ANCG	-0.158762	0.202934	0.414411	-0.317188	0.0675715	0.387784	-0.153885	0.162239	0.411088	-0.294352	0.0769886	0.239504	-0.258252	0.00532593	0.0437506	-0.10284	0.501427	0.708883	-0.145343	0.151168	0.394885	-0.470095	0.00332635	0.045008	-0.225285	0.0133633	0.0998573	-0.321862	0.0187614	0.281574	-0.21755	0.0237161	0.113846	-0.239492	0.0939127	0.258293	-0.249684	0.0163821	0.111244	-0.237229	0.157434	0.587721	-0.348943	0.00122465
SCO1	0	3	0	1	Consistent.ANCG	-0.452376	0.000137071	0.0187683	-0.339613	0.0494095	0.35171	-0.233301	0.0326981	0.252266	-0.349907	0.0337558	0.161977	-0.207728	0.0259032	0.104763	-0.365287	0.0136102	0.102787	-0.325893	0.000995595	0.0399093	-0.48128	0.00256442	0.0404375	-0.21934	0.016085	0.110128	-0.377084	0.00538071	0.190292	-0.118895	0.220361	0.405424	-0.230215	0.107752	0.279055	-0.224463	0.031471	0.155356	-0.297034	0.0742107	0.507204	-0.218565	0.0471337
SCOC	0	4	0	2	Consistent.ANCG	-0.260469	0.0346657	0.163974	-0.475534	0.00447834	0.236987	-0.241121	0.0271391	0.243284	-0.473053	0.00310779	0.0766914	-0.305762	0.000890338	0.0211407	-0.475593	0.000960796	0.0311711	-0.232116	0.0207851	0.146508	-0.66107	8.43766e-06	0.0040243	-0.267677	0.00311968	0.0463985	-0.360389	0.00802932	0.216398	-0.146101	0.131358	0.294577	-0.279712	0.0491483	0.180627	-0.294774	0.0043393	0.0643143	-0.145378	0.390605	0.745627	-0.472064	6.62616e-06
SCRN3	0	1	0	2	Consistent.ANCG	-0.0778182	0.534559	0.719639	-0.175287	0.321411	0.643775	-0.162118	0.140661	0.387581	-0.45879	0.00428967	0.0812329	-0.202954	0.0296036	0.112976	-0.425827	0.00354102	0.0540411	-0.261026	0.00906493	0.104129	-0.468006	0.00348865	0.0461442	-0.208188	0.0225022	0.131886	-0.328517	0.0163198	0.269969	-0.134163	0.166266	0.340458	-0.465704	0.000654073	0.0274511	-0.258193	0.0129577	0.100328	-0.317172	0.055776	0.486822	-0.264314	0.0157523
SEC61G	0	1	0	1	Consistent.ANCG	-0.29616	0.0157577	0.112386	-0.437614	0.00964636	0.256575	-0.228113	0.036891	0.256634	-0.159754	0.344925	0.535151	-0.206426	0.0268713	0.106957	-0.459614	0.00149214	0.0375294	-0.173524	0.085856	0.29882	-0.445863	0.0056794	0.0585841	-0.152823	0.0956388	0.297523	-0.295376	0.0317727	0.340346	-0.194973	0.0431672	0.156863	-0.229395	0.109046	0.280638	-0.245754	0.0182113	0.116704	0.071004	0.676236	0.890242	-0.315534	0.00366456
SEC63	0	1	0	1	Consistent.ANCG	-0.0608451	0.627454	0.78529	-0.264436	0.130715	0.467176	-0.138559	0.208767	0.461739	-0.186282	0.26963	0.465205	-0.0957489	0.308717	0.489802	-0.516102	0.000284647	0.0184116	-0.187399	0.0632527	0.256418	-0.213555	0.204398	0.411892	-0.121871	0.184839	0.427304	-0.123436	0.378547	0.735185	-0.136818	0.157963	0.329303	-0.233397	0.10284	0.272446	-0.173961	0.0972299	0.279322	-0.317426	0.0555698	0.486822	-0.0749741	0.500542
SELRC1	0	4	0	2	Consistent.ANCG	-0.340244	0.00518577	0.0709238	-0.371229	0.0306522	0.322014	-0.376708	0.000412572	0.122468	-0.614888	5.13657e-05	0.0380615	-0.249362	0.00719901	0.0510492	-0.351519	0.0178932	0.117458	-0.194981	0.0531124	0.232727	-0.358939	0.0291328	0.135126	-0.0637934	0.488804	0.715793	-0.30035	0.0288768	0.331912	-0.305619	0.00129789	0.032565	-0.438084	0.00146329	0.0373382	-0.316113	0.00214261	0.0495697	-0.347363	0.035161	0.461083	-0.412181	0.00010803
SELT	0	2	0	2	Consistent.ANCG	-0.11385	0.362708	0.573421	-0.53077	0.00124055	0.169104	-0.28476	0.00865597	0.208639	-0.530714	0.000727102	0.0560843	-0.188709	0.0434089	0.142174	-0.597474	1.4699e-05	0.00763706	-0.0713497	0.482804	0.715101	-0.603519	7.67749e-05	0.0100502	-0.0194907	0.832657	0.92646	-0.160159	0.251967	0.652974	-0.0163094	0.866952	0.926617	-0.289185	0.0416624	0.166307	-0.260415	0.0121734	0.0985696	-0.224503	0.181597	0.600985	-0.313458	0.00390759
SEMA3C	0	1	0	1	Consistent.ANCG	0.0993107	0.427572	0.630917	0.0774159	0.663433	0.855197	-0.173226	0.115074	0.356262	-0.0723275	0.670539	0.795273	-0.0788602	0.402172	0.576068	-0.164585	0.279968	0.517278	-0.373241	0.000141807	0.0183514	-0.48602	0.00229068	0.0384359	-0.222731	0.0144788	0.104149	-0.366228	0.00699653	0.205292	-0.0163197	0.866869	0.926617	-0.0756151	0.601737	0.760249	-0.10875	0.302122	0.521256	-0.0507357	0.765541	0.923308	-0.0715864	0.520147
SEMA3E	0	1	0	1	Consistent.ANCG	0.156779	0.208705	0.421395	-0.0495757	0.780681	0.910712	0.0262516	0.812629	0.902168	-0.130561	0.441169	0.621139	-0.0890159	0.344128	0.523669	-0.509889	0.000346456	0.0201171	-0.172389	0.0879589	0.302577	-0.440818	0.00631857	0.0613033	-0.00933255	0.919419	0.966965	-0.125077	0.372195	0.731005	-0.175154	0.0698135	0.205054	-0.110537	0.444753	0.640453	-0.115447	0.273139	0.493068	-0.0420738	0.804715	0.938606	-0.0108951	0.922126
SEMA6D	0	1	0	1	Consistent.ANCG	-0.00417036	0.973489	0.986891	-0.00113576	0.994914	0.998242	-0.312701	0.00377941	0.1808	-0.245447	0.143124	0.328465	-0.222735	0.0167292	0.0811802	-0.232307	0.124635	0.33087	-0.281101	0.00482546	0.0793127	-0.479919	0.00264814	0.0407828	-0.0349268	0.7049	0.857095	-0.209446	0.132278	0.53079	0.0423412	0.663491	0.791354	-0.290194	0.0409239	0.164674	-0.0258553	0.806731	0.896869	-0.273016	0.102066	0.537428	0.0699684	0.529646
SEPT11	0	2	0	1	Consistent.ANCG	-0.393919	0.00106613	0.0382574	-0.217043	0.21758	0.550202	-0.103335	0.349582	0.588377	-0.0882107	0.603648	0.748437	-0.0996429	0.289364	0.469438	-0.263788	0.0799622	0.257346	-0.223147	0.0264082	0.164648	-0.507982	0.00132893	0.0305928	-0.27849	0.00207038	0.0375545	-0.438407	0.00102535	0.126716	-0.100398	0.30121	0.490665	-0.118329	0.413113	0.611604	-0.114269	0.278097	0.497769	-0.0660592	0.697679	0.899442	-0.0840161	0.450158
SEPT7	0	1	0	1	Consistent.ANCG	0.116949	0.349707	0.561475	-0.107855	0.54375	0.789346	0.00989113	0.928845	0.96472	-0.0176029	0.91764	0.953653	0.0257857	0.784434	0.869344	-0.233967	0.121889	0.32659	-0.245013	0.0145145	0.123833	-0.661776	8.18834e-06	0.0040243	-0.0857543	0.351711	0.603843	-0.422055	0.00164485	0.136947	0.0373045	0.701496	0.818974	-0.273594	0.0545392	0.190345	-0.0371331	0.725274	0.849078	-0.248959	0.137308	0.573276	0.0466837	0.675152
SERINC1	0	2	0	1	Consistent.ANCG	-0.098261	0.432497	0.635417	-0.328973	0.0574676	0.367573	-0.109226	0.322645	0.56626	-0.379974	0.0203556	0.135217	-0.280183	0.00242302	0.0304196	-0.482492	0.000789209	0.0284537	-0.240787	0.016359	0.131366	-0.445697	0.00569945	0.0587542	-0.152935	0.0953942	0.296948	-0.165755	0.235556	0.640497	-0.0874368	0.368215	0.554643	-0.255071	0.073823	0.224036	-0.225646	0.0305643	0.153498	-0.21249	0.206719	0.619738	-0.275455	0.0117216
SERINC3	0	4	0	2	Consistent.ANCG	-0.189218	0.128102	0.322534	-0.346784	0.0445069	0.344637	-0.227105	0.0377562	0.257974	-0.407874	0.0122143	0.111182	-0.325092	0.000392711	0.016153	-0.533206	0.000162449	0.0158769	-0.265852	0.00782232	0.0984031	-0.431564	0.00765292	0.0667869	-0.210479	0.0210293	0.127382	-0.248819	0.0723977	0.445072	-0.338925	0.000333185	0.0207186	-0.447192	0.00113035	0.0334069	-0.276878	0.00754327	0.0811593	-0.380805	0.0200602	0.458118	-0.340877	0.00161352
SERPINI1	0	3	0	1	Consistent.ANCG	-0.226936	0.0668918	0.230626	-0.236758	0.177611	0.513139	-0.179478	0.102344	0.340749	-0.322103	0.0518721	0.197928	-0.261684	0.00472822	0.0410675	-0.237962	0.115468	0.317083	-0.211437	0.0356523	0.189877	-0.706186	1.04351e-06	0.00220428	0.0311905	0.735227	0.875599	-0.298722	0.029799	0.336768	-0.218953	0.0228071	0.111461	-0.358873	0.0104879	0.0858916	-0.261491	0.0118086	0.0978571	-0.173356	0.30485	0.692208	-0.370816	0.000558595
SET	0	2	0	2	Consistent.ANCG	0.0329673	0.792719	0.888232	-0.07922	0.656066	0.851657	-0.0748703	0.498491	0.702684	-0.0462842	0.785608	0.875055	-0.0710978	0.450209	0.618354	-0.441348	0.00240668	0.0457324	-0.272934	0.00627083	0.087791	-0.235183	0.161152	0.359681	-0.325407	0.000287224	0.0134367	-0.236317	0.0884538	0.474423	-0.283158	0.00298331	0.0441631	-0.41874	0.0024743	0.0453961	-0.210793	0.0437019	0.184353	-0.108487	0.522729	0.817323	-0.0770955	0.488464
SFXN1	0	4	0	1	Consistent.ANCG	-0.445111	0.000180556	0.0205386	-0.441389	0.0089705	0.256068	-0.246463	0.0238208	0.23746	-0.542175	0.000527784	0.0533673	-0.273185	0.00313699	0.0340316	-0.401655	0.00624219	0.06922	0.134414	0.184691	0.436381	-0.0959912	0.571966	0.748196	-0.0206708	0.822686	0.922352	0.0879693	0.531072	0.825644	-0.17261	0.0740376	0.21212	-0.411036	0.00302466	0.0493459	-0.244951	0.0186057	0.117589	-0.419077	0.00983105	0.439406	-0.343509	0.00147582
SGIP1	0	7	0	1	Consistent.ANCG	-0.41618	0.000509781	0.0287956	-0.342418	0.047443	0.348577	-0.258273	0.0176904	0.228152	-0.508198	0.00132157	0.0632702	-0.353427	0.000106845	0.0108784	-0.294938	0.0492035	0.199925	-0.347735	0.000420766	0.028521	-0.440607	0.00634669	0.0613843	-0.17067	0.0623609	0.233821	-0.361939	0.00774296	0.212624	-0.322519	0.000663678	0.0269053	-0.499993	0.000218062	0.0175314	-0.392	0.000111371	0.0203993	-0.374526	0.0223839	0.458118	-0.464156	9.87835e-06
SGTB	0	5	0	2	Consistent.ANCG	-0.410527	0.000617806	0.0308791	-0.324078	0.0615085	0.37484	-0.276522	0.0108887	0.212052	-0.477195	0.00282284	0.0746619	-0.318138	0.000530515	0.0178331	-0.262731	0.0812223	0.259678	-0.159668	0.114418	0.346241	-0.486358	0.00227219	0.0382814	-0.0820744	0.372836	0.62356	-0.160713	0.250308	0.650792	-0.232976	0.0152465	0.0908768	-0.438334	0.00145309	0.0373321	-0.335307	0.00108575	0.037421	-0.23579	0.160044	0.589535	-0.474268	5.91749e-06
SH3KBP1	0	1	0	1	Consistent.ANCG	-0.18185	0.143921	0.342199	0.0172699	0.922774	0.970121	-0.163245	0.137884	0.384464	-0.211822	0.208182	0.403118	-0.227579	0.0144434	0.0749383	-0.355384	0.0165893	0.113222	-0.180363	0.0740223	0.277419	-0.352747	0.0322417	0.1422	-0.0531738	0.564074	0.766135	-0.323239	0.0182323	0.280038	-0.245599	0.0104069	0.0754159	-0.446816	0.00114264	0.033535	-0.296754	0.00407306	0.0627275	-0.0599272	0.724592	0.909406	-0.252087	0.0215016
SH3RF1	0	2	0	1	Consistent.ANCG	-0.357965	0.00316734	0.058901	0.0579423	0.744806	0.893946	-0.267995	0.0137139	0.220365	-0.448983	0.00531258	0.0869303	-0.194583	0.0371746	0.129005	-0.405985	0.00565628	0.0659792	-0.258317	0.00983561	0.10619	-0.364892	0.0263804	0.127489	0.0314166	0.73338	0.874773	-0.126972	0.364936	0.72609	-0.207532	0.0311491	0.130912	-0.459184	0.000795841	0.0291055	-0.23713	0.0228499	0.131625	-0.508034	0.00132713	0.407575	-0.371588	0.000542766
SH3RF3	0	1	0	1	Consistent.ANCG	-0.287337	0.0193198	0.124711	0.167609	0.34339	0.659725	-0.0610188	0.581373	0.758636	-0.199062	0.237542	0.433902	-0.17379	0.0632418	0.178952	-0.209481	0.167255	0.38719	-0.0168182	0.868767	0.942342	0.224049	0.182506	0.385782	0.0418053	0.65029	0.820752	0.0207405	0.88281	0.968039	-0.395169	2.31079e-05	0.00811507	-0.424866	0.00210207	0.0429104	-0.168737	0.107859	0.29606	-0.150822	0.372909	0.733383	-0.129823	0.242097
SHC3	0	4	0	1	Consistent.ANCG	-0.342081	0.00493365	0.0689831	-0.218243	0.214983	0.546909	-0.262009	0.0160581	0.22414	-0.49516	0.0018342	0.0671116	-0.385061	2.14481e-05	0.00642148	-0.283676	0.0589716	0.218589	-0.222268	0.0270226	0.165877	-0.216813	0.197414	0.402776	-0.0516965	0.574965	0.77202	-0.2333	0.0927165	0.482241	-0.213224	0.0267154	0.119968	-0.466013	0.000647949	0.0274511	-0.21858	0.0363257	0.167536	-0.258663	0.122148	0.559106	-0.378308	0.000421422
SHOC2	0	1	0	1	Consistent.ANCG	-0.224369	0.0701218	0.23686	-0.250375	0.15324	0.488099	-0.268282	0.013609	0.219985	-0.443693	0.0059472	0.0901629	-0.0859313	0.361172	0.538769	-0.204141	0.178594	0.402029	-0.186549	0.0644821	0.259407	-0.556255	0.000350397	0.0178411	-0.167794	0.0669727	0.243154	-0.158252	0.25773	0.656829	-0.173964	0.0717649	0.208178	-0.32134	0.0228782	0.124544	-0.284215	0.00603849	0.0742944	-0.210836	0.210356	0.622413	-0.32259	0.00293641
SIAE	0	1	0	1	Consistent.ANCG	-0.231967	0.0609097	0.220124	-0.224129	0.202562	0.536103	-0.150403	0.172068	0.423216	-0.37983	0.0204072	0.135334	-0.135567	0.148574	0.304791	-0.355731	0.0164763	0.11267	-0.255713	0.0106305	0.109629	-0.533183	0.000679265	0.0233636	-0.120392	0.190265	0.434236	-0.253165	0.0673928	0.437836	-0.246077	0.0102538	0.0749344	-0.167375	0.245315	0.448019	-0.142793	0.174505	0.386555	-0.231806	0.167428	0.592747	-0.164103	0.138221
SIAH3	0	5	0	1	Consistent.ANCG	-0.396151	0.000992372	0.0372004	-0.069069	0.697914	0.871877	-0.189265	0.0846579	0.319168	-0.450299	0.00516415	0.0864747	-0.293003	0.00148384	0.0247467	-0.0323238	0.833053	0.922157	-0.311349	0.00170745	0.0508351	-0.461033	0.00408136	0.0498651	-0.194508	0.0332703	0.163533	-0.316509	0.0209445	0.292019	-0.233839	0.0148624	0.0896979	-0.387695	0.00540602	0.0623544	-0.344239	0.000779443	0.0335675	-0.393841	0.0158741	0.458118	-0.320819	0.00310584
SIPA1L2	0	1	0	2	Consistent.ANCG	-0.248614	0.044127	0.185956	0.208372	0.236969	0.568435	-0.200749	0.0670982	0.294591	-0.415626	0.0105188	0.106472	-0.0403468	0.668565	0.790381	-0.0350089	0.819407	0.913628	-0.160061	0.113516	0.345384	-0.512819	0.00117295	0.028962	0.0638539	0.488391	0.71541	-0.213058	0.125586	0.52042	-0.41337	8.73105e-06	0.00533484	-0.451507	0.00099774	0.0318098	-0.314388	0.00227274	0.0510185	-0.303965	0.0673946	0.498342	-0.0939972	0.397976
SKIV2L2	0	1	0	1	Consistent.ANCG	0.0633158	0.613517	0.776359	-0.0399526	0.822495	0.929576	-0.0700131	0.526836	0.723754	-0.307309	0.0642872	0.219201	-0.194793	0.0369665	0.128612	-0.502104	0.000440871	0.0218858	-0.142418	0.159656	0.406288	-0.351567	0.0328641	0.143783	-0.212673	0.0196967	0.123528	-0.221739	0.110549	0.503885	-0.0908785	0.34959	0.538086	-0.23725	0.0971236	0.263679	-0.190917	0.0683069	0.231451	-0.230218	0.17044	0.595649	-0.0515368	0.643573
SKP1	0	2	0	2	Consistent.ANCG	-0.33125	0.00659093	0.0775858	-0.5157	0.00179892	0.184616	-0.227801	0.037157	0.256944	-0.474579	0.00300007	0.075212	-0.223826	0.0161883	0.0796929	-0.488137	0.0006698	0.0267497	-0.155309	0.124782	0.360284	-0.492592	0.00195355	0.0360424	-0.246415	0.00666658	0.0691564	-0.146889	0.293914	0.682061	-0.244083	0.0109061	0.077161	-0.222459	0.120479	0.296286	-0.279646	0.00694054	0.0789286	-0.16849	0.318834	0.701871	-0.419875	7.76674e-05
SLC25A15	0	2	0	1	Consistent.ANCG	-0.337048	0.00565152	0.0728821	-0.100779	0.570645	0.804876	-0.29466	0.00651196	0.196657	-0.18947	0.261372	0.457166	-0.289039	0.00173095	0.0263136	-0.479373	0.000863051	0.0297807	-0.220304	0.0284406	0.17021	-0.270207	0.105783	0.28178	-0.211905	0.0201548	0.124647	-0.24992	0.0711031	0.442578	-0.147634	0.127315	0.289354	-0.149236	0.300961	0.506403	-0.259923	0.0123435	0.0989456	-0.34735	0.0351685	0.461083	-0.115767	0.29732
SLC25A26	0	3	0	2	Consistent.ANCG	-0.213308	0.0854932	0.262446	-0.376044	0.0283914	0.319957	-0.227778	0.0371773	0.256944	-0.462078	0.00398732	0.0799741	-0.288597	0.00176068	0.026497	-0.451503	0.001851	0.0409172	-0.153392	0.129561	0.367368	-0.368272	0.0249162	0.123684	-0.243471	0.0073705	0.0724524	-0.148865	0.287397	0.67836	-0.263279	0.00590539	0.0584082	-0.49502	0.000257581	0.018582	-0.198271	0.0581446	0.213214	-0.250271	0.135181	0.572264	-0.280545	0.0102011
SLC25A36	0	1	0	1	Consistent.ANCG	-0.144778	0.246117	0.463031	-0.196038	0.2665	0.599504	-0.197276	0.072067	0.302146	-0.472172	0.00317156	0.0773843	-0.0634999	0.500183	0.659437	-0.383663	0.00927721	0.0837081	-0.159145	0.115624	0.347703	-0.47334	0.00308726	0.0436343	-0.14496	0.114178	0.32832	-0.370504	0.00631571	0.199247	-0.135016	0.163562	0.337056	-0.373678	0.00751614	0.0730397	-0.210181	0.0443312	0.185254	-0.367196	0.0253748	0.458118	-0.172574	0.118734
SLC25A40	0	3	0	1	Consistent.ANCG	-0.237652	0.0546776	0.208521	-0.31171	0.072719	0.394761	-0.210771	0.054294	0.280524	-0.453888	0.0047774	0.0852741	-0.257241	0.0055146	0.0444029	-0.345041	0.0202726	0.125094	-0.19679	0.0509017	0.228145	-0.56666	0.000255817	0.0157948	-0.227614	0.0124126	0.0956248	-0.246547	0.0751287	0.451078	-0.026918	0.782137	0.8742	-0.320254	0.0233694	0.125188	-0.275822	0.00778496	0.0817823	-0.292436	0.0790216	0.51168	-0.368627	0.00060576
SLC25A44	0	5	0	1	Consistent.ANCG	-0.347487	0.0042535	0.0645379	-0.0760028	0.669225	0.859004	-0.278764	0.0102361	0.212052	-0.333158	0.0439107	0.182791	-0.294636	0.00139171	0.0245042	-0.288635	0.0544949	0.209382	-0.235699	0.0188449	0.139872	-0.0564275	0.740102	0.86027	-0.268594	0.00301496	0.0453828	-0.156019	0.264593	0.663964	-0.363234	0.00011166	0.0133273	-0.424453	0.0021255	0.0430427	-0.264586	0.0108121	0.0948058	-0.163564	0.333389	0.71093	-0.407346	0.000132386
SLC25A46	0	4	0	3	Consistent.ANCG	-0.244478	0.047891	0.194848	-0.388099	0.0233251	0.308026	-0.24683	0.0236062	0.236775	-0.501243	0.00157663	0.0654714	-0.258943	0.00520042	0.0432864	-0.477827	0.000901899	0.0304728	-0.135144	0.182297	0.433603	-0.495013	0.00184085	0.0349134	-0.223688	0.0140519	0.102499	-0.30885	0.024438	0.312957	-0.195545	0.0425461	0.155359	-0.502552	0.000199958	0.0169134	-0.321729	0.00176409	0.0451116	-0.348785	0.0343699	0.461083	-0.400417	0.000176224
SLC30A9	0	5	0	4	Consistent.ANCG	-0.362886	0.00274833	0.055425	-0.412908	0.0152246	0.278159	-0.276357	0.0109383	0.212254	-0.604838	7.33338e-05	0.0380615	-0.241095	0.00944199	0.0589463	-0.534131	0.000157456	0.0158769	-0.304609	0.00217284	0.0573273	-0.473131	0.00310223	0.043752	-0.302351	0.000789838	0.0236707	-0.25723	0.0629655	0.424073	-0.300234	0.0015941	0.0349617	-0.523828	9.46372e-05	0.0135634	-0.36686	0.00032197	0.0258762	-0.465414	0.00369958	0.439406	-0.470903	7.0306e-06
SLC35A5	0	1	0	2	Consistent.ANCG	0.114461	0.360125	0.570705	-0.280199	0.108482	0.441477	-0.122908	0.265358	0.516621	-0.152137	0.368707	0.557676	-0.11459	0.222677	0.39788	-0.455575	0.00166228	0.0388352	-0.0198853	0.845109	0.92953	-0.531455	0.000712433	0.0236771	-0.0825959	0.369796	0.62083	-0.180296	0.196394	0.606954	0.0582503	0.549293	0.706826	-0.264639	0.0632811	0.205667	-0.131418	0.211774	0.428694	-0.194745	0.248079	0.653331	0.0377285	0.734888
SLC35B4	0	4	0	1	Consistent.ANCG	-0.166015	0.182791	0.391198	-0.182257	0.302234	0.630061	-0.239273	0.0283751	0.246564	-0.488814	0.0021416	0.0679298	-0.25873	0.00523888	0.0434739	-0.366357	0.0133174	0.10154	-0.226602	0.024105	0.157328	-0.487128	0.00223049	0.0378884	-0.279363	0.00200156	0.0366851	-0.411428	0.00220888	0.150551	-0.192383	0.0460746	0.162696	-0.367816	0.00859149	0.0770889	-0.23496	0.0241643	0.135208	-0.339409	0.0398661	0.470032	-0.309891	0.00435864
SLC35G1	0	7	0	2	Consistent.ANCG	-0.392528	0.00111459	0.0390319	-0.307052	0.0773304	0.402235	-0.292201	0.00699524	0.19762	-0.467506	0.00352849	0.0787589	-0.277117	0.00271553	0.0322462	-0.0924529	0.545819	0.741912	-0.392967	5.73593e-05	0.0119758	-0.533125	0.000680357	0.0233636	-0.386528	1.29701e-05	0.00358411	-0.421718	0.00166057	0.136947	-0.221189	0.0214207	0.10774	-0.430458	0.00180658	0.0399658	-0.372762	0.000252873	0.0233011	-0.408755	0.0120106	0.448693	-0.360669	0.000809558
SLC38A1	0	1	0	1	Consistent.ANCG	-0.106591	0.394304	0.601855	-0.140276	0.428784	0.716967	-0.294506	0.00654127	0.196657	-0.408929	0.0119708	0.110335	-0.268876	0.00366571	0.0371166	-0.320766	0.0316868	0.158694	-0.288635	0.00376342	0.0721726	-0.502183	0.00153979	0.0321528	-0.0233938	0.79979	0.909461	-0.127621	0.36247	0.723894	-0.0599072	0.537972	0.699072	-0.28535	0.0445719	0.172351	-0.281156	0.00663009	0.077503	-0.236433	0.158874	0.589099	-0.174979	0.113605
SLC39A6	0	1	0	1	Consistent.ANCG	0.0511644	0.683283	0.821314	-0.122635	0.489598	0.758184	-0.0920473	0.404982	0.634959	-0.247235	0.14014	0.32469	-0.142803	0.127889	0.277321	-0.460062	0.00147427	0.0374678	-0.136506	0.177888	0.428898	-0.308304	0.0633844	0.208514	-0.145372	0.113141	0.326534	-0.00976412	0.944679	0.984766	0.0597433	0.539087	0.699924	-0.226983	0.112924	0.286417	-0.19582	0.0613844	0.219483	-0.320319	0.0532581	0.486199	-0.0129972	0.907162
SLC44A1	0	1	0	1	Consistent.ANCG	0.278231	0.0236951	0.138181	0.146946	0.406933	0.702352	0.060711	0.583283	0.759747	0.201789	0.231045	0.426795	0.0110992	0.906283	0.946027	-0.0550786	0.71933	0.85517	-0.35666	0.000290547	0.0252226	-0.532742	0.000687592	0.0234092	-0.15333	0.0945312	0.295751	-0.328449	0.0163431	0.269969	0.0630001	0.517152	0.682337	0.0122896	0.932495	0.965561	0.0799313	0.448808	0.651583	-0.00667312	0.968732	0.990409	0.192065	0.0819481
SLC4A8	0	6	0	1	Consistent.ANCG	-0.29995	0.01441	0.10843	-0.148292	0.402603	0.698929	-0.255928	0.018786	0.229711	-0.354345	0.0314143	0.156697	-0.28175	0.00228477	0.0293406	-0.335581	0.024222	0.13748	-0.380217	0.000103638	0.0163738	-0.321507	0.0523318	0.186287	-0.267785	0.00310712	0.046265	-0.36645	0.0069598	0.205292	-0.28692	0.00260703	0.0418877	-0.475831	0.000478507	0.0245109	-0.23111	0.0266557	0.142979	-0.252882	0.13102	0.566822	-0.316163	0.00359374
SLC7A14	0	2	0	1	Consistent.ANCG	-0.170081	0.172154	0.378072	-0.413672	0.0150184	0.278159	-0.176072	0.109137	0.348693	-0.269136	0.107227	0.283709	-0.223896	0.0161546	0.0796338	-0.0195162	0.898745	0.954644	-0.178823	0.0765657	0.281389	-0.112711	0.506574	0.700787	-0.191532	0.0361169	0.17086	-0.120909	0.388463	0.741672	-0.31164	0.00102658	0.0300843	-0.443351	0.00126147	0.0352655	-0.305003	0.00311387	0.0566542	-0.100194	0.555171	0.83274	-0.331854	0.00217788
SMIM13	0	3	0	1	Consistent.ANCG	-0.224195	0.0703452	0.237275	-0.431487	0.0108353	0.266754	-0.24325	0.0257727	0.23971	-0.376884	0.0214861	0.137255	-0.314054	0.000630912	0.0187262	-0.39457	0.00731493	0.074385	-0.127346	0.209079	0.466588	-0.552571	0.000390724	0.0188991	-0.139885	0.127551	0.350579	-0.0599257	0.669928	0.886893	-0.200801	0.0371804	0.143549	-0.381681	0.00623775	0.0661217	-0.249751	0.0163525	0.111244	-0.262341	0.11674	0.555063	-0.402165	0.000164056
SMIM17	0	7	0	2	Consistent.ANCG	-0.391763	0.00114206	0.0393854	-0.188808	0.284888	0.615175	-0.239581	0.0281662	0.245403	-0.485862	0.00229934	0.0702234	-0.31567	0.000589259	0.0185128	-0.314942	0.0351005	0.166656	-0.266596	0.00764476	0.0973689	-0.505339	0.00142164	0.0312647	-0.33094	0.000222572	0.0121159	-0.446012	0.000816366	0.122251	-0.266597	0.00528733	0.055796	-0.412705	0.00289704	0.0486597	-0.360594	0.000414023	0.0271948	-0.38418	0.0188969	0.458118	-0.3936	0.00023209
SNCA	0	5	0	1	Consistent.ANCG	-0.363496	0.00269999	0.0553949	-0.299848	0.0849076	0.411297	-0.173248	0.115027	0.356262	-0.299394	0.0718322	0.23073	-0.283905	0.00210639	0.0284971	-0.266176	0.0771691	0.251796	-0.364303	0.000209757	0.0216233	-0.464726	0.00375743	0.0481451	-0.437166	5.96491e-07	0.000530486	-0.307685	0.0250101	0.316031	-0.236015	0.0139306	0.0869032	-0.35666	0.0110094	0.0869198	-0.240167	0.0211127	0.125534	-0.0455736	0.788824	0.932558	-0.442784	2.76975e-05
SNRPB2	0	1	0	1	Consistent.ANCG	-0.150722	0.227051	0.442512	-0.21865	0.214108	0.546174	-0.157742	0.151843	0.400207	-0.229856	0.171131	0.362434	-0.216403	0.0201843	0.0911	-0.460218	0.00146809	0.0374261	-0.0194426	0.848516	0.931929	-0.383889	0.018995	0.107087	0.0387831	0.674077	0.836969	-0.27847	0.0434789	0.376995	-0.0928835	0.339017	0.52842	-0.210191	0.142892	0.32716	-0.190266	0.0692707	0.233269	0.133153	0.432074	0.76646	-0.366624	0.000652094
SNX10	0	2	0	1	Consistent.ANCG	-0.224284	0.0702307	0.237083	-0.24738	0.15838	0.493171	-0.17686	0.107535	0.346571	-0.280462	0.0926923	0.263465	-0.269331	0.00360639	0.0368547	-0.304654	0.0418685	0.182596	-0.136533	0.177801	0.428875	-0.589419	0.000123784	0.0117404	-0.208036	0.0226031	0.132298	-0.23184	0.0948363	0.484895	-0.134509	0.165165	0.339341	-0.302691	0.0326293	0.148412	-0.181668	0.0830739	0.2571	-0.0918279	0.588825	0.851365	-0.32492	0.00272616
SNX14	0	2	0	2	Consistent.ANCG	-0.117265	0.348397	0.560302	-0.446366	0.00814123	0.25457	-0.142674	0.195434	0.446895	-0.46582	0.00366583	0.0792674	-0.0528775	0.57463	0.716827	-0.490448	0.000625784	0.0261309	-0.180759	0.0733781	0.275946	-0.592436	0.000111963	0.0114703	-0.281854	0.00181639	0.0352465	-0.265916	0.0542864	0.407927	-0.215219	0.0252946	0.117235	-0.351864	0.0122165	0.0916307	-0.24492	0.0186214	0.117589	-0.429616	0.00796274	0.439406	-0.226462	0.0395226
SNX30	0	1	0	1	Consistent.ANCG	0.151351	0.225094	0.440468	-0.0613486	0.730346	0.886187	-0.177162	0.106926	0.346135	-0.233281	0.164666	0.354338	-0.029006	0.758294	0.851706	-0.0536188	0.726477	0.859269	-0.208082	0.038755	0.197386	-0.181891	0.281282	0.500211	-0.189028	0.0386679	0.177558	-0.0968725	0.490162	0.806457	-0.198662	0.0392913	0.147864	-0.468717	0.000596595	0.0265177	-0.205018	0.0499429	0.197071	-0.28671	0.0853485	0.520192	-0.0347882	0.75487
SOBP	0	2	0	1	Consistent.ANCG	-0.206752	0.0957891	0.277296	-0.270258	0.122142	0.457535	-0.274148	0.011619	0.214744	-0.380047	0.0203297	0.135154	-0.154623	0.0989484	0.236147	-0.230753	0.127249	0.334636	-0.0896369	0.3776	0.632884	0.103087	0.543751	0.727974	-0.289351	0.00134892	0.030646	-0.0955424	0.496167	0.809584	-0.363824	0.000108616	0.0131729	-0.423364	0.00218841	0.0436301	-0.204794	0.0501987	0.197514	-0.316091	0.0566627	0.488039	-0.274201	0.0121252
SOCS5	0	1	0	2	Consistent.ANCG	0.125684	0.314635	0.529929	-0.251625	0.15113	0.486514	-0.142106	0.197237	0.448452	-0.404498	0.013022	0.113121	-0.145654	0.120375	0.266506	-0.505079	0.000402358	0.0213068	-0.11012	0.277892	0.541322	-0.505026	0.00143297	0.0313468	-0.0810404	0.378908	0.628807	-0.0865257	0.53786	0.828244	-0.16454	0.0888177	0.235054	-0.319467	0.0237311	0.126142	-0.251357	0.0156532	0.108984	-0.333237	0.0438576	0.474975	-0.236677	0.0312217
SOCS7	0	4	0	1	Consistent.ANCG	-0.382544	0.00152476	0.0443278	-0.167765	0.342933	0.659247	-0.321904	0.00282653	0.180335	-0.484348	0.00238415	0.0709801	-0.202693	0.029818	0.113427	-0.118886	0.436666	0.65807	-0.213242	0.0340719	0.185106	-0.0760885	0.654447	0.805012	-0.0767894	0.404499	0.65148	-0.0790086	0.573873	0.844448	-0.338541	0.000338747	0.0207706	-0.461283	0.000747442	0.0286681	-0.217167	0.0375805	0.170009	-0.361021	0.0281446	0.458118	-0.284928	0.00903294
SORCS3	0	2	0	1	Consistent.ANCG	-0.0508761	0.684974	0.822627	-0.169525	0.337821	0.654838	-0.107965	0.328296	0.572341	-0.306193	0.065311	0.220927	-0.250825	0.00685559	0.0496601	-0.0471886	0.758224	0.877809	-0.165393	0.101834	0.325703	-0.397467	0.01485	0.0955286	-0.146275	0.110896	0.322311	-0.169632	0.224628	0.631753	-0.320354	0.000724822	0.0276102	-0.429612	0.00184875	0.0402817	-0.294377	0.00439452	0.064775	-0.101759	0.548978	0.830528	-0.223843	0.0419244
SOSTDC1	0	1	0	1	Consistent.ANCG	-0.214916	0.0831072	0.258392	-0.257461	0.141562	0.478548	-0.0959345	0.385348	0.618582	-0.136088	0.421902	0.60512	-0.0892511	0.342849	0.522674	0.00606378	0.968466	0.986102	-0.230907	0.0214771	0.148684	-0.512321	0.00118823	0.0291647	-0.195422	0.0324357	0.161094	-0.244458	0.0777121	0.45405	0.0677217	0.486181	0.657795	0.139982	0.33226	0.536285	0.0911032	0.387763	0.60009	0.066306	0.696603	0.899043	-0.251321	0.021915
SPAST	0	1	0	2	Consistent.ANCG	0.216394	0.0809601	0.254402	-0.251322	0.15164	0.486898	-0.0484468	0.661657	0.813001	-0.256768	0.125005	0.307329	-0.0201039	0.831127	0.899102	-0.442532	0.00233508	0.045139	-0.161682	0.109861	0.339398	-0.551994	0.000397402	0.0191419	-0.182053	0.0465824	0.198535	-0.190199	0.172523	0.582874	-0.0633667	0.514712	0.680337	-0.362021	0.00978298	0.0825373	-0.175039	0.0951428	0.276579	-0.279257	0.0941621	0.531216	-0.114186	0.304009
SPHKAP	0	1	0	1	Consistent.ANCG	-0.167235	0.17955	0.387022	-0.276011	0.11409	0.447726	-0.226073	0.0386589	0.258307	-0.28619	0.0859422	0.253085	-0.222164	0.017018	0.081835	-0.0223706	0.88403	0.947603	0.0047668	0.962651	0.98413	-0.156693	0.354368	0.572922	-0.00776695	0.932903	0.972396	-0.00484645	0.972525	0.991144	-0.251989	0.00851666	0.0685907	-0.503458	0.000193879	0.0169134	-0.340941	0.000881919	0.0354847	-0.237478	0.156985	0.587199	-0.266121	0.0150267
SPIN1	0	3	0	2	Consistent.ANCG	-0.343961	0.00468697	0.0672233	-0.369197	0.031649	0.324235	-0.238114	0.0291742	0.247058	-0.540705	0.000550265	0.0533673	-0.289893	0.00167478	0.0259738	-0.475121	0.000973663	0.0312568	-0.112734	0.266572	0.528747	-0.409584	0.0118216	0.0838648	-0.0816496	0.375323	0.625754	-0.159442	0.254125	0.654008	-0.129975	0.180012	0.358027	-0.413777	0.0028176	0.0478993	-0.282054	0.00645136	0.0765253	-0.242722	0.147759	0.578779	-0.477489	5.00908e-06
SPIN3	0	1	0	1	Consistent.ANCG	-0.357348	0.00322364	0.0591444	-0.306253	0.0781448	0.403749	-0.257398	0.0180927	0.228968	-0.422294	0.00922481	0.101582	-0.222668	0.0167624	0.0812745	-0.341136	0.0218315	0.130473	-0.0949968	0.349624	0.608693	-0.0239203	0.888243	0.946427	-0.133744	0.145308	0.37572	-0.0848523	0.54578	0.831711	-0.10284	0.289547	0.478491	-0.431167	0.00177186	0.0398705	-0.324767	0.00158558	0.0438067	-0.396212	0.015198	0.458118	-0.250294	0.0224799
SPOCK3	0	3	0	1	Consistent.ANCG	0.162956	0.191104	0.401434	0.130603	0.461599	0.739115	-0.126681	0.250851	0.503287	-0.0676532	0.69074	0.808662	-0.318922	0.000513015	0.0177354	-0.33611	0.0239852	0.136795	-0.340727	0.000558515	0.0314408	-0.697389	1.61562e-06	0.00223603	-0.161892	0.0773031	0.263546	-0.272553	0.0483299	0.392431	0.0232774	0.81101	0.890669	-0.288908	0.0418672	0.166651	-0.164355	0.117453	0.310659	-0.0580205	0.733029	0.91202	-0.0134571	0.903892
SPTLC2	0	1	0	1	Consistent.ANCG	0.250861	0.0421861	0.182139	0.189727	0.282505	0.613353	0.0374453	0.735237	0.859351	0.13679	0.41949	0.602654	-0.033972	0.718523	0.824038	-0.0639523	0.676415	0.828764	-0.3337	0.000737081	0.035548	-0.635168	2.40946e-05	0.00620962	-0.134458	0.143153	0.373185	-0.494429	0.000167882	0.0935889	0.0246042	0.800456	0.884618	-0.180435	0.20987	0.407679	-0.0316925	0.764251	0.871989	-0.0947837	0.576833	0.845471	0.178873	0.105669
SRD5A1	0	5	0	2	Consistent.ANCG	-0.383264	0.00149118	0.0439993	-0.341364	0.0481743	0.349663	-0.302307	0.00519175	0.187506	-0.43943	0.00650498	0.0911594	-0.352287	0.000112866	0.0110827	-0.24828	0.100071	0.291827	-0.207126	0.0396794	0.199287	-0.584832	0.000143908	0.0122985	-0.146524	0.110284	0.321325	-0.258814	0.0613055	0.420446	-0.319175	0.000760219	0.0278075	-0.477034	0.000460766	0.0239744	-0.363414	0.00036995	0.0265302	-0.220395	0.189931	0.608218	-0.390965	0.000257748
SRD5A3	0	1	0	1	Consistent.ANCG	0.23814	0.0541676	0.207826	0.036976	0.835532	0.935211	-0.128304	0.244779	0.497828	0.00631772	0.970397	0.982739	-0.094195	0.316671	0.496924	-0.073486	0.631415	0.799404	-0.214044	0.0333884	0.183167	-0.534558	0.000653849	0.0232426	-0.197913	0.0302492	0.155382	-0.338533	0.0131574	0.252776	-0.190224	0.0486208	0.16698	-0.142352	0.324058	0.528528	-0.174952	0.0953104	0.276818	-0.0680517	0.68901	0.895596	-0.108527	0.328757
SRP72	0	3	0	2	Consistent.ANCG	-0.247003	0.045563	0.189099	-0.337702	0.0507861	0.354658	-0.235229	0.0312455	0.250055	-0.484143	0.00239584	0.0710328	-0.234208	0.0117585	0.0664413	-0.556626	7.16517e-05	0.0124832	-0.218193	0.0300344	0.175143	-0.390181	0.0169675	0.101252	-0.242185	0.00769821	0.0740807	-0.413115	0.00210923	0.149055	-0.249282	0.009277	0.0715357	-0.481426	0.000400944	0.0225743	-0.330278	0.00130292	0.0397969	-0.419403	0.00976822	0.439406	-0.290454	0.00772822
SRPK2	0	3	0	2	Consistent.ANCG	-0.238246	0.0540572	0.20766	-0.336965	0.0513251	0.356294	-0.247046	0.0234806	0.236487	-0.442781	0.00606284	0.09042	-0.294397	0.00140482	0.0245042	-0.444643	0.00221211	0.0443337	-0.203066	0.0438133	0.210327	-0.415312	0.0105834	0.0792027	-0.186767	0.0410995	0.183911	-0.240252	0.0831245	0.464795	-0.223785	0.0199018	0.103781	-0.422213	0.00225667	0.043894	-0.271034	0.00896906	0.0864615	-0.209944	0.212338	0.623963	-0.46602	8.99908e-06
SRRD	0	3	0	1	Consistent.ANCG	-0.424785	0.000377993	0.0256568	-0.228456	0.193754	0.527231	-0.255298	0.0190901	0.230628	-0.584948	0.000143364	0.0414851	-0.135089	0.150022	0.306654	-0.157726	0.300773	0.537261	-0.171441	0.089746	0.305382	-0.355763	0.030695	0.138632	-0.145864	0.111913	0.32441	-0.283022	0.0400247	0.364999	-0.271681	0.00445169	0.0518227	-0.3064	0.0304548	0.143234	-0.213341	0.0411622	0.178948	-0.284533	0.0878545	0.523222	-0.320359	0.00315125
SST	0	3	0	1	Consistent.ANCG	-0.184933	0.137133	0.334497	-0.0788792	0.657456	0.852249	-0.191497	0.0809861	0.314341	-0.194298	0.249187	0.444912	-0.0089476	0.92439	0.955834	0.368526	0.0127404	0.0989559	-0.00576575	0.954832	0.979964	0.156715	0.3543	0.572868	0.137192	0.13512	0.362069	0.0319614	0.820275	0.945393	-0.29969	0.00162723	0.0352688	-0.461103	0.00075149	0.0286681	-0.35037	0.000617316	0.0319668	0.00369051	0.982705	0.994096	-0.294672	0.00684689
ST8SIA2	0	2	0	1	Consistent.ANCG	-0.205011	0.0986804	0.281169	-0.235875	0.179281	0.514638	-0.292618	0.00691102	0.19762	-0.237511	0.156927	0.344477	-0.061033	0.517011	0.673754	0.182453	0.230297	0.465107	-0.230914	0.0214734	0.148684	-0.422997	0.00909673	0.0730806	-0.23895	0.00857975	0.0786191	-0.164698	0.238599	0.642962	-0.346801	0.000236065	0.0174604	-0.431279	0.00176645	0.0398705	-0.318079	0.00200251	0.0478478	-0.281959	0.09089	0.527179	-0.197096	0.074106
STAM	0	2	0	1	Consistent.ANCG	-0.227422	0.0662947	0.229459	-0.315767	0.0688785	0.390294	-0.21439	0.0501934	0.274745	-0.355743	0.0307051	0.155142	-0.214119	0.0215731	0.0946345	-0.486874	0.000695013	0.0272293	-0.167777	0.0969248	0.316814	-0.366483	0.0256824	0.125401	-0.262874	0.00372329	0.051049	-0.193446	0.165174	0.574521	-0.182001	0.0594059	0.187308	-0.365848	0.00898116	0.0789864	-0.256402	0.0136216	0.101663	-0.188587	0.263642	0.663388	-0.363742	0.000724419
STARD4-AS1	0	1	0	1	Consistent.ANCG	-0.173752	0.162945	0.366685	-0.176281	0.31863	0.642066	-0.136601	0.215336	0.468179	-0.391765	0.0164867	0.125007	-0.045715	0.627579	0.759115	-0.175486	0.248892	0.486269	-0.214734	0.0328094	0.181831	-0.288564	0.0832591	0.244789	-0.242029	0.00773865	0.0741015	-0.432049	0.00123563	0.129405	-0.251419	0.00867189	0.0692995	-0.456446	0.000863195	0.0302912	-0.318857	0.00194937	0.0472685	-0.338043	0.0407229	0.471008	-0.187714	0.0892515
STAU2	0	6	0	2	Consistent.ANCG	-0.379584	0.00167007	0.0459869	-0.289673	0.0965654	0.426287	-0.214032	0.0505882	0.275302	-0.432363	0.00752904	0.0946211	-0.28555	0.00197873	0.0277917	-0.357708	0.0158446	0.110032	-0.258708	0.00972117	0.10593	-0.507478	0.00134617	0.0305928	-0.31445	0.00046924	0.0169746	-0.252826	0.0677738	0.438176	-0.243282	0.0111782	0.0781905	-0.478021	0.000446659	0.0236128	-0.243544	0.0193151	0.12013	-0.222898	0.184822	0.603176	-0.38932	0.00027507
STK39	0	1	0	1	Consistent.ANCG	0.0428856	0.732423	0.851345	-0.178483	0.312525	0.638215	-0.141705	0.198518	0.449837	-0.243207	0.146926	0.332838	-0.150113	0.109315	0.251891	-0.40017	0.00645505	0.0702769	-0.272714	0.00631457	0.0879441	-0.353962	0.0316111	0.14093	-0.230315	0.011384	0.0908507	-0.175344	0.209175	0.617783	-0.149423	0.122719	0.283452	-0.495565	0.000252949	0.0185429	-0.167838	0.109775	0.299822	-0.204953	0.223659	0.631859	-0.117015	0.292105
STRAP	0	3	0	2	Consistent.ANCG	-0.322804	0.00820438	0.0850019	-0.273935	0.116948	0.452059	-0.195571	0.0746119	0.306148	-0.331149	0.0452795	0.18555	-0.213211	0.0221476	0.0959807	-0.368425	0.0127669	0.0990949	-0.247432	0.0135426	0.120727	-0.463035	0.00390289	0.0488392	-0.229468	0.0116983	0.0925568	-0.331131	0.0154376	0.265055	-0.315692	0.000874302	0.0287489	-0.419764	0.00240832	0.0452085	-0.208076	0.0465525	0.189955	-0.175617	0.298488	0.687359	-0.393838	0.000229891
STRN	0	3	0	1	Consistent.ANCG	0.172362	0.166387	0.370464	0.0187431	0.916208	0.96846	-0.0099851	0.928171	0.964241	0.0207324	0.903062	0.946502	-0.345564	0.000155268	0.0124926	-0.417882	0.00428571	0.0591535	-0.33316	0.000752747	0.0360925	-0.523107	0.000893874	0.0261875	-0.181921	0.0467442	0.198916	-0.385595	0.00435256	0.182982	0.0433603	0.655901	0.785947	-0.401976	0.00380786	0.0538237	-0.132133	0.209275	0.425936	-0.254479	0.128523	0.563647	0.00408857	0.970737
STS	0	3	0	1	Consistent.ANCG	-0.347008	0.00431024	0.0647819	-0.231559	0.187605	0.522683	-0.289258	0.00761512	0.203572	-0.451053	0.00508075	0.0864747	-0.374191	3.79519e-05	0.00722109	-0.242692	0.108202	0.304864	-0.251155	0.012157	0.115114	-0.544429	0.000494874	0.0205603	-0.245208	0.00694769	0.0702939	-0.270249	0.0503345	0.399207	-0.259755	0.00663153	0.0614843	-0.328775	0.0197423	0.116006	-0.268135	0.00976033	0.0902899	-0.24861	0.137878	0.573276	-0.396413	0.00020731
STX12	0	4	0	2	Consistent.ANCG	-0.282539	0.0215303	0.13209	-0.212869	0.226773	0.55665	-0.265869	0.01451	0.221576	-0.397726	0.0147789	0.119762	-0.147657	0.115304	0.259919	-0.465013	0.00128896	0.0353981	-0.278889	0.00518424	0.0810664	-0.557785	0.000334768	0.0174898	-0.245449	0.00689064	0.0700204	-0.174022	0.212681	0.621317	-0.290442	0.00229407	0.0406021	-0.284634	0.0451329	0.173001	-0.360087	0.000422428	0.0274323	-0.291816	0.0796887	0.511726	-0.379476	0.000403056
STXBP5	0	4	0	1	Consistent.ANCG	-0.49212	2.70726e-05	0.0121815	-0.174096	0.32476	0.646101	-0.263756	0.0153408	0.223516	-0.480104	0.00263658	0.0739197	-0.214974	0.0210438	0.0931302	-0.247201	0.101604	0.293591	-0.248635	0.0130804	0.119594	-0.0186409	0.912801	0.958904	-0.0643088	0.485292	0.71254	-0.145444	0.298741	0.683795	-0.341422	0.000298996	0.0198857	-0.494391	0.000263018	0.0186189	-0.303142	0.00331055	0.058408	-0.294604	0.0767239	0.510295	-0.409671	0.000120102
STXBP6	0	3	0	1	Consistent.ANCG	-0.402648	0.000803138	0.0339544	-0.29243	0.0932927	0.422113	-0.31743	0.00325889	0.180335	-0.402078	0.0136284	0.115393	-0.407143	6.31217e-06	0.00416452	-0.254065	0.0921585	0.278808	-0.292086	0.00335088	0.0699612	-0.471688	0.00320705	0.0443767	-0.158936	0.0829409	0.274099	-0.28169	0.0410112	0.36763	0.103437	0.286738	0.475656	-0.0977535	0.499448	0.683761	-0.083259	0.430086	0.636897	-0.0564386	0.740052	0.914837	-0.137979	0.213518
SUB1	0	5	0	1	Consistent.ANCG	-0.289236	0.0185001	0.122144	-0.471724	0.00485612	0.237676	-0.285311	0.00852206	0.207113	-0.513405	0.00115519	0.0614636	-0.27189	0.0032882	0.0349791	-0.375368	0.0110582	0.0919328	-0.250991	0.0122155	0.115463	-0.593056	0.000109667	0.0113787	-0.292261	0.00119918	0.029216	-0.265621	0.0545641	0.408962	-0.246458	0.0101331	0.0744529	-0.366051	0.00894033	0.0787999	-0.373216	0.00024817	0.0233011	-0.195612	0.245936	0.652304	-0.422742	6.85385e-05
SUCLA2	0	3	0	1	Consistent.ANCG	-0.314462	0.0101264	0.0921876	-0.439107	0.00937398	0.256068	-0.270189	0.0129321	0.21865	-0.490379	0.00206186	0.0672051	-0.305415	0.000903042	0.0211407	-0.481046	0.000822717	0.0289337	-0.175693	0.0819511	0.291881	-0.388711	0.0174241	0.102824	-0.223232	0.0142542	0.103014	-0.18311	0.189385	0.602627	-0.224654	0.0194146	0.102468	-0.398947	0.00410691	0.055165	-0.301058	0.00354387	0.0597674	-0.239361	0.153625	0.585463	-0.448976	2.06906e-05
SUMO1	0	1	0	1	Consistent.ANCG	-0.240802	0.0514544	0.202213	-0.461667	0.00598802	0.241103	-0.134935	0.221037	0.47364	-0.468722	0.00343233	0.078387	-0.232829	0.0122781	0.0679353	-0.509738	0.000348104	0.0201171	-0.0381701	0.707585	0.860369	-0.355848	0.0306525	0.138632	-0.212177	0.0199915	0.124336	-0.150517	0.28202	0.675317	-0.225464	0.0189701	0.101505	-0.246955	0.0838158	0.241773	-0.248989	0.0166933	0.11215	-0.0135276	0.936663	0.981345	-0.391787	0.000249476
SUPT16H	0	2	0	1	Consistent.ANCG	0.169592	0.173409	0.379741	0.00212792	0.990471	0.99633	-0.06884	0.533801	0.728007	-0.459641	0.00420957	0.0808387	-0.0943497	0.315873	0.496476	-0.509118	0.000354921	0.0201171	-0.220567	0.0282474	0.169484	-0.380766	0.0200741	0.11004	-0.266338	0.00327843	0.0476007	-0.284368	0.0390475	0.36305	-0.283007	0.00299948	0.0441721	-0.3082	0.0294437	0.140683	-0.221697	0.0336807	0.160579	-0.368442	0.0248442	0.458118	0.00306902	0.978032
SV2C	0	3	0	1	Consistent.ANCG	-0.221685	0.0736309	0.24237	-0.248319	0.156756	0.492008	-0.30139	0.00533639	0.188476	-0.353542	0.0318281	0.157309	-0.315467	0.000594356	0.0185289	0.0534889	0.727114	0.859391	-0.139186	0.169445	0.418075	-0.316342	0.0564558	0.194564	-0.17032	0.0629079	0.234749	-0.160936	0.249642	0.650445	-0.220568	0.021798	0.108884	-0.454818	0.000905632	0.0308697	-0.264964	0.0106955	0.0940603	-0.24615	0.141945	0.575892	-0.298552	0.00611578
SVOP	0	6	0	1	Consistent.ANCG	-0.389141	0.00124094	0.0409416	-0.31602	0.0686444	0.390132	-0.276746	0.0108219	0.212052	-0.310697	0.0612551	0.21406	-0.310728	0.000725232	0.0196726	-0.0471368	0.758481	0.877882	-0.283649	0.00443967	0.0764536	-0.393783	0.0158909	0.0984616	-0.31155	0.000532679	0.0180041	-0.393163	0.00358784	0.17153	-0.329361	0.000500224	0.0248104	-0.441632	0.0013244	0.0359632	-0.321409	0.00178392	0.0453557	-0.271652	0.103859	0.53925	-0.373252	0.000510054
SYT1	0	4	0	1	Consistent.ANCG	-0.250142	0.0427991	0.183358	-0.28147	0.106822	0.439544	-0.18033	0.100698	0.338557	-0.241792	0.149366	0.335509	-0.299024	0.00116932	0.0233026	-0.154188	0.31188	0.548184	-0.25014	0.0125218	0.11688	-0.486871	0.00224435	0.0380211	-0.330243	0.000229899	0.0122583	-0.181895	0.192388	0.604183	-0.219272	0.0226049	0.11086	-0.301955	0.0330757	0.149425	-0.200872	0.054861	0.20664	-0.13367	0.430272	0.765982	-0.337337	0.0018169
SYT11	0	5	0	1	Consistent.ANCG	-0.402901	0.000796483	0.0339544	-0.428009	0.0115637	0.270992	-0.369746	0.00053711	0.133909	-0.434646	0.00718401	0.0937769	-0.340436	0.000197081	0.0129222	-0.383918	0.00922652	0.0835526	-0.314641	0.00151476	0.0478581	-0.326861	0.0483146	0.177919	-0.233061	0.0104157	0.0864607	-0.161759	0.247198	0.648826	-0.382629	4.37415e-05	0.0103067	-0.491522	0.000289157	0.0194061	-0.300257	0.00363749	0.0603646	-0.469328	0.00338521	0.439406	-0.26923	0.0138459
SYTL5	0	4	0	2	Consistent.ANCG	0.140553	0.260317	0.477494	0.161722	0.360846	0.671381	-0.159992	0.146012	0.393644	-0.256491	0.125427	0.307718	-0.297396	0.00124773	0.0239914	-0.0266094	0.862251	0.937577	-0.330961	0.000819806	0.0375608	-0.478863	0.00271469	0.0411923	-0.127212	0.166178	0.404508	-0.317003	0.0207342	0.290561	-0.279199	0.00343153	0.0457946	-0.557582	2.59428e-05	0.00802238	-0.39883	8.22184e-05	0.0191001	-0.151537	0.37062	0.731574	-0.0274993	0.80508
TAC1	0	3	0	1	Consistent.ANCG	-0.301479	0.0138952	0.107097	-0.250891	0.152366	0.487229	-0.277842	0.0105004	0.212052	-0.334961	0.0427119	0.180242	-0.287546	0.00183333	0.0268791	0.0597645	0.696552	0.841863	-0.15343	0.129466	0.367301	-0.336591	0.0416501	0.163534	-0.10102	0.272273	0.529884	-0.275226	0.0460859	0.384998	-0.229115	0.0170721	0.0967321	-0.44217	0.00130441	0.0357392	-0.40981	4.97722e-05	0.0154258	-0.0723209	0.670567	0.889272	-0.38825	0.000286897
TADA2A	0	1	0	1	Consistent.ANCG	0.0157265	0.900263	0.948296	-0.0368091	0.836264	0.935479	-0.104526	0.344028	0.584644	-0.421925	0.00929265	0.101976	-0.144322	0.123844	0.271814	-0.48777	0.000677038	0.0268248	-0.0907514	0.371674	0.627342	-0.162261	0.337308	0.556968	-0.190477	0.0371737	0.17356	-0.138304	0.32334	0.699596	-0.242153	0.0115718	0.0794946	-0.389984	0.00511591	0.0607938	-0.221025	0.0342368	0.161898	-0.216591	0.197884	0.614068	0.0284345	0.798589
TAF9B	0	1	0	1	Consistent.ANCG	-0.332574	0.00636521	0.0765775	-0.340819	0.048556	0.350234	-0.255273	0.0191023	0.230628	-0.393585	0.0159488	0.123676	-0.091809	0.329139	0.509988	-0.385033	0.00900813	0.0829593	-0.239492	0.016963	0.134707	-0.654467	1.11297e-05	0.00435057	-0.168502	0.0658116	0.240793	-0.29428	0.0324423	0.341505	0.0330334	0.734315	0.842314	-0.00386645	0.97874	0.988993	-0.256145	0.0137192	0.101976	-0.226192	0.178248	0.599696	-0.201909	0.0671776
TASP1	0	6	0	1	Consistent.ANCG	-0.465996	8.03994e-05	0.0176814	-0.397365	0.0199605	0.296577	-0.326209	0.00245969	0.180335	-0.495352	0.00182554	0.0671116	-0.235904	0.0111461	0.0648251	-0.484085	0.000753706	0.0280585	-0.295181	0.00301594	0.0669521	-0.26413	0.114176	0.293291	-0.265643	0.00336359	0.0484957	-0.229692	0.0980237	0.487576	-0.327898	0.000531698	0.0253553	-0.390052	0.00510742	0.0607367	-0.394204	0.000101052	0.0202588	-0.306144	0.0653562	0.497952	-0.511787	7.61421e-07
TATDN1	0	3	0	1	Consistent.ANCG	-0.180818	0.146249	0.345494	-0.299698	0.0850707	0.411362	-0.152089	0.167255	0.417628	-0.280264	0.0929323	0.263735	-0.207684	0.0259353	0.10477	-0.486546	0.000701696	0.027426	-0.176776	0.0800534	0.288533	-0.414422	0.0107683	0.0796567	-0.209179	0.0218548	0.129947	-0.247741	0.0736837	0.447255	-0.295717	0.00188853	0.0373494	-0.28984	0.0411813	0.165226	-0.213368	0.0411367	0.178937	-0.165085	0.328852	0.708357	-0.284668	0.00909884
TATDN2	0	6	0	1	Consistent.ANCG	-0.299249	0.0146515	0.1093	-0.245165	0.16226	0.496443	-0.317104	0.00329265	0.180335	-0.495787	0.00180604	0.0671116	-0.378242	3.07543e-05	0.00685147	-0.278765	0.0636909	0.22664	-0.18967	0.0600624	0.249008	-0.00604147	0.971691	0.987894	-0.281458	0.00184474	0.0353804	-0.117345	0.402698	0.752214	-0.50131	3.27224e-08	0.000269861	-0.514201	0.000133576	0.015683	-0.339727	0.000922622	0.0355755	-0.322354	0.051679	0.484034	-0.368915	0.000599352
TAX1BP1	0	1	0	1	Consistent.ANCG	-0.254547	0.0391554	0.174974	-0.304957	0.0794783	0.405605	-0.147566	0.180392	0.432218	-0.357446	0.0298588	0.153745	-0.151275	0.106565	0.247875	-0.577368	3.2915e-05	0.00952455	-0.20905	0.0378381	0.195643	-0.434585	0.00719311	0.0649388	-0.0754352	0.412861	0.658042	-0.194507	0.162823	0.570581	-0.0421669	0.664793	0.792129	-0.117537	0.416266	0.614563	-0.0880475	0.403945	0.614436	-0.252177	0.132134	0.568204	-0.235659	0.0319766
TBC1D19	0	1	0	1	Consistent.ANCG	-0.24279	0.0495015	0.198898	-0.122191	0.491183	0.758957	-0.076268	0.490484	0.697297	-0.410973	0.0115107	0.108938	-0.088783	0.345397	0.524825	-0.467297	0.0012107	0.0340774	-0.120175	0.236079	0.49667	-0.412649	0.0111447	0.0812288	-0.190032	0.037627	0.174626	-0.290425	0.0348915	0.34735	-0.175899	0.0686139	0.202999	-0.217337	0.129488	0.309005	-0.183428	0.0800828	0.251741	-0.291973	0.0795194	0.511726	-0.209704	0.0570749
TBL1XR1	0	1	0	4	Consistent.ANCG	-0.0978312	0.434522	0.637019	-0.335361	0.0525143	0.358366	-0.126803	0.250391	0.503143	-0.597862	9.32428e-05	0.0380615	-0.1642	0.0795108	0.206333	-0.438068	0.00261529	0.0474656	-0.287248	0.00394165	0.0733223	-0.522873	0.000899497	0.0262125	-0.313686	0.000485228	0.0173233	-0.355858	0.00891956	0.224953	-0.118943	0.220174	0.405216	-0.411615	0.00297979	0.0490016	-0.279307	0.00701193	0.0792699	-0.366147	0.0258288	0.458118	-0.205956	0.0617663
TBRG1	0	5	0	1	Consistent.ANCG	-0.381547	0.00157237	0.0450475	0.0231957	0.896399	0.960599	-0.255381	0.0190498	0.230628	-0.493589	0.00190646	0.0671765	-0.332967	0.00027692	0.0148195	-0.208776	0.168722	0.389121	-0.235775	0.0188055	0.139753	-0.159982	0.344229	0.562821	-0.077387	0.400841	0.648884	-0.0515559	0.713898	0.906678	-0.318515	0.000780739	0.028047	-0.494972	0.000257989	0.018582	-0.310716	0.00257383	0.0532238	-0.314628	0.0578801	0.489177	-0.334221	0.00201483
TCP11L1	0	4	0	1	Consistent.ANCG	-0.387006	0.0013271	0.0417711	-0.0922947	0.603658	0.821895	-0.314585	0.00356379	0.180335	-0.502962	0.00150986	0.0654714	-0.217209	0.0197127	0.0897686	-0.281562	0.060968	0.221694	-0.272231	0.00641177	0.0888373	-0.256945	0.124736	0.308641	-0.0914806	0.320361	0.575691	-0.144655	0.301397	0.686195	-0.329035	0.00050709	0.0248783	-0.520932	0.000105089	0.0139786	-0.312134	0.00245358	0.0520172	-0.404427	0.0130396	0.458118	-0.349052	0.00122004
[truncated: 7,267 more rows]
[truncated: 34 more columns]

## Sheet: Table S6B
Table S6B. Gene Ontology Biological Processes enriched with the ACG classes in the Table S6A
module	id	name	population	refnum	allInterestnum	interestnum	foldEnrichment	pvalue	adjustp	inputGenes
[truncated: 1,459 more rows]
