# Supplementary material for: Molecular differences in brain regional vulnerability to aging between males and females
Source: Front Aging Neurosci. 2023 May 22;15:1153251. doi: 10.3389/fnagi.2023.1153251 (PMC10239962; doi:10.3389/fnagi.2023.1153251)
Supplement: Supplementary file 7 [file Table_7.XLSX]

## Sheet: Table S7
Table S7. Genes differentially correlated with age in the males and females identified using the DGCA package.
Brain.Region	Gene	Male_cor	Male_pVal	Female_cor	Female_pVal	zScoreDiff	pValDiff	FDR.permutation	Classes
Amygdala	ANGEL2	-0.404076	0.0177838	0.453691	0.00013032	4.18368	2.87e-05	0.000460294	0/+
Amygdala	ZKSCAN2	-0.448371	0.007826	0.295243	0.0160993	3.58707	0.00033441	0.00226884	-/0
Amygdala	CH25H	0.561665	0.000547473	-0.148209	0.234981	-3.57618	0.000348647	0.00233236	+/0
Amygdala	RP11-383H13.1	-0.481707	0.00391984	0.241277	0.050982	3.51585	0.000438352	0.00271806	-/0
Amygdala	CTD-3025N20.3	-0.220905	0.209303	0.49542	2.34e-05	3.49985	0.00046552	0.00283015	0/+
Amygdala	RP11-156E6.1	-0.377604	0.027689	0.353425	0.0036033	3.49433	0.000475256	0.00286969	0/+
Amygdala	TLR6	0.635396	5.4e-05	-0.0146883	0.906817	-3.48745	0.000487658	0.00292006	+/0
Amygdala	ZNF879	-0.292041	0.0937498	0.374838	0.00192923	3.16715	0.00153938	0.00638771	0/+
Amygdala	BBS10	-0.34193	0.0477805	0.317996	0.00926904	3.12548	0.00177517	0.00705234	0/+
Amygdala	ST6GAL2	-0.524274	0.00145914	0.102743	0.411696	3.12379	0.00178538	0.00708056	-/0
Amygdala	CALML4	-0.195873	0.266913	0.451411	0.000142236	3.1219	0.00179688	0.0071125	0/+
Amygdala	GAS1	-0.235058	0.180836	0.417235	0.000491629	3.1172	0.00182576	0.00719155	0/+
Amygdala	CSF3R	0.588877	0.000248551	-0.00544338	0.965401	-3.10586	0.00189725	0.00738647	+/0
Amygdala	RASAL2-AS1	0.368893	0.0318008	-0.284511	0.0205973	-3.09827	0.00194652	0.00752007	0/0
Amygdala	CTB-36H16.2	-0.348261	0.0435476	0.305519	0.0126104	3.09524	0.0019665	0.00757384	0/0
Amygdala	VASH2	-0.348369	0.0434781	0.305306	0.0126756	3.09473	0.00196991	0.00758286	0/0
Amygdala	FDXACB1	-0.379531	0.0268409	0.272182	0.0270437	3.09374	0.00197647	0.00760042	0/0
Amygdala	ZNF350	-0.415144	0.0146279	0.230397	0.0627283	3.08321	0.00204781	0.00779106	0/0
Amygdala	VCPIP1	-0.372564	0.0300111	0.275893	0.0249453	3.07504	0.00210472	0.00794131	0/0
Amygdala	RP3-326L13.3	-0.366331	0.0331007	0.28084	0.0223632	3.06659	0.00216518	0.00809982	0/0
Amygdala	TRIM24	-0.30287	0.0816619	0.344558	0.00461094	3.06276	0.00219308	0.00817234	0/+
Amygdala	ACRBP	0.65952	2.21e-05	0.124437	0.319498	-3.03972	0.00236796	0.00862316	+/0
Amygdala	CIITA	0.66569	1.74e-05	0.136947	0.272868	-3.03185	0.00243062	0.00878233	+/0
Amygdala	HLA-DRB1	0.655048	2.63e-05	0.119352	0.339825	-3.02736	0.002467	0.00887449	+/0
Amygdala	FOSL2	0.473292	0.00469747	-0.146237	0.241338	-3.01565	0.0025643	0.00911859	+/0
Amygdala	NUMB	0.399398	0.0192789	-0.231328	0.061644	-3.00164	0.00268526	0.00941899	0/0
Amygdala	LINC00473	0.45405	0.00698939	-0.161441	0.195316	-2.9749	0.00293087	0.0100184	+/0
Amygdala	HLA-DRA	0.644683	3.87e-05	0.116053	0.353434	-2.96082	0.00306823	0.0103481	+/0
Amygdala	C6orf211	-0.484734	0.00366875	0.116729	0.35062	2.94646	0.00321436	0.0106944	-/0
Amygdala	LSP1	0.618585	9.65e-05	0.0772592	0.537507	-2.94135	0.00326784	0.0108202	+/0
Amygdala	RP11-313J2.1	-0.480162	0.00405364	0.120817	0.333886	2.9382	0.00330126	0.0108984	-/0
Amygdala	GS1-124K5.12	0.253914	0.147323	-0.366688	0.00245924	-2.93628	0.0033218	0.0109466	0/-
Amygdala	ARHGAP9	0.61049	0.000126033	0.0662609	0.597081	-2.93245	0.00336299	0.0110424	+/0
Amygdala	HLA-DPA1	0.659989	2.17e-05	0.14912	0.232086	-2.92885	0.00340215	0.0111338	+/0
Amygdala	RSBN1L	-0.240671	0.170342	0.377195	0.00179635	2.92756	0.00341632	0.0111667	0/+
Amygdala	SRGAP2B	0.309632	0.0747486	-0.311034	0.0110232	-2.92554	0.00343859	0.0112186	0/0
Amygdala	RP11-127B20.2	-0.271057	0.121	0.347146	0.00429377	2.91811	0.00352155	0.0114095	0/+
Amygdala	KBTBD7	-0.420172	0.013358	0.189603	0.127314	2.91641	0.0035408	0.0114536	0/0
Amygdala	POLR3B	-0.376623	0.0281288	0.234389	0.0581875	2.89418	0.00380154	0.012046	0/0
Amygdala	TM6SF1	0.462749	0.00585625	-0.131763	0.291609	-2.88684	0.00389136	0.0122483	+/0
Amygdala	DOLPP1	-0.315341	0.0692742	0.293716	0.0166831	2.86749	0.0041374	0.0127956	0/0
Amygdala	SUCO	-0.348046	0.0436859	0.25905	0.0357007	2.86392	0.00418437	0.0128987	0/0
Amygdala	NFAM1	0.513824	0.00188187	-0.0582973	0.641963	-2.85465	0.00430843	0.0131708	+/0
Amygdala	ZNF14	-0.413812	0.0149809	0.183287	0.140727	2.8515	0.0043514	0.0132645	0/0
Amygdala	ABCC4	0.534502	0.00112845	-0.0289531	0.817493	-2.8506	0.00436361	0.0132912	+/0
Amygdala	LEMD3	-0.413064	0.0151824	0.181302	0.145153	2.83802	0.00453937	0.0136719	0/0
Amygdala	STRN3	-0.288166	0.0983911	0.314957	0.0100022	2.83792	0.00454092	0.0136753	0/0
Amygdala	TIRAP	0.333798	0.0536937	-0.266479	0.0305571	-2.8268	0.00470159	0.0140204	0/0
Amygdala	FAM200A	-0.433845	0.0103639	0.153344	0.218975	2.82234	0.00476751	0.0141611	0/0
Amygdala	XRCC4	-0.526435	0.00138294	0.0323527	0.796499	2.81494	0.00487858	0.0143969	-/0
Amygdala	LINS	-0.10653	0.548742	0.470169	6.8e-05	2.81339	0.00490228	0.0144471	0/+
Amygdala	SRGAP2	0.508398	0.00214094	-0.0557514	0.656595	-2.80953	0.00496143	0.0145719	+/0
Amygdala	RP3-462E2.5	-0.356866	0.0382834	0.237702	0.0546253	2.80611	0.00501437	0.0146831	0/0
Amygdala	ZNF112	-0.285657	0.101489	0.309254	0.0115153	2.79665	0.00516351	0.014995	0/0
Amygdala	LIN7C	-0.222071	0.206847	0.368383	0.0023394	2.79133	0.00524921	0.0151735	0/+
Amygdala	ELP3	-0.503193	0.00241815	0.0576699	0.645557	2.78642	0.00532941	0.0153397	-/0
Amygdala	RRN3	-0.320868	0.0642774	0.271585	0.0273946	2.78588	0.00533823	0.0153578	0/0
Amygdala	MTHFD1L	0.273655	0.117338	-0.318198	0.00922191	-2.78252	0.00539386	0.0154735	0/-
Amygdala	TGFB1	0.636196	5.25e-05	0.141541	0.256949	-2.77709	0.00548483	0.0156611	+/0
Amygdala	FBXO3	-0.391551	0.0220207	0.187511	0.131645	2.75032	0.00595375	0.0166143	0/0
Amygdala	C9orf41	-0.453541	0.00706103	0.111937	0.370881	2.74198	0.00610693	0.0169221	-/0
Amygdala	AC016773.1	0.563264	0.000523633	0.0383137	0.760041	-2.73155	0.00630374	0.0173145	+/0
Amygdala	HCLS1	0.607831	0.000137382	0.105864	0.397558	-2.73129	0.00630871	0.0173243	+/0
Amygdala	PDIK1L	-0.453357	0.00708724	0.109036	0.383488	2.72753	0.00638096	0.0174682	-/0
Amygdala	RP11-226L15.5	-0.25207	0.150385	0.328096	0.00715759	2.7272	0.00638745	0.0174812	0/+
Amygdala	BHLHE40	0.414806	0.014717	-0.152598	0.221253	-2.71301	0.00666758	0.0180312	0/0
Amygdala	RBM34	-0.247725	0.157782	0.328364	0.00710787	2.70744	0.00678036	0.0182514	0/+
Amygdala	LRP12	-0.474606	0.00456795	0.0773401	0.53708	2.70522	0.00682586	0.01834	-/0
Amygdala	RBAK	-0.340972	0.0484484	0.233479	0.0591988	2.70324	0.00686676	0.0184196	0/0
Amygdala	ASF1A	-0.489799	0.00327967	0.0568924	0.650021	2.70183	0.00689582	0.0184763	-/0
Amygdala	ZNF300P1	-0.354513	0.0396687	0.21653	0.0807641	2.69207	0.0071009	0.0188736	0/0
Amygdala	FASTKD3	-0.486502	0.00352867	0.0585319	0.640621	2.6896	0.00715379	0.0189756	-/0
Amygdala	ALOX5AP	0.525355	0.00142056	-0.00617306	0.960766	-2.68876	0.00717181	0.0190104	+/0
Amygdala	RNF19B	0.113058	0.524371	-0.44305	0.00019502	-2.6873	0.00720313	0.0190706	0/-
Amygdala	SLC16A10	-0.345166	0.0455776	0.225	0.069317	2.68411	0.0072723	0.0192035	0/0
Amygdala	CUL4B	-0.415093	0.0146415	0.14598	0.242176	2.68373	0.0072805	0.0192195	0/0
Amygdala	THEMIS2	0.556702	0.000627727	0.0407065	0.745547	-2.67705	0.00742742	0.0195006	+/0
Amygdala	FAM98B	-0.523954	0.00147072	0.00531825	0.966195	2.67605	0.00744954	0.0195426	-/0
Amygdala	INPP5D	0.628721	6.83e-05	0.154007	0.216965	-2.66221	0.00776302	0.0201379	+/0
Amygdala	STARD5	0.596366	0.000197516	0.103343	0.408956	-2.66093	0.00779253	0.0201939	+/0
Amygdala	CECR7	0.236088	0.178877	-0.330091	0.00679441	-2.65994	0.00781555	0.0202373	0/-
Amygdala	PDGFC	-0.409524	0.0161661	0.145393	0.244094	2.65042	0.00803922	0.0206574	0/0
Amygdala	BROX	-0.294736	0.0906209	0.270109	0.0282787	2.64703	0.00812018	0.0208094	0/0
Amygdala	RNF219	-0.35204	0.0411682	0.209375	0.0915601	2.64503	0.00816835	0.0208992	0/0
Amygdala	RP1-18D14.7	0.608292	0.000135349	0.126175	0.312733	-2.64078	0.00827152	0.0210916	+/0
Amygdala	ITGAM	0.521647	0.0015567	-0.000147266	0.999064	-2.63801	0.00833945	0.0212179	+/0
Amygdala	RP11-98D18.17	-0.256568	0.142997	0.305751	0.0125398	2.63589	0.00839169	0.0213147	0/0
Amygdala	2021-09-06	0.347843	0.0438174	-0.211994	0.0874834	-2.63572	0.00839578	0.0213222	0/0
Amygdala	IL10RA	0.56388	0.000514696	0.0606008	0.628839	-2.63382	0.00844296	0.0214098	+/0
Amygdala	TLR1	0.540173	0.000975172	0.0265893	0.832168	-2.63371	0.00844581	0.0214151	+/0
Amygdala	SRGAP2C	0.344815	0.0458122	-0.213857	0.0846719	-2.62894	0.00856516	0.0216352	0/0
Amygdala	SH3TC1	0.613074	0.000115818	0.136347	0.274995	-2.62836	0.00857976	0.0216622	+/0
Amygdala	ZBED5	-0.335953	0.052073	0.222609	0.0724083	2.62513	0.00866156	0.0218125	0/0
Amygdala	FAM160B1	-0.426953	0.0117929	0.118896	0.341688	2.62378	0.00869607	0.0218763	0/0
Amygdala	SH3BP2	0.472416	0.00478559	-0.0622578	0.619469	-2.62327	0.00870903	0.0219005	+/0
Amygdala	WDFY4	0.541652	0.000938334	0.0325789	0.795108	-2.61591	0.00889889	0.0222492	+/0
Amygdala	PTPN6	0.622501	8.45e-05	0.155416	0.21274	-2.60904	0.0090796	0.0225777	+/0
Amygdala	AEBP1	0.610537	0.000125839	0.136917	0.272973	-2.60723	0.00912779	0.0226654	+/0
Amygdala	APOBR	0.651292	3.03e-05	0.202903	0.102271	-2.60625	0.00915392	0.0227127	+/0
Amygdala	MED17	-0.0556287	0.754678	0.472188	6.26e-05	2.59161	0.00955272	0.0234336	0/+
Amygdala	LMBRD2	-0.442543	0.00877201	0.0925261	0.459961	2.58984	0.00960196	0.023522	-/0
Amygdala	MEIS3P2	0.15469	0.382377	-0.389287	0.00123523	-2.58401	0.00976586	0.0238161	0/-
Amygdala	ZBTB6	-0.245711	0.161297	0.305479	0.0126228	2.5817	0.00983143	0.0239333	0/0
Amygdala	RP11-1260E13.4	0.566718	0.000475247	0.0762792	0.542695	-2.58103	0.00985054	0.0239675	+/0
Amygdala	BUB3	-0.257819	0.14099	0.290556	0.0179479	2.56597	0.0102887	0.0247456	0/0
Amygdala	MYO1F	0.59669	0.000195537	0.125023	0.317207	-2.56309	0.0103745	0.0248967	+/0
Amygdala	FCGR2A	0.546557	0.000824799	0.051619	0.68062	-2.56073	0.0104452	0.0250207	+/0
Amygdala	ZFP36	0.470832	0.00494845	-0.0503693	0.68795	-2.55963	0.0104785	0.0250797	+/0
Amygdala	FGL2	0.582899	0.000297413	0.105225	0.400428	-2.55814	0.0105233	0.0251587	+/0
Amygdala	FPR1	0.462987	0.00582767	-0.0598083	0.633342	-2.55705	0.0105564	0.025217	+/0
Amygdala	CSMD3	-0.25234	0.149933	0.294093	0.0165372	2.55689	0.0105612	0.0252255	0/0
Amygdala	ALOX5	0.548253	0.000788477	0.0559872	0.655234	-2.5518	0.0107168	0.0254984	+/0
Amygdala	SLC35A1	-0.261374	0.135399	0.283577	0.0210347	2.54868	0.0108131	0.0256671	0/0
Amygdala	MYOZ3	0.348103	0.0436497	-0.193026	0.120463	-2.54691	0.0108681	0.0257632	0/0
Amygdala	C14orf28	-0.181555	0.304132	0.357384	0.00322032	2.54104	0.0110523	0.026085	0/+
Amygdala	WDR20	-0.110845	0.532573	0.418173	0.000475997	2.53787	0.0111529	0.0262594	0/+
Amygdala	CD74	0.617053	0.000101537	0.162642	0.191972	-2.53493	0.011247	0.0264218	+/0
Amygdala	RSBN1	-0.229967	0.190742	0.310325	0.0112169	2.53004	0.011405	0.0266952	0/0
Amygdala	TMEM30A	-0.471346	0.00489508	0.0422227	0.736407	2.52542	0.0115559	0.0269559	-/0
Amygdala	DOCK2	0.549564	0.00076136	0.064389	0.607505	-2.52192	0.0116716	0.027155	+/0
Amygdala	CD14	0.542525	0.000917162	0.0549233	0.661383	-2.5195	0.011752	0.0272934	+/0
Amygdala	TBC1D1	0.580742	0.000317035	0.110506	0.377068	-2.51893	0.0117712	0.0273261	+/0
Amygdala	TBK1	-0.170241	0.335755	0.36297	0.00274159	2.51708	0.0118331	0.0274321	0/+
Amygdala	PPP2R3C	-0.551725	0.000718487	-0.0689162	0.582433	2.51532	0.0118923	0.0275335	-/0
Amygdala	RP11-251G23.5	-0.267344	0.126379	0.269364	0.0287342	2.50779	0.0121488	0.0279713	0/0
Amygdala	NT5C3A	-0.452305	0.00723786	0.0620764	0.620492	2.50584	0.0122161	0.028086	-/0
Amygdala	SMG8	-0.453182	0.00711211	0.0604873	0.629483	2.50359	0.0122939	0.0282184	-/0
Amygdala	RP11-97C16.1	-0.247502	0.158169	0.286596	0.0196482	2.49605	0.0125585	0.0286666	0/0
Amygdala	AC114730.3	-0.391406	0.0220741	0.133174	0.286424	2.49526	0.0125865	0.0287137	0/0
Amygdala	IKZF1	0.525051	0.00143133	0.0359723	0.774304	-2.49467	0.0126075	0.028749	+/0
Amygdala	PLK3	0.573158	0.000395517	0.105542	0.399001	-2.49	0.0127742	0.0290298	+/0
Amygdala	C5orf54	-0.260522	0.136724	0.272425	0.0269013	2.48942	0.012795	0.0290648	0/0
Amygdala	ACVR1C	-0.407703	0.0166925	0.112725	0.367502	2.48901	0.0128098	0.0290899	0/0
Amygdala	YIPF4	-0.260437	0.136856	0.271228	0.027606	2.48312	0.0130238	0.0294499	0/0
Amygdala	STXBP3	-0.176353	0.318429	0.350858	0.00387269	2.48253	0.0130452	0.0294854	0/+
Amygdala	DENND3	0.534031	0.00114211	0.0511997	0.683076	-2.48201	0.0130644	0.0295174	+/0
Amygdala	TNNC2	-0.359142	0.0369809	0.165991	0.182856	2.47708	0.0132463	0.0298211	0/0
Amygdala	TMEM68	-0.298195	0.0867239	0.231588	0.061344	2.47691	0.0132526	0.0298316	0/0
Amygdala	CHEK2	0.532052	0.001201	0.049696	0.691911	-2.47628	0.013276	0.0298708	+/0
Amygdala	RP11-343H5.4	0.383845	0.0250202	-0.136644	0.273942	-2.4708	0.013481	0.0302123	0/0
Amygdala	CD53	0.507	0.00221255	0.0177915	0.887247	-2.46545	0.0136842	0.0305494	+/0
Amygdala	ABHD10	-0.332738	0.0545051	0.192452	0.121592	2.46498	0.0137022	0.0305794	0/0
Amygdala	GPR132	0.479659	0.00409802	-0.01785	0.886879	-2.46319	0.0137708	0.030693	+/0
Amygdala	HLA-DRB5	0.539123	0.00100208	0.062456	0.618352	-2.46313	0.013773	0.0306966	+/0
Amygdala	PIK3AP1	0.468883	0.00515551	-0.0297506	0.812556	-2.45408	0.0141244	0.0312769	+/0
Amygdala	C3orf33	-0.228006	0.194657	0.296576	0.0156047	2.45158	0.0142232	0.0314397	0/0
Amygdala	TNFRSF1B	0.499736	0.00261907	0.0121878	0.922627	-2.44665	0.0144189	0.03176	+/0
Amygdala	RASSF5	0.170092	0.336185	-0.349176	0.00405876	-2.44437	0.0145105	0.0319101	0/-
Amygdala	ZFP82	-0.311323	0.0730938	0.21098	0.0890441	2.4441	0.0145214	0.0319277	0/0
Amygdala	CHN2	-0.420179	0.0133563	0.0878215	0.483185	2.44297	0.0145671	0.0320025	0/0
Amygdala	SASH3	0.584725	0.00028165	0.132872	0.287531	-2.44294	0.0145683	0.0320044	+/0
Amygdala	ANO3	-0.461456	0.00601404	0.0359833	0.774237	2.43932	0.0147148	0.0322446	-/0
Amygdala	TAL1	0.573464	0.000392047	0.116998	0.349501	-2.4392	0.0147196	0.0322525	+/0
Amygdala	TMEM106B	-0.30384	0.0806409	0.217691	0.0791112	2.4385	0.0147485	0.0322997	0/0
Amygdala	AP5B1	0.207828	0.238224	-0.313188	0.0104521	-2.43849	0.0147487	0.0323	0/0
Amygdala	SLC29A1	0.403598	0.0179322	-0.105789	0.397895	-2.43462	0.0149076	0.0325594	0/0
Amygdala	ELF4	0.615567	0.000106675	0.181926	0.14375	-2.43341	0.0149573	0.0326401	+/0
Amygdala	CSRNP1	0.487991	0.00341421	-0.000309096	0.998035	-2.43281	0.0149821	0.0326804	+/0
Amygdala	USP33	-0.376694	0.028097	0.135871	0.276691	2.42911	0.015136	0.0329298	0/0
Amygdala	TIGD7	-0.346209	0.0448855	0.169381	0.173953	2.42565	0.015281	0.0331654	0/0
Amygdala	NCF4	0.552917	0.000695744	0.090483	0.469971	-2.42421	0.0153418	0.0332637	+/0
Amygdala	SLC2A1-AS1	0.299485	0.0853035	-0.218812	0.0775416	-2.42202	0.0154345	0.0334136	0/0
Amygdala	PTPN7	0.625297	7.69e-05	0.199879	0.107599	-2.4206	0.0154951	0.0335118	+/0
Amygdala	RPS6KA1	0.645955	3.69e-05	0.234396	0.05818	-2.41349	0.0158007	0.0340036	+/0
Amygdala	RP11-120K24.3	-0.282124	0.105975	0.233541	0.0591294	2.40633	0.0161138	0.0345051	0/0
Amygdala	C5AR1	0.448903	0.00774421	-0.0437572	0.727194	-2.40264	0.0162771	0.0347661	+/0
Amygdala	STAB1	0.566196	0.000482293	0.114817	0.358621	-2.40023	0.0163848	0.0349381	+/0
Amygdala	RHBDF2	0.586371	0.000268084	0.144823	0.24597	-2.39881	0.0164485	0.0350397	+/0
Amygdala	RP11-730G20.2	0.0667484	0.70761	-0.429587	0.000318781	-2.39866	0.0164551	0.0350503	0/-
Amygdala	LAMC2	0.242282	0.167413	-0.271964	0.0271714	-2.3984	0.0164668	0.0350692	0/0
Amygdala	WAS	0.555158	0.00065473	0.101195	0.418813	-2.38966	0.0168638	0.0356993	+/0
Amygdala	ZNF148	-0.285417	0.101789	0.226245	0.0677489	2.38755	0.0169613	0.0358535	0/0
Amygdala	SLC1A5	0.592798	0.000220531	0.15735	0.207031	-2.38527	0.0170665	0.0360199	+/0
Amygdala	TIGD5	-0.336373	0.0517614	0.171539	0.168451	2.38504	0.0170772	0.0360369	0/0
Amygdala	RP11-412D9.4	-0.361084	0.0358978	0.143857	0.249165	2.38388	0.0171312	0.0361226	0/0
Amygdala	MAP4K3	-0.39583	0.0204882	0.103503	0.408224	2.38194	0.0172216	0.0362647	0/0
Amygdala	FCHSD1	0.624163	7.99e-05	0.206969	0.0954333	-2.3784	0.0173879	0.0365263	+/0
Amygdala	MSR1	0.497809	0.00273726	0.0253568	0.839842	-2.37491	0.0175531	0.0367861	+/0
Amygdala	CYFIP1	0.389997	0.0226002	-0.108519	0.385759	-2.37363	0.0176144	0.0368826	0/0
Amygdala	FCER1G	0.573268	0.000394267	0.131034	0.294311	-2.3729	0.017649	0.0369368	+/0
Amygdala	RPP30	-0.270235	0.122175	0.238011	0.0543022	2.36924	0.0178249	0.0372127	0/0
Amygdala	TRMT5	-0.389239	0.0228875	0.108099	0.387612	2.36761	0.0179032	0.0373351	0/0
Amygdala	AC024560.3	0.0996999	0.574797	-0.396153	0.000992298	-2.36617	0.0179731	0.0374451	0/-
Amygdala	HDAC6	0.555405	0.000650333	0.106796	0.39339	-2.36548	0.0180065	0.0374974	+/0
Amygdala	SLC25A37	0.448566	0.00779601	-0.0354048	0.777773	-2.36259	0.0181479	0.0377187	+/0
Amygdala	TICAM1	0.386297	0.0240313	-0.110417	0.377456	-2.36252	0.0181511	0.0377238	0/0
Amygdala	C12orf66	-0.406201	0.0171375	0.0865779	0.489426	2.36042	0.0182541	0.0378844	0/0
Amygdala	SLC17A9	0.613983	0.000112406	0.195274	0.116119	-2.35872	0.0183381	0.0380149	+/0
Amygdala	ERCC4	-0.127597	0.472061	0.370356	0.0022064	2.35716	0.0184154	0.0381347	0/+
Amygdala	FAM188A	-0.438152	0.00954758	0.0469005	0.708443	2.35599	0.0184734	0.0382246	-/0
Amygdala	HLA-DQB1	0.514513	0.00185104	0.0523389	0.676411	-2.3541	0.0185675	0.0383716	+/0
Amygdala	AMOTL1	0.204627	0.245692	-0.299421	0.0145922	-2.35401	0.0185723	0.038379	0/0
Amygdala	MPHOSPH10	-0.136897	0.440099	0.360937	0.00290796	2.35074	0.018736	0.0386332	0/+
Amygdala	PRKRIR	-0.354862	0.039461	0.143487	0.250401	2.34962	0.0187925	0.0387208	0/0
Amygdala	ROCK1P1	-0.37713	0.0279007	0.117409	0.3478	2.3459	0.018981	0.0390122	0/0
Amygdala	AP001372.2	-0.38075	0.0263155	0.113036	0.366175	2.34497	0.0190287	0.0390857	0/0
Amygdala	SP140	0.419997	0.0134005	-0.0665322	0.595577	-2.34433	0.0190611	0.0391359	0/0
Amygdala	SLC2A3	0.290499	0.0955767	-0.211825	0.0877426	-2.34376	0.0190906	0.0391816	0/0
Amygdala	SPPL3	-0.0706411	0.691371	0.415992	0.000513078	2.34103	0.0192305	0.0393975	0/+
Amygdala	KLHL6	0.554669	0.000663488	0.112807	0.367153	-2.3329	0.0196531	0.0400469	+/0
Amygdala	BLOC1S3	-0.286715	0.100174	0.213206	0.0856469	2.33153	0.0197252	0.040157	0/0
Amygdala	SECTM1	0.466455	0.00542375	-0.00597135	0.962047	-2.33149	0.0197275	0.0401604	+/0
Amygdala	KCNAB3	0.383414	0.0251973	-0.106522	0.394615	-2.32913	0.0198522	0.0403509	0/0
Amygdala	CTD-2620I22.7	-0.0109499	0.950991	0.461953	9.44e-05	2.32803	0.0199105	0.0404397	0/+
Amygdala	VAV1	0.454964	0.00686209	-0.0197759	0.874767	-2.32794	0.0199155	0.0404475	+/0
Amygdala	FAM222B	0.286589	0.10033	-0.212421	0.0868323	-2.32717	0.0199565	0.04051	0/0
Amygdala	H2AFY2	-0.34511	0.0456149	0.149365	0.231309	2.32635	0.0199999	0.0405764	0/0
Amygdala	HDLBP	0.116844	0.510483	-0.373752	0.00199334	-2.32536	0.0200525	0.0406564	0/-
Amygdala	CHEK1	-0.228316	0.194034	0.270333	0.0281432	2.32299	0.0201799	0.0408512	0/0
Amygdala	ZNF706	-0.493692	0.00300546	-0.0316438	0.800866	2.32135	0.0202681	0.0409854	-/0
Amygdala	GPR19	-0.342561	0.047344	0.151115	0.225827	2.32134	0.0202687	0.0409862	0/0
Amygdala	HTR3A	0.22922	0.192226	-0.268129	0.0295031	-2.3165	0.0205308	0.0413853	0/0
Amygdala	CTD-2006H14.2	-0.0758518	0.669846	0.406947	0.000696578	2.31528	0.0205976	0.0414872	0/+
Amygdala	MIS18A	-0.366424	0.0330526	0.122913	0.325505	2.31473	0.0206277	0.0415329	0/0
Amygdala	RUNX2	0.516412	0.00176828	0.0635374	0.612274	-2.31467	0.0206308	0.0415376	+/0
Amygdala	RP11-503P10.1	-0.0976531	0.582712	0.387298	0.00131501	2.30907	0.0209396	0.042006	0/+
Amygdala	SPTLC3	0.0868826	0.625136	-0.396439	0.000983204	-2.30878	0.0209558	0.0420305	0/-
Amygdala	TDP2	-0.485922	0.00357413	-0.0242071	0.847014	2.30867	0.0209617	0.0420394	-/0
Amygdala	C7orf13	-0.455726	0.00675757	0.0144894	0.908073	2.30821	0.0209874	0.0420785	-/0
Amygdala	FAM160B2	0.454374	0.00694406	-0.0156233	0.900914	-2.30561	0.0211325	0.0422977	+/0
Amygdala	CUL5	-0.387621	0.0235107	0.0964363	0.441133	2.30521	0.021155	0.0423317	0/0
Amygdala	UBA3	-0.399974	0.0190893	0.0818779	0.51339	2.30496	0.021169	0.0423528	0/0
Amygdala	PLB1	0.353993	0.0399802	-0.134693	0.280913	-2.30422	0.0212101	0.0424146	0/0
Amygdala	CIAPIN1	-0.17985	0.308773	-0.595897	1.3e-07	-2.30155	0.0213606	0.0426421	0/-
Amygdala	CTD-2541M15.4	-0.0730973	0.681194	0.406442	0.000708388	2.2999	0.021454	0.0427834	0/+
Amygdala	RAB3IL1	0.641303	4.37e-05	0.251112	0.041974	-2.29632	0.0216575	0.0430894	+/0
Amygdala	IFIT1	-0.428015	0.0115624	0.0458544	0.714665	2.29434	0.0217709	0.04326	0/0
Amygdala	ITIH2	0.47032	0.00500217	0.00730811	0.953559	-2.29353	0.0218175	0.0433303	+/0
Amygdala	C8orf4	0.340008	0.0491287	-0.147753	0.23644	-2.29249	0.0218775	0.0434207	0/0
Amygdala	FXYD3	0.478258	0.00422393	0.0182019	0.884664	-2.29055	0.0219894	0.0435882	+/0
Amygdala	FAM169A	-0.432339	0.0106628	0.0396873	0.75171	2.29037	0.0220002	0.0436042	0/0
Amygdala	CRNKL1	-0.380123	0.0265847	0.101883	0.415641	2.2902	0.02201	0.043619	0/0
Amygdala	OPN4	-0.437897	0.0095942	0.032715	0.79427	2.28979	0.0220333	0.0436538	-/0
Amygdala	CTSB	0.258085	0.140564	-0.233712	0.0589385	-2.28895	0.0220823	0.0437273	0/0
Amygdala	TMEM57	-0.155755	0.379067	0.33193	0.00647405	2.28832	0.0221189	0.0437823	0/+
Amygdala	HOMEZ	-0.197926	0.261831	0.29194	0.0173841	2.2848	0.0223243	0.0440899	0/0
Amygdala	PAOX	-0.217435	0.216729	0.272737	0.0267202	2.28263	0.0224523	0.0442815	0/0
Amygdala	ADAMTS2	0.331248	0.0556629	-0.155161	0.213501	-2.28205	0.0224866	0.0443326	0/0
Amygdala	TLE3	0.423766	0.0125079	-0.0481509	0.701031	-2.28117	0.0225381	0.0444094	0/0
Amygdala	ZBTB12	0.0013824	0.993809	0.463439	8.9e-05	2.28044	0.0225818	0.044475	0/+
Amygdala	GS1-166A23.2	-0.289888	0.0963077	0.198544	0.110017	2.27752	0.0227553	0.0447332	0/0
Amygdala	IFI6	-0.4119	0.0155001	0.0616468	0.622917	2.27735	0.0227656	0.0447486	0/0
Amygdala	SESN3	-0.547973	0.000794375	-0.115706	0.354886	2.27566	0.0228662	0.0448986	-/0
Amygdala	KLHL7	-0.442756	0.00873586	0.0235023	0.851416	2.27524	0.0228916	0.0449366	-/0
Amygdala	INSRR	0.408243	0.016535	-0.0654828	0.601405	-2.27486	0.0229142	0.0449698	0/0
Amygdala	PARD6B	-0.00735441	0.967073	0.455293	0.000122505	2.27319	0.0230145	0.0451185	0/+
Amygdala	YY1AP1	0.203001	0.249547	-0.28422	0.0207325	-2.27053	0.0231752	0.0453569	0/0
Amygdala	FTCD	-0.180904	0.3059	0.303413	0.0132669	2.2617	0.0237157	0.0461553	0/0
Amygdala	CTSS	0.528356	0.00131816	0.0914503	0.465217	-2.26154	0.0237256	0.04617	+/0
Amygdala	GTF2A1	-0.296671	0.0884246	0.187386	0.131907	2.25852	0.0239134	0.0464465	0/0
Amygdala	KBTBD6	-0.348354	0.0434875	0.13012	0.297719	2.25369	0.024216	0.0468914	0/0
Amygdala	SPIDR	0.157884	0.372505	-0.322677	0.00823114	-2.25102	0.024384	0.0471378	0/-
Amygdala	CSNK1A1	-0.0651267	0.714414	-0.507167	1.39e-05	-2.2503	0.0244298	0.0472047	0/-
Amygdala	COG6	-0.370211	0.0311482	0.104528	0.403574	2.2498	0.0244617	0.0472515	0/0
Amygdala	LEPROTL1	-0.409666	0.0161255	0.0581482	0.642816	2.24909	0.0245065	0.047317	0/0
Amygdala	AAR2	-0.0622719	0.726442	0.406117	0.000716091	2.24855	0.0245411	0.0473675	0/+
Amygdala	ARHGAP25	0.471062	0.00492456	0.0181391	0.885059	-2.2485	0.0245446	0.0473726	+/0
Amygdala	SIK1	0.462923	0.00583536	0.00775006	0.950754	-2.24841	0.0245499	0.0473804	+/0
Amygdala	ITGB2	0.51085	0.00202027	0.0712802	0.56953	-2.24478	0.0247822	0.0477204	+/0
Amygdala	METTL15	-0.487273	0.00346902	-0.0402932	0.748044	2.24334	0.0248747	0.0478553	-/0
Amygdala	IL12RB1	0.500873	0.00255147	0.0587691	0.639266	-2.24093	0.0250304	0.0480826	+/0
Amygdala	PFKFB3	0.347694	0.0439138	-0.127919	0.306036	-2.24006	0.025087	0.048165	0/0
Amygdala	GORASP1	0.224999	0.200769	-0.256491	0.0376316	-2.23925	0.0251398	0.0482419	0/0
Amygdala	TCIRG1	0.573583	0.000390704	0.160434	0.198155	-2.23811	0.0252141	0.0483505	+/0
Amygdala	MMP16	-0.220792	0.209541	0.260319	0.0347742	2.23777	0.0252362	0.0483829	0/0
Amygdala	PTPRC	0.50866	0.00212778	0.0699242	0.576915	-2.2375	0.0252535	0.0484078	+/0
Amygdala	CMKLR1	0.576603	0.000357955	0.165344	0.184592	-2.23569	0.0253724	0.0485807	+/0
Amygdala	NCF2	0.421075	0.01314	-0.0413238	0.741821	-2.23506	0.0254135	0.0486407	0/0
Amygdala	HMHA1	0.544173	0.000878383	0.119159	0.340614	-2.23502	0.0254158	0.048644	+/0
Amygdala	HCK	0.491704	0.00314288	0.048328	0.699984	-2.23321	0.025535	0.0488176	+/0
Amygdala	JOSD1	0.242511	0.167	-0.237778	0.054545	-2.23284	0.0255595	0.0488531	0/0
Amygdala	CYBB	0.46931	0.00510946	0.0194776	0.876641	-2.23214	0.0256055	0.0489199	+/0
Amygdala	ZFHX4	-0.254699	0.146034	0.225244	0.069007	2.23168	0.0256358	0.0489638	0/0
Amygdala	SGPP1	-0.268816	0.124225	0.210697	0.0894843	2.23115	0.0256712	0.0490151	0/0
Amygdala	C3orf38	-0.342144	0.047632	0.131979	0.29081	2.23017	0.0257362	0.0491093	0/0
Amygdala	TRMT1L	-0.272547	0.118889	0.206229	0.0966511	2.22821	0.0258666	0.0492988	0/0
Amygdala	MAB21L1	-0.313933	0.0705947	0.162376	0.192708	2.22769	0.0259012	0.0493489	0/0
Amygdala	FLG	0.295781	0.0894292	-0.181705	0.144246	-2.22727	0.0259295	0.0493902	0/0
Amygdala	SLC25A19	0.247138	0.158801	-0.231967	0.0609093	-2.22724	0.0259312	0.0493927	0/0
Amygdala	SULF1	0.198571	0.260247	-0.279656	0.0229595	-2.22689	0.0259544	0.0494263	0/0
Amygdala	RP11-192H23.8	-0.162695	0.357925	0.313346	0.0104111	2.22622	0.0259997	0.0494921	0/0
Amygdala	BMF	0.531268	0.00122505	0.103193	0.409638	-2.22596	0.0260169	0.0495172	+/0
Amygdala	FERMT3	0.504507	0.00234537	0.0669511	0.593258	-2.22566	0.0260372	0.0495469	+/0
Amygdala	TMEM229A	-0.397838	0.0198002	0.0669728	0.593138	2.22506	0.0260774	0.0496051	0/0
Amygdala	RP11-469N6.1	-0.328079	0.0581899	0.146359	0.240942	2.22479	0.0260955	0.0496313	0/0
Amygdala	RNF103	-0.216133	0.219561	0.262126	0.0334896	2.2243	0.0261279	0.0496784	0/0
Amygdala	AL133458.1	0.465509	0.00553147	0.0167593	0.89375	-2.22237	0.0262585	0.0498675	+/0
Amygdala	UBA2	-0.257018	0.142272	0.220889	0.0746993	2.2221	0.0262764	0.0498935	0/0
Amygdala	DPY19L1P1	0.415641	0.0144981	-0.0450491	0.719468	-2.22205	0.02628	0.0498987	0/0
Anterior_cingulate_cortex_BA24	SYT14	-0.58134	0.000161158	0.0625547	0.571879	3.55827	0.000373302	0.00301929	-/0
Anterior_cingulate_cortex_BA24	AEBP1	0.660766	8.55e-06	0.0976502	0.376868	-3.407	0.000656801	0.00439817	+/0
Anterior_cingulate_cortex_BA24	INSIG1	0.417515	0.0101375	-0.246107	0.0240307	-3.4057	0.000659944	0.00441247	0/0
Anterior_cingulate_cortex_BA24	DHCR7	0.588241	0.000128692	-0.00291988	0.97897	-3.31737	0.0009087	0.00547222	+/0
Anterior_cingulate_cortex_BA24	RBM15	0.619141	4.4e-05	0.0481133	0.663845	-3.30547	0.000948173	0.00563128	+/0
Anterior_cingulate_cortex_BA24	AC009403.2	0.463137	0.00389398	-0.156063	0.156304	-3.22318	0.00126774	0.00685685	+/0
Anterior_cingulate_cortex_BA24	PVRL3	-0.721265	4.75e-07	-0.268659	0.013473	3.10678	0.00189139	0.00900833	-/0
Anterior_cingulate_cortex_BA24	MSMO1	0.424531	0.00882229	-0.178604	0.104056	-3.10133	0.00192651	0.00912209	+/0
Anterior_cingulate_cortex_BA24	TMEM255B	0.623793	3.71e-05	0.108891	0.324141	-3.04319	0.00234084	0.0104285	+/0
Anterior_cingulate_cortex_BA24	ZNF416	-0.303377	0.0679525	0.282402	0.00924969	2.95344	0.00314249	0.0127813	0/+
Anterior_cingulate_cortex_BA24	DDX20	-0.407919	0.0122039	0.164745	0.134252	2.93312	0.00335574	0.013376	0/0
Anterior_cingulate_cortex_BA24	LURAP1	0.204233	0.225323	-0.367503	0.00058403	-2.90037	0.00372728	0.0143892	0/-
Anterior_cingulate_cortex_BA24	APLNR	0.520327	0.000962776	-0.0157092	0.887216	-2.89948	0.00373779	0.0144171	+/0
Anterior_cingulate_cortex_BA24	MMAB	0.462476	0.00395203	-0.0857654	0.437923	-2.8698	0.00410736	0.0153961	+/0
Anterior_cingulate_cortex_BA24	ZNF14	-0.412275	0.0112256	0.142213	0.196898	2.84581	0.00442982	0.0162299	0/0
Anterior_cingulate_cortex_BA24	ZNF610	-0.380533	0.0201564	0.178707	0.103852	2.84483	0.00444356	0.016265	0/0
Anterior_cingulate_cortex_BA24	ANKS1A	-0.37383	0.0226543	0.186225	0.0898708	2.84464	0.00444613	0.0162715	0/0
Anterior_cingulate_cortex_BA24	GTF3C4	-0.610329	6.05e-05	-0.128268	0.244913	2.8406	0.00450284	0.0164166	-/0
Anterior_cingulate_cortex_BA24	GFM2	-0.577785	0.000180601	-0.0811639	0.462982	2.82749	0.00469138	0.0168946	-/0
Anterior_cingulate_cortex_BA24	PIK3C3	-0.503498	0.00148953	0.0233215	0.833222	2.82514	0.00472597	0.0169818	-/0
Anterior_cingulate_cortex_BA24	SIGMAR1	0.52393	0.000874325	0.00904641	0.934908	-2.80257	0.00506975	0.0178385	+/0
Anterior_cingulate_cortex_BA24	RP5-882C2.2	0.541214	0.000542384	0.0343988	0.756075	-2.79652	0.00516562	0.0180746	+/0
Anterior_cingulate_cortex_BA24	PIRT	0.433999	0.00728041	-0.105235	0.340747	-2.79153	0.00524595	0.018271	+/0
Anterior_cingulate_cortex_BA24	DIRC3	-0.371229	0.0236908	0.174775	0.111813	2.77193	0.00557243	0.0190633	0/0
Anterior_cingulate_cortex_BA24	CRYZL1	-0.604019	7.55e-05	-0.135532	0.21898	2.75552	0.00585996	0.0197504	-/0
Anterior_cingulate_cortex_BA24	NAA30	-0.622428	3.9e-05	-0.164953	0.133756	2.75261	0.00591228	0.0198743	-/0
Anterior_cingulate_cortex_BA24	TBL1XR1	-0.597862	9.32e-05	-0.126803	0.250391	2.75181	0.00592661	0.0199083	-/0
Anterior_cingulate_cortex_BA24	PABPN1	0.646453	1.54e-05	0.204655	0.0618446	-2.74825	0.00599151	0.0200611	+/0
Anterior_cingulate_cortex_BA24	BNIP3	-0.554307	0.000371225	-0.0639118	0.563551	2.74328	0.00608293	0.0202761	-/0
Anterior_cingulate_cortex_BA24	TIGD2	-0.463937	0.00382468	0.0559769	0.613035	2.73238	0.00628786	0.0207546	-/0
Anterior_cingulate_cortex_BA24	CSF3	0.528484	0.000772864	0.0309348	0.779983	-2.72623	0.00640628	0.0210299	+/0
Anterior_cingulate_cortex_BA24	CECR7	0.294853	0.0764636	-0.247516	0.023209	-2.72399	0.00644978	0.0211302	0/0
Anterior_cingulate_cortex_BA24	SCNM1	0.510224	0.00125449	0.00786143	0.943419	-2.71681	0.00659138	0.0214568	+/0
Anterior_cingulate_cortex_BA24	ZNF12	-0.37074	0.0238897	0.164172	0.13563	2.71574	0.0066127	0.0215058	0/0
Anterior_cingulate_cortex_BA24	ANKRD53	0.582211	0.000156687	0.111218	0.313846	-2.71168	0.0066944	0.0216932	+/0
Anterior_cingulate_cortex_BA24	FAM85A	0.281938	0.0909154	-0.257567	0.0180142	-2.70759	0.00677733	0.0218832	0/0
Anterior_cingulate_cortex_BA24	ITGB7	0.546294	0.000469056	0.0658586	0.551706	-2.67746	0.00741831	0.0233259	+/0
Anterior_cingulate_cortex_BA24	RP11-266K4.9	-0.563794	0.000279262	-0.0910941	0.409885	2.67698	0.00742898	0.0233496	-/0
Anterior_cingulate_cortex_BA24	RBM26-AS1	0.335281	0.0425015	-0.192858	0.0788101	-2.66249	0.00775643	0.0240742	0/0
Anterior_cingulate_cortex_BA24	FRAT1	0.452619	0.00491119	-0.0539405	0.626032	-2.65227	0.00799528	0.024597	+/0
Anterior_cingulate_cortex_BA24	LDLR	0.507407	0.00134864	0.0186517	0.86627	-2.6454	0.00815953	0.0249545	+/0
Anterior_cingulate_cortex_BA24	PPIP5K2	-0.547606	0.000451614	-0.0746857	0.499553	2.64321	0.00821247	0.0250695	-/0
Anterior_cingulate_cortex_BA24	RNASEH2C	0.561435	0.00029999	0.0961083	0.384484	-2.63533	0.00840559	0.0254862	+/0
Anterior_cingulate_cortex_BA24	C17orf104	-0.476883	0.00284346	0.0184797	0.867491	2.62997	0.00853931	0.0257734	-/0
Anterior_cingulate_cortex_BA24	MFSD7	0.563457	0.000282144	0.10102	0.360541	-2.62553	0.00865143	0.0260137	+/0
Anterior_cingulate_cortex_BA24	MCFD2	-0.636644	2.28e-05	-0.213392	0.0512982	2.62196	0.00874252	0.0262078	-/0
Anterior_cingulate_cortex_BA24	AC083899.3	-0.445991	0.00566387	0.0553454	0.617052	2.61853	0.00883098	0.0263959	-/0
Anterior_cingulate_cortex_BA24	FAM26F	0.367518	0.025237	-0.147573	0.180374	-2.61423	0.00894295	0.0266338	0/0
Anterior_cingulate_cortex_BA24	MEX3B	-0.359184	0.0290151	0.155476	0.157886	2.60683	0.0091385	0.0270477	0/0
Anterior_cingulate_cortex_BA24	RIC8B	-0.481269	0.00256508	0.0077692	0.944082	2.6054	0.00917674	0.0271276	-/0
Anterior_cingulate_cortex_BA24	SIL1	0.384484	0.018795	-0.12584	0.254034	-2.60255	0.00925337	0.0272883	0/0
Anterior_cingulate_cortex_BA24	ZNF398	-0.508538	0.00131009	-0.0292567	0.791641	2.60093	0.00929706	0.0273802	-/0
Anterior_cingulate_cortex_BA24	APOC1	0.470843	0.00326989	-0.017533	0.874223	-2.58721	0.00967559	0.0281683	+/0
Anterior_cingulate_cortex_BA24	FDFT1	0.260657	0.119193	-0.253874	0.0197931	-2.57583	0.00999985	0.0288386	0/0
Anterior_cingulate_cortex_BA24	KCNE1L	0.411852	0.0113176	-0.0882803	0.424557	-2.57577	0.0100017	0.0288422	0/0
Anterior_cingulate_cortex_BA24	FBXO28	-0.525632	0.000835101	-0.0579503	0.600553	2.57443	0.0100406	0.0289227	-/0
Anterior_cingulate_cortex_BA24	RP11-191L17.1	0.593331	0.000108662	0.156071	0.156283	-2.57129	0.0101321	0.0291104	+/0
Anterior_cingulate_cortex_BA24	PHLDB2	-0.259939	0.12025	0.253399	0.0200326	2.56958	0.0101821	0.0292127	0/0
Anterior_cingulate_cortex_BA24	ACKR2	0.52216	0.000916843	0.0549491	0.61958	-2.56574	0.0102956	0.0294453	+/0
Anterior_cingulate_cortex_BA24	ELP2	-0.4547	0.00469345	0.0331904	0.764391	2.56335	0.0103667	0.0295904	-/0
Anterior_cingulate_cortex_BA24	LIN9	-0.325968	0.0489668	0.183094	0.0955012	2.56179	0.0104134	0.0296854	0/0
Anterior_cingulate_cortex_BA24	TMEM208	0.405139	0.0128654	-0.093181	0.399196	-2.56052	0.0104515	0.0297629	0/0
Anterior_cingulate_cortex_BA24	CYTL1	0.585018	0.000143039	0.146035	0.185008	-2.55924	0.0104901	0.0298417	+/0
Anterior_cingulate_cortex_BA24	IQCC	-0.46369	0.00384592	0.0205185	0.853028	2.55705	0.0105565	0.0299763	-/0
Anterior_cingulate_cortex_BA24	RP11-690D19.3	-0.537238	0.000606738	-0.0785809	0.477385	2.55214	0.0107063	0.0302796	-/0
Anterior_cingulate_cortex_BA24	VAMP8	0.563586	0.000281036	0.116142	0.292764	-2.55157	0.0107239	0.030315	+/0
Anterior_cingulate_cortex_BA24	ADAM1A	-0.394253	0.0157549	0.102994	0.351185	2.54561	0.0109087	0.030688	0/0
Anterior_cingulate_cortex_BA24	PURB	-0.674396	4.72e-06	-0.292344	0.0069663	2.53313	0.011305	0.0314818	-/-
Anterior_cingulate_cortex_BA24	NUSAP1	0.370993	0.0237867	-0.124987	0.257293	-2.5213	0.0116923	0.0322505	0/0
Anterior_cingulate_cortex_BA24	FAM154B	-0.494309	0.00187302	-0.0267093	0.809424	2.52038	0.0117227	0.0323105	-/0
Anterior_cingulate_cortex_BA24	ZFP36	0.512687	0.00117698	0.0520505	0.638196	-2.51666	0.0118473	0.0325569	+/0
Anterior_cingulate_cortex_BA24	MPV17	0.393939	0.0158459	-0.0970466	0.379838	-2.51439	0.0119238	0.0327069	0/0
Anterior_cingulate_cortex_BA24	ALKBH8	-0.587982	0.000129794	-0.160254	0.145343	2.51009	0.0120699	0.0329946	-/0
Anterior_cingulate_cortex_BA24	ARL14EP	-0.569348	0.000235444	-0.132935	0.228022	2.50962	0.0120862	0.0330266	-/0
Anterior_cingulate_cortex_BA24	ZRANB1	-0.506353	0.00138541	-0.0450272	0.684226	2.50925	0.0120989	0.0330514	-/0
Anterior_cingulate_cortex_BA24	PPIF	0.271101	0.104588	-0.229281	0.0359102	-2.50302	0.0123139	0.0334714	0/0
Anterior_cingulate_cortex_BA24	BTG2	0.466941	0.00357407	-0.00529881	0.961846	-2.50286	0.0123196	0.0334826	+/0
Anterior_cingulate_cortex_BA24	CTD-2325P2.4	0.53979	0.000564699	0.0934989	0.397582	-2.49618	0.0125537	0.0339381	+/0
Anterior_cingulate_cortex_BA24	GNPDA2	-0.468377	0.00345935	0.0016048	0.988441	2.49378	0.0126392	0.0341046	-/0
Anterior_cingulate_cortex_BA24	TTC21B	-0.436134	0.0069666	0.041991	0.704499	2.49313	0.0126622	0.0341492	-/0
Anterior_cingulate_cortex_BA24	CLDN12	-0.335087	0.0426286	0.157112	0.153506	2.48094	0.0131035	0.0350007	0/0
Anterior_cingulate_cortex_BA24	RP4-607J23.2	0.398145	0.0146647	-0.0846514	0.443918	-2.47764	0.0132254	0.0352337	0/0
Anterior_cingulate_cortex_BA24	NUBPL	-0.55453	0.000368786	-0.118582	0.282673	2.475	0.0133237	0.0354216	-/0
Anterior_cingulate_cortex_BA24	WDR36	-0.271254	0.104386	0.222481	0.0419427	2.46876	0.0135583	0.0358684	0/0
Anterior_cingulate_cortex_BA24	POLR2J4	0.38665	0.0180817	-0.09596	0.385221	-2.46694	0.0136271	0.036	0/0
Anterior_cingulate_cortex_BA24	PFKFB2	0.303753	0.0675952	-0.185353	0.0914123	-2.45255	0.0141848	0.0370535	0/0
Anterior_cingulate_cortex_BA24	RP11-302L19.3	0.576779	0.000186474	0.155779	0.157068	-2.44959	0.014302	0.0372734	+/0
Anterior_cingulate_cortex_BA24	AC006946.16	0.371214	0.0236969	-0.109329	0.322188	-2.44486	0.014491	0.037628	0/0
Anterior_cingulate_cortex_BA24	C12orf4	-0.561761	0.000297042	-0.135649	0.218581	2.4415	0.0146262	0.0378808	-/0
Anterior_cingulate_cortex_BA24	MAN1A2	-0.493785	0.00189728	-0.0424462	0.701446	2.43989	0.0146919	0.038003	-/0
Anterior_cingulate_cortex_BA24	RP11-55K13.1	0.570487	0.000227256	0.148794	0.176754	-2.43869	0.0147404	0.0380936	+/0
Anterior_cingulate_cortex_BA24	RP1-18D14.7	0.598279	9.19e-05	0.189965	0.0834931	-2.43783	0.0147759	0.0381594	+/0
Anterior_cingulate_cortex_BA24	MIIP	0.530356	0.000734292	0.0922457	0.403966	-2.43768	0.0147818	0.0381705	+/0
Anterior_cingulate_cortex_BA24	SNHG10	0.425365	0.00867618	-0.0437169	0.692948	-2.43688	0.0148145	0.0382314	+/0
Anterior_cingulate_cortex_BA24	TLR1	0.47549	0.00293725	0.0192862	0.861764	-2.43631	0.0148378	0.0382747	+/0
Anterior_cingulate_cortex_BA24	SIGLEC9	0.617407	4.69e-05	0.219642	0.0446993	-2.43471	0.0149036	0.0383971	+/0
Anterior_cingulate_cortex_BA24	RAB3GAP2	-0.540139	0.000559163	-0.106502	0.334931	2.43431	0.01492	0.0384275	-/0
Anterior_cingulate_cortex_BA24	RAB30-AS1	0.451546	0.00502685	-0.0106555	0.923363	-2.43359	0.0149498	0.0384827	+/0
Anterior_cingulate_cortex_BA24	RCHY1	-0.537031	0.000610268	-0.10291	0.351581	2.43067	0.0150711	0.0387073	-/0
Anterior_cingulate_cortex_BA24	MTMR12	-0.551843	0.000399163	-0.124312	0.259895	2.42759	0.0151995	0.0389445	-/0
Anterior_cingulate_cortex_BA24	GTF2A1	-0.452502	0.0049236	0.00712623	0.948703	2.42221	0.0154266	0.0393628	-/0
Anterior_cingulate_cortex_BA24	CTD-2619J13.17	-0.329843	0.0461867	0.150954	0.170482	2.42123	0.0154681	0.0394392	0/0
Anterior_cingulate_cortex_BA24	COL6A3	0.426556	0.00847088	-0.0382858	0.72952	-2.41739	0.0156324	0.0397413	+/0
Anterior_cingulate_cortex_BA24	RNASEH2A	0.39982	0.0142155	-0.0703572	0.524802	-2.41702	0.0156483	0.0397706	0/0
Anterior_cingulate_cortex_BA24	TMEM185A	-0.587718	0.000130928	-0.178376	0.104506	2.41682	0.0156567	0.0397861	-/0
Anterior_cingulate_cortex_BA24	RABGEF1	0.48984	0.00208902	0.0421772	0.703249	-2.41574	0.0157033	0.0398712	+/0
Anterior_cingulate_cortex_BA24	CSPP1	-0.293714	0.0776615	0.187853	0.0870483	2.41128	0.0158965	0.0402247	0/0
Anterior_cingulate_cortex_BA24	CCDC68	-0.293812	0.0775578	0.187079	0.0883812	2.40788	0.0160454	0.0404968	0/0
Anterior_cingulate_cortex_BA24	CAHM	0.502047	0.00154506	0.0600487	0.587406	-2.40728	0.0160719	0.0405454	+/0
Anterior_cingulate_cortex_BA24	ESYT2	-0.454631	0.00470048	0.00128359	0.990754	2.40673	0.0160962	0.0405896	-/0
Anterior_cingulate_cortex_BA24	EAPP	-0.555371	0.000359715	-0.133739	0.225196	2.40557	0.0161472	0.0406821	-/0
Anterior_cingulate_cortex_BA24	OLFML3	0.317162	0.0557845	-0.161491	0.142224	-2.40477	0.0161828	0.040747	0/0
Anterior_cingulate_cortex_BA24	ZNF564	-0.273214	0.101807	0.207724	0.0579554	2.4034	0.0162435	0.0408576	0/0
Anterior_cingulate_cortex_BA24	MCM5	0.534858	0.000648411	0.105587	0.339125	-2.40251	0.0162831	0.0409301	+/0
Anterior_cingulate_cortex_BA24	RP11-343H5.4	0.391614	0.0165323	-0.0769897	0.486377	-2.40203	0.0163042	0.0409685	0/0
Anterior_cingulate_cortex_BA24	RHOB	0.431884	0.00760306	-0.0285672	0.796444	-2.40173	0.0163176	0.0409927	+/0
Anterior_cingulate_cortex_BA24	CH25H	0.400726	0.0139774	-0.065949	0.551159	-2.40062	0.0163672	0.0410828	0/0
Anterior_cingulate_cortex_BA24	RPRD1A	-0.60221	8.03e-05	-0.204592	0.0619266	2.39342	0.016692	0.0416707	-/0
Anterior_cingulate_cortex_BA24	RGS16	0.279294	0.0941176	-0.199073	0.0694601	-2.39144	0.0167822	0.0418334	0/0
Anterior_cingulate_cortex_BA24	ABCB10	-0.469077	0.00340461	-0.021856	0.843565	2.38334	0.0171563	0.0425066	-/0
Anterior_cingulate_cortex_BA24	CTR9	-0.282581	0.0901492	0.193859	0.0772397	2.38237	0.0172015	0.0425881	0/0
Anterior_cingulate_cortex_BA24	CTD-2086O20.3	-0.317495	0.0555132	0.156439	0.155297	2.38122	0.0172554	0.0426848	0/0
Anterior_cingulate_cortex_BA24	ATP2C1	-0.450566	0.00513447	0.00045414	0.996729	2.37765	0.0174233	0.0429849	-/0
Anterior_cingulate_cortex_BA24	AC000068.9	0.514997	0.00110817	0.0843563	0.445514	-2.37317	0.0176359	0.0433646	+/0
Anterior_cingulate_cortex_BA24	GID4	-0.505653	0.00141034	-0.0724089	0.512754	2.37017	0.0177798	0.0436214	-/0
Anterior_cingulate_cortex_BA24	EFNA2	0.530168	0.000738089	0.106671	0.33416	-2.3651	0.0180252	0.044057	+/0
Anterior_cingulate_cortex_BA24	TGS1	-0.109069	0.520488	0.357197	0.000851549	2.36449	0.0180551	0.0441101	0/+
Anterior_cingulate_cortex_BA24	DHX36	-0.582009	0.000157714	-0.181142	0.0991488	2.36036	0.018257	0.0444663	-/0
Anterior_cingulate_cortex_BA24	NCBP1	-0.396291	0.0151757	0.0624702	0.572399	2.35773	0.0183871	0.0446961	0/0
Anterior_cingulate_cortex_BA24	FRMD6	-0.143298	0.397493	0.325071	0.00255222	2.35677	0.0184345	0.0447796	0/+
Anterior_cingulate_cortex_BA24	TYW5	-0.443799	0.00593376	0.00430045	0.969031	2.35508	0.0185186	0.0449275	-/0
Anterior_cingulate_cortex_BA24	BST1	0.509023	0.00129389	0.0802213	0.46821	-2.35392	0.0185764	0.0450296	+/0
Anterior_cingulate_cortex_BA24	ZNF883	-0.570213	0.000229206	-0.166105	0.131023	2.34983	0.018782	0.0453904	-/0
Anterior_cingulate_cortex_BA24	C2orf44	-0.233961	0.163405	0.236182	0.0305482	2.34456	0.0190496	0.0458589	0/0
Anterior_cingulate_cortex_BA24	VCPIP1	-0.327573	0.0477994	0.137896	0.210976	2.34351	0.0191033	0.0459524	0/0
Anterior_cingulate_cortex_BA24	RP11-166P13.3	0.33519	0.0425613	-0.129199	0.241478	-2.34205	0.0191784	0.0460832	0/0
Anterior_cingulate_cortex_BA24	CTNS	0.490139	0.00207393	0.0582613	0.598596	-2.33875	0.0193482	0.0463791	+/0
Anterior_cingulate_cortex_BA24	MSX2	0.249734	0.136048	-0.217788	0.0465788	-2.33164	0.0197197	0.0470235	0/0
Anterior_cingulate_cortex_BA24	ZNF595	0.0865143	0.610654	-0.370824	0.000515822	-2.32991	0.0198109	0.0471814	0/-
Anterior_cingulate_cortex_BA24	TMEM257	-0.344326	0.0369009	0.11644	0.291521	2.32919	0.0198488	0.047247	0/0
Anterior_cingulate_cortex_BA24	XYLT1	-0.302331	0.068955	0.162286	0.140244	2.32848	0.0198866	0.0473124	0/0
Anterior_cingulate_cortex_BA24	BOD1L1	-0.511325	0.0012193	-0.0886044	0.422852	2.32784	0.0199208	0.0473712	-/0
Anterior_cingulate_cortex_BA24	RP11-552M11.8	-0.335253	0.0425198	0.126197	0.252682	2.32746	0.0199408	0.0474064	0/0
Anterior_cingulate_cortex_BA24	GFAP	0.596942	9.62e-05	0.209863	0.0553645	-2.32622	0.0200068	0.0475204	+/0
Anterior_cingulate_cortex_BA24	RP4-605O3.4	0.485603	0.00231367	0.0554017	0.616694	-2.32366	0.0201436	0.0477567	+/0
Anterior_cingulate_cortex_BA24	PCED1B-AS1	0.537052	0.000609906	0.125481	0.255405	-2.31889	0.0204008	0.0481993	+/0
Anterior_cingulate_cortex_BA24	HDX	-0.59321	0.000109101	-0.205905	0.0602364	2.31819	0.020439	0.0482651	-/0
Anterior_cingulate_cortex_BA24	LINC00338	0.310213	0.061681	-0.149563	0.174501	-2.30723	0.0210417	0.0492986	0/0
Anterior_cingulate_cortex_BA24	SFRP2	0.130565	0.441156	-0.326826	0.00241082	-2.30288	0.0212857	0.0497144	0/-
Anterior_cingulate_cortex_BA24	BEND4	-0.474574	0.00300038	-0.0456217	0.680282	2.30151	0.0213631	0.0498462	-/0
Anterior_cingulate_cortex_BA24	DENND2D	0.591976	0.000113698	0.207365	0.0583997	-2.30142	0.0213682	0.0498549	+/0
Caudate_basal_ganglia	ERICH2	0.265496	0.00413499	-0.492514	0.00058864	-4.48436	7.31e-06	0.000147238	+/-
Caudate_basal_ganglia	BBS10	0.138575	0.139688	-0.549048	9.4e-05	-4.18097	2.9e-05	0.000356938	0/-
Caudate_basal_ganglia	MIPOL1	0.274126	0.00303114	-0.43536	0.00279931	-4.13299	3.58e-05	0.000409903	+/-
Caudate_basal_ganglia	CAAP1	0.0330318	0.725999	-0.612969	7.6e-06	-4.12689	3.68e-05	0.000417221	0/-
Caudate_basal_ganglia	KATNAL1	-0.0185114	0.844328	-0.636049	2.66e-06	-4.05112	5.1e-05	0.000518687	0/-
Caudate_basal_ganglia	GRSF1	-0.161158	0.0853212	-0.709369	4.9e-08	-3.99773	6.4e-05	0.000604382	0/-
Caudate_basal_ganglia	FMOD	0.0695451	0.460189	0.656458	9.76e-07	3.96219	7.43e-05	0.000668851	0/+
Caudate_basal_ganglia	USP8	0.0383511	0.684062	-0.577562	3.27e-05	-3.8531	0.000116634	0.000909356	0/-
Caudate_basal_ganglia	PIGP	0.120892	0.198101	-0.518954	0.000259771	-3.84882	0.00011869	0.000920334	0/-
Caudate_basal_ganglia	METTL15	0.185282	0.0474315	-0.468512	0.0011708	-3.84449	0.000120802	0.000931491	0/-
Caudate_basal_ganglia	BET1	0.0601825	0.522878	-0.560698	6.18e-05	-3.83618	0.000124962	0.000953494	0/-
Caudate_basal_ganglia	SLC25A53	0.158102	0.0914953	-0.488588	0.000660985	-3.83363	0.000126268	0.000960478	0/-
Caudate_basal_ganglia	PDLIM7	-0.0147391	0.875764	0.590282	1.97e-05	3.82918	0.00012857	0.000972447	0/+
Caudate_basal_ganglia	TRMT1L	0.100097	0.287162	-0.529929	0.0001813	-3.81614	0.000135558	0.00100854	0/-
Caudate_basal_ganglia	TMEM69	0.199337	0.0326971	-0.450265	0.00191201	-3.79732	0.000146268	0.00106256	0/-
Caudate_basal_ganglia	STARD7	-0.000771538	0.993471	-0.590062	1.99e-05	-3.74159	0.000182863	0.00124087	0/-
Caudate_basal_ganglia	CEP57L1	0.0861217	0.360105	-0.528884	0.000187713	-3.7302	0.000191328	0.00128051	0/-
Caudate_basal_ganglia	FAM35A	0.0523502	0.578455	-0.547268	0.000100102	-3.68566	0.000228113	0.00144844	0/-
Caudate_basal_ganglia	ELMOD2	0.173184	0.0641825	-0.454194	0.00172427	-3.67487	0.000237972	0.0014919	0/-
Caudate_basal_ganglia	TRMT10A	0.219077	0.0186564	-0.40386	0.00593755	-3.59761	0.000321156	0.00184213	0/-
Caudate_basal_ganglia	ENKUR	0.0973907	0.300457	-0.498187	0.000496627	-3.56253	0.0003673	0.00202531	0/-
Caudate_basal_ganglia	NCBP1	0.0607927	0.518665	-0.524299	0.000218366	-3.55438	0.000378872	0.00207051	0/-
Caudate_basal_ganglia	NUBPL	-0.0812156	0.388219	-0.618194	6.04e-06	-3.54091	0.000398746	0.00214731	0/-
Caudate_basal_ganglia	KREMEN1	-0.118381	0.207648	0.476663	0.000932168	3.52386	0.000425311	0.00224814	0/+
Caudate_basal_ganglia	ZNF341	0.017485	0.852859	0.574742	3.64e-05	3.52106	0.000429832	0.00226501	0/+
Caudate_basal_ganglia	MFF	0.0293772	0.755298	-0.541399	0.000122839	-3.51238	0.000444117	0.00231831	0/-
Caudate_basal_ganglia	PDCL3	0.107312	0.253654	-0.482471	0.000789674	-3.50358	0.000459041	0.00237376	0/-
Caudate_basal_ganglia	PPM1N	0.124134	0.186246	0.639692	2.24e-06	3.49777	0.000469168	0.00241102	0/+
Caudate_basal_ganglia	DYRK2	-0.0517935	0.582508	-0.593843	1.71e-05	-3.49151	0.000480299	0.00245188	0/-
Caudate_basal_ganglia	TMEM8A	-0.147199	0.116449	0.448957	0.0019784	3.49111	0.000481018	0.00245451	0/+
Caudate_basal_ganglia	PDSS2	0.0448238	0.634309	-0.527578	0.000196022	-3.49093	0.000481349	0.00245575	0/-
Caudate_basal_ganglia	ZNF654	0.17165	0.0666141	-0.427204	0.00342429	-3.48098	0.000499583	0.00252177	0/-
Caudate_basal_ganglia	VPS9D1	0.0146278	0.876695	0.566476	4.98e-05	3.46911	0.000522178	0.00260294	0/+
Caudate_basal_ganglia	UBA5	0.0452031	0.631442	-0.523595	0.000223454	-3.46261	0.000534962	0.00264863	0/-
Caudate_basal_ganglia	COQ7	-0.0876925	0.351377	-0.613017	7.59e-06	-3.45879	0.0005426	0.00267581	0/-
Caudate_basal_ganglia	FANCF	0.0478773	0.611376	-0.520626	0.000246113	-3.45486	0.000550569	0.00270392	0/-
Caudate_basal_ganglia	FBXL4	0.23372	0.0119403	-0.368169	0.0128338	-3.45106	0.000558381	0.00273125	0/0
Caudate_basal_ganglia	AASDH	0.337007	0.000230637	-0.266878	0.0763631	-3.44988	0.000560825	0.00273982	+/0
Caudate_basal_ganglia	MPP5	-0.0479632	0.610737	-0.586032	2.34e-05	-3.44652	0.000567862	0.00276462	0/-
Caudate_basal_ganglia	NSL1	0.124478	0.185021	-0.459403	0.00150066	-3.4359	0.00059059	0.00284365	0/-
Caudate_basal_ganglia	LCLAT1	-0.0404929	0.667435	-0.579781	3e-05	-3.43555	0.000591351	0.00284624	0/-
Caudate_basal_ganglia	TRIP11	0.296088	0.00131417	-0.302721	0.0432518	-3.41412	0.000639892	0.00301275	+/0
Caudate_basal_ganglia	GRM2	-0.0588151	0.532383	0.506661	0.000383133	3.41064	0.0006481	0.00304041	0/+
Caudate_basal_ganglia	RNGTT	-0.0290808	0.75769	-0.567899	4.73e-05	-3.40079	0.000671916	0.00312103	0/-
Caudate_basal_ganglia	HNRNPK	0.00119597	0.989879	-0.544773	0.000109252	-3.38303	0.000716908	0.00327062	0/-
Caudate_basal_ganglia	ZNF260	0.14509	0.121834	-0.433131	0.00295923	-3.3706	0.000750041	0.00337961	0/-
Caudate_basal_ganglia	CUL4A	0.23927	0.0100132	-0.349633	0.0185601	-3.36596	0.000762787	0.00342105	0/0
Caudate_basal_ganglia	C14orf142	0.0912118	0.332308	-0.475107	0.000974051	-3.36091	0.00077687	0.00346664	0/-
Caudate_basal_ganglia	LACE1	-0.00159112	0.986535	-0.543754	0.000113206	-3.35962	0.000780502	0.00347838	0/-
Caudate_basal_ganglia	SPG20	0.224398	0.0159113	-0.362175	0.0144929	-3.35846	0.000783775	0.00348905	0/0
Caudate_basal_ganglia	RP11-522I20.3	0.167846	0.0729677	-0.411574	0.00497107	-3.35451	0.000795043	0.00352554	0/-
Caudate_basal_ganglia	SPOP	0.0392806	0.676827	-0.513573	0.000308491	-3.35406	0.000796359	0.00352971	0/-
Caudate_basal_ganglia	KDM1B	0.158891	0.0898673	-0.417151	0.00436067	-3.34087	0.00083515	0.00365365	0/-
Caudate_basal_ganglia	CAPN7	0.184659	0.0481957	-0.39491	0.00725997	-3.34043	0.000836495	0.00365791	0/-
Caudate_basal_ganglia	SCARB1	-0.223042	0.0165751	0.360574	0.0149656	3.3404	0.000836582	0.00365818	0/0
Caudate_basal_ganglia	ZBTB41	0.22884	0.0138949	-0.351398	0.0179354	-3.31609	0.000912856	0.00389773	0/0
Caudate_basal_ganglia	MROH6	0.129824	0.16671	0.623024	4.86e-06	3.3126	0.000924322	0.00393328	0/+
Caudate_basal_ganglia	MAN2C1	0.0469488	0.618312	0.568376	4.64e-05	3.30578	0.000947111	0.00400426	0/+
Caudate_basal_ganglia	PPP6R2	-0.168431	0.0719604	0.403703	0.00595882	3.30567	0.0009475	0.00400551	0/+
Caudate_basal_ganglia	RP11-192H23.4	0.0700646	0.456836	0.582971	2.64e-05	3.29823	0.000972952	0.00408363	0/+
Caudate_basal_ganglia	MAP3K3	0.0319547	0.734595	0.556292	7.25e-05	3.2911	0.000997961	0.00415981	0/+
Caudate_basal_ganglia	RP1-212P9.2	-0.21797	0.0192763	0.356356	0.0162743	3.28418	0.00102279	0.00423513	0/0
Caudate_basal_ganglia	FTCD	0.0541105	0.565729	0.570324	4.31e-05	3.28203	0.00103063	0.00425869	0/+
Caudate_basal_ganglia	TTC30B	0.0518428	0.582149	-0.493382	0.000573643	-3.27413	0.00105989	0.00434677	0/-
Caudate_basal_ganglia	TRMT5	-0.0345482	0.713955	-0.555638	7.43e-05	-3.27152	0.0010697	0.00437611	0/-
Caudate_basal_ganglia	STAM2	0.16352	0.0807812	-0.402671	0.00610027	-3.27094	0.0010719	0.0043827	0/-
Caudate_basal_ganglia	SNX13	0.0602825	0.522187	-0.485249	0.000728699	-3.26182	0.001107	0.00448783	0/-
Caudate_basal_ganglia	RP11-379H18.1	0.0146094	0.876849	-0.519436	0.00025576	-3.26179	0.0011071	0.00448813	0/-
Caudate_basal_ganglia	ZNF561	0.120753	0.198618	-0.437084	0.00268086	-3.26062	0.00111169	0.00450172	0/-
Caudate_basal_ganglia	CDC5L	-0.0800204	0.395262	-0.584924	2.45e-05	-3.25927	0.00111698	0.00451739	0/-
Caudate_basal_ganglia	CIC	0.0525225	0.577204	0.565509	5.17e-05	3.25155	0.0011478	0.0046089	0/+
Caudate_basal_ganglia	FGF17	0.150672	0.107985	0.629131	3.68e-06	3.25057	0.00115173	0.00462058	0/+
Caudate_basal_ganglia	ITGA2B	0.0987508	0.293725	0.595218	1.61e-05	3.24221	0.00118605	0.00472068	0/+
Caudate_basal_ganglia	NLGN2	-0.199508	0.032545	0.366325	0.0133261	3.24087	0.00119167	0.00473711	0/0
Caudate_basal_ganglia	RP11-481J2.2	-0.178362	0.0565013	0.384306	0.0091501	3.23534	0.00121496	0.00480512	0/+
Caudate_basal_ganglia	C19orf77	-0.140477	0.134281	0.416708	0.00440664	3.23381	0.00122152	0.0048244	0/+
Caudate_basal_ganglia	DNAL1	0.0121517	0.897442	-0.517335	0.000273639	-3.23233	0.00122787	0.00484273	0/-
Caudate_basal_ganglia	CUL5	-0.0111805	0.905599	-0.533164	0.000162677	-3.22419	0.00126329	0.00494495	0/-
Caudate_basal_ganglia	STK38L	0.175421	0.0607649	-0.385115	0.00899231	-3.22381	0.00126496	0.00494965	0/-
Caudate_basal_ganglia	C5orf28	0.377933	3.13e-05	-0.182616	0.229875	-3.21844	0.0012889	0.00501787	+/0
Caudate_basal_ganglia	MIS12	0.130963	0.162986	-0.422203	0.00386534	-3.21709	0.00129499	0.00503519	0/-
Caudate_basal_ganglia	CREB1	0.156312	0.0952727	-0.398159	0.00675309	-3.20036	0.00137254	0.00525572	0/-
Caudate_basal_ganglia	FAM200A	0.230009	0.0134032	-0.331057	0.0263268	-3.19567	0.00139509	0.00531896	0/0
Caudate_basal_ganglia	YOD1	0.309518	0.000762654	-0.252021	0.0948963	-3.19218	0.00141204	0.00536655	+/0
Caudate_basal_ganglia	EAPP	-0.100374	0.285821	-0.590114	1.99e-05	-3.18967	0.00142436	0.00540084	0/-
Caudate_basal_ganglia	HARBI1	0.110965	0.237756	-0.433605	0.00292452	-3.18206	0.0014623	0.00550678	0/-
Caudate_basal_ganglia	DHX40	0.0608034	0.518591	-0.473595	0.00101635	-3.18107	0.00146731	0.00552073	0/-
Caudate_basal_ganglia	POU2F2	0.163673	0.0804929	0.6293	3.65e-06	3.17845	0.00148066	0.00555781	0/+
Caudate_basal_ganglia	TBCEL	-0.0480683	0.609954	-0.552162	8.41e-05	-3.16896	0.00152986	0.00569374	0/-
Caudate_basal_ganglia	GTF2H3	0.0963553	0.30565	-0.443369	0.00228563	-3.16725	0.00153889	0.00571861	0/-
Caudate_basal_ganglia	THAP1	0.133592	0.154635	-0.412505	0.0048643	-3.16697	0.00154037	0.00572265	0/-
Caudate_basal_ganglia	PMS1	0.268978	0.00365228	-0.288297	0.0547912	-3.16392	0.00155658	0.00576695	+/0
Caudate_basal_ganglia	FSD1L	0.0948326	0.313392	-0.444094	0.00224355	-3.16374	0.00155755	0.00576962	0/-
Caudate_basal_ganglia	MTO1	0.152509	0.103706	-0.394213	0.00737292	-3.15296	0.00161622	0.0059293	0/-
Caudate_basal_ganglia	SKA2	0.114968	0.221144	-0.425872	0.0035372	-3.15205	0.00162127	0.00594301	0/-
Caudate_basal_ganglia	MDM1	0.180913	0.0530052	-0.36899	0.0126198	-3.15127	0.00162564	0.00595485	0/0
Caudate_basal_ganglia	GPATCH2	-0.03348	0.722432	-0.539087	0.000133017	-3.14682	0.00165058	0.00602237	0/-
Caudate_basal_ganglia	OTUD6B	-0.0399689	0.671489	-0.543475	0.000114308	-3.14521	0.00165967	0.00604697	0/-
Caudate_basal_ganglia	TMEM254	0.0766515	0.415522	-0.455161	0.00168065	-3.13918	0.0016942	0.0061403	0/-
Caudate_basal_ganglia	RP11-49C24.1	0.144682	0.122899	0.61271	7.69e-06	3.1367	0.00170858	0.00617882	0/+
Caudate_basal_ganglia	PHAX	-0.0217585	0.817461	-0.529181	0.00018587	-3.13505	0.00171827	0.00620464	0/-
Caudate_basal_ganglia	ARFIP1	0.193955	0.037803	-0.354159	0.0169936	-3.13167	0.00173813	0.00625752	0/0
Caudate_basal_ganglia	TMEM180	-0.145391	0.121055	0.396544	0.00700114	3.128	0.00176002	0.00631597	0/+
Caudate_basal_ganglia	ZNF606	0.246206	0.00799263	-0.304583	0.0419183	-3.1278	0.0017612	0.00631904	+/0
Caudate_basal_ganglia	MED17	0.192748	0.0390366	-0.353377	0.0172559	-3.1198	0.00180974	0.00644794	0/0
Caudate_basal_ganglia	C10orf118	0.17907	0.055513	-0.365676	0.013503	-3.11957	0.00181116	0.00645171	0/0
Caudate_basal_ganglia	CDKL3	0.124611	0.184547	-0.41252	0.00486254	-3.1166	0.00182951	0.0065003	0/-
Caudate_basal_ganglia	PNPLA2	0.15947	0.0886886	0.619363	5.73e-06	3.1123	0.00185638	0.00657102	0/+
Caudate_basal_ganglia	RSBN1	0.281304	0.00232343	-0.266765	0.076492	-3.10868	0.00187924	0.00663101	+/0
Caudate_basal_ganglia	RAB28	0.146374	0.118534	-0.392622	0.00763646	-3.10787	0.00188439	0.00664438	0/-
Caudate_basal_ganglia	SMPDL3A	0.0849699	0.36659	-0.443817	0.00225953	-3.10688	0.00189071	0.00666099	0/-
Caudate_basal_ganglia	CUL3	-0.0799788	0.395509	-0.566118	5.05e-05	-3.10408	0.00190872	0.00670781	0/-
Caudate_basal_ganglia	THAP6	0.208415	0.0254049	-0.336138	0.023973	-3.10189	0.00192291	0.00674471	0/0
Caudate_basal_ganglia	PEX12	0.154632	0.0989278	-0.383996	0.00921116	-3.09844	0.00194543	0.00680338	0/-
Caudate_basal_ganglia	PRRT4	0.0206592	0.826535	0.523568	0.000223651	3.09821	0.00194692	0.00680728	0/+
Caudate_basal_ganglia	SPAG16	-0.0335116	0.722181	-0.532508	0.000166305	-3.09564	0.00196387	0.00685138	0/-
Caudate_basal_ganglia	GRASP	-0.153891	0.100577	0.384173	0.00917623	3.09539	0.00196557	0.00685577	0/+
Caudate_basal_ganglia	USP51	0.212003	0.0229324	-0.33152	0.0261046	-3.09391	0.00197536	0.0068812	0/0
Caudate_basal_ganglia	MED15	0.0176747	0.851281	0.520077	0.000250523	3.0882	0.00201373	0.00698021	0/+
Caudate_basal_ganglia	MTIF2	0.0233934	0.804011	-0.489092	0.000651286	-3.08541	0.00203274	0.00702927	0/-
Caudate_basal_ganglia	TSPAN9	-0.288349	0.00177759	0.255682	0.0900364	3.08532	0.00203335	0.00703083	-/0
Caudate_basal_ganglia	CMTR2	0.238106	0.0103928	-0.305063	0.0415802	-3.08317	0.00204808	0.00706867	0/0
Caudate_basal_ganglia	AGPS	0.0110326	0.906842	-0.497007	0.000514629	-3.07487	0.00210597	0.0072166	0/-
Caudate_basal_ganglia	RSAD1	-0.0970944	0.301937	0.429157	0.00326438	3.07436	0.00210956	0.00722578	0/+
Caudate_basal_ganglia	FAM19A2	-0.0529874	0.573834	-0.543615	0.000113753	-3.0742	0.00211068	0.0072286	0/-
Caudate_basal_ganglia	SAMD10	-0.184294	0.0486478	0.353604	0.0171792	3.07279	0.00212065	0.00725387	0/0
Caudate_basal_ganglia	ZFYVE28	-0.114367	0.223586	0.414317	0.00466209	3.07114	0.00213245	0.00728372	0/+
Caudate_basal_ganglia	WDR5B	0.376622	3.35e-05	-0.15801	0.299891	-3.06993	0.00214112	0.00730553	+/0
Caudate_basal_ganglia	CTR9	0.113467	0.227273	-0.414702	0.0046201	-3.06867	0.00215014	0.0073282	0/-
Caudate_basal_ganglia	EXOC5	-0.000286147	0.997578	-0.50463	0.000407971	-3.06854	0.00215106	0.00733051	0/-
Caudate_basal_ganglia	PPP1R8	-0.135979	0.147332	-0.599021	1.38e-05	-3.06622	0.00216783	0.00737299	0/-
Caudate_basal_ganglia	TNXB	0.0813782	0.387266	0.562219	5.84e-05	3.06468	0.00217901	0.00740148	0/+
Caudate_basal_ganglia	JRKL	0.177457	0.0577864	-0.357792	0.0158181	-3.06023	0.00221168	0.00748403	0/0
Caudate_basal_ganglia	GPBP1L1	0.215517	0.0207132	-0.321917	0.0310457	-3.05485	0.00225173	0.00758461	0/0
Caudate_basal_ganglia	AEBP2	0.0540064	0.566479	-0.461032	0.0014362	-3.05455	0.00225398	0.00759023	0/-
Caudate_basal_ganglia	RP5-1109J22.1	0.145924	0.119683	0.604104	1.11e-05	3.05417	0.00225685	0.0075974	0/+
Caudate_basal_ganglia	ZNF326	0.193527	0.0382366	-0.341946	0.0215002	-3.05241	0.00227009	0.00763057	0/0
Caudate_basal_ganglia	IFT81	0.024081	0.798371	-0.483967	0.000756293	-3.0521	0.00227244	0.00763641	0/-
Caudate_basal_ganglia	FAM98B	-0.0900128	0.338729	-0.566394	5e-05	-3.05047	0.00228487	0.00766773	0/-
Caudate_basal_ganglia	RBAK	0.114716	0.222167	-0.410897	0.00505	-3.05031	0.00228603	0.00767054	0/-
Caudate_basal_ganglia	RP11-111K18.2	0.268144	0.00376313	-0.2699	0.0729671	-3.04868	0.00229846	0.00770188	+/0
Caudate_basal_ganglia	STAC2	-0.201613	0.0307203	0.333749	0.0250567	3.04778	0.00230542	0.00771896	0/0
Caudate_basal_ganglia	BATF3	-0.202968	0.0295923	0.332281	0.0257425	3.04646	0.00231554	0.00774423	0/0
Caudate_basal_ganglia	2021-03-09	-0.207774	0.0258698	0.327575	0.0280485	3.04501	0.00232676	0.00777208	0/0
Caudate_basal_ganglia	WDR35	0.106038	0.259365	-0.417156	0.00436017	-3.04351	0.00233839	0.00780085	0/-
Caudate_basal_ganglia	GDF9	0.295468	0.00134677	-0.241094	0.110616	-3.0424	0.00234698	0.00782226	+/0
Caudate_basal_ganglia	ACAP2	0.224158	0.0160271	-0.311525	0.0372403	-3.0412	0.00235641	0.00784558	0/0
Caudate_basal_ganglia	FAM208A	0.269634	0.00356731	-0.266332	0.0769889	-3.03631	0.0023949	0.00794097	+/0
Caudate_basal_ganglia	NPDC1	0.0623914	0.507708	0.545056	0.000108179	3.03337	0.00241842	0.00799906	0/+
Caudate_basal_ganglia	CYP4F29P	0.0260812	0.782025	0.51894	0.000259887	3.03311	0.00242049	0.00800425	0/+
Caudate_basal_ganglia	DPH5	-0.0787166	0.403032	-0.555713	7.41e-05	-3.02719	0.00246838	0.00812192	0/-
Caudate_basal_ganglia	DNAAF2	0.0367713	0.696424	-0.470376	0.00111189	-3.02504	0.002486	0.00816537	0/-
Caudate_basal_ganglia	RP11-496I9.1	0.0248048	0.792446	0.516874	0.000277714	3.02456	0.00248993	0.00817502	0/+
Caudate_basal_ganglia	TRAC	-0.215848	0.0205143	0.315027	0.0350487	3.01439	0.00257499	0.00838323	0/0
Caudate_basal_ganglia	MOSPD1	0.0996979	0.289097	-0.417928	0.00428107	-3.01326	0.0025846	0.0084069	0/-
Caudate_basal_ganglia	CPSF1	-0.037218	0.69292	0.468305	0.00117752	3.01283	0.00258821	0.00841557	0/+
Caudate_basal_ganglia	EVI5	0.109676	0.243286	-0.409389	0.00522986	-3.01208	0.00259467	0.00843126	0/-
Caudate_basal_ganglia	PDCD7	0.0309995	0.742246	-0.472284	0.00105433	-3.00666	0.00264134	0.00854465	0/-
Caudate_basal_ganglia	RIN1	-0.105193	0.263201	0.412234	0.00489516	3.00593	0.00264767	0.00856012	0/+
Caudate_basal_ganglia	AC004466.1	0.0754036	0.423177	0.550437	8.95e-05	3.0036	0.00266807	0.00860952	0/+
Caudate_basal_ganglia	DRD4	0.0537143	0.568582	0.535034	0.000152722	3.00329	0.00267077	0.0086161	0/+
Caudate_basal_ganglia	RFX3	0.198609	0.0333518	-0.329304	0.027182	-3.00288	0.00267435	0.00862466	0/0
Caudate_basal_ganglia	ZNHIT6	0.193466	0.0382993	-0.334046	0.0249198	-3.00276	0.0026754	0.00862724	0/0
Caudate_basal_ganglia	LZTFL1	-0.0450496	0.632602	-0.528626	0.000189331	-3.00191	0.00268291	0.0086456	0/-
Caudate_basal_ganglia	MCF2L	-0.0816998	0.385387	0.430852	0.00313102	3.00008	0.00269909	0.00868446	0/+
Caudate_basal_ganglia	AC006946.16	-0.167528	0.0735207	0.356358	0.0162737	2.99458	0.00274821	0.00880213	0/0
Caudate_basal_ganglia	ZNF610	0.0379828	0.686937	-0.465017	0.00128884	-2.99383	0.00275498	0.00881834	0/-
Caudate_basal_ganglia	RPP30	0.205123	0.0278702	-0.321508	0.0312721	-2.99222	0.00276953	0.00885294	0/0
Caudate_basal_ganglia	ZNF527	0.05289	0.574539	-0.452441	0.00180592	-2.98836	0.00280476	0.00893694	0/-
Caudate_basal_ganglia	CARM1	-0.112468	0.23142	0.403217	0.00602506	2.98685	0.00281871	0.00897014	0/+
Caudate_basal_ganglia	RAPGEF1	-0.282183	0.00224789	0.242656	0.108254	2.97147	0.00296383	0.0093152	-/0
Caudate_basal_ganglia	CNOT10	0.163438	0.0809359	-0.356128	0.0163478	-2.96988	0.00297915	0.00935131	0/0
Caudate_basal_ganglia	RECQL4	-0.155442	0.0971525	0.363077	0.0142321	2.96865	0.00299111	0.00937949	0/0
Caudate_basal_ganglia	FAM98A	0.0757483	0.421054	-0.430728	0.00314059	-2.96614	0.00301561	0.00943743	0/-
Caudate_basal_ganglia	SMIM15	0.0142503	0.879853	-0.479451	0.000861121	-2.96525	0.00302435	0.00945782	0/-
Caudate_basal_ganglia	NARG2	0.25153	0.00669535	-0.272184	0.0704808	-2.96383	0.00303832	0.00949089	+/0
Caudate_basal_ganglia	C18orf25	0.10994	0.242142	-0.401728	0.00623192	-2.96288	0.00304771	0.00951309	0/-
Caudate_basal_ganglia	PRRC2A	-0.140606	0.133921	0.374949	0.0111555	2.96078	0.00306863	0.00956212	0/0
Caudate_basal_ganglia	FER1L4	0.0419637	0.65611	0.520964	0.000243433	2.96056	0.00307084	0.00956741	0/+
Caudate_basal_ganglia	ACD	-0.0803363	0.393393	0.426108	0.00351692	2.96038	0.00307258	0.00957154	0/+
Caudate_basal_ganglia	TSPAN5	-0.388086	1.82e-05	-0.737192	7.7e-09	-2.95549	0.00312178	0.00968692	-/-
Caudate_basal_ganglia	ZBED5	0.0904536	0.33636	-0.416871	0.0043897	-2.95462	0.0031305	0.00970705	0/-
Caudate_basal_ganglia	KCNQ1	0.0226458	0.810155	0.505686	0.000394884	2.95278	0.00314926	0.00975068	0/+
Caudate_basal_ganglia	FCF1P2	0.297084	0.00126333	-0.223938	0.139194	-2.95195	0.00315776	0.00977051	+/0
Caudate_basal_ganglia	PAWR	0.295074	0.00136788	-0.225983	0.135524	-2.95168	0.00316046	0.00977675	+/0
Caudate_basal_ganglia	RGS14	-0.318997	0.000511364	0.20043	0.18679	2.94971	0.00318072	0.00982374	-/0
Caudate_basal_ganglia	LATS1	0.249753	0.00710576	-0.271139	0.0716098	-2.94712	0.00320744	0.00988572	+/0
Caudate_basal_ganglia	CCDC41	-0.00411285	0.965204	-0.490608	0.000622822	-2.94439	0.00323592	0.009952	0/-
Caudate_basal_ganglia	ZDHHC14	-0.111435	0.235762	-0.567639	4.77e-05	-2.94099	0.00327162	0.0100346	0/-
Caudate_basal_ganglia	LIAS	0.0583501	0.535635	-0.441088	0.00242267	-2.94024	0.00327958	0.0100529	0/-
Caudate_basal_ganglia	CREBRF	0.326423	0.000370442	-0.190411	0.210253	-2.93795	0.00330395	0.0101091	+/0
Caudate_basal_ganglia	URI1	0.0373962	0.691524	-0.457142	0.00159434	-2.93531	0.00333212	0.0101738	0/-
Caudate_basal_ganglia	FAM160B2	0.07128	0.449046	0.538811	0.000134278	2.93516	0.00333375	0.0101776	0/+
Caudate_basal_ganglia	DNAJC10	-0.00373364	0.968411	-0.489046	0.000652159	-2.93513	0.00333412	0.0101784	0/-
Caudate_basal_ganglia	RP11-416N2.4	-0.264001	0.0043591	0.254851	0.0911217	2.93472	0.00333847	0.0101884	-/0
Caudate_basal_ganglia	DAB2IP	-0.264623	0.00426458	0.254172	0.0920172	2.9344	0.00334192	0.0101963	-/0
Caudate_basal_ganglia	USP1	0.140071	0.135424	-0.371234	0.0120503	-2.9339	0.0033473	0.0102086	0/0
Caudate_basal_ganglia	TFAM	-0.034222	0.716539	-0.511574	0.000328603	-2.93265	0.00336085	0.0102398	0/-
Caudate_basal_ganglia	GSTCD	0.116785	0.213883	-0.390928	0.0079259	-2.93039	0.00338537	0.0102961	0/-
Caudate_basal_ganglia	TGS1	0.242658	0.00897591	-0.275288	0.0672106	-2.93016	0.00338789	0.010302	+/0
Caudate_basal_ganglia	GIN1	0.156437	0.0950039	-0.355895	0.0164229	-2.92871	0.00340377	0.010338	0/0
Caudate_basal_ganglia	ZHX1	0.128961	0.169569	-0.380053	0.0100194	-2.92812	0.00341016	0.0103527	0/0
Caudate_basal_ganglia	ZNF599	0.105578	0.261448	-0.399702	0.00652328	-2.92516	0.00344284	0.0104274	0/-
Caudate_basal_ganglia	PUS1	0.0881425	0.348902	0.549362	9.3e-05	2.9242	0.00345339	0.0104514	0/+
Caudate_basal_ganglia	LMBRD1	0.0462389	0.623637	-0.448382	0.00200824	-2.92337	0.00346262	0.0104725	0/-
Caudate_basal_ganglia	ARSA	0.11809	0.208776	0.569965	4.37e-05	2.92273	0.00346982	0.010489	0/+
Caudate_basal_ganglia	PWWP2A	-0.0200153	0.83186	-0.499454	0.000477928	-2.92125	0.00348632	0.0105269	0/-
Caudate_basal_ganglia	YTHDC1	0.230782	0.013086	-0.284937	0.0578061	-2.91849	0.00351727	0.0105974	0/0
Caudate_basal_ganglia	ZNF541	-0.00217756	0.981573	0.482097	0.000798223	2.91754	0.003528	0.0106215	0/+
Caudate_basal_ganglia	SRSF1	0.0613188	0.515046	-0.435033	0.00282229	-2.91529	0.00355357	0.0106796	0/-
Caudate_basal_ganglia	QRSL1	-0.235857	0.0111627	-0.645546	1.68e-06	-2.91396	0.00356878	0.010714	0/-
Caudate_basal_ganglia	PRRC1	0.215621	0.0206509	-0.298253	0.0465924	-2.91074	0.00360577	0.0107974	0/0
Caudate_basal_ganglia	ZNF713	-0.0176155	0.851774	-0.495881	0.000532339	-2.90827	0.00363438	0.0108622	0/-
Caudate_basal_ganglia	BLZF1	-0.00773499	0.934612	-0.487989	0.000672711	-2.90534	0.0036686	0.0109389	0/-
Caudate_basal_ganglia	SP4	0.205673	0.0274449	-0.305991	0.040933	-2.90027	0.00372846	0.0110735	0/0
Caudate_basal_ganglia	KLF16	-0.308405	0.000798619	0.202835	0.181448	2.89863	0.00374793	0.0111172	-/0
Caudate_basal_ganglia	PIBF1	0.0829617	0.378065	-0.414674	0.00462315	-2.89823	0.00375277	0.0111281	0/-
Caudate_basal_ganglia	TMEM117	-0.162306	0.0830891	-0.596697	1.52e-05	-2.89741	0.00376254	0.01115	0/-
Caudate_basal_ganglia	CLEC4G	-0.244322	0.00850229	0.268145	0.0749247	2.89731	0.00376383	0.0111529	-/0
Caudate_basal_ganglia	EXD2	0.0305464	0.745884	-0.456743	0.00161138	-2.89463	0.00379609	0.0112245	0/-
Caudate_basal_ganglia	ZNF76	0.0313806	0.739191	0.50392	0.000416985	2.89137	0.00383563	0.0113128	0/+
Caudate_basal_ganglia	CCBL2	-0.0673564	0.474461	-0.530033	0.000180668	-2.88904	0.00386422	0.0113762	0/-
Caudate_basal_ganglia	ZNF12	0.0653178	0.487968	-0.427856	0.00337011	-2.88875	0.00386778	0.011384	0/-
Caudate_basal_ganglia	HLA-F	0.215349	0.020815	0.629564	3.6e-06	2.88454	0.00391985	0.0114994	0/+
Caudate_basal_ganglia	ASXL2	0.0755251	0.422428	-0.418695	0.00420372	-2.88376	0.00392961	0.0115209	0/-
Caudate_basal_ganglia	IPO8	0.272575	0.0032074	-0.237434	0.116301	-2.88331	0.00393518	0.0115331	+/0
Caudate_basal_ganglia	JAKMIP2	-0.156212	0.0954862	-0.590992	1.92e-05	-2.88326	0.00393585	0.0115345	0/-
Caudate_basal_ganglia	RRAS2	-0.0166501	0.859811	-0.491696	0.00060311	-2.88301	0.00393895	0.0115414	0/-
Caudate_basal_ganglia	GPR133	0.146084	0.119274	0.584131	2.52e-05	2.88263	0.00394364	0.0115518	0/+
Caudate_basal_ganglia	REXO1	-0.264398	0.00429865	0.245336	0.104294	2.88098	0.00396445	0.0115975	-/0
Caudate_basal_ganglia	KIAA0196	0.0249728	0.791072	-0.459081	0.0015137	-2.88014	0.00397494	0.0116206	0/-
Caudate_basal_ganglia	GOPC	0.148697	0.112738	-0.354691	0.0168169	-2.87729	0.00401108	0.0117003	0/0
Caudate_basal_ganglia	CUL9	0.0514977	0.584667	0.516933	0.000277187	2.87726	0.00401145	0.0117011	0/+
Caudate_basal_ganglia	SMU1	0.176773	0.0587742	-0.329182	0.0272428	-2.87703	0.00401443	0.0117075	0/0
Caudate_basal_ganglia	PRMT3	0.0627424	0.505319	-0.428125	0.00334806	-2.87627	0.00402403	0.0117286	0/-
Caudate_basal_ganglia	LIMD2	-0.0703856	0.454772	0.421727	0.00390978	2.87555	0.0040332	0.0117486	0/+
Caudate_basal_ganglia	ZC3H7A	0.160174	0.0872715	-0.34408	0.0206475	-2.87547	0.00403427	0.011751	0/0
Caudate_basal_ganglia	CFP	0.141861	0.130451	0.580398	2.92e-05	2.87525	0.00403707	0.0117571	0/+
Caudate_basal_ganglia	EMC9	-0.199635	0.032432	0.307551	0.039863	2.87499	0.00404042	0.0117643	0/0
Caudate_basal_ganglia	RNF166	0.142285	0.129292	0.580567	2.91e-05	2.87426	0.00404972	0.0117848	0/+
Caudate_basal_ganglia	SNX7	0.271425	0.00334405	-0.237045	0.116919	-2.87417	0.00405097	0.0117875	+/0
Caudate_basal_ganglia	KITLG	-0.133399	0.155237	-0.574473	3.68e-05	-2.87379	0.00405575	0.0117981	0/-
Caudate_basal_ganglia	JKAMP	0.035958	0.702819	-0.449411	0.00195516	-2.87357	0.00405857	0.0118043	0/-
Caudate_basal_ganglia	USP16	-0.0234409	0.803621	-0.495502	0.00053843	-2.87328	0.00406236	0.0118127	0/-
Caudate_basal_ganglia	PHYHIPL	0.186407	0.0460788	-0.319523	0.0323916	-2.87243	0.00407334	0.011837	0/0
Caudate_basal_ganglia	COL21A1	0.242719	0.00895832	-0.265267	0.0782223	-2.87077	0.00409477	0.0118841	+/0
Caudate_basal_ganglia	PLK1	0.154796	0.0985669	0.588442	2.13e-05	2.86967	0.00410898	0.0119151	0/+
Caudate_basal_ganglia	AIRE	0.16361	0.0806123	0.59377	1.71e-05	2.86495	0.0041707	0.0120505	0/+
Caudate_basal_ganglia	VMA21	-0.00190453	0.983883	-0.477842	0.000901507	-2.86442	0.00417767	0.0120656	0/-
Caudate_basal_ganglia	TNK2	-0.10086	0.283484	0.393388	0.00750846	2.85739	0.0042714	0.0122693	0/+
Caudate_basal_ganglia	BROX	0.0909952	0.333463	-0.401739	0.00623044	-2.85718	0.00427428	0.0122757	0/-
Caudate_basal_ganglia	RP11-46D6.1	-0.160565	0.0864918	0.340341	0.0221611	2.85429	0.00431338	0.0123607	0/0
Caudate_basal_ganglia	RNF20	0.13337	0.155327	-0.364194	0.0139148	-2.85117	0.00435582	0.0124526	0/0
Caudate_basal_ganglia	PYGO1	0.190748	0.0411528	-0.311497	0.0372584	-2.84804	0.00439887	0.0125454	0/0
Caudate_basal_ganglia	IPO11	0.0779238	0.407801	-0.411348	0.00499731	-2.84804	0.00439894	0.0125455	0/-
Caudate_basal_ganglia	ZNF112	0.208061	0.0256604	-0.294249	0.0497605	-2.84274	0.00447274	0.012704	0/0
Caudate_basal_ganglia	HNMT	0.174139	0.0627041	-0.325935	0.0288916	-2.84191	0.00448445	0.0127293	0/0
Caudate_basal_ganglia	C14orf23	-0.354272	0.000102579	0.142709	0.349695	2.84083	0.00449961	0.012762	-/0
Caudate_basal_ganglia	STX7	0.0511408	0.587276	-0.43235	0.00301713	-2.8406	0.00450288	0.0127689	0/-
Caudate_basal_ganglia	NCALD	-0.122522	0.192074	-0.562716	5.73e-05	-2.83888	0.00452717	0.0128214	0/-
Caudate_basal_ganglia	ZFP30	-0.002782	0.97646	-0.474716	0.00098484	-2.83723	0.00455074	0.0128718	0/-
Caudate_basal_ganglia	TERF1	-0.0998796	0.288214	-0.546362	0.00010334	-2.83506	0.00458166	0.0129387	0/-
Caudate_basal_ganglia	YIPF5	-0.172314	0.0655522	-0.595964	1.56e-05	-2.83422	0.00459377	0.0129644	0/-
Caudate_basal_ganglia	CNOT6	0.207569	0.0260199	-0.293181	0.0506348	-2.83343	0.00460507	0.0129884	0/0
Caudate_basal_ganglia	TMEM74B	-0.0342574	0.716259	0.444831	0.00220146	2.83253	0.00461819	0.0130165	0/+
Caudate_basal_ganglia	TMEM68	0.000737791	0.993756	-0.471072	0.00109058	-2.83074	0.00464404	0.0130719	0/-
Caudate_basal_ganglia	ESCO1	0.000456313	0.996138	-0.471141	0.0010885	-2.82967	0.00465957	0.013105	0/-
Caudate_basal_ganglia	IFT57	0.0674334	0.473955	-0.416423	0.00443638	-2.8236	0.00474873	0.0132949	0/-
Caudate_basal_ganglia	ADAM8	0.0560874	0.551597	0.512963	0.000314509	2.82196	0.00477311	0.0133468	0/+
Caudate_basal_ganglia	DNAJC8	0.0101834	0.913984	-0.46243	0.0013829	-2.82188	0.00477435	0.0133495	0/-
Caudate_basal_ganglia	LAMC3	0.0647063	0.492059	0.518887	0.000260331	2.81877	0.00482085	0.013448	0/+
Caudate_basal_ganglia	CDH4	-0.0600866	0.523542	0.421516	0.00392961	2.81697	0.00484786	0.0135049	0/+
Caudate_basal_ganglia	MLXIP	0.0729048	0.438749	0.524641	0.000215929	2.81694	0.00484835	0.013506	0/+
Caudate_basal_ganglia	ZMPSTE24	0.113741	0.226146	-0.375844	0.0109485	-2.81561	0.00486849	0.0135485	0/0
Caudate_basal_ganglia	ZBTB6	0.0779044	0.407917	-0.40631	0.00561434	-2.8145	0.00488536	0.0135841	0/-
Caudate_basal_ganglia	SKP2	0.275719	0.00285915	-0.222235	0.142303	-2.81341	0.00490193	0.0136192	+/0
Caudate_basal_ganglia	NME7	0.029121	0.757366	-0.44605	0.00213336	-2.81251	0.00491559	0.013648	0/-
Caudate_basal_ganglia	2021-09-15	0.0483357	0.607966	-0.430312	0.00317301	-2.81122	0.00493546	0.01369	0/-
Caudate_basal_ganglia	UFM1	-0.0184489	0.844846	-0.483091	0.000775695	-2.81069	0.00494354	0.0137072	0/-
Caudate_basal_ganglia	EEA1	0.142018	0.130021	-0.349901	0.0184641	-2.80935	0.0049641	0.0137504	0/0
Caudate_basal_ganglia	ZBTB10	0.224457	0.015883	-0.27281	0.0698118	-2.80895	0.00497038	0.0137636	0/0
Caudate_basal_ganglia	ANKRD13D	-0.112024	0.233277	0.375941	0.0109265	2.80662	0.00500646	0.0138394	0/0
Caudate_basal_ganglia	CD164	0.160705	0.0862151	-0.332269	0.0257484	-2.80478	0.00503516	0.0138998	0/0
Caudate_basal_ganglia	RP11-1084I9.1	-0.115073	0.220722	0.372657	0.0117005	2.80258	0.00506954	0.0139719	0/0
Caudate_basal_ganglia	TM9SF2	-0.137436	0.143005	-0.568411	4.64e-05	-2.80132	0.00508945	0.0140136	0/-
Caudate_basal_ganglia	UPB1	-0.279383	0.00249645	0.216182	0.153778	2.80021	0.00510701	0.0140504	-/0
Caudate_basal_ganglia	CTA-268H5.14	0.0896617	0.340625	0.53439	0.000156086	2.79858	0.00513271	0.0141043	0/+
Caudate_basal_ganglia	TAX1BP1	-0.151275	0.106565	-0.577368	3.29e-05	-2.79689	0.0051597	0.0141604	0/-
Caudate_basal_ganglia	RFC5	-0.114007	0.225054	-0.551211	8.71e-05	-2.79443	0.00519917	0.0142426	0/-
Caudate_basal_ganglia	SMARCE1	-0.02206	0.814976	-0.483502	0.000766534	-2.79369	0.00521104	0.014267	0/-
Caudate_basal_ganglia	LMF2	0.205812	0.0273379	0.61333	7.48e-06	2.7935	0.00521408	0.0142734	0/+
Caudate_basal_ganglia	ZFP90	-0.0809732	0.389641	-0.527224	0.000198332	-2.79181	0.00524139	0.0143305	0/-
Caudate_basal_ganglia	INIP	-0.111775	0.234326	-0.549164	9.36e-05	-2.7907	0.00525948	0.0143682	0/-
Caudate_basal_ganglia	RP11-465B22.3	-0.0499602	0.595944	0.425921	0.00353302	2.7905	0.00526263	0.0143747	0/+
Caudate_basal_ganglia	FAM65A	-0.180342	0.0537714	0.311753	0.0370948	2.79005	0.00527003	0.0143901	0/0
Caudate_basal_ganglia	ACTR6	-0.208627	0.0252525	-0.614477	7.12e-06	-2.78743	0.00531284	0.0144793	0/-
Caudate_basal_ganglia	NFXL1	0.0952531	0.311241	-0.387426	0.00855428	-2.78722	0.00531617	0.0144862	0/-
Caudate_basal_ganglia	CDH2	0.107668	0.252072	-0.376487	0.010802	-2.78577	0.00534011	0.0145357	0/0
Caudate_basal_ganglia	ELFN1	-0.14713	0.116624	0.341495	0.0216842	2.78545	0.00534543	0.0145465	0/0
Caudate_basal_ganglia	ARRDC1	0.051089	0.587655	0.503904	0.000417195	2.78214	0.0054002	0.0146599	0/+
Caudate_basal_ganglia	GCFC2	0.267748	0.00381675	-0.22493	0.137404	-2.78152	0.00541051	0.0146813	+/0
Caudate_basal_ganglia	IFT74	0.149847	0.10995	-0.3384	0.0229828	-2.78147	0.0054114	0.0146831	0/0
Caudate_basal_ganglia	KRCC1	0.263229	0.00447914	-0.229359	0.129627	-2.78046	0.00542819	0.0147177	+/0
Caudate_basal_ganglia	RBM12B	0.0926732	0.324588	-0.388548	0.00834849	-2.78013	0.00543364	0.014729	0/-
Caudate_basal_ganglia	SLMO2	0.0533342	0.571325	-0.421377	0.00394281	-2.77859	0.00545948	0.014782	0/-
Caudate_basal_ganglia	PNKD	-0.201274	0.0310081	0.289976	0.0533321	2.77777	0.00547337	0.0148107	0/0
Caudate_basal_ganglia	UBAP2	0.0267994	0.776178	0.484828	0.000737653	2.77705	0.0054854	0.0148356	0/+
Caudate_basal_ganglia	TRPM2	-0.159997	0.0876258	0.328416	0.0276242	2.77686	0.00548868	0.0148423	0/0
Caudate_basal_ganglia	ZZZ3	0.147047	0.11683	-0.340183	0.0222269	-2.77678	0.00549005	0.014845	0/0
Caudate_basal_ganglia	C17orf80	0.152131	0.104575	-0.335005	0.0244819	-2.77322	0.00555049	0.0149694	0/0
Caudate_basal_ganglia	RPP21	-0.0174238	0.853368	0.449711	0.00193991	2.77314	0.0055518	0.0149721	0/+
Caudate_basal_ganglia	ABCA3	-0.117066	0.212775	0.366297	0.0133335	2.77304	0.00555345	0.0149755	0/0
Caudate_basal_ganglia	FAM114A2	0.217149	0.0197474	-0.27365	0.0689207	-2.77151	0.00557974	0.0150294	0/0
Caudate_basal_ganglia	FAM169A	0.0622374	0.508759	-0.412099	0.00491057	-2.76591	0.00567635	0.0152271	0/-
Caudate_basal_ganglia	SNX2	0.00887358	0.925013	-0.455226	0.00167775	-2.76421	0.00570611	0.0152877	0/-
Caudate_basal_ganglia	MAP4K3	0.0939488	0.317943	-0.384674	0.00907793	-2.76208	0.00574351	0.015364	0/-
Caudate_basal_ganglia	NRGN	-0.279022	0.00253022	0.209964	0.166256	2.76205	0.00574405	0.0153651	-/0
Caudate_basal_ganglia	SLC30A6	0.0259034	0.783474	-0.44122	0.00241453	-2.76149	0.00575389	0.0153851	0/-
Caudate_basal_ganglia	NEK4	0.130034	0.166018	-0.352503	0.0175534	-2.75827	0.00581079	0.0155014	0/0
Caudate_basal_ganglia	RP11-343H5.4	-0.00599427	0.949305	0.456613	0.00161698	2.75797	0.00581612	0.0155123	0/+
Caudate_basal_ganglia	GLIS1	0.149941	0.109726	0.571649	4.1e-05	2.75725	0.00582894	0.0155384	0/+
Caudate_basal_ganglia	RP4-813F11.4	0.135095	0.150004	-0.347691	0.0192689	-2.75644	0.00584345	0.0155679	0/0
Caudate_basal_ganglia	C1orf145	-0.223274	0.01646	0.264787	0.0787843	2.75427	0.00588235	0.0156471	0/0
Caudate_basal_ganglia	SELT	-0.188709	0.0434089	-0.597474	1.47e-05	-2.75351	0.00589596	0.0156747	0/-
Caudate_basal_ganglia	HSD11B2	0.0541737	0.565275	0.501921	0.000443345	2.75037	0.00595272	0.0157895	0/+
Caudate_basal_ganglia	ICOSLG	-0.0721832	0.443306	0.401319	0.0062899	2.74974	0.00596428	0.015813	0/+
Caudate_basal_ganglia	CNIH1	-0.0025416	0.978493	-0.46217	0.00139268	-2.74972	0.00596466	0.0158138	0/-
Caudate_basal_ganglia	ZNF772	0.11827	0.208075	-0.361454	0.0147041	-2.74894	0.00597889	0.0158426	0/0
Caudate_basal_ganglia	CACNA1H	-0.263621	0.00441785	0.223508	0.139973	2.74871	0.0059831	0.0158511	-/0
Caudate_basal_ganglia	RASSF7	-0.232178	0.0125302	0.254975	0.0909587	2.74802	0.00599569	0.0158766	0/0
Caudate_basal_ganglia	KCNH4	-0.170594	0.0683309	0.313359	0.0360792	2.7443	0.00606408	0.0160149	0/0
Caudate_basal_ganglia	PARD6B	0.294196	0.00141599	-0.190453	0.210151	-2.74107	0.00612392	0.016136	+/0
Caudate_basal_ganglia	CCDC112	-0.0862592	0.359336	-0.524266	0.000218601	-2.7398	0.00614764	0.0161837	0/-
Caudate_basal_ganglia	EXOC1	0.0815905	0.386025	-0.391553	0.00781797	-2.738	0.00618137	0.0162515	0/-
Caudate_basal_ganglia	RAB26	-0.224493	0.0158659	0.260816	0.0835474	2.73778	0.00618546	0.0162597	0/0
Caudate_basal_ganglia	TYW3	0.143968	0.124777	-0.336717	0.0237162	-2.73775	0.00618606	0.0162609	0/0
Caudate_basal_ganglia	EVL	-0.148227	0.113892	0.33284	0.0254798	2.73767	0.00618756	0.0162639	0/0
Caudate_basal_ganglia	NIN	0.236666	0.0108804	-0.248687	0.0994979	-2.73716	0.0061973	0.0162834	0/0
Caudate_basal_ganglia	ZNF213	-0.031107	0.741384	0.433315	0.00294576	2.73625	0.00621446	0.0163176	0/+
Caudate_basal_ganglia	PNPLA6	0.109868	0.242455	0.540741	0.000125661	2.73515	0.00623522	0.0163592	0/+
Caudate_basal_ganglia	TMEM50B	0.19561	0.0361664	-0.288227	0.0548527	-2.73463	0.00624504	0.016379	0/0
Caudate_basal_ganglia	C1orf159	0.00734457	0.937906	0.463763	0.00133369	2.73438	0.00624978	0.0163884	0/+
Caudate_basal_ganglia	THNSL1	-0.13189	0.160005	-0.556254	7.26e-05	-2.73427	0.00625191	0.0163927	0/-
Caudate_basal_ganglia	HDAC9	-0.0962729	0.306065	-0.530755	0.000176368	-2.73368	0.00626303	0.0164148	0/-
Caudate_basal_ganglia	RALA	-0.00797153	0.932617	-0.464131	0.00132037	-2.73351	0.00626631	0.0164212	0/-
Caudate_basal_ganglia	RP11-100M12.3	-0.198575	0.0333823	0.285093	0.0576638	2.73281	0.00627969	0.0164479	0/0
Caudate_basal_ganglia	ELK1	-0.0623992	0.507655	0.406924	0.00553568	2.73245	0.00628655	0.0164617	0/+
Caudate_basal_ganglia	CBR4	0.0541755	0.565262	-0.413496	0.00475277	-2.73051	0.00632361	0.0165358	0/-
Caudate_basal_ganglia	DRD2	-0.237058	0.0107458	0.246835	0.102127	2.72854	0.00636147	0.0166114	0/0
Caudate_basal_ganglia	CETN3	0.271546	0.00332941	-0.211857	0.162381	-2.72829	0.00636639	0.0166212	+/0
Caudate_basal_ganglia	OARD1	0.0831322	0.377082	-0.38841	0.00837353	-2.7261	0.00640884	0.016706	0/-
Caudate_basal_ganglia	SYCE1	-0.126971	0.176307	0.350125	0.0183842	2.72607	0.00640938	0.0167071	0/0
Caudate_basal_ganglia	CTXN1	-0.135558	0.148601	0.342411	0.0213121	2.72591	0.00641235	0.0167131	0/0
Caudate_basal_ganglia	TMEM106B	0.116871	0.213546	-0.358901	0.0154735	-2.72488	0.00643248	0.0167534	0/0
Caudate_basal_ganglia	C9orf85	0.132037	0.159534	-0.345399	0.0201346	-2.72483	0.00643339	0.0167552	0/0
Caudate_basal_ganglia	MKNK1	0.185681	0.0469481	0.591966	1.84e-05	2.72376	0.0064544	0.0167969	0/+
Caudate_basal_ganglia	POLRMT	-0.0303975	0.747082	0.431944	0.0030476	2.723	0.00646911	0.0168264	0/+
Caudate_basal_ganglia	TMED7	0.0652794	0.488224	-0.402424	0.00613445	-2.71869	0.00655411	0.0169955	0/-
Caudate_basal_ganglia	CEBPZ	-0.0372538	0.69264	-0.484678	0.000740881	-2.71813	0.00656525	0.0170174	0/-
Caudate_basal_ganglia	KCNN1	-0.36076	7.47e-05	0.11335	0.45847	2.71696	0.00658846	0.0170634	-/0
Caudate_basal_ganglia	CTD-3193O13.9	-0.0870226	0.355083	0.383669	0.00927605	2.71696	0.00658847	0.0170634	0/+
Caudate_basal_ganglia	MVD	0.0138148	0.883498	0.466247	0.00124614	2.71613	0.00660492	0.0170959	0/+
Caudate_basal_ganglia	KCNJ16	0.162714	0.0823076	-0.316057	0.0344246	-2.71605	0.00660655	0.0170991	0/0
Caudate_basal_ganglia	CSNK2A1	-0.272336	0.00323545	-0.647171	1.55e-06	-2.71382	0.00665113	0.0171872	-/-
Caudate_basal_ganglia	RMI1	0.298104	0.00121307	-0.181536	0.23269	-2.7137	0.00665363	0.0171921	+/0
Caudate_basal_ganglia	NDC1	-0.0286003	0.761573	-0.477187	0.000918426	-2.71215	0.00668484	0.0172544	0/-
Caudate_basal_ganglia	KRTAP5-1	-0.138305	0.140469	0.337721	0.0232763	2.71208	0.00668619	0.017257	0/0
Caudate_basal_ganglia	EGLN1	0.0482518	0.608589	-0.415601	0.00452337	-2.71173	0.00669326	0.0172709	0/-
Caudate_basal_ganglia	TMEM44	-0.0459487	0.625819	0.416791	0.00439804	2.70693	0.00679091	0.0174631	0/+
Caudate_basal_ganglia	MTHFD2L	0.232545	0.0123875	-0.247544	0.101114	-2.70632	0.0068033	0.0174876	0/0
Caudate_basal_ganglia	ZC2HC1C	0.104209	0.267721	-0.366752	0.0132107	-2.704	0.00685096	0.0175808	0/0
Caudate_basal_ganglia	EPHB6	-0.212472	0.0226244	0.266789	0.0764644	2.7035	0.00686128	0.0176011	0/0
Caudate_basal_ganglia	POLRMTP1	-0.278887	0.00254303	0.199615	0.188626	2.70153	0.00690209	0.0176813	-/0
Caudate_basal_ganglia	RP11-1406H17.1	-0.0345809	0.713695	0.425183	0.00359688	2.70037	0.00692619	0.0177286	0/+
Caudate_basal_ganglia	SP3	0.0909685	0.333605	-0.377677	0.0105352	-2.70022	0.00692941	0.0177349	0/0
Caudate_basal_ganglia	TFCP2	-0.107499	0.252823	-0.534138	0.00015742	-2.69708	0.00699495	0.0178631	0/-
Caudate_basal_ganglia	PAFAH1B2	-0.110048	0.241679	-0.535721	0.000149204	-2.69508	0.00703709	0.0179454	0/-
Caudate_basal_ganglia	ZFAND2B	0.0719982	0.444478	0.507485	0.00037345	2.69273	0.00708693	0.0180428	0/+
Caudate_basal_ganglia	GPR55	-0.271224	0.00336842	0.205958	0.174676	2.69227	0.00709664	0.0180614	-/0
Caudate_basal_ganglia	MANEA	0.105946	0.25978	-0.363197	0.0141976	-2.69105	0.00712279	0.0181126	0/0
Caudate_basal_ganglia	DENND1C	0.0466722	0.620384	0.487972	0.00067304	2.68983	0.00714884	0.0181633	0/+
Caudate_basal_ganglia	MGRN1	-0.123933	0.186966	0.347069	0.0195008	2.68978	0.00714984	0.0181652	0/0
Caudate_basal_ganglia	CAPZA2	0.00663382	0.943904	-0.446099	0.00213062	-2.68853	0.00717674	0.0182177	0/-
Caudate_basal_ganglia	MRPL42	0.00416743	0.964743	-0.448032	0.00202662	-2.68824	0.00718288	0.0182298	0/-
Caudate_basal_ganglia	TRABD	0.194018	0.0377399	0.593364	1.74e-05	2.68786	0.00719109	0.0182458	0/+
Caudate_basal_ganglia	TCEA1	0.0268692	0.77561	-0.429615	0.00322789	-2.68768	0.00719504	0.0182534	0/-
Caudate_basal_ganglia	P2RY11	-0.0429508	0.648552	0.416382	0.00444071	2.6876	0.00719684	0.0182568	0/+
Caudate_basal_ganglia	ZNF131	-0.104126	0.268102	-0.530346	0.000178795	-2.68669	0.00721635	0.0182948	0/-
Caudate_basal_ganglia	IWS1	-0.100623	0.284623	-0.527788	0.000194661	-2.68663	0.00721772	0.0182975	0/-
Caudate_basal_ganglia	PLEKHM2	0.0545851	0.562321	0.493207	0.000576635	2.68409	0.00727281	0.0184037	0/+
Caudate_basal_ganglia	GMFB	-0.000305008	0.997419	-0.45097	0.00187706	-2.68388	0.00727735	0.0184125	0/-
Caudate_basal_ganglia	hsa-mir-6080	0.102612	0.275163	0.528836	0.000188016	2.68355	0.00728444	0.0184262	0/+
Caudate_basal_ganglia	NUP37	0.137304	0.143391	-0.333967	0.0249562	-2.68306	0.00729526	0.0184472	0/0
Caudate_basal_ganglia	RP5-874C20.3	0.275968	0.00283301	-0.19928	0.189384	-2.68213	0.0073155	0.0184863	+/0
Caudate_basal_ganglia	TNK1	-0.199268	0.0327585	0.27588	0.0666009	2.68153	0.00732864	0.0185114	0/0
Caudate_basal_ganglia	PCNP	-0.0688455	0.464725	-0.503586	0.000421283	-2.6813	0.00733377	0.0185213	0/-
Caudate_basal_ganglia	MTHFR	-0.106609	0.256793	0.360908	0.0148658	2.6802	0.00735793	0.0185681	0/0
Caudate_basal_ganglia	ZNF879	0.236405	0.0109709	-0.239251	0.113453	-2.68017	0.00735844	0.0185692	0/0
Caudate_basal_ganglia	TWF1	0.0193878	0.837058	-0.434432	0.0028649	-2.67904	0.00738327	0.0186171	0/-
Caudate_basal_ganglia	RP11-264F23.3	0.0189571	0.840629	0.464992	0.00128971	2.67885	0.00738756	0.0186253	0/+
Caudate_basal_ganglia	BMP1	0.114954	0.221204	0.537034	0.00014269	2.67781	0.00741056	0.0186698	0/+
Caudate_basal_ganglia	MAT2B	-0.203258	0.0293551	-0.598032	1.44e-05	-2.67469	0.00747994	0.0188037	0/-
Caudate_basal_ganglia	SNX14	-0.0528775	0.57463	-0.490448	0.000625784	-2.67344	0.00750787	0.0188574	0/-
Caudate_basal_ganglia	CACNA1I	-0.212212	0.022795	0.261908	0.0822152	2.67299	0.00751783	0.0188764	0/0
Caudate_basal_ganglia	SAMD14	-0.182068	0.0514818	0.290815	0.052615	2.67263	0.00752587	0.018892	0/0
Caudate_basal_ganglia	TMEM86B	0.106974	0.255161	0.530506	0.000177843	2.67201	0.00753991	0.018919	0/+
Caudate_basal_ganglia	C19orf66	0.00797678	0.932573	0.455322	0.00167347	2.67175	0.00754573	0.0189302	0/+
Caudate_basal_ganglia	SNX32	-0.151202	0.106737	0.319234	0.0325568	2.67035	0.00757719	0.0189906	0/0
Caudate_basal_ganglia	SNTG1	-0.302423	0.00101992	0.169285	0.266273	2.67008	0.00758343	0.0190026	-/0
Caudate_basal_ganglia	RAD21	-0.0259898	0.78277	-0.468957	0.00115651	-2.66798	0.00763079	0.0190934	0/-
Caudate_basal_ganglia	ZNF254	0.10458	0.26601	-0.360685	0.0149322	-2.66744	0.00764321	0.0191173	0/0
Caudate_basal_ganglia	SAV1	0.0543542	0.563978	-0.403839	0.00594044	-2.66743	0.00764347	0.0191178	0/-
Caudate_basal_ganglia	GTPBP10	-0.0107052	0.909595	-0.456808	0.00160861	-2.66703	0.00765238	0.0191348	0/-
Caudate_basal_ganglia	CDADC1	0.0815775	0.386101	-0.380624	0.00989874	-2.66694	0.00765443	0.0191387	0/-
Caudate_basal_ganglia	CCDC92	0.0216204	0.818599	0.464989	0.00128982	2.6641	0.00771941	0.0192638	0/+
Caudate_basal_ganglia	SNAPC1	0.141814	0.130578	-0.326782	0.0284534	-2.66391	0.00772393	0.0192725	0/0
Caudate_basal_ganglia	NCAM2	-0.0654814	0.486877	-0.498598	0.000490489	-2.66316	0.00774102	0.0193051	0/-
Caudate_basal_ganglia	HIATL1	0.195801	0.035981	-0.276103	0.0663722	-2.66293	0.00774646	0.0193156	0/0
Caudate_basal_ganglia	C5orf51	0.181082	0.0527795	-0.290131	0.0531994	-2.66287	0.0077478	0.0193182	0/0
Caudate_basal_ganglia	ACAP3	-0.125517	0.18135	0.341235	0.0217911	2.6621	0.00776546	0.0193517	0/0
Caudate_basal_ganglia	SASS6	0.199424	0.0326195	-0.27212	0.0705502	-2.65996	0.00781499	0.019446	0/0
Caudate_basal_ganglia	RPRML	-0.128115	0.17241	0.338477	0.0229498	2.65946	0.00782651	0.0194679	0/0
Caudate_basal_ganglia	FAM210A	-0.0871443	0.354408	-0.513943	0.000304898	-2.65677	0.00788931	0.0195873	0/-
Caudate_basal_ganglia	LRRC10B	-0.244712	0.00839455	0.226859	0.133975	2.65648	0.00789603	0.0196	-/0
Caudate_basal_ganglia	THG1L	0.212831	0.0223916	-0.258431	0.0865146	-2.65596	0.00790819	0.0196232	0/0
Caudate_basal_ganglia	TMUB2	0.0301875	0.74877	0.470515	0.00110761	2.65582	0.00791165	0.0196297	0/+
Caudate_basal_ganglia	CC2D1A	0.237784	0.0105003	0.618624	5.92e-06	2.65479	0.00793583	0.0196759	0/+
Caudate_basal_ganglia	CPSF2	0.143421	0.126232	-0.323763	0.0300402	-2.6543	0.00794722	0.0196976	0/0
Caudate_basal_ganglia	MAD1L1	-0.153939	0.100469	0.313866	0.035763	2.65287	0.00798114	0.0197618	0/0
Caudate_basal_ganglia	CDC25B	-0.0123054	0.896152	0.43614	0.00274514	2.65154	0.00801267	0.0198218	0/+
Caudate_basal_ganglia	MYO15A	0.020613	0.826916	0.462139	0.00139384	2.64961	0.00805847	0.0199089	0/+
Caudate_basal_ganglia	TIGD6	0.162825	0.0820955	-0.30506	0.0415828	-2.64942	0.00806311	0.0199176	0/0
Caudate_basal_ganglia	MAPK11	-0.137677	0.142297	0.328071	0.0277979	2.64856	0.00808355	0.0199565	0/0
Caudate_basal_ganglia	SEC22B	-0.0291714	0.756959	-0.46869	0.00116507	-2.6485	0.00808502	0.0199592	0/-
Caudate_basal_ganglia	SCYL1	-0.104099	0.268226	0.357789	0.0158193	2.64637	0.00813608	0.0200555	0/0
Caudate_basal_ganglia	CEP63	0.140323	0.134714	-0.325231	0.0292597	-2.6459	0.00814733	0.0200769	0/0
Caudate_basal_ganglia	RAD54L	-0.0430553	0.647754	0.409921	0.00516577	2.64511	0.00816634	0.0201126	0/+
Caudate_basal_ganglia	MTERF	0.0967008	0.303911	-0.364077	0.0139478	-2.64502	0.0081686	0.0201169	0/0
Caudate_basal_ganglia	TGM1	0.0916817	0.329813	0.515542	0.000289781	2.64352	0.00820499	0.0201856	0/+
Caudate_basal_ganglia	DEK	0.143681	0.125537	-0.321648	0.0311947	-2.64273	0.0082241	0.0202216	0/0
Caudate_basal_ganglia	PEX13	-0.0394041	0.675868	-0.475703	0.000957823	-2.64176	0.00824776	0.0202663	0/-
Caudate_basal_ganglia	TBC1D23	-0.0168458	0.858181	-0.457928	0.00156122	-2.64091	0.00826827	0.020305	0/-
Caudate_basal_ganglia	ZNF335	-0.120175	0.200794	0.342306	0.0213544	2.63882	0.0083194	0.0204016	0/0
Caudate_basal_ganglia	IMPDH1	-0.196933	0.0349014	0.270625	0.0721708	2.63671	0.00837146	0.0204996	0/0
Caudate_basal_ganglia	SRBD1	0.237905	0.0104598	-0.230244	0.128112	-2.63628	0.0083821	0.0205198	0/0
Caudate_basal_ganglia	AP2A1	-0.184776	0.0480521	0.282182	0.060377	2.63613	0.00838567	0.0205264	0/0
Caudate_basal_ganglia	SGSM2	-0.22229	0.0169536	0.245717	0.10374	2.6358	0.00839385	0.0205419	0/0
Caudate_basal_ganglia	RNFT1	0.0141504	0.880689	-0.432299	0.00302094	-2.63557	0.00839951	0.0205527	0/-
Caudate_basal_ganglia	UBE2E3	-0.115714	0.218142	-0.531935	0.000169536	-2.6341	0.00843611	0.0206215	0/-
Caudate_basal_ganglia	PSD	-0.246332	0.00795952	0.221307	0.14402	2.63371	0.00844583	0.0206398	-/0
Caudate_basal_ganglia	RP11-1026M7.2	-0.217892	0.0193208	0.249512	0.0983438	2.6326	0.00847341	0.0206916	0/0
Caudate_basal_ganglia	NUMBL	-0.0281532	0.765191	0.420373	0.00403875	2.63244	0.00847732	0.020699	0/+
Caudate_basal_ganglia	DGKQ	-0.0967636	0.303595	0.361927	0.0145652	2.63169	0.00849621	0.0207344	0/0
Caudate_basal_ganglia	SLC44A5	0.0633136	0.501443	-0.390774	0.00795257	-2.63137	0.00850409	0.0207491	0/-
Caudate_basal_ganglia	PIK3CA	0.120325	0.200226	-0.340971	0.0218995	-2.63132	0.00850539	0.0207515	0/0
Caudate_basal_ganglia	AP5Z1	0.0499442	0.596062	0.482208	0.000795688	2.63004	0.0085374	0.0208117	0/+
Caudate_basal_ganglia	OMA1	0.336226	0.000238976	-0.125312	0.412102	-2.62968	0.00854653	0.0208288	+/0
Caudate_basal_ganglia	NOL11	0.0611735	0.516045	-0.39233	0.00768567	-2.62965	0.00854724	0.0208302	0/-
Caudate_basal_ganglia	RP11-571M6.8	-0.302281	0.00102578	0.161922	0.287932	2.62737	0.00860474	0.020938	-/0
Caudate_basal_ganglia	DKFZP761J1410	-0.147176	0.116508	0.315895	0.0345219	2.62707	0.00861241	0.0209524	0/0
Caudate_basal_ganglia	F12	-0.203512	0.0291492	0.262602	0.0813779	2.62685	0.00861782	0.0209625	0/0
Caudate_basal_ganglia	RP11-529E10.6	0.000610765	0.994831	0.442922	0.00231194	2.62661	0.00862414	0.0209743	0/+
Caudate_basal_ganglia	TSC2	-0.00647728	0.945226	0.437204	0.00267278	2.62659	0.00862459	0.0209751	0/+
Caudate_basal_ganglia	RP11-384P7.7	-0.0708046	0.452084	-0.497633	0.000505006	-2.62651	0.0086266	0.0209789	0/-
Caudate_basal_ganglia	ZDHHC8	-0.0207176	0.826052	0.425525	0.00356715	2.626	0.00863946	0.0210029	0/+
Caudate_basal_ganglia	ZDHHC21	0.0812172	0.388209	-0.374456	0.0112707	-2.62519	0.00866012	0.0210418	0/0
Caudate_basal_ganglia	SEC63	-0.0957489	0.308717	-0.516102	0.000284647	-2.62506	0.00866345	0.021048	0/-
Caudate_basal_ganglia	TRA2A	0.374753	3.69e-05	-0.080787	0.597812	-2.6247	0.00867243	0.021065	+/0
Caudate_basal_ganglia	TMEM255A	0.243307	0.00878866	-0.222803	0.141261	-2.62462	0.00867468	0.021069	+/0
Caudate_basal_ganglia	C5orf38	0.348479	0.000135331	-0.110667	0.469242	-2.62431	0.00868251	0.0210837	+/0
Caudate_basal_ganglia	TBC1D15	0.180333	0.0537835	-0.284373	0.0583253	-2.6239	0.00869283	0.0211031	0/0
Caudate_basal_ganglia	PPARGC1A	0.0568558	0.546151	-0.394931	0.00725668	-2.62272	0.00872322	0.0211599	0/-
Caudate_basal_ganglia	ADAMTS1	0.0130544	0.88987	0.452204	0.00181724	2.62198	0.00874216	0.0211951	0/+
Caudate_basal_ganglia	C12orf60	0.104527	0.266252	-0.353509	0.0172113	-2.62168	0.00874963	0.0212088	0/0
Caudate_basal_ganglia	R3HDM4	-0.23226	0.012498	0.233378	0.122858	2.62156	0.00875281	0.0212148	0/0
Caudate_basal_ganglia	ZCRB1	0.0269028	0.775338	-0.419654	0.00410873	-2.6207	0.00877491	0.0212559	0/-
Caudate_basal_ganglia	SCAF8	-0.066638	0.479198	-0.493648	0.000569104	-2.62045	0.00878134	0.0212679	0/-
Caudate_basal_ganglia	RAB8B	0.0294235	0.754924	-0.417519	0.00432275	-2.62034	0.00878417	0.0212731	0/-
Caudate_basal_ganglia	DR1	-0.0692814	0.461896	-0.49558	0.000537179	-2.6199	0.00879545	0.021294	0/-
Caudate_basal_ganglia	ESF1	0.11044	0.239996	-0.34794	0.0191767	-2.61965	0.00880206	0.0213065	0/0
Caudate_basal_ganglia	AC009061.1	0.0035952	0.969581	0.443958	0.00225139	2.61724	0.00886451	0.0214228	0/+
Caudate_basal_ganglia	RFC1	0.0140933	0.881167	-0.429497	0.00323723	-2.61624	0.00889036	0.0214712	0/-
Caudate_basal_ganglia	RP11-392E22.12	0.117431	0.211344	0.530839	0.000175874	2.61604	0.00889567	0.0214812	0/+
Caudate_basal_ganglia	SEMA3E	-0.0890159	0.344128	-0.509889	0.000346456	-2.61599	0.00889701	0.0214837	0/-
Caudate_basal_ganglia	DMWD	-0.145214	0.121514	0.315723	0.0346259	2.61493	0.00892459	0.021535	0/0
Caudate_basal_ganglia	RP11-362K14.6	0.212124	0.0228526	-0.252063	0.0948399	-2.61422	0.00894305	0.0215694	0/0
Caudate_basal_ganglia	RBMX	-0.135252	0.149528	-0.543348	0.000114814	-2.61311	0.00897217	0.0216236	0/-
Caudate_basal_ganglia	DUS1L	0.0473809	0.61508	0.477867	0.000900862	2.61307	0.00897328	0.0216257	0/+
Caudate_basal_ganglia	SNAPC2	-0.234629	0.0116041	0.229479	0.12942	2.61264	0.00898472	0.0216469	0/0
Caudate_basal_ganglia	RP11-889L3.1	0.145112	0.121778	0.550246	9.01e-05	2.61191	0.00900372	0.0216824	0/+
Caudate_basal_ganglia	BCORL1	-0.0071305	0.939712	0.434401	0.00286711	2.61108	0.00902574	0.0217232	0/+
Caudate_basal_ganglia	TOM1L1	-0.0849792	0.366536	-0.5062	0.000388644	-2.61099	0.00902818	0.0217276	0/-
Caudate_basal_ganglia	ASF1A	0.093694	0.319263	-0.361348	0.0147355	-2.61088	0.00903087	0.0217327	0/0
Caudate_basal_ganglia	RPUSD1	-0.213108	0.0222134	0.249859	0.0978616	2.60692	0.0091361	0.0219274	0/0
Caudate_basal_ganglia	DDN	-0.344149	0.000165897	0.112392	0.4623	2.60677	0.00914012	0.0219347	-/0
Caudate_basal_ganglia	CTD-2012K14.6	0.250778	0.00686638	0.621586	5.19e-06	2.60501	0.00918711	0.0220215	+/+
Caudate_basal_ganglia	STXBP2	-0.0956921	0.309006	0.358306	0.0156575	2.60272	0.00924878	0.0221352	0/0
Caudate_basal_ganglia	ANKRD13B	-0.034638	0.713243	0.410519	0.00509455	2.6025	0.00925471	0.0221461	0/+
Caudate_basal_ganglia	ARHGAP33	-0.235905	0.0111458	0.226216	0.135112	2.60108	0.00929308	0.0222166	0/0
Caudate_basal_ganglia	PUS10	0.268821	0.00367301	-0.192342	0.205578	-2.59958	0.00933373	0.0222913	+/0
Caudate_basal_ganglia	ZFX	0.316477	0.000569428	-0.141606	0.353471	-2.5992	0.00934409	0.0223103	+/0
Caudate_basal_ganglia	HNRNPU	0.209488	0.0246429	-0.251819	0.095171	-2.59753	0.00938959	0.0223937	0/0
Caudate_basal_ganglia	SMEK2	0.016846	0.85818	-0.424469	0.00365964	-2.59747	0.0093912	0.0223966	0/-
Caudate_basal_ganglia	TBC1D3F	0.0109495	0.907541	0.446779	0.00209351	2.59604	0.00943051	0.0224688	0/+
Caudate_basal_ganglia	CXorf24	0.0796049	0.397728	-0.371225	0.0120526	-2.59547	0.00944608	0.0224977	0/0
Caudate_basal_ganglia	DLX6	-0.249673	0.00712483	0.211304	0.163506	2.59538	0.00944851	0.0225022	-/0
Caudate_basal_ganglia	TMEM55A	-0.0349016	0.711157	-0.465657	0.00126647	-2.59535	0.00944946	0.022504	0/-
Caudate_basal_ganglia	SIKE1	0.0167235	0.8592	-0.424185	0.00368489	-2.59488	0.00946233	0.0225276	0/-
Caudate_basal_ganglia	MICU2	0.0708328	0.451904	-0.378665	0.0103181	-2.59456	0.00947117	0.0225438	0/0
Caudate_basal_ganglia	ZNF292	0.189272	0.0427753	-0.270922	0.0718465	-2.5945	0.00947276	0.0225467	0/0
Caudate_basal_ganglia	KCNH3	-0.234311	0.0117207	0.22666	0.134326	2.59434	0.00947728	0.0225549	0/0
Caudate_basal_ganglia	FAM175A	0.136171	0.146756	-0.320579	0.031792	-2.5938	0.00949208	0.022582	0/0
Caudate_basal_ganglia	RSF1	0.0332479	0.724278	-0.410313	0.00511898	-2.59344	0.00950218	0.0226005	0/-
Caudate_basal_ganglia	PBRM1	0.217516	0.0195355	-0.242951	0.107812	-2.59182	0.00954691	0.0226825	0/0
Caudate_basal_ganglia	TESK1	-0.167339	0.0738504	0.291288	0.0522147	2.59152	0.00955535	0.022698	0/0
Caudate_basal_ganglia	RSPO4	-0.232254	0.0125007	0.228073	0.13185	2.59055	0.00958222	0.0227468	0/0
Caudate_basal_ganglia	GMCL1	0.214861	0.0211132	-0.245207	0.104481	-2.58968	0.00960644	0.0227914	0/0
Caudate_basal_ganglia	SLC2A6	-0.172174	0.0657743	0.286383	0.056493	2.58946	0.00961277	0.0228029	0/0
Caudate_basal_ganglia	GNG7	-0.285445	0.00198667	0.173132	0.255397	2.58927	0.00961798	0.0228124	-/0
Caudate_basal_ganglia	KIAA1430	0.0183283	0.845848	-0.422023	0.00388207	-2.5892	0.00961989	0.0228159	0/-
Caudate_basal_ganglia	TMEM99	0.321466	0.0004598	-0.134212	0.379417	-2.58824	0.00964673	0.0228648	+/0
Caudate_basal_ganglia	RAB43	-0.0876993	0.35134	0.363031	0.0142453	2.58818	0.00964832	0.0228677	0/0
Caudate_basal_ganglia	DBT	0.00188969	0.984009	-0.435253	0.00280681	-2.58791	0.00965593	0.0228815	0/-
Caudate_basal_ganglia	SPON2	-0.197222	0.0346297	0.261979	0.0821296	2.58694	0.00968325	0.0229315	0/0
Caudate_basal_ganglia	WDR36	0.201601	0.0307305	-0.257594	0.0875755	-2.58615	0.00970538	0.0229717	0/0
Caudate_basal_ganglia	RP11-46C24.7	0.257197	0.00552282	-0.201999	0.183293	-2.5861	0.00970686	0.0229744	+/0
Caudate_basal_ganglia	MINA	0.10756	0.25255	-0.345083	0.0202565	-2.58559	0.00972114	0.0230002	0/0
Caudate_basal_ganglia	PPP2CB	0.00429839	0.963636	-0.432723	0.00298932	-2.584	0.00976607	0.0230825	0/-
Caudate_basal_ganglia	RSU1	0.171538	0.0667944	-0.285904	0.0569248	-2.58295	0.00979587	0.0231368	0/0
Caudate_basal_ganglia	STK25	-0.225675	0.0153074	0.233332	0.122934	2.58288	0.00979793	0.0231406	0/0
Caudate_basal_ganglia	PACS1	-0.207102	0.026365	0.251656	0.0953925	2.58279	0.00980054	0.0231453	0/0
Caudate_basal_ganglia	PPAT	-0.00146208	0.987627	-0.437188	0.00267387	-2.5826	0.00980598	0.0231552	0/-
Caudate_basal_ganglia	C20orf27	-0.199655	0.0324146	0.258666	0.0862183	2.5813	0.00984293	0.0232226	0/0
Caudate_basal_ganglia	NEUROD2	-0.0642866	0.494877	0.382163	0.00957971	2.58082	0.0098566	0.0232475	0/+
Caudate_basal_ganglia	MIPEP	0.0126584	0.89319	-0.425431	0.00357531	-2.58081	0.00985684	0.0232479	0/-
Caudate_basal_ganglia	SUPT16H	-0.0943497	0.315873	-0.509118	0.000354921	-2.5805	0.00986578	0.0232641	0/-
Caudate_basal_ganglia	ZEB1-AS1	0.15405	0.10022	-0.301743	0.043966	-2.57948	0.00989498	0.0233171	0/0
Caudate_basal_ganglia	RCVRN	0.0166356	0.859932	0.44869	0.0019922	2.57782	0.00994262	0.0234038	0/+
Caudate_basal_ganglia	ZMIZ2	-0.122526	0.192057	0.330295	0.0266956	2.57717	0.00996126	0.0234379	0/0
Caudate_basal_ganglia	LMTK3	-0.113402	0.227541	0.338511	0.0229355	2.57715	0.00996179	0.0234388	0/0
Caudate_basal_ganglia	CASC4	0.117491	0.21111	-0.334699	0.0246209	-2.5763	0.00998652	0.0234837	0/0
Caudate_basal_ganglia	RP11-378J18.3	0.117091	0.212679	-0.335008	0.0244806	-2.57598	0.00999575	0.0235005	0/0
Caudate_basal_ganglia	ACBD3	0.101712	0.279415	-0.348748	0.0188804	-2.57594	0.00999668	0.0235022	0/0
Caudate_basal_ganglia	PCSK7	0.138238	0.140663	0.540502	0.000126701	2.57402	0.0100524	0.0236027	0/+
Caudate_basal_ganglia	SMARCA5	0.13335	0.155389	-0.319815	0.0322244	-2.57322	0.0100756	0.0236447	0/0
Caudate_basal_ganglia	C6orf141	-0.239432	0.00996126	0.217833	0.150583	2.57301	0.0100819	0.0236562	-/0
Caudate_basal_ganglia	SDCCAG8	0.175064	0.0613006	-0.28086	0.061642	-2.57273	0.0100899	0.0236707	0/0
Caudate_basal_ganglia	C5orf63	0.276389	0.00278945	-0.17966	0.237634	-2.57217	0.0101063	0.0237005	+/0
Caudate_basal_ganglia	UTP14C	0.025767	0.784587	-0.413246	0.00478075	-2.57157	0.0101238	0.023732	0/-
Caudate_basal_ganglia	GAREM	0.0769908	0.413454	-0.369473	0.0124954	-2.56972	0.0101782	0.0238301	0/0
Caudate_basal_ganglia	OBSCN	-0.11452	0.222962	0.336308	0.0238971	2.56968	0.0101794	0.0238322	0/0
Caudate_basal_ganglia	KLHL28	0.0709345	0.451253	-0.374674	0.0112196	-2.56943	0.0101867	0.0238454	0/0
Caudate_basal_ganglia	KCNT1	-0.235312	0.0113568	0.221223	0.144177	2.56856	0.0102122	0.0238912	0/0
Caudate_basal_ganglia	STXBP4	0.304248	0.00094708	-0.149245	0.327833	-2.56754	0.0102422	0.0239454	+/0
Caudate_basal_ganglia	ARTN	0.0447194	0.6351	0.469324	0.0011448	2.56694	0.01026	0.0239773	0/+
Caudate_basal_ganglia	FSCN1	-0.188355	0.0438106	0.26716	0.0760404	2.56683	0.0102632	0.0239831	0/0
Caudate_basal_ganglia	HTATSF1	-0.0276354	0.769389	-0.45581	0.00165191	-2.56646	0.0102741	0.0240028	0/-
Caudate_basal_ganglia	CCDC90B	-0.0281442	0.765264	-0.45609	0.00163967	-2.5656	0.0102997	0.024049	0/-
Caudate_basal_ganglia	COMMD2	0.0228645	0.808356	-0.414683	0.00462219	-2.56511	0.0103144	0.0240756	0/-
Caudate_basal_ganglia	CTCF	-0.0365024	0.698536	-0.462532	0.00137907	-2.56448	0.010333	0.0241092	0/-
Caudate_basal_ganglia	YPEL3	0.172093	0.0659044	0.56342	5.59e-05	2.56447	0.0103334	0.0241098	0/+
Caudate_basal_ganglia	HID1	-0.0819077	0.384175	0.364088	0.0139447	2.56267	0.010387	0.0242061	0/0
Caudate_basal_ganglia	TPRKB	0.185947	0.0466277	-0.268656	0.0743499	-2.56195	0.0104086	0.0242447	0/0
Caudate_basal_ganglia	NUDT12	0.0273913	0.771369	-0.410314	0.00511891	-2.56104	0.0104358	0.0242933	0/-
Caudate_basal_ganglia	IRAK1BP1	-0.065486	0.486846	-0.484579	0.000742999	-2.56096	0.0104383	0.0242977	0/-
Caudate_basal_ganglia	CTA-929C8.8	-0.314507	0.000618974	0.13685	0.370032	2.56031	0.010458	0.0243331	-/0
Caudate_basal_ganglia	OSBPL6	-0.0246066	0.794067	-0.452393	0.00180821	-2.55942	0.0104846	0.024381	0/-
Caudate_basal_ganglia	TRDMT1	0.010838	0.908478	-0.423534	0.00374329	-2.55796	0.0105287	0.0244604	0/-
Caudate_basal_ganglia	NKAP	0.0454363	0.629681	-0.394671	0.00729849	-2.55774	0.0105355	0.0244728	0/-
Caudate_basal_ganglia	CTD-2366F13.1	0.16453	0.0788992	-0.288332	0.0547601	-2.55772	0.0105361	0.0244737	0/0
Caudate_basal_ganglia	CYP4F35P	0.179122	0.0554403	0.567501	4.8e-05	2.55754	0.0105414	0.0244833	0/+
Caudate_basal_ganglia	SUDS3	0.0680228	0.47009	-0.375257	0.0110839	-2.557	0.0105578	0.0245126	0/0
Caudate_basal_ganglia	E2F4	0.0128654	0.891454	0.44253	0.0023352	2.55618	0.0105828	0.0245578	0/+
Caudate_basal_ganglia	GIT1	-0.0943685	0.315777	0.352051	0.0177087	2.55577	0.0105953	0.0245802	0/0
Caudate_basal_ganglia	PSPH	0.16332	0.081158	-0.289071	0.0541143	-2.5553	0.0106095	0.0246058	0/0
Caudate_basal_ganglia	SFRP1	-0.236974	0.0107742	0.217172	0.151856	2.55477	0.0106257	0.0246346	0/0
Caudate_basal_ganglia	KIAA1033	0.260727	0.00488856	-0.192912	0.204212	-2.55475	0.0106264	0.0246358	+/0
Caudate_basal_ganglia	PNLDC1	-0.0645269	0.493262	0.377706	0.0105289	2.55337	0.0106687	0.024712	0/0
Caudate_basal_ganglia	ZCCHC7	0.0989014	0.292986	-0.347622	0.0192944	-2.55317	0.0106747	0.0247227	0/0
Caudate_basal_ganglia	SLAIN2	0.154065	0.100187	-0.297302	0.0473297	-2.5526	0.0106923	0.0247543	0/0
Caudate_basal_ganglia	MORF4L1	-0.0745362	0.428546	-0.490332	0.000627929	-2.5524	0.0106985	0.0247656	0/-
Caudate_basal_ganglia	C8orf37	0.0513804	0.585523	-0.388709	0.00831934	-2.55174	0.0107186	0.0248015	0/-
Caudate_basal_ganglia	DPH2	-0.356641	9.15e-05	0.0883283	0.563953	2.55112	0.0107377	0.0248358	-/0
Caudate_basal_ganglia	DMD	0.0737925	0.43318	-0.369276	0.0125461	-2.55068	0.0107514	0.0248603	0/0
Caudate_basal_ganglia	AIMP1	0.124332	0.185541	-0.324276	0.0297652	-2.55005	0.0107709	0.0248949	0/0
Caudate_basal_ganglia	ASIC3	0.0584988	0.534594	0.477552	0.000908974	2.54919	0.0107973	0.0249419	0/+
Caudate_basal_ganglia	ATP13A2	-0.11982	0.202136	0.328193	0.0277365	2.54896	0.0108046	0.0249549	0/0
Caudate_basal_ganglia	SCCPDH	0.0620887	0.509774	-0.379041	0.0102364	-2.54845	0.0108203	0.0249829	0/0
Caudate_basal_ganglia	KATNBL1	0.264107	0.00434289	-0.188196	0.215706	-2.54777	0.0108415	0.0250208	+/0
Caudate_basal_ganglia	RP11-390B4.5	0.284951	0.00202436	-0.166349	0.274776	-2.5477	0.0108437	0.0250247	+/0
Caudate_basal_ganglia	KCNMB2	0.129773	0.166876	-0.318911	0.032743	-2.54754	0.0108486	0.0250335	0/0
Caudate_basal_ganglia	SPCS2	0.167761	0.0731164	-0.283588	0.059054	-2.54753	0.010849	0.0250342	0/0
Caudate_basal_ganglia	C15orf40	0.0200936	0.831212	-0.414225	0.00467222	-2.54673	0.0108738	0.0250782	0/-
Caudate_basal_ganglia	PDE4DIP	0.0424641	0.652274	-0.395325	0.00719344	-2.54556	0.0109102	0.0251427	0/-
Caudate_basal_ganglia	ARL4C	-0.0761467	0.418609	-0.490557	0.000623768	-2.54508	0.0109252	0.0251693	0/-
Caudate_basal_ganglia	FCHSD1	0.152292	0.104206	0.546912	0.000101364	2.54497	0.0109286	0.0251756	0/+
Caudate_basal_ganglia	USP3-AS1	0.0557423	0.554052	-0.383909	0.00922832	-2.54474	0.0109359	0.0251887	0/-
Caudate_basal_ganglia	KCNG3	-0.276599	0.00276796	0.174536	0.251503	2.54419	0.0109532	0.0252193	-/0
Caudate_basal_ganglia	ARL13B	0.0391927	0.67751	-0.397707	0.00682171	-2.54307	0.0109882	0.0252816	0/-
Caudate_basal_ganglia	PWWP2B	-0.272911	0.00316842	0.178178	0.241592	2.54292	0.0109932	0.0252904	-/0
Caudate_basal_ganglia	ZNF569	-0.150277	0.108923	-0.544922	0.000108686	-2.5407	0.011063	0.0254142	0/-
Caudate_basal_ganglia	METTL14	0.215352	0.0208131	-0.236205	0.118261	-2.53972	0.0110943	0.0254698	0/0
Caudate_basal_ganglia	CRABP2	-0.119793	0.202238	0.326713	0.0284889	2.53965	0.0110964	0.0254736	0/0
Caudate_basal_ganglia	LYPD6	0.152471	0.103795	-0.296484	0.047971	-2.53862	0.0111291	0.0255315	0/0
Caudate_basal_ganglia	FBXW5	-0.0654064	0.487376	0.374636	0.0112286	2.53848	0.0111334	0.0255392	0/0
Caudate_basal_ganglia	MKLN1-AS2	0.258937	0.0052015	-0.191828	0.206815	-2.53792	0.0111513	0.025571	+/0
Caudate_basal_ganglia	TECPR1	-0.190096	0.0418631	0.260273	0.0842153	2.53591	0.0112157	0.0256848	0/0
Caudate_basal_ganglia	ID4	0.253479	0.00626917	-0.196884	0.194872	-2.53468	0.0112551	0.0257543	+/0
Caudate_basal_ganglia	HECTD3	0.035237	0.708507	0.457215	0.00159121	2.53422	0.0112698	0.0257802	0/+
Caudate_basal_ganglia	AC010327.2	-0.188941	0.0431468	0.26094	0.0833957	2.53323	0.0113015	0.0258363	0/0
Caudate_basal_ganglia	PPP1CC	-0.00798315	0.932519	-0.435235	0.00280804	-2.53323	0.0113018	0.0258368	0/-
Caudate_basal_ganglia	SLC25A30	0.287256	0.00185379	-0.161304	0.289798	-2.53292	0.0113115	0.025854	+/0
Caudate_basal_ganglia	ARHGAP18	0.120763	0.198583	-0.324418	0.02969	-2.53089	0.0113773	0.0259701	0/0
Caudate_basal_ganglia	STYX	0.236703	0.0108677	-0.213022	0.160031	-2.52913	0.0114345	0.0260718	0/0
Caudate_basal_ganglia	BUB3	0.066228	0.481913	-0.372463	0.0117477	-2.52909	0.011436	0.0260743	0/0
Caudate_basal_ganglia	ZMYM4	-0.121833	0.194605	-0.522456	0.000231915	-2.52724	0.0114963	0.0261807	0/-
Caudate_basal_ganglia	NOS1	-0.235974	0.0111216	0.213369	0.159335	2.52688	0.0115082	0.0262017	0/0
Caudate_basal_ganglia	NFYB	-0.0238444	0.80031	-0.447069	0.00207788	-2.52675	0.0115124	0.0262091	0/-
Caudate_basal_ganglia	FOXO6	-0.0880567	0.349373	0.352811	0.0174478	2.52539	0.0115568	0.0262873	0/0
Caudate_basal_ganglia	NARS2	0.127549	0.174329	-0.317177	0.0337564	-2.52438	0.0115903	0.0263464	0/0
Caudate_basal_ganglia	EGLN2	-0.155883	0.0961948	0.290416	0.0529556	2.52124	0.0116942	0.0265296	0/0
Caudate_basal_ganglia	CPNE6	-0.0619572	0.510672	0.374898	0.0111674	2.52103	0.0117013	0.0265422	0/0
Caudate_basal_ganglia	RP5-1142A6.2	-0.257943	0.00538296	0.189669	0.212069	2.51965	0.0117471	0.0266226	-/0
Caudate_basal_ganglia	GTF2E1	0.102924	0.273698	-0.338332	0.0230121	-2.51744	0.0118211	0.0267522	0/0
Caudate_basal_ganglia	WDR3	-0.150182	0.10915	-0.541863	0.000120881	-2.51725	0.0118274	0.0267632	0/-
Caudate_basal_ganglia	HPCA	-0.293014	0.00148317	0.152339	0.317788	2.51688	0.0118401	0.0267854	-/0
Caudate_basal_ganglia	SPAST	-0.0201039	0.831127	-0.442532	0.00233508	-2.51618	0.0118636	0.0268265	0/-
Caudate_basal_ganglia	TARDBP	0.105754	0.260651	-0.335438	0.0242862	-2.51521	0.0118961	0.0268837	0/0
Caudate_basal_ganglia	SGCD	-0.101049	0.282579	-0.505277	0.000399909	-2.51453	0.011919	0.0269239	0/-
Caudate_basal_ganglia	MAMDC2	0.145856	0.119858	-0.298553	0.0463617	-2.51377	0.0119449	0.0269697	0/0
Caudate_basal_ganglia	GAK	0.171447	0.0669405	0.556637	7.16e-05	2.51353	0.0119531	0.0269843	0/+
Caudate_basal_ganglia	GPR6	-0.219529	0.0184085	0.227122	0.133513	2.5109	0.0120424	0.0271403	0/0
Caudate_basal_ganglia	LAT	0.135129	0.149902	0.530092	0.000180314	2.51089	0.0120426	0.0271406	0/+
Caudate_basal_ganglia	AGAP3	-0.120563	0.19933	0.321339	0.0313664	2.51078	0.0120465	0.0271474	0/0
Caudate_basal_ganglia	USP20	0.0900459	0.338551	0.49643	0.00052363	2.51064	0.0120511	0.0271555	0/+
Caudate_basal_ganglia	ANKRD46	-0.13958	0.136813	-0.533254	0.000162184	-2.51018	0.0120669	0.0271827	0/-
Caudate_basal_ganglia	TRIM7	0.0200271	0.831762	0.441574	0.00239286	2.51002	0.0120724	0.0271926	0/+
Caudate_basal_ganglia	ARMC10	-0.121344	0.196416	-0.519711	0.0002535	-2.50916	0.0121018	0.027244	0/-
Caudate_basal_ganglia	ADAM15	0.0863835	0.358641	0.493432	0.000572784	2.5091	0.0121041	0.027248	0/+
Caudate_basal_ganglia	ZFAND6	0.109205	0.245325	-0.331238	0.0262396	-2.50839	0.0121281	0.0272899	0/0
Caudate_basal_ganglia	ACE	-0.210464	0.0239663	0.235481	0.119425	2.50718	0.0121698	0.0273622	0/0
Caudate_basal_ganglia	PAPD4	0.130864	0.163309	-0.311303	0.0373832	-2.50699	0.0121765	0.0273738	0/0
Caudate_basal_ganglia	EPC2	0.075712	0.421278	-0.36074	0.014916	-2.50692	0.012179	0.0273781	0/0
Caudate_basal_ganglia	TEFM	0.159686	0.0882521	-0.284304	0.0583889	-2.50597	0.0122114	0.027435	0/0
Caudate_basal_ganglia	YJEFN3	-0.216132	0.0203445	0.22961	0.129196	2.5057	0.0122209	0.0274514	0/0
Caudate_basal_ganglia	DLX5	-0.239085	0.0100726	0.206452	0.173622	2.50511	0.0122415	0.027487	0/0
Caudate_basal_ganglia	TRIM11	-0.0130244	0.890121	0.413685	0.00473184	2.50404	0.0122783	0.0275511	0/+
Caudate_basal_ganglia	RP4-782G3.1	0.157757	0.092214	-0.285787	0.057031	-2.50396	0.0122812	0.0275563	0/0
Caudate_basal_ganglia	STRN4	-0.237824	0.0104868	0.207396	0.17162	2.50317	0.0123088	0.0276042	0/0
Caudate_basal_ganglia	GPN3	0.0405805	0.666759	-0.390398	0.00801826	-2.50293	0.0123169	0.0276181	0/-
Caudate_basal_ganglia	ESD	0.056749	0.546906	-0.376567	0.0107839	-2.50288	0.0123186	0.0276211	0/0
Caudate_basal_ganglia	CDHR1	-0.282789	0.0021971	0.160673	0.291714	2.50247	0.0123329	0.0276458	-/0
Caudate_basal_ganglia	KCNIP2	-0.198335	0.0336012	0.246398	0.102755	2.50128	0.0123746	0.0277185	0/0
Caudate_basal_ganglia	MEX3C	0.0565982	0.547974	-0.376386	0.0108249	-2.50088	0.0123884	0.0277424	0/0
Caudate_basal_ganglia	OGFRL1	0.294099	0.00142143	-0.147886	0.332306	-2.49825	0.0124807	0.0279024	+/0
Caudate_basal_ganglia	HTT	-0.229207	0.013739	0.215237	0.155629	2.49816	0.0124841	0.0279083	0/0
Caudate_basal_ganglia	TMEM5	-0.0512529	0.586456	-0.464687	0.0013005	-2.49797	0.0124906	0.0279196	0/-
Caudate_basal_ganglia	RP4-765C7.2	0.0497389	0.597575	0.463478	0.00134407	2.49784	0.0124951	0.0279274	0/+
Caudate_basal_ganglia	TFAP2E	0.00246433	0.979147	0.425322	0.00358479	2.49649	0.0125429	0.02801	0/+
Caudate_basal_ganglia	G6PD	0.190626	0.0412853	0.568055	4.7e-05	2.49623	0.0125519	0.0280256	0/+
Caudate_basal_ganglia	PRPF38A	0.189527	0.0424914	-0.254086	0.0921308	-2.49603	0.0125594	0.0280384	0/0
Caudate_basal_ganglia	SEMA4C	-0.0176316	0.851639	0.408615	0.00532431	2.49579	0.0125676	0.0280524	0/+
Caudate_basal_ganglia	EEF2	-0.171514	0.0668325	0.271358	0.0713728	2.49565	0.0125726	0.0280611	0/0
Caudate_basal_ganglia	ZNF782	-0.12931	0.168409	-0.523695	0.00022272	-2.49469	0.0126068	0.0281204	0/-
Caudate_basal_ganglia	TBCK	0.219024	0.0186855	-0.224719	0.137784	-2.49397	0.0126322	0.0281643	0/0
Caudate_basal_ganglia	CCDC82	0.110648	0.239104	-0.327577	0.0280475	-2.49377	0.0126393	0.0281768	0/0
Caudate_basal_ganglia	ZNF20	0.212559	0.0225683	-0.231103	0.126657	-2.49371	0.0126416	0.0281807	0/0
Caudate_basal_ganglia	ZNF816	0.150153	0.109218	-0.291203	0.0522866	-2.49356	0.0126468	0.0281899	0/0
Caudate_basal_ganglia	TMEM91	-0.0176153	0.851775	0.408203	0.00537514	2.49297	0.0126679	0.028226	0/+
Caudate_basal_ganglia	CHRM1	-0.247069	0.00776821	0.196162	0.196547	2.49273	0.0126765	0.0282409	-/0
Caudate_basal_ganglia	MGAT4B	-0.264775	0.0042418	0.177829	0.242528	2.49246	0.0126863	0.0282579	-/0
Caudate_basal_ganglia	ORMDL1	0.0272264	0.772708	-0.400078	0.00646839	-2.49245	0.0126867	0.0282585	0/-
Caudate_basal_ganglia	RP11-676J15.1	-0.194123	0.0376344	0.248996	0.0990645	2.49236	0.0126896	0.0282635	0/0
Caudate_basal_ganglia	PDE1B	-0.29703	0.00126605	0.143688	0.346363	2.4923	0.0126919	0.0282676	-/0
Caudate_basal_ganglia	FDXACB1	0.0102453	0.913463	-0.414166	0.0046787	-2.49189	0.0127064	0.0282928	0/-
Caudate_basal_ganglia	MOB1B	0.104632	0.26577	-0.332685	0.0255525	-2.49182	0.0127092	0.0282976	0/0
Caudate_basal_ganglia	HNRNPLL	-0.0356968	0.704878	-0.45146	0.00185311	-2.49159	0.0127173	0.0283116	0/-
Caudate_basal_ganglia	H2AFY2	0.0445236	0.636583	-0.38526	0.00896415	-2.49134	0.0127261	0.0283266	0/-
Caudate_basal_ganglia	CTD-2574D22.4	0.135245	0.149548	-0.304538	0.0419504	-2.49033	0.0127623	0.0283891	0/0
Caudate_basal_ganglia	SNX24	-0.0773881	0.411041	-0.483675	0.000762705	-2.48832	0.012835	0.0285141	0/-
Caudate_basal_ganglia	FAM192A	-0.150748	0.107805	-0.538506	0.000135689	-2.48785	0.0128518	0.0285431	0/-
Caudate_basal_ganglia	ZNF148	0.0399513	0.671625	-0.388618	0.0083358	-2.48785	0.0128518	0.0285431	0/-
Caudate_basal_ganglia	MED13	0.162691	0.0823508	-0.278427	0.0640268	-2.48775	0.0128553	0.0285492	0/0
Caudate_basal_ganglia	KCNJ4	-0.278816	0.00254969	0.162275	0.286866	2.48773	0.0128563	0.0285509	-/0
Caudate_basal_ganglia	FOXG1	-0.232537	0.0123907	0.21007	0.166037	2.48769	0.0128576	0.0285531	0/0
Caudate_basal_ganglia	C2orf49	0.0800101	0.395324	-0.353861	0.0170932	-2.48723	0.0128742	0.028582	0/0
Caudate_basal_ganglia	PIP5K1C	-0.208877	0.0250741	0.233592	0.122505	2.48696	0.0128839	0.0285989	0/0
Caudate_basal_ganglia	PYROXD1	-0.143831	0.12514	-0.533318	0.000161835	-2.4867	0.0128935	0.0286153	0/-
Caudate_basal_ganglia	PAH	0.172836	0.0647276	-0.268558	0.0744601	-2.48649	0.012901	0.0286284	0/0
Caudate_basal_ganglia	ZNF564	0.238457	0.010277	-0.203759	0.179424	-2.48589	0.0129227	0.0286659	0/0
Caudate_basal_ganglia	NCK1	0.130162	0.165597	-0.308439	0.0392642	-2.48553	0.0129358	0.0286885	0/0
Caudate_basal_ganglia	THAP4	-0.0737889	0.433203	0.359016	0.015438	2.48529	0.0129447	0.028704	0/0
Caudate_basal_ganglia	SLC12A9	0.104627	0.265793	0.503824	0.000418221	2.48377	0.0129999	0.028799	0/+
Caudate_basal_ganglia	FLT4	-0.180304	0.0538228	0.260904	0.0834398	2.4836	0.0130061	0.0288096	0/0
Caudate_basal_ganglia	RAB40C	-0.253023	0.00636673	0.188443	0.215091	2.48353	0.0130086	0.0288139	-/0
Caudate_basal_ganglia	RLTPR	-0.101711	0.27942	0.333943	0.0249674	2.48332	0.0130165	0.0288274	0/0
Caudate_basal_ganglia	CASP3	0.0318934	0.735085	-0.39475	0.00728581	-2.48329	0.0130175	0.0288291	0/-
Caudate_basal_ganglia	RP1-257A7.5	-0.25964	0.00507648	0.181238	0.233471	2.48145	0.013085	0.0289449	-/0
Caudate_basal_ganglia	RP11-1055B8.6	-0.22461	0.0158096	0.216882	0.152417	2.48091	0.0131047	0.0289788	0/0
Caudate_basal_ganglia	CPT1C	-0.207254	0.0262522	0.234058	0.121741	2.48031	0.013127	0.029017	0/0
Caudate_basal_ganglia	WNT6	-0.165631	0.0768892	0.274351	0.0681844	2.48006	0.013136	0.0290325	0/0
Caudate_basal_ganglia	GUCA1A	-0.277304	0.00269673	0.162349	0.286643	2.47909	0.0131719	0.0290943	-/0
Caudate_basal_ganglia	ACADM	0.159263	0.0891086	-0.280196	0.0622855	-2.47891	0.0131785	0.0291057	0/0
Caudate_basal_ganglia	CNEP1R1	0.0561098	0.551438	-0.373374	0.0115275	-2.47881	0.0131823	0.0291121	0/0
Caudate_basal_ganglia	BAG6	-0.170682	0.068187	0.269297	0.0736357	2.47862	0.0131891	0.0291237	0/0
Caudate_basal_ganglia	MGAT5B	-0.266239	0.00402742	0.173628	0.254018	2.4772	0.0132418	0.0292136	-/0
Caudate_basal_ganglia	GPC3	0.0609944	0.517276	0.46933	0.00114463	2.47678	0.0132574	0.0292405	0/+
Caudate_basal_ganglia	CDK10	0.136227	0.146587	0.526387	0.000203884	2.47631	0.013275	0.0292705	0/+
Caudate_basal_ganglia	NCKAP5L	0.0245742	0.794332	0.440316	0.00247071	2.47624	0.0132774	0.0292747	0/+
Caudate_basal_ganglia	UXS1	-0.0868955	0.355789	-0.489299	0.000647317	-2.47614	0.0132813	0.0292815	0/-
Caudate_basal_ganglia	SIX3	-0.140081	0.135394	0.29771	0.0470119	2.47608	0.0132834	0.0292851	0/0
Caudate_basal_ganglia	GGPS1	-0.138044	0.141225	-0.527648	0.000195567	-2.47572	0.0132968	0.0293078	0/-
Caudate_basal_ganglia	RP11-192H23.8	0.249369	0.00719756	0.606052	1.02e-05	2.47555	0.013303	0.0293183	+/+
Caudate_basal_ganglia	SERBP1	-0.0858226	0.361782	-0.488162	0.000669309	-2.47385	0.0133667	0.0294271	0/-
Caudate_basal_ganglia	IFIT5	0.0756468	0.421679	-0.355411	0.0165805	-2.47277	0.0134071	0.029496	0/0
Caudate_basal_ganglia	RP11-473M20.7	0.0187034	0.842734	0.43488	0.00283307	2.47155	0.013453	0.0295742	0/+
Caudate_basal_ganglia	TWF2	-0.173665	0.0634342	0.265241	0.0782533	2.47148	0.0134557	0.0295788	0/0
Caudate_basal_ganglia	LRRC58	0.129162	0.168901	-0.306636	0.0404878	-2.4689	0.0135528	0.0297442	0/0
Caudate_basal_ganglia	PDXK	0.0088107	0.925543	0.426403	0.00349176	2.46872	0.0135598	0.0297562	0/+
Caudate_basal_ganglia	ZNF709	0.177991	0.0570258	-0.260575	0.0838436	-2.46844	0.0135702	0.029774	0/0
Caudate_basal_ganglia	NTRK1	-0.105484	0.261879	0.328012	0.0278273	2.46759	0.0136028	0.0298297	0/0
Caudate_basal_ganglia	IL20RA	0.182487	0.0509375	-0.256074	0.0895271	-2.46748	0.0136069	0.0298368	0/0
Caudate_basal_ganglia	GTF2A1	-0.0170796	0.856234	-0.432757	0.00298681	-2.46607	0.0136603	0.029927	0/-
Caudate_basal_ganglia	WNT10B	-0.021677	0.818132	0.400672	0.00638239	2.46567	0.0136759	0.0299536	0/+
Caudate_basal_ganglia	PAIP2	-0.175088	0.0612651	-0.553148	8.12e-05	-2.46492	0.0137042	0.030002	0/-
Caudate_basal_ganglia	DDX18	-0.0655872	0.486171	-0.471232	0.00108574	-2.46479	0.0137094	0.0300107	0/-
Caudate_basal_ganglia	CHML	-0.181257	0.0525475	-0.557456	6.95e-05	-2.46414	0.0137344	0.0300532	0/-
Caudate_basal_ganglia	CHD9	0.151358	0.106372	-0.285089	0.0576674	-2.46352	0.0137579	0.0300933	0/0
Caudate_basal_ganglia	HNRNPR	-0.0626496	0.50595	-0.468739	0.00116348	-2.46341	0.0137621	0.0301006	0/-
Caudate_basal_ganglia	SMAD2	0.193245	0.0385247	-0.244661	0.10528	-2.46181	0.0138237	0.0302052	0/0
Caudate_basal_ganglia	HTR3A	-0.262578	0.00458255	0.174695	0.251066	2.46153	0.0138347	0.030224	-/0
Caudate_basal_ganglia	TBC1D13	-0.112068	0.233093	0.320964	0.0315758	2.46087	0.0138599	0.0302666	0/0
Caudate_basal_ganglia	ERI2	0.0974172	0.300325	-0.333956	0.0249613	-2.45943	0.0139158	0.0303617	0/0
Caudate_basal_ganglia	AC092171.4	-0.252285	0.0065273	0.184864	0.22409	2.45868	0.0139447	0.0304107	-/0
Caudate_basal_ganglia	DBN1	-0.195788	0.0359942	0.241522	0.109965	2.45798	0.0139721	0.0304575	0/0
Caudate_basal_ganglia	STK32A	0.273336	0.00311978	-0.162794	0.285307	-2.45788	0.0139759	0.0304639	+/0
Caudate_basal_ganglia	COPB2	-0.0113854	0.903878	-0.426748	0.00346258	-2.45681	0.0140176	0.0305343	0/-
Caudate_basal_ganglia	FASTK	-0.0327077	0.728582	0.389982	0.00809148	2.45665	0.0140238	0.030545	0/+
Caudate_basal_ganglia	FAM91A1	0.145568	0.120597	-0.289301	0.0539147	-2.45618	0.0140423	0.0305765	0/0
Caudate_basal_ganglia	LDHAP4	-0.252587	0.00646117	0.184039	0.226202	2.45574	0.0140593	0.0306052	-/0
Caudate_basal_ganglia	RAB23	0.0665244	0.479949	-0.360515	0.0149831	-2.45445	0.0141099	0.0306907	0/0
Caudate_basal_ganglia	SP9	-0.209592	0.0245697	0.227196	0.133382	2.45376	0.014137	0.0307366	0/0
Caudate_basal_ganglia	TMEM237	0.140201	0.135056	-0.293884	0.0500582	-2.45358	0.0141441	0.0307489	0/0
Caudate_basal_ganglia	CMPK1	-0.00270829	0.977083	-0.419075	0.0041658	-2.45313	0.0141618	0.0307789	0/-
Caudate_basal_ganglia	FAM8A1	-0.158331	0.0910207	-0.539527	0.000131022	-2.45287	0.0141722	0.0307965	0/-
Caudate_basal_ganglia	CTC-462L7.1	0.350924	0.000120473	-0.0770567	0.614883	-2.45228	0.0141955	0.0308356	+/0
Caudate_basal_ganglia	MAP3K10	-0.2631	0.00449945	0.172494	0.257179	2.45209	0.014203	0.0308481	-/0
Caudate_basal_ganglia	MAPT	-0.167809	0.0730333	0.267375	0.075796	2.45083	0.0142527	0.0309324	0/0
Caudate_basal_ganglia	FANCG	0.174346	0.0623879	0.550794	8.84e-05	2.45044	0.0142683	0.0309586	0/+
Caudate_basal_ganglia	CXCL5	0.341897	0.000184219	-0.0869152	0.570229	-2.45043	0.0142684	0.0309588	+/0
Caudate_basal_ganglia	POU3F2	0.170436	0.0685906	-0.264716	0.0788675	-2.44996	0.014287	0.0309904	0/0
Caudate_basal_ganglia	SLC25A23	-0.266649	0.00396917	0.168369	0.268905	2.4497	0.0142975	0.0310081	-/0
Caudate_basal_ganglia	ALG6	0.175737	0.0602947	-0.259382	0.0853222	-2.44851	0.0143447	0.0310878	0/0
Caudate_basal_ganglia	OSBPL5	0.0233154	0.804651	0.435178	0.00281208	2.44808	0.0143622	0.031117	0/+
Caudate_basal_ganglia	XXbac-BPGBPG55C20.1	0.149063	0.111844	0.532104	0.000168575	2.44778	0.0143738	0.0311369	0/+
Caudate_basal_ganglia	U2AF1L4	-0.0664607	0.480371	0.359461	0.0153018	2.44741	0.0143888	0.031162	0/0
Caudate_basal_ganglia	PRSS36	-0.0874327	0.352811	0.340907	0.0219262	2.44713	0.0144001	0.0311809	0/0
Caudate_basal_ganglia	GNB2	-0.0855759	0.363169	0.342547	0.0212571	2.44705	0.0144031	0.031186	0/0
Caudate_basal_ganglia	YAF2	-0.0345946	0.713587	-0.444123	0.00224184	-2.44697	0.0144062	0.0311911	0/-
Caudate_basal_ganglia	PRPSAP2	0.0109615	0.90744	-0.406608	0.00557602	-2.44562	0.0144602	0.0312816	0/-
Caudate_basal_ganglia	HSF4	0.238719	0.0101913	0.595353	1.6e-05	2.44562	0.0144604	0.0312819	0/+
Caudate_basal_ganglia	RBBP4	-0.0535397	0.569841	-0.458919	0.00152029	-2.44478	0.0144942	0.0313384	0/-
Caudate_basal_ganglia	CEP85L	0.183039	0.0502292	-0.251348	0.0958118	-2.44271	0.0145773	0.031478	0/0
Caudate_basal_ganglia	NACC1	-0.20249	0.029986	0.232145	0.124907	2.44164	0.0146207	0.0315504	0/0
Caudate_basal_ganglia	CLEC9A	0.0124033	0.89533	0.42523	0.00359277	2.44094	0.0146492	0.0315982	0/+
Caudate_basal_ganglia	ZP3	-0.0432248	0.64646	0.378537	0.0103459	2.44065	0.0146609	0.0316176	0/0
Caudate_basal_ganglia	ATP13A1	0.147547	0.11558	0.530043	0.000180611	2.44049	0.0146676	0.0316289	0/+
Caudate_basal_ganglia	WAPAL	0.13477	0.150998	-0.296714	0.04779	-2.44012	0.0146824	0.0316536	0/0
Caudate_basal_ganglia	RP11-161M6.2	-0.0431136	0.647309	0.378432	0.0103688	2.43936	0.0147135	0.0317054	0/0
Caudate_basal_ganglia	MAPK8IP3	-0.129129	0.169011	0.301721	0.0439817	2.43879	0.0147367	0.0317445	0/0
Caudate_basal_ganglia	C1D	-0.211126	0.0235166	-0.575351	3.56e-05	-2.43806	0.0147662	0.0317934	0/-
Caudate_basal_ganglia	PRPF4B	0.130373	0.164905	-0.30029	0.0450443	-2.43708	0.0148062	0.0318604	0/0
Caudate_basal_ganglia	EPHA6	-0.251803	0.00663399	0.181405	0.233033	2.43606	0.0148483	0.0319308	-/0
Caudate_basal_ganglia	CAND2	-0.15666	0.0945283	0.275234	0.0672658	2.43444	0.0149149	0.0320421	0/0
Caudate_basal_ganglia	CASC2	0.110781	0.238538	-0.317778	0.0334022	-2.43406	0.0149304	0.0320681	0/0
Caudate_basal_ganglia	SMC3	0.171522	0.0668199	-0.260968	0.0833615	-2.43389	0.0149374	0.0320796	0/0
Caudate_basal_ganglia	MMAA	-0.0335693	0.721722	-0.441351	0.00240654	-2.43358	0.0149501	0.0321011	0/-
Caudate_basal_ganglia	ZSCAN21	0.189352	0.0426864	-0.243612	0.106829	-2.43331	0.0149614	0.0321199	0/0
Caudate_basal_ganglia	PAFAH1B3	-0.0367895	0.696281	0.382774	0.00945534	2.43241	0.0149987	0.0321821	0/+
Caudate_basal_ganglia	ZNF681	0.191672	0.0401634	-0.241128	0.110563	-2.43203	0.0150143	0.0322083	0/0
Caudate_basal_ganglia	SPRTN	0.0409288	0.664071	-0.379013	0.0102425	-2.431	0.0150571	0.0322795	0/0
Caudate_basal_ganglia	GPR75-ASB3	0.214366	0.0214187	-0.218456	0.149391	-2.43056	0.0150755	0.0323104	0/0
Caudate_basal_ganglia	ULK1	-0.161733	0.0841984	0.269749	0.0731342	2.43045	0.0150799	0.0323177	0/0
Caudate_basal_ganglia	TMSB4Y	-0.22674	0.0148189	0.20601	0.174564	2.43041	0.0150817	0.0323206	0/0
Caudate_basal_ganglia	NBR1	-0.0244394	0.795435	-0.433456	0.00293538	-2.43013	0.0150932	0.0323396	0/-
Caudate_basal_ganglia	SGCB	0.0196741	0.834685	-0.396937	0.0069401	-2.43004	0.015097	0.032346	0/-
Caudate_basal_ganglia	PPP1R12C	-0.14327	0.126635	0.286953	0.0559819	2.42905	0.0151383	0.0324148	0/0
Caudate_basal_ganglia	COG2	0.290988	0.00160514	-0.138946	0.362678	-2.429	0.0151405	0.0324183	+/0
Caudate_basal_ganglia	SUV420H1	0.170761	0.0680566	-0.260816	0.0835472	-2.42866	0.0151546	0.0324416	0/0
Caudate_basal_ganglia	RP11-380L11.4	-0.0417466	0.657777	0.377876	0.0104912	2.4282	0.015174	0.032474	0/0
Caudate_basal_ganglia	TBCD	-0.259312	0.00513448	0.172221	0.257944	2.42806	0.0151796	0.0324835	-/0
Caudate_basal_ganglia	RP11-54O7.17	0.00798987	0.932462	0.419686	0.00410562	2.42803	0.0151809	0.0324857	0/+
Caudate_basal_ganglia	KIF1A	-0.0699351	0.457671	0.353333	0.0172708	2.4279	0.0151865	0.0324951	0/0
Caudate_basal_ganglia	AC006946.15	-0.361837	7.09e-05	0.0602247	0.694328	2.42789	0.0151868	0.0324955	-/0
Caudate_basal_ganglia	FRS2	0.0511589	0.587143	-0.369636	0.0124536	-2.42739	0.0152077	0.0325303	0/0
Caudate_basal_ganglia	HLTF	-0.00176673	0.985049	-0.414376	0.00465566	-2.42691	0.0152282	0.0325643	0/-
Caudate_basal_ganglia	AP001372.2	0.165264	0.0775534	-0.265752	0.0776592	-2.42671	0.0152363	0.0325777	0/0
Caudate_basal_ganglia	EEFSEC	0.133663	0.154413	0.517716	0.000270319	2.42486	0.0153143	0.0327071	0/+
Caudate_basal_ganglia	HYAL3	-0.174678	0.0618828	0.256291	0.0892468	2.42418	0.0153432	0.0327552	0/0
Caudate_basal_ganglia	ZNF644	0.141116	0.132502	-0.288015	0.055039	-2.4233	0.0153801	0.0328165	0/0
Caudate_basal_ganglia	FHL2	-0.0912382	0.332168	0.333677	0.0250897	2.42324	0.0153827	0.0328209	0/0
Caudate_basal_ganglia	TSN	-0.019956	0.832351	-0.428429	0.00332317	-2.42081	0.0154861	0.0329922	0/-
Caudate_basal_ganglia	GPR88	-0.253944	0.0061712	0.176366	0.246489	2.41993	0.0155235	0.0330541	-/0
Caudate_basal_ganglia	CTD-2555A7.2	-0.224305	0.0159559	0.206613	0.173278	2.41972	0.0155325	0.0330689	0/0
Caudate_basal_ganglia	UFL1	0.101048	0.282581	-0.324211	0.0298003	-2.4193	0.0155505	0.033099	0/0
Caudate_basal_ganglia	RSPRY1	-0.0378627	0.687875	-0.442672	0.00232674	-2.41891	0.0155673	0.0331268	0/-
Caudate_basal_ganglia	SOX2	0.294416	0.00140381	-0.133415	0.382277	-2.41858	0.0155812	0.0331498	+/0
Caudate_basal_ganglia	TTBK1	-0.152611	0.103473	0.276339	0.0661306	2.41812	0.015601	0.0331825	0/0
Caudate_basal_ganglia	BAIAP2	-0.262087	0.0046621	0.167545	0.271289	2.4179	0.0156102	0.0331979	-/0
Caudate_basal_ganglia	RABL6	-0.149961	0.109678	0.278754	0.0637022	2.41759	0.0156238	0.0332202	0/0
Caudate_basal_ganglia	RP11-1391J7.1	0.108017	0.250529	0.497342	0.000509462	2.41702	0.0156481	0.0332607	0/+
Caudate_basal_ganglia	VBP1	-0.155365	0.0973191	-0.532704	0.000165216	-2.41675	0.0156599	0.0332798	0/-
Caudate_basal_ganglia	TFR2	-0.0662007	0.482093	0.35482	0.0167743	2.41656	0.0156679	0.0332933	0/0
Caudate_basal_ganglia	RNF14	-0.269558	0.00357699	-0.612941	7.61e-06	-2.41648	0.0156712	0.0332988	-/-
Caudate_basal_ganglia	ARHGAP27	-0.234864	0.0115182	0.195352	0.198437	2.41647	0.0156719	0.0333	0/0
Caudate_basal_ganglia	GPX3	-0.115408	0.21937	0.310467	0.0379246	2.41514	0.0157293	0.0333948	0/0
Caudate_basal_ganglia	AC117395.1	0.11342	0.227469	-0.312265	0.0367685	-2.415	0.0157351	0.0334043	0/0
Caudate_basal_ganglia	CRTC1	-0.181324	0.0524589	0.24825	0.100114	2.41465	0.0157505	0.03343	0/0
Caudate_basal_ganglia	RP6-91H8.5	-0.123933	0.186968	0.302533	0.0433885	2.41454	0.0157553	0.0334379	0/0
Caudate_basal_ganglia	CORO6	0.118488	0.207233	0.504894	0.000404658	2.41414	0.0157726	0.0334666	0/+
Caudate_basal_ganglia	TMED2	-0.0933336	0.321136	-0.485683	0.000719556	-2.41404	0.0157766	0.0334733	0/-
Caudate_basal_ganglia	AP1G2	-0.0152598	0.871412	0.397867	0.00679733	2.41175	0.0158763	0.0336382	0/+
Caudate_basal_ganglia	GRIN3A	0.0252063	0.789164	-0.389317	0.00820977	-2.41083	0.0159165	0.0337046	0/-
Caudate_basal_ganglia	UNC50	-0.0316596	0.736956	-0.436301	0.00273408	-2.40959	0.0159706	0.0337937	0/-
Caudate_basal_ganglia	SLC30A5	-0.0709282	0.451293	-0.467576	0.00120144	-2.40922	0.0159868	0.0338207	0/-
Caudate_basal_ganglia	PLB1	-0.0255166	0.78663	0.388761	0.00830989	2.40892	0.0159999	0.0338424	0/+
Caudate_basal_ganglia	PTPN5	-0.274613	0.00297753	0.152793	0.316332	2.40883	0.0160038	0.0338486	-/0
Caudate_basal_ganglia	SMEK1	0.290032	0.00166574	-0.136311	0.371939	-2.40839	0.016023	0.0338801	+/0
Caudate_basal_ganglia	CIDECP	-0.289893	0.00167477	0.136284	0.372033	2.4074	0.0160666	0.0339518	-/0
Caudate_basal_ganglia	NKAPP1	0.170257	0.0688863	-0.257589	0.0875816	-2.40667	0.0160985	0.0340046	0/0
Caudate_basal_ganglia	PQLC1	-0.188936	0.0431528	0.239449	0.113144	2.40649	0.0161065	0.0340177	0/0
Caudate_basal_ganglia	AC016722.2	-0.262593	0.00458022	0.164945	0.278903	2.40613	0.0161226	0.0340438	-/0
Caudate_basal_ganglia	ZNF507	0.107594	0.252399	-0.315903	0.0345173	-2.40472	0.016185	0.034147	0/0
Caudate_basal_ganglia	GORAB	0.213792	0.0217783	-0.214549	0.156987	-2.40458	0.0161911	0.034157	0/0
Caudate_basal_ganglia	MLXIPL	0.346974	0.000145303	0.662367	7.2e-07	2.40426	0.0162051	0.0341799	+/+
Caudate_basal_ganglia	UBXN2A	0.251393	0.00672625	-0.176162	0.247045	-2.4037	0.01623	0.0342204	+/0
Caudate_basal_ganglia	TTC5	0.138993	0.138488	-0.286748	0.0561649	-2.4037	0.0162301	0.0342206	0/0
Caudate_basal_ganglia	HTR6	-0.24417	0.00854448	0.183601	0.227328	2.40366	0.0162317	0.0342232	-/0
Caudate_basal_ganglia	KRBA1	-0.00013822	0.99883	0.409126	0.00526175	2.40249	0.0162837	0.0343086	0/+
Caudate_basal_ganglia	RAB9A	0.0678634	0.471134	-0.350814	0.01814	-2.40051	0.0163724	0.0344539	0/0
Caudate_basal_ganglia	CALCRL	0.1793	0.055195	-0.247703	0.100888	-2.39986	0.0164013	0.0345011	0/0
Caudate_basal_ganglia	LRCH4	0.234821	0.0115338	0.587237	2.23e-05	2.39947	0.0164189	0.0345301	0/+
Caudate_basal_ganglia	ZNF790	0.263075	0.00450342	-0.163203	0.284083	-2.3991	0.0164356	0.0345577	+/0
Caudate_basal_ganglia	C2orf42	0.251377	0.00672972	-0.175313	0.249366	-2.39877	0.0164502	0.0345814	+/0
Caudate_basal_ganglia	NEURL4	-0.179153	0.0553983	0.247531	0.101133	2.39801	0.0164845	0.0346376	0/0
Caudate_basal_ganglia	SCYL2	0.0509633	0.588575	-0.365184	0.0136385	-2.39787	0.0164908	0.034648	0/0
Caudate_basal_ganglia	PIGM	0.160181	0.0872568	-0.265741	0.0776712	-2.39779	0.0164941	0.0346534	0/0
Caudate_basal_ganglia	EFR3A	0.028894	0.759199	-0.384046	0.00920136	-2.39696	0.0165316	0.0347149	0/-
Caudate_basal_ganglia	ABHD16B	0.0632496	0.501877	0.459732	0.00148742	2.39663	0.0165468	0.0347399	0/+
Caudate_basal_ganglia	GBP3	0.343458	0.000171325	-0.0754696	0.622208	-2.39654	0.0165508	0.0347464	+/0
Caudate_basal_ganglia	AUNIP	-0.122017	0.193925	0.301286	0.0443029	2.3962	0.0165659	0.0347712	0/0
Caudate_basal_ganglia	BCAR1	-0.0693223	0.461631	0.348797	0.0188627	2.3959	0.0165795	0.0347934	0/0
Caudate_basal_ganglia	MTAP	0.165067	0.0779141	-0.2606	0.0838124	-2.395	0.0166204	0.0348603	0/0
Caudate_basal_ganglia	ITGB8	0.232868	0.0122632	-0.193637	0.202483	-2.39494	0.0166229	0.0348643	0/0
Caudate_basal_ganglia	GRIK5	-0.215468	0.020743	0.211122	0.163879	2.39445	0.0166454	0.0349012	0/0
Caudate_basal_ganglia	BCDIN3D	0.21047	0.0239619	-0.216079	0.153979	-2.39422	0.0166557	0.034918	0/0
Caudate_basal_ganglia	CRBN	-0.155058	0.0979912	-0.529523	0.000183767	-2.394	0.0166656	0.0349343	0/-
Caudate_basal_ganglia	NDNF	0.190656	0.0412524	-0.23555	0.119313	-2.39352	0.0166876	0.0349703	0/0
Caudate_basal_ganglia	CA7	-0.184666	0.0481869	0.241377	0.110185	2.39335	0.0166953	0.0349827	0/0
Caudate_basal_ganglia	CTDSPL2	0.0662433	0.481811	-0.351099	0.0180399	-2.39331	0.0166972	0.034986	0/0
Caudate_basal_ganglia	FBXO30	0.252595	0.00645936	-0.172896	0.256056	-2.39218	0.0167486	0.03507	+/0
Caudate_basal_ganglia	ZC3H14	-0.154727	0.098719	-0.52892	0.000187489	-2.39125	0.0167912	0.0351396	0/-
Caudate_basal_ganglia	PRSS53	0.0984789	0.295063	0.486428	0.000704106	2.39073	0.0168147	0.0351781	0/+
Caudate_basal_ganglia	IFT88	0.139659	0.136588	-0.28383	0.0588287	-2.38989	0.0168532	0.0352412	0/0
Caudate_basal_ganglia	LZTS3	-0.250658	0.00689409	0.174361	0.251987	2.3891	0.0168898	0.0353004	-/0
Caudate_basal_ganglia	TXNL1	-0.115983	0.21707	-0.499605	0.000475746	-2.38908	0.0168904	0.0353015	0/-
Caudate_basal_ganglia	UEVLD	0.10075	0.284014	-0.319493	0.0324088	-2.38854	0.0169155	0.0353424	0/0
Caudate_basal_ganglia	DVL1	-0.0922993	0.326552	0.326989	0.0283476	2.38766	0.016956	0.0354084	0/0
Caudate_basal_ganglia	PPP1R1A	-0.290652	0.0016262	0.131858	0.387907	2.38707	0.0169832	0.0354524	-/0
Caudate_basal_ganglia	TMEM132D	-0.354145	0.00010321	0.0615566	0.687908	2.38653	0.0170084	0.0354933	-/0
Caudate_basal_ganglia	ZSWIM8	0.124591	0.184619	0.505767	0.000393894	2.38638	0.0170152	0.0355042	0/+
Caudate_basal_ganglia	SLC4A3	-0.26131	0.00479024	0.162663	0.285701	2.38556	0.0170533	0.0355664	-/0
Caudate_basal_ganglia	POLI	0.170591	0.0683358	-0.253639	0.0927247	-2.38522	0.0170691	0.0355924	0/0
Caudate_basal_ganglia	LYPLAL1	0.143476	0.126084	-0.279446	0.0630193	-2.38511	0.0170741	0.0356006	0/0
Caudate_basal_ganglia	FAM124B	0.070608	0.453344	-0.345885	0.0199485	-2.38474	0.0170912	0.0356281	0/0
Caudate_basal_ganglia	BRD7	0.0170873	0.856169	-0.391903	0.00775818	-2.38279	0.0171818	0.0357755	0/-
Caudate_basal_ganglia	CCDC152	0.224105	0.0160528	-0.200383	0.186897	-2.38263	0.0171895	0.0357879	0/0
Caudate_basal_ganglia	C1orf51	-0.187414	0.044894	0.236826	0.117267	2.38241	0.0171998	0.0358046	0/0
Caudate_basal_ganglia	PRIMPOL	0.270495	0.00345836	-0.152463	0.317391	-2.38237	0.0172014	0.0358073	+/0
Caudate_basal_ganglia	EMR2	0.0327151	0.728524	0.433134	0.00295897	2.38217	0.017211	0.0358227	0/+
Caudate_basal_ganglia	PRTFDC1	-0.0515736	0.584113	-0.448326	0.00201117	-2.38196	0.0172208	0.0358389	0/-
Caudate_basal_ganglia	PAICS	0.108052	0.250374	-0.311683	0.0371394	-2.38141	0.0172467	0.035881	0/0
Caudate_basal_ganglia	DPY19L4	0.276035	0.00282612	-0.146421	0.337171	-2.38131	0.0172513	0.0358885	+/0
Caudate_basal_ganglia	IKZF5	0.135442	0.148951	-0.28629	0.0565762	-2.38094	0.0172684	0.0359162	0/0
Caudate_basal_ganglia	CACNB3	-0.259228	0.00514955	0.164015	0.281662	2.38089	0.017271	0.0359205	-/0
Caudate_basal_ganglia	CENPT	0.101921	0.278422	0.487693	0.000678558	2.38068	0.0172806	0.0359359	0/+
Caudate_basal_ganglia	C16orf59	-0.279023	0.00253015	0.143066	0.348478	2.38026	0.0173004	0.0359681	-/0
Caudate_basal_ganglia	WIZ	0.0365796	0.69793	0.435917	0.00276049	2.37975	0.0173246	0.0360071	0/+
Caudate_basal_ganglia	SIRT1	0.200544	0.0316359	-0.223422	0.14013	-2.37958	0.0173322	0.0360196	0/0
Caudate_basal_ganglia	PTPN7	-0.26224	0.00463709	0.160596	0.29195	2.37935	0.0173434	0.0360378	-/0
Caudate_basal_ganglia	MGME1	0.326648	0.000366797	-0.0909979	0.552184	-2.3783	0.0173929	0.0361179	+/0
Caudate_basal_ganglia	MARCKS	0.150711	0.107893	-0.271328	0.0714047	-2.37743	0.0174337	0.0361839	0/0
Caudate_basal_ganglia	CTC-428G20.3	0.275295	0.002904	-0.146487	0.336952	-2.37725	0.017442	0.0361973	+/0
Caudate_basal_ganglia	ZNF512B	-0.164414	0.0791127	0.258182	0.086829	2.37696	0.0174558	0.0362196	0/0
Caudate_basal_ganglia	KIFC2	-0.231194	0.0129197	0.192201	0.205916	2.37692	0.0174577	0.0362226	0/0
Caudate_basal_ganglia	SIGLEC1	0.045872	0.626397	0.442909	0.00231273	2.37619	0.0174927	0.0362797	0/+
Caudate_basal_ganglia	SF3A2	0.13519	0.149716	0.512341	0.000320749	2.37584	0.0175092	0.0363066	0/+
Caudate_basal_ganglia	ROCK1P1	0.108126	0.250048	-0.310689	0.0377804	-2.37574	0.017514	0.0363144	0/0
Caudate_basal_ganglia	DCAF17	-0.0818846	0.384309	-0.471322	0.00108301	-2.37486	0.0175554	0.0363816	0/-
Caudate_basal_ganglia	AL357673.1	0.259978	0.00501744	-0.162107	0.287373	-2.3745	0.0175727	0.0364097	+/0
Caudate_basal_ganglia	CPSF6	0.0640919	0.496187	-0.349975	0.0184376	-2.37429	0.0175829	0.0364263	0/0
Caudate_basal_ganglia	AKAP12	-0.337895	0.000221474	0.0776134	0.612322	2.37367	0.0176123	0.0364742	-/0
Caudate_basal_ganglia	AXIN2	0.189803	0.042186	-0.232976	0.123523	-2.37357	0.0176168	0.0364816	0/0
Caudate_basal_ganglia	TMX1	0.234032	0.0118238	-0.188516	0.214912	-2.37237	0.0176744	0.0365744	0/0
Caudate_basal_ganglia	LY6E	-0.2885	0.00176727	0.131527	0.38911	2.37223	0.0176812	0.0365853	-/0
Caudate_basal_ganglia	SLC25A22	-0.310495	0.000732325	0.107645	0.481536	2.37186	0.0176988	0.0366139	-/0
Caudate_basal_ganglia	RP11-680F8.1	-0.0615327	0.513578	0.351799	0.0177959	2.37158	0.0177122	0.0366358	0/0
Caudate_basal_ganglia	LUZP2	-0.0652989	0.488094	-0.457672	0.0015719	-2.37084	0.0177479	0.0366935	0/-
Caudate_basal_ganglia	MAP4K1	0.247101	0.00776008	0.59233	1.82e-05	2.37058	0.0177601	0.0367132	+/+
Caudate_basal_ganglia	BIN1	0.0175029	0.85271	0.418914	0.00418182	2.37028	0.0177748	0.036737	0/+
Caudate_basal_ganglia	FKBP1B	-0.256867	0.00558567	0.164372	0.280599	2.36894	0.017839	0.0368407	-/0
Caudate_basal_ganglia	CAMSAP3	-0.0996189	0.289481	0.317256	0.0337095	2.36847	0.0178617	0.0368773	0/0
Caudate_basal_ganglia	GALNTL5	-0.293507	0.00145483	0.125398	0.411778	2.36801	0.0178839	0.036913	-/0
Caudate_basal_ganglia	HAR1B	-0.26373	0.00440093	0.157022	0.302962	2.36793	0.017888	0.0369195	-/0
Caudate_basal_ganglia	SCP2	0.127369	0.174942	-0.291605	0.0519471	-2.36759	0.0179042	0.0369458	0/0
Caudate_basal_ganglia	GRID2IP	-0.0311445	0.741084	0.37738	0.0106013	2.36633	0.0179655	0.0370446	0/0
Caudate_basal_ganglia	TSSK3	0.20822	0.0255452	0.564522	5.36e-05	2.36621	0.0179711	0.0370537	0/+
Caudate_basal_ganglia	KIAA0825	0.102029	0.277915	-0.314633	0.03529	-2.36582	0.0179902	0.0370847	0/0
Caudate_basal_ganglia	WDTC1	-0.163427	0.0809549	0.257114	0.0881883	2.36503	0.0180284	0.0371458	0/0
Caudate_basal_ganglia	TWSG1	0.105801	0.260439	-0.310657	0.0378008	-2.36254	0.01815	0.0373414	0/0
Caudate_basal_ganglia	EPN1	-0.0536663	0.568929	0.357216	0.0159999	2.3622	0.0181669	0.0373686	0/0
Caudate_basal_ganglia	ZFP3	-0.0170481	0.856496	-0.4173	0.00434532	-2.36198	0.0181778	0.0373863	0/-
Caudate_basal_ganglia	RPS6KA1	0.0689874	0.463803	0.459329	0.00150362	2.36195	0.018179	0.0373882	0/+
Caudate_basal_ganglia	PKN2	0.235551	0.0112712	-0.185123	0.223431	-2.36183	0.0181851	0.037398	0/0
Caudate_basal_ganglia	ATG4C	0.0692471	0.462118	-0.34318	0.0210036	-2.36022	0.0182641	0.0375254	0/0
Caudate_basal_ganglia	USP35	0.184258	0.0486921	0.546378	0.000103284	2.35892	0.0183281	0.0376279	0/+
Caudate_basal_ganglia	GALK2	-0.134261	0.152559	-0.509289	0.000353026	-2.35824	0.0183618	0.0376816	0/-
Caudate_basal_ganglia	TIMM17B	-0.201795	0.0305668	0.218501	0.149305	2.35819	0.0183641	0.0376854	0/0
Caudate_basal_ganglia	ANKLE1	0.150474	0.108454	0.521317	0.00024066	2.35729	0.0184087	0.037757	0/+
Caudate_basal_ganglia	ISM2	-0.0595293	0.527408	0.351263	0.0179825	2.35709	0.018419	0.0377735	0/0
Caudate_basal_ganglia	FAM135A	0.17335	0.063923	-0.246037	0.103275	-2.35612	0.0184669	0.0378503	0/0
Caudate_basal_ganglia	PHYHIP	-0.227077	0.0146668	0.192716	0.20468	2.35587	0.0184796	0.0378707	0/0
Caudate_basal_ganglia	LPHN1	-0.277879	0.00264	0.139941	0.359218	2.35578	0.0184839	0.0378777	-/0
Caudate_basal_ganglia	CAMK1G	-0.145918	0.119697	0.272229	0.0704326	2.35573	0.0184865	0.0378819	0/0
Caudate_basal_ganglia	MRPS31	0.104231	0.26762	-0.310832	0.0376872	-2.35484	0.0185307	0.0379528	0/0
Caudate_basal_ganglia	WDR89	-0.0165422	0.860711	-0.415793	0.00450288	-2.3547	0.0185377	0.0379639	0/-
Caudate_basal_ganglia	CRIP2	-0.0218512	0.816696	0.38348	0.00931365	2.35435	0.0185553	0.0379919	0/+
Caudate_basal_ganglia	MAP2K2	-0.0815048	0.386526	0.331282	0.0262186	2.35416	0.0185647	0.038007	0/0
Caudate_basal_ganglia	RP11-1055B8.7	-0.0568888	0.545918	0.352918	0.0174115	2.35288	0.0186285	0.0381087	0/0
Caudate_basal_ganglia	TBK1	0.0401427	0.670143	-0.367423	0.0130311	-2.35223	0.0186612	0.038161	0/0
Caudate_basal_ganglia	TAF1B	0.124882	0.183587	-0.29103	0.0524329	-2.35015	0.018766	0.0383283	0/0
Caudate_basal_ganglia	SRPX	0.215037	0.0210054	-0.203634	0.179699	-2.3487	0.0188389	0.0384447	0/0
Caudate_basal_ganglia	HDHD1	0.0239687	0.799291	-0.380766	0.0098689	-2.34849	0.0188496	0.0384616	0/-
Caudate_basal_ganglia	LCORL	0.112703	0.230438	-0.302011	0.0437692	-2.34842	0.0188533	0.0384675	0/0
Caudate_basal_ganglia	GNB3	0.120808	0.198413	0.497751	0.000503209	2.3484	0.0188545	0.0384693	0/+
Caudate_basal_ganglia	PTOV1-AS1	0.376704	3.33e-05	-0.0285573	0.852276	-2.34766	0.0188918	0.0385287	+/0
Caudate_basal_ganglia	EFNA3	-0.211573	0.023217	0.206854	0.172765	2.34723	0.0189134	0.0385629	0/0
Caudate_basal_ganglia	GPC6	0.0013414	0.988648	-0.399685	0.00652584	-2.34676	0.0189374	0.0386011	0/-
Caudate_basal_ganglia	GZF1	0.08483	0.367381	-0.32705	0.0283161	-2.34643	0.0189541	0.0386275	0/0
Caudate_basal_ganglia	AP001053.11	-0.0119004	0.899551	0.390708	0.00796405	2.34633	0.0189595	0.0386362	0/+
Caudate_basal_ganglia	RAB24	-0.0952175	0.311423	0.317622	0.0334937	2.34616	0.0189678	0.0386494	0/0
Caudate_basal_ganglia	NADSYN1	0.151378	0.106324	0.520509	0.000247042	2.34606	0.0189733	0.0386582	0/+
Caudate_basal_ganglia	KPNA1	-0.169366	0.0703728	-0.533749	0.000159503	-2.34534	0.0190096	0.0387162	0/-
Caudate_basal_ganglia	TMEM191A	-0.0790034	0.401315	0.331893	0.0259267	2.34404	0.0190763	0.0388224	0/0
Caudate_basal_ganglia	SLC7A2	0.0952906	0.31105	0.477438	0.000911907	2.3438	0.0190882	0.0388416	0/+
Caudate_basal_ganglia	TMEM65	-0.0574456	0.541988	-0.447503	0.00205463	-2.34372	0.0190927	0.0388488	0/-
Caudate_basal_ganglia	NCAPH2	0.0197401	0.834139	0.416686	0.00440889	2.34299	0.0191299	0.038908	0/+
Caudate_basal_ganglia	RUSC1	-0.140636	0.133837	0.275053	0.0674541	2.34279	0.0191402	0.0389245	0/0
Caudate_basal_ganglia	PTH2R	-0.0457072	0.627638	-0.437819	0.00263171	-2.3422	0.0191703	0.0389725	0/-
Caudate_basal_ganglia	SHANK3	-0.321659	0.000455977	0.0894203	0.559125	2.3387	0.019351	0.0392595	-/0
Caudate_basal_ganglia	BNIP3L	-0.186631	0.0458133	-0.545487	0.00010656	-2.33833	0.0193701	0.0392901	0/-
Caudate_basal_ganglia	DUSP8	-0.253023	0.00636668	0.162821	0.285227	2.33741	0.0194179	0.0393655	-/0
Caudate_basal_ganglia	MEN1	-0.0129414	0.890817	0.388297	0.00839412	2.33637	0.0194719	0.0394514	0/+
Caudate_basal_ganglia	SYF2	0.0742986	0.430024	-0.334641	0.0246474	-2.33497	0.0195452	0.0395671	0/0
Caudate_basal_ganglia	ZNF470	0.00343538	0.970933	-0.396089	0.00707236	-2.33472	0.0195579	0.0395873	0/-
Caudate_basal_ganglia	FAM153C	0.00267939	0.977328	0.400924	0.00634622	2.33269	0.0196642	0.0397557	0/+
Caudate_basal_ganglia	DGKZP1	-0.387058	1.93e-05	0.0137006	0.928824	2.33251	0.0196741	0.0397713	-/0
Caudate_basal_ganglia	C9orf69	-0.21109	0.0235411	0.20466	0.177469	2.33177	0.0197128	0.0398324	0/0
Caudate_basal_ganglia	FOXP4	0.226312	0.0150133	0.573091	3.88e-05	2.33128	0.0197386	0.0398732	0/+
Caudate_basal_ganglia	FOPNL	-0.0712991	0.448924	-0.456566	0.00161901	-2.32979	0.0198173	0.0399973	0/-
Caudate_basal_ganglia	TPBGL	-0.319039	0.000510452	0.0906179	0.553852	2.32923	0.0198467	0.0400439	-/0
Caudate_basal_ganglia	GPAA1	-0.0802828	0.393709	0.328279	0.027693	2.32874	0.0198729	0.0400851	0/0
Caudate_basal_ganglia	PIGV	0.309749	0.000755387	-0.100731	0.510291	-2.32866	0.0198768	0.0400913	+/0
Caudate_basal_ganglia	TANK	0.031579	0.737601	-0.371095	0.0120848	-2.32834	0.0198941	0.0401183	0/0
Caudate_basal_ganglia	TOR2A	0.204213	0.028587	0.556938	7.08e-05	2.32821	0.0199009	0.040129	0/+
Caudate_basal_ganglia	SAMD11	-0.0300787	0.749646	0.372267	0.0117954	2.32756	0.0199357	0.040184	0/0
Caudate_basal_ganglia	AARD	-0.418599	3.23e-06	-0.0249457	0.870788	2.32701	0.0199648	0.0402299	-/0
Caudate_basal_ganglia	FBXL16	-0.341179	0.00019044	0.065509	0.668985	2.32694	0.0199684	0.0402356	-/0
Caudate_basal_ganglia	RBFOX3	-0.198768	0.033208	0.215927	0.154277	2.32584	0.0200273	0.0403285	0/0
Caudate_basal_ganglia	MNT	0.0947037	0.314053	0.474407	0.000993436	2.32542	0.0200497	0.0403635	0/+
Caudate_basal_ganglia	CERCAM	-0.0556257	0.554883	0.349452	0.0186254	2.32403	0.0201239	0.0404804	0/0
Caudate_basal_ganglia	HIPK4	-0.199688	0.0323857	0.214682	0.156723	2.32392	0.02013	0.0404899	0/0
Caudate_basal_ganglia	TK1	-0.16188	0.0839121	0.25164	0.0954139	2.32391	0.0201306	0.0404909	0/0
Caudate_basal_ganglia	RBM41	-0.00438461	0.962907	-0.401004	0.00633476	-2.3238	0.0201364	0.0405	0/-
Caudate_basal_ganglia	HDAC6	0.139722	0.13641	0.508789	0.000358585	2.32376	0.0201385	0.0405032	0/+
Caudate_basal_ganglia	SLC39A4	0.0228237	0.808691	0.416332	0.00444598	2.32357	0.0201486	0.0405191	0/+
Caudate_basal_ganglia	ZNF143	0.213128	0.0222008	-0.201168	0.185139	-2.32344	0.0201556	0.04053	0/0
Caudate_basal_ganglia	SS18	0.202404	0.0300573	-0.211848	0.1624	-2.32315	0.020171	0.0405544	0/0
Caudate_basal_ganglia	CELF3	-0.257886	0.00539363	0.155138	0.308873	2.3226	0.0202008	0.040601	-/0
Caudate_basal_ganglia	FAM171A2	-0.31702	0.000556423	0.091654	0.54931	2.3226	0.0202009	0.0406011	-/0
Caudate_basal_ganglia	TAF1A	0.121368	0.196327	-0.289667	0.0535981	-2.3222	0.0202219	0.0406341	0/0
Caudate_basal_ganglia	ATXN7L2	0.093651	0.319486	0.473089	0.00103084	2.3219	0.0202383	0.0406596	0/+
Caudate_basal_ganglia	LARS	-0.059998	0.524156	-0.446262	0.0021217	-2.32099	0.0202873	0.040737	0/-
Caudate_basal_ganglia	IDUA	0.0348514	0.711554	0.425847	0.00353936	2.32096	0.020289	0.0407397	0/+
Caudate_basal_ganglia	MAPK8IP1	-0.286874	0.00188114	0.124136	0.416536	2.3209	0.0202921	0.0407447	-/0
Caudate_basal_ganglia	PDGFRL	-0.128126	0.172371	0.283141	0.0594721	2.32085	0.0202948	0.0407487	0/0
Caudate_basal_ganglia	BRICD5	0.105542	0.261612	0.482087	0.000798459	2.31994	0.0203439	0.0408261	0/+
Caudate_basal_ganglia	IRF2BP2	0.319574	0.000498851	-0.0882044	0.564502	-2.31908	0.0203905	0.0408995	+/0
Caudate_basal_ganglia	SEC24B	-0.156962	0.0938859	-0.521106	0.000242313	-2.31897	0.0203969	0.0409094	0/-
Caudate_basal_ganglia	DLL4	-0.0660357	0.483188	0.339389	0.0225611	2.31868	0.0204126	0.0409342	0/0
Caudate_basal_ganglia	KIN	-0.0608997	0.517928	-0.446612	0.00210257	-2.31841	0.0204271	0.040957	0/-
Caudate_basal_ganglia	JAG2	-0.0994037	0.290529	0.309106	0.0388191	2.31733	0.0204857	0.041049	0/0
Caudate_basal_ganglia	ZNF518B	0.0129883	0.890424	-0.385244	0.00896724	-2.31679	0.0205151	0.0410953	0/-
Caudate_basal_ganglia	TESC	-0.345922	0.000152677	0.0582206	0.704029	2.31623	0.0205458	0.0411433	-/0
Caudate_basal_ganglia	ADNP	0.0390384	0.67871	-0.362443	0.014415	-2.31436	0.0206478	0.0413039	0/0
Caudate_basal_ganglia	KANSL1L	0.30173	0.0010489	-0.106886	0.484649	-2.31417	0.0206585	0.0413208	+/0
Caudate_basal_ganglia	HOOK2	0.117955	0.209299	0.490775	0.000619758	2.31338	0.020702	0.0413887	0/+
Caudate_basal_ganglia	TRAF3IP1	0.024188	0.797495	-0.37513	0.0111133	-2.31337	0.0207025	0.0413894	0/0
Caudate_basal_ganglia	SMARCAD1	0.105109	0.263587	-0.303172	0.0429257	-2.31301	0.0207223	0.0414203	0/0
Caudate_basal_ganglia	ZNF780A	0.15662	0.0946138	-0.25483	0.091149	-2.31292	0.0207272	0.0414279	0/0
Caudate_basal_ganglia	PTMS	-0.191672	0.040163	0.220699	0.145154	2.31276	0.0207358	0.0414414	0/0
Caudate_basal_ganglia	RABL3	0.0604022	0.521359	-0.34343	0.020904	-2.3127	0.0207392	0.0414467	0/0
Caudate_basal_ganglia	REEP6	-0.0402706	0.669154	0.361096	0.01481	2.31262	0.0207436	0.0414535	0/0
Caudate_basal_ganglia	SSBP4	-0.128512	0.171071	0.2812	0.061315	2.31137	0.0208126	0.0415617	0/0
Caudate_basal_ganglia	INPP5J	-0.19827	0.0336608	0.213743	0.158588	2.31032	0.0208706	0.0416525	0/0
Caudate_basal_ganglia	FBXO22	0.0295202	0.754145	-0.370028	0.0123536	-2.31011	0.020882	0.0416703	0/0
Caudate_basal_ganglia	SEMA6B	-0.296893	0.00127291	0.111382	0.466357	2.30995	0.0208907	0.0416838	-/0
Caudate_basal_ganglia	ECEL1	-0.163909	0.0800526	0.247275	0.101498	2.3097	0.020905	0.0417061	0/0
Caudate_basal_ganglia	RP11-712B9.2	0.0778605	0.408183	-0.327283	0.0281972	-2.3091	0.0209381	0.0417583	0/0
Caudate_basal_ganglia	IDE	0.204071	0.0287	-0.207703	0.170971	-2.3088	0.0209548	0.0417844	0/0
Caudate_basal_ganglia	FBXL3	-0.0209108	0.824456	-0.412528	0.00486169	-2.30876	0.0209568	0.0417875	0/-
Caudate_basal_ganglia	LRRC56	-0.211891	0.0230061	0.199803	0.188202	2.30842	0.0209758	0.0418174	0/0
Caudate_basal_ganglia	AC027612.6	-0.240838	0.00952085	0.170281	0.263426	2.3081	0.0209938	0.0418453	-/0
Caudate_basal_ganglia	TBC1D19	-0.088783	0.345397	-0.467297	0.0012107	-2.30793	0.0210031	0.0418599	0/-
Caudate_basal_ganglia	STARD3NL	-0.08114	0.388662	-0.461236	0.0014283	-2.30778	0.0210115	0.0418731	0/-
Caudate_basal_ganglia	FAM214B	-0.0692917	0.461829	0.334729	0.0246072	2.3077	0.0210159	0.0418799	0/0
Caudate_basal_ganglia	NXT2	0.181605	0.052088	-0.229527	0.129339	-2.30651	0.0210823	0.0419836	0/0
Caudate_basal_ganglia	IMPACT	0.0587323	0.532961	-0.343878	0.0207269	-2.30624	0.0210971	0.0420065	0/0
Caudate_basal_ganglia	COQ5	-0.0399986	0.671258	-0.427837	0.00337168	-2.30592	0.0211149	0.0420344	0/-
Caudate_basal_ganglia	PRDM5	0.176888	0.0586066	-0.233965	0.121892	-2.3055	0.0211388	0.0420718	0/0
Caudate_basal_ganglia	2021-03-02	-0.014799	0.875264	0.381902	0.00963318	2.30514	0.0211588	0.0421028	0/+
Caudate_basal_ganglia	KDM3A	0.159791	0.0880395	-0.250274	0.0972863	-2.304	0.0212226	0.0422028	0/0
Caudate_basal_ganglia	RP11-535M15.2	-0.0766397	0.415594	0.327525	0.028074	2.30381	0.0212334	0.0422192	0/0
Caudate_basal_ganglia	IL11	-0.190961	0.0409232	0.21984	0.146765	2.30369	0.0212399	0.0422293	0/0
Caudate_basal_ganglia	C1orf131	0.0737636	0.433361	-0.330046	0.0268173	-2.30345	0.0212538	0.0422509	0/0
Caudate_basal_ganglia	LRP3	-0.313378	0.000649116	0.0921432	0.547171	2.30297	0.0212804	0.0422922	-/0
Caudate_basal_ganglia	FBRSL1	0.135858	0.147694	0.503011	0.000428785	2.3026	0.0213011	0.0423244	0/+
Caudate_basal_ganglia	DACT2	-0.227261	0.0145849	0.183181	0.228413	2.3023	0.0213182	0.0423513	0/0
Caudate_basal_ganglia	LOXL1-AS1	-0.190859	0.0410329	0.219513	0.147382	2.30121	0.0213798	0.0424473	0/0
Caudate_basal_ganglia	NBEAL2	0.199169	0.032847	0.549877	9.13e-05	2.30101	0.0213911	0.0424648	0/+
Caudate_basal_ganglia	ATF1	0.294883	0.00137821	-0.111934	0.464138	-2.30087	0.0213992	0.0424776	+/0
Caudate_basal_ganglia	DIMT1	-0.0251096	0.789954	-0.414783	0.00461139	-2.30058	0.0214155	0.0425029	0/-
Caudate_basal_ganglia	NUFIP1	-0.0329786	0.726423	-0.420916	0.0039866	-2.29812	0.021555	0.04272	0/-
Caudate_basal_ganglia	ONECUT2	-0.236446	0.0109563	0.173031	0.255678	2.29802	0.0215605	0.0427284	0/0
Caudate_basal_ganglia	MAP3K7	0.0663258	0.481264	-0.335725	0.0241575	-2.29743	0.0215942	0.0427807	0/0
Caudate_basal_ganglia	PISD	-0.198527	0.0334258	0.211178	0.163765	2.29695	0.0216215	0.0428232	0/0
Caudate_basal_ganglia	TTC22	-0.0400581	0.670798	0.358809	0.0155019	2.29692	0.0216232	0.0428258	0/0
Caudate_basal_ganglia	RP11-707M1.1	-0.201051	0.0311983	0.208587	0.169117	2.2965	0.0216473	0.0428633	0/0
Caudate_basal_ganglia	KIAA0895L	-0.0493006	0.600812	0.350645	0.0181996	2.29649	0.0216477	0.042864	0/0
Caudate_basal_ganglia	ZNF175	0.140187	0.135097	-0.267598	0.0755426	-2.29578	0.0216885	0.0429273	0/0
Caudate_basal_ganglia	CRNKL1	-0.169729	0.0697646	-0.527498	0.000196537	-2.2952	0.0217218	0.0429792	0/-
Caudate_basal_ganglia	MMP17	-0.125782	0.180424	0.280989	0.0615173	2.29477	0.0217465	0.0430175	0/0
Caudate_basal_ganglia	PLCB2	-0.0178453	0.849862	0.377604	0.0105514	2.29422	0.0217776	0.0430659	0/0
Caudate_basal_ganglia	DDX52	0.220585	0.01784	-0.188513	0.214919	-2.29398	0.0217916	0.0430876	0/0
Caudate_basal_ganglia	YTHDF3	-0.101732	0.27932	-0.4754	0.00096602	-2.29329	0.0218316	0.0431497	0/-
Caudate_basal_ganglia	SLC37A1	-0.181259	0.0525447	0.227529	0.132799	2.29288	0.0218549	0.043186	0/0
Caudate_basal_ganglia	TRIM24	-0.13995	0.135763	-0.504799	0.000405852	-2.29279	0.0218601	0.0431941	0/-
Caudate_basal_ganglia	ARID4B	0.116898	0.213437	-0.28885	0.0543071	-2.29222	0.0218932	0.0432451	0/0
Caudate_basal_ganglia	NGEF	-0.286317	0.00192168	0.119525	0.434188	2.29168	0.0219242	0.043293	-/0
Caudate_basal_ganglia	SOHLH1	-0.222533	0.0168309	0.186121	0.220903	2.2916	0.0219287	0.0432999	0/0
Caudate_basal_ganglia	PLXNA3	0.0749929	0.425715	0.454014	0.00173249	2.29147	0.0219361	0.0433116	0/+
Caudate_basal_ganglia	GOSR1	0.150474	0.108453	-0.257062	0.0882546	-2.29133	0.0219443	0.0433244	0/0
Caudate_basal_ganglia	OTOF	-0.194854	0.0369069	0.213675	0.158723	2.29029	0.0220048	0.0434179	0/0
Caudate_basal_ganglia	DGKZ	-0.329745	0.000319827	0.0715383	0.640508	2.28921	0.0220669	0.0435142	-/0
Caudate_basal_ganglia	RGS12	-0.188482	0.043666	0.219761	0.146914	2.28902	0.0220781	0.0435318	0/0
Caudate_basal_ganglia	TMEM232	0.0897581	0.340104	-0.31315	0.0362101	-2.28828	0.0221212	0.0435982	0/0
Caudate_basal_ganglia	HINT3	-0.0781922	0.406182	-0.456048	0.0016415	-2.28786	0.0221455	0.0436358	0/-
Caudate_basal_ganglia	ARPC5	-0.149298	0.111274	-0.511196	0.000332528	-2.28768	0.0221561	0.0436521	0/-
Caudate_basal_ganglia	HLA-DQA1	0.156309	0.0952798	0.51643	0.000281685	2.28731	0.0221778	0.0436857	0/+
Caudate_basal_ganglia	MFSD10	0.0194948	0.836171	0.408006	0.00539955	2.28654	0.0222224	0.043755	0/+
Caudate_basal_ganglia	TOP2B	-0.10969	0.243224	-0.480589	0.000833553	-2.28598	0.0222556	0.0438064	0/-
Caudate_basal_ganglia	PVRL3	0.0159938	0.865284	-0.377878	0.0104908	-2.28575	0.0222687	0.0438271	0/0
Caudate_basal_ganglia	CYP2U1	0.24693	0.00780397	-0.159925	0.293998	-2.28506	0.0223096	0.0438902	+/0
Caudate_basal_ganglia	MEX3B	0.00890012	0.92479	-0.383826	0.00924479	-2.285	0.0223131	0.0438957	0/-
Caudate_basal_ganglia	BAG2	0.195664	0.0361142	-0.211867	0.162362	-2.28447	0.0223437	0.0439427	0/0
Caudate_basal_ganglia	KIAA1522	-0.0856561	0.362718	0.316248	0.0343098	2.28444	0.0223457	0.0439457	0/0
Caudate_basal_ganglia	ALOX12P2	0.0867099	0.356821	0.462234	0.00139026	2.28378	0.0223843	0.0440052	0/+
Caudate_basal_ganglia	TGFBR3L	-0.140262	0.134886	0.265315	0.0781665	2.28262	0.0224526	0.0441104	0/0
Caudate_basal_ganglia	BAP1	-0.31236	0.00067745	0.0895674	0.558476	2.28238	0.0224669	0.0441325	-/0
Caudate_basal_ganglia	LZIC	0.0150039	0.873551	-0.378154	0.0104299	-2.28206	0.0224857	0.0441614	0/0
Caudate_basal_ganglia	ASB7	0.000306789	0.997404	-0.390679	0.0079691	-2.28206	0.0224859	0.0441616	0/-
Caudate_basal_ganglia	SBF1	-0.189165	0.0428952	0.217725	0.15079	2.28112	0.0225414	0.0442472	0/0
Caudate_basal_ganglia	METAP2	0.147117	0.116656	-0.258307	0.0866707	-2.27972	0.022624	0.0443748	0/0
Caudate_basal_ganglia	NR3C1	0.0652523	0.488405	-0.333731	0.0250649	-2.27906	0.0226633	0.0444349	0/0
Caudate_basal_ganglia	TBC1D24	0.0825944	0.380187	0.45826	0.00154738	2.27883	0.0226773	0.0444564	0/+
Caudate_basal_ganglia	RABGGTA	-0.0341203	0.717346	0.360877	0.0148749	2.27719	0.0227747	0.0446062	0/0
Caudate_basal_ganglia	HAUS6	0.140873	0.133177	-0.263799	0.0799481	-2.27706	0.0227827	0.0446184	0/0
Caudate_basal_ganglia	CCDC43	-0.276311	0.00279743	-0.601592	1.24e-05	-2.27678	0.0227992	0.0446437	-/-
Caudate_basal_ganglia	MED7	-0.0649805	0.490222	-0.443803	0.00226033	-2.2764	0.0228219	0.0446786	0/-
Caudate_basal_ganglia	CLHC1	0.180869	0.0530636	-0.225074	0.137146	-2.27635	0.0228249	0.0446831	0/0
Caudate_basal_ganglia	RASSF1	0.107624	0.252269	0.477316	0.000915071	2.27406	0.0229625	0.0448943	0/+
Caudate_basal_ganglia	RNF139	-0.127953	0.172957	-0.493058	0.000579202	-2.27391	0.0229714	0.044908	0/-
Caudate_basal_ganglia	KPNA3	-0.14371	0.12546	-0.505014	0.00040316	-2.27318	0.0230152	0.0449751	0/-
Caudate_basal_ganglia	SLC9A1	-0.269279	0.00361307	0.134397	0.378754	2.27318	0.0230154	0.0449754	-/0
Caudate_basal_ganglia	RP1-63G5.5	-0.315607	0.000590838	0.0841808	0.582464	2.27229	0.0230688	0.0450572	-/0
Caudate_basal_ganglia	KSR1	0.081678	0.385514	0.456535	0.00162036	2.27187	0.0230944	0.0450962	0/+
Caudate_basal_ganglia	DUSP11	-0.031998	0.734249	-0.416176	0.0044624	-2.27178	0.0230996	0.0451041	0/-
Caudate_basal_ganglia	OTX1	0.119959	0.20161	-0.282431	0.0601404	-2.27075	0.0231623	0.0452006	0/0
Caudate_basal_ganglia	SGOL2	0.0327096	0.728567	-0.360941	0.014856	-2.26979	0.0232202	0.0452896	0/0
Caudate_basal_ganglia	MTG2	0.109031	0.246083	0.477792	0.000902797	2.26959	0.0232322	0.045308	0/+
Caudate_basal_ganglia	R3HCC1L	0.132621	0.15768	-0.270316	0.0725094	-2.26937	0.023246	0.045329	0/0
Caudate_basal_ganglia	AKAP8L	0.17702	0.0584157	0.529534	0.000183698	2.26926	0.0232523	0.0453385	0/+
Caudate_basal_ganglia	RNF208	-0.0484501	0.607115	0.346961	0.0195411	2.2686	0.0232927	0.0454007	0/0
Caudate_basal_ganglia	EXOC7	-0.282525	0.00221915	0.119419	0.434598	2.26828	0.0233121	0.0454304	-/0
Caudate_basal_ganglia	FAM89B	0.0942501	0.316387	0.465978	0.00125536	2.26814	0.0233206	0.0454431	0/+
Caudate_basal_ganglia	GRK5	-0.279464	0.00248894	0.122644	0.422202	2.268	0.023329	0.045456	-/0
Caudate_basal_ganglia	RHOT2	0.0037993	0.967856	0.391942	0.00775143	2.26761	0.0233532	0.0454928	0/+
Caudate_basal_ganglia	RP11-372E1.6	-0.187771	0.0444805	0.216634	0.152898	2.2668	0.0234024	0.0455683	0/0
Caudate_basal_ganglia	PPP6C	-0.089531	0.341332	-0.461972	0.00140017	-2.26623	0.0234375	0.0456221	0/-
Caudate_basal_ganglia	USP27X-AS1	0.131057	0.162683	-0.271224	0.0715183	-2.26598	0.0234526	0.0456451	0/0
Caudate_basal_ganglia	ELL	0.0103031	0.912977	0.397007	0.00692928	2.26481	0.0235245	0.0457545	0/+
Caudate_basal_ganglia	IL17RA	-0.235399	0.0113256	0.168261	0.269217	2.26474	0.0235288	0.0457611	0/0
Caudate_basal_ganglia	ZNF280C	0.257319	0.00549969	-0.145471	0.340349	-2.26458	0.0235383	0.0457755	+/0
Caudate_basal_ganglia	EPS15	-0.128005	0.172781	-0.491787	0.000601483	-2.26434	0.0235529	0.0457978	0/-
Caudate_basal_ganglia	C11orf58	-0.213408	0.0220215	-0.555588	7.44e-05	-2.26426	0.023558	0.0458055	0/-
Caudate_basal_ganglia	SMC6	0.329252	0.000326916	-0.0674816	0.659615	-2.26363	0.0235971	0.0458652	+/0
Caudate_basal_ganglia	TRMT61A	-0.30812	0.000808066	0.0908178	0.552974	2.26342	0.0236098	0.0458845	-/0
Caudate_basal_ganglia	ARID3B	0.128686	0.170488	0.492111	0.000595718	2.26288	0.0236428	0.045935	0/+
Caudate_basal_ganglia	SOCS5	-0.145654	0.120375	-0.505079	0.000402358	-2.26269	0.0236549	0.0459533	0/-
Caudate_basal_ganglia	PPP6R3	0.266032	0.00405709	-0.135884	0.373453	-2.26222	0.0236837	0.0459972	+/0
Caudate_basal_ganglia	AC005754.8	0.178914	0.0557293	-0.224428	0.138307	-2.26143	0.0237329	0.0460724	0/0
Caudate_basal_ganglia	LRFN1	0.00668632	0.943461	0.393202	0.00753936	2.25988	0.0238285	0.0462177	0/+
Caudate_basal_ganglia	C10orf111	0.155902	0.0961555	-0.246459	0.102667	-2.25948	0.0238537	0.0462562	0/0
Caudate_basal_ganglia	MAP3K2	0.28606	0.00194065	-0.113983	0.455946	-2.25908	0.0238787	0.0462943	+/0
Caudate_basal_ganglia	RP5-1063M23.1	-0.224216	0.0159992	0.178635	0.240367	2.25859	0.0239086	0.0463398	0/0
Caudate_basal_ganglia	FAM78A	-0.235056	0.011449	0.167476	0.271491	2.25826	0.0239294	0.0463716	0/0
Caudate_basal_ganglia	ZNF626	-0.0862081	0.359621	-0.458084	0.00155467	-2.25748	0.0239779	0.0464454	0/-
Caudate_basal_ganglia	ACVR2A	0.0596008	0.526911	-0.33524	0.0243754	-2.2571	0.0240019	0.0464815	0/0
Caudate_basal_ganglia	DIO3OS	0.212777	0.0224266	0.55422	7.82e-05	2.25699	0.0240084	0.0464915	0/+
Caudate_basal_ganglia	FMR1	0.102467	0.275844	-0.296375	0.0480576	-2.25697	0.0240101	0.046494	0/0
Caudate_basal_ganglia	REM2	-0.242409	0.0090489	0.159625	0.294916	2.25678	0.0240221	0.0465125	-/0
Caudate_basal_ganglia	PDE2A	-0.346598	0.000147902	0.0466411	0.760946	2.2563	0.024052	0.046558	-/0
Caudate_basal_ganglia	KIAA1211L	-0.22687	0.0147601	0.175481	0.248906	2.25605	0.0240672	0.0465811	0/0
Caudate_basal_ganglia	RP11-89K21.1	0.0480269	0.610262	0.427007	0.0034408	2.25585	0.02408	0.0466006	0/+
Caudate_basal_ganglia	DOT1L	0.0489123	0.603686	0.427601	0.00339123	2.25496	0.0241357	0.046685	0/+
Caudate_basal_ganglia	MYBBP1A	-0.085935	0.361151	0.311177	0.0374646	2.25491	0.0241393	0.0466905	0/0
Caudate_basal_ganglia	NBN	0.0468088	0.61936	-0.346212	0.019824	-2.2548	0.0241459	0.0467005	0/0
Caudate_basal_ganglia	BMI1	0.1135	0.227141	-0.285621	0.0571815	-2.25373	0.024213	0.0468028	0/0
Caudate_basal_ganglia	VAMP7	-0.15579	0.0963975	-0.511554	0.000328808	-2.25362	0.0242198	0.046813	0/-
Caudate_basal_ganglia	CHUK	-0.0271899	0.773004	-0.409455	0.0052218	-2.25361	0.024221	0.0468148	0/-
Caudate_basal_ganglia	GAL3ST3	-0.313467	0.000646696	0.0830935	0.587362	2.25311	0.024252	0.0468617	-/0
Caudate_basal_ganglia	TMEM170A	0.274801	0.00295714	-0.124861	0.413799	-2.25253	0.0242889	0.0469179	+/0
Caudate_basal_ganglia	GPR137	-0.0244013	0.795747	0.365431	0.0135703	2.25242	0.0242955	0.0469278	0/0
Caudate_basal_ganglia	BBS9	0.105147	0.263412	-0.293113	0.0506907	-2.2522	0.0243096	0.0469492	0/0
Caudate_basal_ganglia	GALNT3	0.199807	0.0322803	-0.20212	0.183026	-2.25202	0.0243211	0.0469666	0/0
Caudate_basal_ganglia	YME1L1	-0.130575	0.164248	-0.492062	0.000596595	-2.25191	0.0243282	0.0469774	0/-
Caudate_basal_ganglia	KIAA1737	-0.0322068	0.73258	-0.413359	0.00476811	-2.25182	0.0243335	0.0469856	0/-
Caudate_basal_ganglia	VPS41	0.0167524	0.858959	-0.371924	0.0118796	-2.25166	0.0243438	0.0470012	0/0
Caudate_basal_ganglia	SAP18	0.08018	0.394317	-0.315835	0.0345583	-2.25143	0.0243584	0.047023	0/0
Caudate_basal_ganglia	SH3GL1	-0.0243501	0.796166	0.365313	0.0136029	2.25139	0.024361	0.047027	0/0
Caudate_basal_ganglia	C1GALT1	0.06617	0.482297	-0.328442	0.0276112	-2.25133	0.0243647	0.0470327	0/0
Caudate_basal_ganglia	TCEAL8	-0.0701207	0.456475	-0.444259	0.00223403	-2.251	0.0243854	0.0470639	0/-
Caudate_basal_ganglia	ASUN	0.0483434	0.607908	-0.344239	0.020585	-2.25092	0.0243905	0.0470715	0/0
Caudate_basal_ganglia	GOLPH3L	0.1744	0.0623061	-0.227015	0.1337	-2.25074	0.0244021	0.047089	0/0
Caudate_basal_ganglia	CDH24	0.030909	0.742972	0.412088	0.0049119	2.25054	0.024415	0.0471087	0/+
Caudate_basal_ganglia	PCGF5	0.175663	0.0604046	-0.225695	0.136036	-2.25025	0.0244329	0.0471358	0/0
Caudate_basal_ganglia	MIER1	0.237502	0.0105949	-0.163462	0.283308	-2.24978	0.0244631	0.0471813	0/0
Caudate_basal_ganglia	EFCAB4B	-0.120737	0.19868	0.278145	0.0643069	2.2494	0.0244869	0.0472174	0/0
Caudate_basal_ganglia	CETN2	0.0298879	0.751182	-0.360077	0.0151151	-2.24869	0.0245322	0.047286	0/0
Caudate_basal_ganglia	JPH3	-0.266691	0.00396328	0.132735	0.384731	2.24842	0.0245497	0.0473126	-/0
Caudate_basal_ganglia	TFB1M	0.0563802	0.549518	-0.33668	0.0237325	-2.24821	0.024563	0.0473326	0/0
Caudate_basal_ganglia	SCYL3	-0.0350365	0.71009	-0.415087	0.00457847	-2.2477	0.0245956	0.047382	0/-
Caudate_basal_ganglia	RNF180	-0.00162747	0.986228	-0.386995	0.00863465	-2.24738	0.0246159	0.0474129	0/-
Caudate_basal_ganglia	NPEPL1	0.087896	0.350256	0.457956	0.00156001	2.24719	0.024628	0.0474313	0/+
Caudate_basal_ganglia	EPHA2	0.124148	0.186197	0.486138	0.000710087	2.24498	0.0247695	0.0476453	0/+
Caudate_basal_ganglia	USO1	-0.196034	0.0357567	-0.54032	0.000127498	-2.24389	0.0248395	0.0477512	0/-
Caudate_basal_ganglia	DCUN1D1	0.0586924	0.53324	-0.333894	0.0249898	-2.24368	0.0248529	0.0477715	0/0
Caudate_basal_ganglia	FAM153A	-0.0322973	0.731857	0.357108	0.0160342	2.24319	0.0248846	0.0478196	0/0
Caudate_basal_ganglia	SHROOM3	0.0556373	0.554799	-0.336527	0.0238001	-2.24314	0.024888	0.0478249	0/0
Caudate_basal_ganglia	BEST1	0.177146	0.0582343	0.526176	0.000205307	2.24282	0.0249085	0.0478558	0/+
Caudate_basal_ganglia	CTIF	-0.114195	0.224287	0.283098	0.0595122	2.24245	0.0249322	0.0478914	0/0
Caudate_basal_ganglia	CCDC91	-0.195725	0.0360551	-0.539843	0.000129605	-2.24195	0.0249645	0.0479404	0/-
Caudate_basal_ganglia	ZMYND19	-0.190444	0.0414828	0.209671	0.166861	2.24181	0.0249738	0.0479542	0/0
Caudate_basal_ganglia	MIIP	0.228209	0.0141671	0.563386	5.59e-05	2.241	0.0250258	0.048033	0/+
Caudate_basal_ganglia	DNAJB12	0.104236	0.267596	0.470009	0.00112329	2.24093	0.0250308	0.0480405	0/+
Caudate_basal_ganglia	PRUNE	0.0263663	0.779703	-0.361779	0.0146086	-2.24003	0.0250891	0.0481282	0/0
Caudate_basal_ganglia	ELOVL6	-0.18892	0.0431709	-0.534479	0.000155615	-2.23934	0.025134	0.0481957	0/-
Caudate_basal_ganglia	MXD3	0.160325	0.0869695	0.512975	0.000314392	2.23856	0.0251844	0.0482715	0/+
Caudate_basal_ganglia	NAGPA	-0.196722	0.0351005	0.20286	0.181392	2.23854	0.0251858	0.0482736	0/0
Caudate_basal_ganglia	AC016747.3	0.0858673	0.361531	-0.308405	0.0392871	-2.23758	0.0252482	0.0483676	0/0
Caudate_basal_ganglia	NCLN	-0.0371287	0.69362	0.351972	0.017736	2.23746	0.0252564	0.0483798	0/0
Caudate_basal_ganglia	MFAP1	0.100185	0.286734	-0.295171	0.049016	-2.23694	0.0252904	0.0484311	0/0
Caudate_basal_ganglia	DENND4B	-0.157333	0.0931024	0.241148	0.110533	2.23638	0.0253267	0.0484853	0/0
Caudate_basal_ganglia	B4GALT7	0.0700735	0.456779	0.442064	0.00236315	2.23617	0.0253406	0.0485062	0/+
Caudate_basal_ganglia	CXXC4	0.0347086	0.712685	-0.353856	0.0170947	-2.23596	0.0253542	0.0485267	0/0
Caudate_basal_ganglia	ZNF114	0.206425	0.0268721	-0.192647	0.204845	-2.23569	0.0253718	0.048553	0/0
Caudate_basal_ganglia	C1orf53	0.0339976	0.71832	-0.35441	0.0169099	-2.23553	0.0253826	0.0485693	0/0
Caudate_basal_ganglia	MGAT3	-0.250598	0.00690799	0.147279	0.334319	2.23508	0.0254121	0.0486139	-/0
Caudate_basal_ganglia	RNF141	-0.114133	0.224541	-0.47675	0.000929879	-2.23358	0.0255105	0.0487614	0/-
Caudate_basal_ganglia	FPGT	0.123695	0.187819	-0.272702	0.0699272	-2.23344	0.0255196	0.0487752	0/0
Caudate_basal_ganglia	RP11-797H7.3	-0.03385	0.719492	0.354168	0.0169905	2.23318	0.025537	0.0488014	0/0
Caudate_basal_ganglia	PPM1A	-0.129856	0.166603	-0.488889	0.000655183	-2.23286	0.0255584	0.0488335	0/-
Caudate_basal_ganglia	FGFR1OP2	0.0948953	0.313071	-0.299023	0.0460019	-2.23077	0.0256964	0.0490406	0/0
Caudate_basal_ganglia	B3GAT2	-0.0383814	0.683826	-0.414862	0.00460282	-2.22768	0.0259019	0.0493488	0/-
Caudate_basal_ganglia	RB1	0.16367	0.0804986	-0.233449	0.122741	-2.22724	0.0259311	0.0493925	0/0
Caudate_basal_ganglia	ZNF230	0.0299282	0.750857	-0.356525	0.0162201	-2.22639	0.0259879	0.049478	0/0
Caudate_basal_ganglia	RBM4B	0.320447	0.000480475	-0.0705398	0.645191	-2.22621	0.0260004	0.0494966	+/0
Caudate_basal_ganglia	CBX8	0.097864	0.298103	-0.295506	0.0487479	-2.22601	0.0260136	0.0495164	0/0
Caudate_basal_ganglia	SET	-0.0710978	0.450209	-0.441348	0.00240668	-2.22556	0.0260435	0.0495609	0/-
Caudate_basal_ganglia	C15orf65	0.0751735	0.424598	-0.316122	0.0343856	-2.22535	0.0260576	0.0495821	0/0
Caudate_basal_ganglia	PRKAR1A	-0.0729892	0.438218	-0.442833	0.0023172	-2.22525	0.0260642	0.0495919	0/-
Caudate_basal_ganglia	ANKRA2	0.050594	0.591283	-0.338118	0.0231043	-2.22511	0.026074	0.0496067	0/0
Caudate_basal_ganglia	NCL	-0.0600254	0.523966	-0.432186	0.00302942	-2.22445	0.0261184	0.0496731	0/-
Caudate_basal_ganglia	AC068282.3	-0.0550114	0.559267	0.33407	0.0249089	2.22436	0.026124	0.0496814	0/0
Caudate_basal_ganglia	SLC25A21-AS1	0.189007	0.0430723	-0.207949	0.170453	-2.22362	0.026174	0.0497558	0/0
Caudate_basal_ganglia	ARHGAP12	0.0969797	0.302511	-0.295867	0.0484601	-2.22326	0.0261983	0.0497919	0/0
Caudate_basal_ganglia	ACN9	-0.0460105	0.625354	-0.420416	0.00403463	-2.22262	0.0262413	0.0498565	0/-
Caudate_basal_ganglia	SRFBP1	-0.0532558	0.571892	-0.426238	0.00350585	-2.22168	0.0263048	0.0499517	0/-
Caudate_basal_ganglia	CLPTM1	-0.189621	0.0423877	0.206939	0.172585	2.2213	0.0263304	0.0499899	0/0
Cerebellar_Hemisphere	GCLM	-0.0663107	0.514323	-0.697261	1.63e-06	-3.98627	6.71e-05	0.00248693	0/-
Cerebellar_Hemisphere	LRRN3	0.268363	0.00723738	-0.470661	0.00328357	-3.93854	8.2e-05	0.00273799	+/-
Cerebellar_Hemisphere	RGS12	0.133415	0.188007	0.725072	3.86e-07	3.92864	8.54e-05	0.00279296	0/+
Cerebellar_Hemisphere	ZFYVE28	0.207724	0.0390991	0.753949	7.15e-08	3.86456	0.00011129	0.00317736	0/+
Cerebellar_Hemisphere	2021-09-15	-0.00871287	0.93179	-0.645571	1.6e-05	-3.80294	0.00014299	0.00359433	0/-
Cerebellar_Hemisphere	AC137932.1	0.125177	0.217001	0.703702	1.18e-06	3.75185	0.000175532	0.00398133	0/+
Cerebellar_Hemisphere	GOLGA7	-0.135873	0.179928	-0.703362	1.2e-06	-3.69395	0.000220797	0.00446871	0/-
Cerebellar_Hemisphere	MRPS36	0.0415254	0.683199	-0.599688	8.76e-05	-3.67894	0.000234203	0.00460425	0/-
Cerebellar_Hemisphere	ARHGAP39	0.208349	0.0385003	0.734088	2.33e-07	3.63826	0.000274486	0.00499283	0/+
Cerebellar_Hemisphere	NOL7	0.0579109	0.569107	-0.583689	0.000149363	-3.63789	0.000274885	0.00499655	0/-
Cerebellar_Hemisphere	NCOR2	-0.00889546	0.930364	0.612102	5.68e-05	3.61362	0.000301952	0.00524395	0/+
Cerebellar_Hemisphere	RUNX3	0.0453763	0.655608	0.644192	1.69e-05	3.60724	0.000309473	0.00531101	0/+
Cerebellar_Hemisphere	NIPSNAP3A	0.0481682	0.635888	-0.585066	0.000142814	-3.59941	0.000318939	0.00539383	0/-
Cerebellar_Hemisphere	ZMPSTE24	0.0263636	0.795614	-0.598267	9.2e-05	-3.59178	0.000328427	0.00547602	0/-
Cerebellar_Hemisphere	CIC	0.0350767	0.730333	0.635274	2.4e-05	3.58329	0.000339296	0.00556953	0/+
Cerebellar_Hemisphere	VPS29	-0.0984634	0.332238	-0.66744	6.42e-06	-3.54425	0.000393734	0.0060178	0/-
Cerebellar_Hemisphere	BAI2	-0.232086	0.0208023	0.438915	0.00657533	3.544	0.0003941	0.00602068	0/+
Cerebellar_Hemisphere	COPS8	-0.125228	0.216812	-0.681971	3.35e-06	-3.5421	0.000396952	0.00604345	0/-
Cerebellar_Hemisphere	PPP2R3C	0.125466	0.215933	-0.52291	0.000898606	-3.53994	0.000400223	0.00606921	0/-
Cerebellar_Hemisphere	NUS1	-0.0177419	0.861629	-0.619295	4.38e-05	-3.53818	0.000402898	0.00609062	0/-
Cerebellar_Hemisphere	RHOT1	0.0492142	0.628564	-0.57552	0.000194066	-3.53254	0.000411586	0.00615897	0/-
Cerebellar_Hemisphere	CNIH1	-0.0346265	0.733664	-0.624716	3.58e-05	-3.49782	0.000469084	0.00659682	0/-
Cerebellar_Hemisphere	PERP	0.237961	0.0177024	-0.422865	0.00912055	-3.4764	0.000508195	0.00688211	0/-
Cerebellar_Hemisphere	RP13-895J2.7	-0.110115	0.277914	0.521951	0.000921971	3.45532	0.000549635	0.00717471	0/+
Cerebellar_Hemisphere	C5orf30	0.215184	0.0324369	-0.438853	0.00658386	-3.45447	0.000551385	0.00718688	0/-
Cerebellar_Hemisphere	SERPINE1	-0.170048	0.0924235	0.475451	0.00293991	3.45144	0.000557595	0.00722988	0/+
Cerebellar_Hemisphere	CMPK1	-0.211307	0.0357687	-0.715092	6.59e-07	-3.42229	0.000620961	0.00765747	0/-
Cerebellar_Hemisphere	CLDN12	0.219529	0.0290176	-0.427802	0.00826075	-3.40914	0.000651683	0.00785897	0/-
Cerebellar_Hemisphere	UNC5A	0.269494	0.0069868	0.741231	1.54e-07	3.39172	0.00069455	0.00813195	+/+
Cerebellar_Hemisphere	UBA3	0.106219	0.295374	-0.515136	0.00110414	-3.38886	0.000701835	0.00817772	0/-
Cerebellar_Hemisphere	MLLT1	-0.193318	0.0552139	0.444976	0.00578758	3.37825	0.000729483	0.00835013	0/+
Cerebellar_Hemisphere	STAM2	0.0343965	0.735367	-0.562843	0.000287453	-3.3642	0.000767658	0.00858305	0/-
Cerebellar_Hemisphere	BLZF1	0.0539081	0.596145	-0.548939	0.000434483	-3.36132	0.000775695	0.00863159	0/-
Cerebellar_Hemisphere	MOB3B	0.124365	0.220021	-0.497236	0.00174241	-3.36042	0.000778253	0.0086469	0/-
Cerebellar_Hemisphere	AATK	-0.0716777	0.480789	0.534823	0.000649048	3.35058	0.000806428	0.00881544	0/+
Cerebellar_Hemisphere	KCNQ4	0.0875973	0.388593	0.63737	2.21e-05	3.33671	0.000847753	0.00905765	0/+
Cerebellar_Hemisphere	IPO8	0.227955	0.0232514	-0.408081	0.0121662	-3.33385	0.00085654	0.00910857	0/0
Cerebellar_Hemisphere	SERPINI1	-0.211437	0.0356523	-0.706186	1.04e-06	-3.33144	0.000863964	0.00915163	0/-
Cerebellar_Hemisphere	ANKRD32	-0.100165	0.323911	-0.644199	1.69e-05	-3.33124	0.000864614	0.00915543	0/-
Cerebellar_Hemisphere	NDUFB5	-0.13973	0.167767	-0.665199	7.07e-06	-3.31427	0.000918814	0.00946507	0/-
Cerebellar_Hemisphere	ITM2B	0.0841781	0.407446	-0.518378	0.00101385	-3.29957	0.000968328	0.00974049	0/-
Cerebellar_Hemisphere	STK17B	-0.0847249	0.404395	-0.630866	2.84e-05	-3.2967	0.000978263	0.00979524	0/-
Cerebellar_Hemisphere	VBP1	-0.182842	0.0700701	-0.686576	2.71e-06	-3.2897	0.00100295	0.00993013	0/-
Cerebellar_Hemisphere	RNF170	-0.0803276	0.429308	-0.627337	3.25e-05	-3.28962	0.00100322	0.00993158	0/-
Cerebellar_Hemisphere	CDH10	0.281429	0.00477406	-0.348563	0.0344927	-3.27223	0.00106704	0.0102742	+/0
Cerebellar_Hemisphere	RAB18	-0.0483171	0.634843	-0.603822	7.6e-05	-3.26093	0.00111048	0.0105028	0/-
Cerebellar_Hemisphere	HSD17B4	-0.170873	0.0908309	-0.676833	4.24e-06	-3.26041	0.00111252	0.0105135	0/-
Cerebellar_Hemisphere	MRPL19	0.0678505	0.504581	-0.523163	0.000892531	-3.25018	0.00115334	0.0107251	0/-
Cerebellar_Hemisphere	PLEKHG2	-0.110796	0.274934	0.490155	0.00207312	3.24455	0.00117636	0.0108432	0/+
Cerebellar_Hemisphere	ACAP1	-0.0244333	0.810287	0.550742	0.000412236	3.22635	0.00125381	0.0112331	0/+
Cerebellar_Hemisphere	CCDC132	0.0150651	0.882342	-0.555341	0.00036004	-3.21258	0.00131547	0.0115376	0/-
Cerebellar_Hemisphere	NRCAM	-0.314034	0.00154872	-0.746661	1.12e-07	-3.20865	0.0013336	0.0116254	-/-
Cerebellar_Hemisphere	NDUFA5	-0.103815	0.3065	-0.631695	2.75e-05	-3.20709	0.00134083	0.0116604	0/-
Cerebellar_Hemisphere	TACC2	0.143979	0.155084	0.654011	1.13e-05	3.1933	0.00140657	0.0119771	0/+
Cerebellar_Hemisphere	PLXNB2	0.169971	0.092574	0.668841	6.04e-06	3.19188	0.0014135	0.0120101	0/+
Cerebellar_Hemisphere	KCNJ14	0.0538718	0.596393	0.598156	9.23e-05	3.18858	0.00142974	0.0120873	0/+
Cerebellar_Hemisphere	DOT1L	0.107486	0.289619	0.631441	2.78e-05	3.18638	0.00144067	0.0121391	0/+
Cerebellar_Hemisphere	RP11-31F15.1	-0.227167	0.0237449	0.383495	0.0191282	3.18359	0.00145459	0.0122046	0/0
Cerebellar_Hemisphere	ZNF213	-0.050722	0.618069	0.525466	0.000838848	3.17996	0.00147294	0.0122908	0/+
Cerebellar_Hemisphere	ARL8B	-0.043484	0.669112	-0.589646	0.000122856	-3.17487	0.00149902	0.0124127	0/-
Cerebellar_Hemisphere	MARK1	0.00881471	0.930995	-0.553895	0.000375773	-3.1708	0.00152021	0.0125105	0/-
Cerebellar_Hemisphere	TSPAN13	-0.00256741	0.979879	-0.560198	0.000311395	-3.15955	0.0015801	0.0127859	0/-
Cerebellar_Hemisphere	SELT	-0.0713497	0.482804	-0.603519	7.68e-05	-3.14271	0.00167394	0.0132086	0/-
Cerebellar_Hemisphere	MRPS22	-0.0170783	0.866756	-0.567796	0.00024702	-3.14267	0.00167416	0.0132095	0/-
Cerebellar_Hemisphere	SNX6	-0.085281	0.401307	-0.611971	5.7e-05	-3.13963	0.00169163	0.0132873	0/-
Cerebellar_Hemisphere	C7orf25	0.14938	0.140017	-0.44309	0.00602341	-3.13962	0.00169168	0.0132876	0/-
Cerebellar_Hemisphere	CTB-31O20.4	-0.0982715	0.333186	0.48295	0.00246485	3.1338	0.00172557	0.0134378	0/+
Cerebellar_Hemisphere	IGSF22	-0.0233812	0.818312	0.538384	0.000587522	3.13304	0.00173006	0.0134576	0/+
Cerebellar_Hemisphere	GPRIN1	-0.247301	0.0135937	0.356323	0.0304145	3.13275	0.00173179	0.0134651	0/0
Cerebellar_Hemisphere	SACM1L	-0.0691809	0.496241	-0.599884	8.7e-05	-3.12508	0.00177758	0.0136655	0/-
Cerebellar_Hemisphere	INO80B	-0.0241935	0.812114	0.534722	0.000650879	3.11134	0.00186238	0.0140313	0/+
Cerebellar_Hemisphere	CD248	0.0231167	0.820332	0.567504	0.00024925	3.11024	0.00186933	0.014061	0/+
Cerebellar_Hemisphere	PLEC	0.15484	0.125938	0.649212	1.38e-05	3.09585	0.00196252	0.0144554	0/+
Cerebellar_Hemisphere	PROSC	0.102508	0.312662	-0.473649	0.0030653	-3.09482	0.00196935	0.014484	0/-
Cerebellar_Hemisphere	RTEL1	0.0345255	0.734412	0.572968	0.000210307	3.0936	0.00197746	0.0145179	0/+
Cerebellar_Hemisphere	CTD-2537I9.12	0.0756212	0.456918	0.599908	8.69e-05	3.09283	0.00198258	0.0145393	0/+
Cerebellar_Hemisphere	CPNE6	0.240062	0.016695	0.697247	1.63e-06	3.09206	0.00198774	0.014561	0/+
Cerebellar_Hemisphere	RB1	0.0927193	0.361349	-0.480363	0.00262055	-3.08884	0.00200937	0.0146512	0/-
Cerebellar_Hemisphere	RP11-830F9.5	0.121024	0.232761	0.626677	3.33e-05	3.07813	0.00208303	0.0149556	0/+
Cerebellar_Hemisphere	EME2	0.127336	0.209113	0.630322	2.9e-05	3.0762	0.00209657	0.0150112	0/+
Cerebellar_Hemisphere	ZFP82	0.331809	0.00079333	-0.262282	0.116826	-3.07369	0.00211432	0.0150841	+/0
Cerebellar_Hemisphere	GRIK5	0.0567632	0.576801	0.585026	0.000143001	3.07283	0.00212041	0.0151088	0/+
Cerebellar_Hemisphere	SDHD	-0.0708595	0.485824	-0.593298	0.000108779	-3.06539	0.00217385	0.0153255	0/-
Cerebellar_Hemisphere	RALA	-0.0339474	0.738697	-0.568527	0.000241505	-3.06349	0.0021877	0.0153813	0/-
Cerebellar_Hemisphere	UBE2D1	-0.0173162	0.864917	-0.555772	0.00035546	-3.05344	0.00226234	0.0156796	0/-
Cerebellar_Hemisphere	CPXM1	-0.0983019	0.333036	0.470526	0.00329371	3.05339	0.00226274	0.0156812	0/+
Cerebellar_Hemisphere	DLGAP3	-0.0748226	0.461698	0.488395	0.00216337	3.05112	0.0022799	0.0157497	0/+
Cerebellar_Hemisphere	TNRC18	0.11349	0.263357	0.618216	4.55e-05	3.0472	0.00230985	0.015868	0/+
Cerebellar_Hemisphere	ZCCHC10	0.121458	0.231078	-0.450672	0.00512275	-3.04456	0.00233024	0.0159485	0/-
Cerebellar_Hemisphere	CACNA1A	0.204214	0.0426093	0.672091	5.23e-06	3.04363	0.00233739	0.0159765	0/+
Cerebellar_Hemisphere	ZNF512B	-0.0933537	0.358059	0.472347	0.00315879	3.0401	0.00236503	0.0160852	0/+
Cerebellar_Hemisphere	SPG20	0.232783	0.0204118	-0.35348	0.0318601	-3.03925	0.0023717	0.0161113	0/0
Cerebellar_Hemisphere	LYPLA1	-0.0975379	0.336825	-0.606714	6.87e-05	-3.03579	0.00239904	0.0162181	0/-
Cerebellar_Hemisphere	KCTD12	-0.094996	0.349628	-0.605008	7.29e-05	-3.03515	0.00240419	0.0162381	0/-
Cerebellar_Hemisphere	ZFP1	0.0660979	0.515676	-0.492308	0.00196717	-3.033	0.00242138	0.0163052	0/-
Cerebellar_Hemisphere	GPSM2	-0.0653732	0.5203	-0.585025	0.000143006	-3.02951	0.00244948	0.0164139	0/-
Cerebellar_Hemisphere	ROCK1P1	0.122533	0.226946	-0.446196	0.00563923	-3.02195	0.00251153	0.0166523	0/-
Cerebellar_Hemisphere	CHL1	-0.0157515	0.877023	-0.550179	0.000419069	-3.02091	0.00252013	0.0166853	0/-
Cerebellar_Hemisphere	NFIC	0.135876	0.179919	0.628851	3.07e-05	3.02044	0.00252405	0.0167002	0/+
Cerebellar_Hemisphere	RAB11A	-0.139693	0.16788	-0.630814	2.85e-05	-3.01725	0.00255078	0.0168021	0/-
Cerebellar_Hemisphere	NOVA2	-0.0753399	0.458599	0.48178	0.00253425	3.01038	0.00260925	0.0170241	0/+
Cerebellar_Hemisphere	KDM6B	0.12807	0.206478	0.622661	3.87e-05	3.00927	0.00261874	0.0170598	0/+
Cerebellar_Hemisphere	ARHGEF4	0.236945	0.018208	0.686608	2.7e-06	3.00633	0.00264425	0.0171561	0/+
Cerebellar_Hemisphere	ARMC10	-0.166176	0.100201	-0.645556	1.6e-05	-3.006	0.00264708	0.0171667	0/-
Cerebellar_Hemisphere	TMEM68	0.154573	0.126599	-0.415868	0.0104693	-2.99898	0.00270885	0.0173981	0/0
Cerebellar_Hemisphere	RP11-1277A3.1	-0.025225	0.804261	0.517435	0.00103941	2.99674	0.00272883	0.0174725	0/+
Cerebellar_Hemisphere	ARHGAP23	0.018979	0.852086	0.548738	0.000437024	2.99439	0.00274992	0.0175508	0/+
Cerebellar_Hemisphere	COMMD8	-0.0118295	0.907485	-0.543494	0.000508298	-2.99278	0.00276449	0.0176049	0/-
Cerebellar_Hemisphere	TCAIM	-0.0334733	0.742218	-0.558198	0.000330662	-2.99005	0.00278933	0.0176971	0/-
Cerebellar_Hemisphere	SLMO2	0.037075	0.71561	-0.50714	0.00135785	-2.98623	0.00282437	0.0178264	0/-
Cerebellar_Hemisphere	HSD17B1P1	-0.0908464	0.371171	0.465894	0.00365975	2.98596	0.00282688	0.0178354	0/+
Cerebellar_Hemisphere	VPS33A	0.109035	0.282681	-0.449748	0.00522592	-2.97566	0.00292358	0.018188	0/-
Cerebellar_Hemisphere	EBF3	0.139729	0.167769	-0.424496	0.00882848	-2.97545	0.00292557	0.0181952	0/-
Cerebellar_Hemisphere	RP4-756G23.5	-0.15511	0.125272	0.411402	0.0114161	2.97473	0.00293246	0.0182203	0/0
Cerebellar_Hemisphere	FBRSL1	0.209412	0.0374997	0.666629	6.65e-06	2.96685	0.00300872	0.0184954	0/+
Cerebellar_Hemisphere	HIGD1A	-0.205962	0.0408297	-0.664581	7.26e-06	-2.96648	0.00301226	0.0185081	0/-
Cerebellar_Hemisphere	MGRN1	0.110134	0.277828	0.605897	7.07e-05	2.96551	0.00302178	0.0185423	0/+
Cerebellar_Hemisphere	CAND2	0.0236472	0.816281	0.547844	0.000448505	2.96459	0.00303091	0.018575	0/+
Cerebellar_Hemisphere	FAM178A	0.0668597	0.510838	-0.480607	0.0026055	-2.96002	0.00307618	0.0187364	0/-
Cerebellar_Hemisphere	ZC3H12D	0.248646	0.0130765	0.687827	2.55e-06	2.9556	0.00312058	0.0188938	0/+
Cerebellar_Hemisphere	RP5-882C2.2	-0.0987498	0.330827	0.454816	0.0046815	2.95549	0.00312175	0.0188979	0/+
Cerebellar_Hemisphere	PRICKLE2	-0.0239537	0.813943	-0.546212	0.000470162	-2.95138	0.0031636	0.0190457	0/-
Cerebellar_Hemisphere	KDM4B	0.179628	0.075227	0.646686	1.53e-05	2.94624	0.00321659	0.0192316	0/+
Cerebellar_Hemisphere	ZNF790	0.258938	0.0096542	-0.311631	0.0604393	-2.94292	0.00325132	0.0193531	+/0
Cerebellar_Hemisphere	COMMD10	-0.00663328	0.948044	-0.532422	0.000693693	-2.94075	0.00327422	0.0194329	0/-
Cerebellar_Hemisphere	ZMAT3	-0.0155402	0.87866	-0.538674	0.000582746	-2.94003	0.00328176	0.0194589	0/-
Cerebellar_Hemisphere	PRKRIR	-0.0511732	0.614943	-0.563186	0.000284476	-2.93765	0.00330708	0.0195464	0/-
Cerebellar_Hemisphere	CH25H	-0.129225	0.202383	0.426461	0.00848722	2.93387	0.00334768	0.0196866	0/+
Cerebellar_Hemisphere	DPH5	-0.0981872	0.333603	-0.593942	0.000106454	-2.93245	0.003363	0.0197394	0/-
Cerebellar_Hemisphere	WDR35	0.0357241	0.725552	-0.499564	0.00164433	-2.92861	0.00340485	0.0198836	0/-
Cerebellar_Hemisphere	LTBP3	0.248118	0.0132773	0.684075	3.04e-06	2.92291	0.00346779	0.0200986	0/+
Cerebellar_Hemisphere	RERE	0.174198	0.0846279	0.640364	1.97e-05	2.92026	0.00349742	0.0201992	0/+
Cerebellar_Hemisphere	GRID2	-0.226817	0.0239677	-0.670652	5.58e-06	-2.91173	0.00359434	0.0205264	0/-
Cerebellar_Hemisphere	TLR3	0.139126	0.169629	-0.413531	0.0109561	-2.90572	0.00366405	0.0207601	0/0
Cerebellar_Hemisphere	NADSYN1	0.220235	0.0284915	0.666116	6.8e-06	2.90537	0.00366825	0.020774	0/+
Cerebellar_Hemisphere	NRG2	0.201456	0.0455484	0.654889	1.09e-05	2.90404	0.00368379	0.0208258	0/+
Cerebellar_Hemisphere	MAPK8IP3	0.10321	0.309341	0.593411	0.000108368	2.90291	0.00369711	0.0208704	0/+
Cerebellar_Hemisphere	RP11-999E24.3	0.0650702	0.52224	-0.473086	0.00310546	-2.90224	0.0037051	0.0208969	0/-
Cerebellar_Hemisphere	DCUN1D1	-0.0032742	0.974341	-0.524425	0.000862755	-2.90198	0.00370814	0.020907	0/-
Cerebellar_Hemisphere	CEP76	-0.138951	0.170173	-0.616201	4.9e-05	-2.90124	0.00371688	0.0209362	0/-
Cerebellar_Hemisphere	ATL2	0.0460832	0.650592	-0.487403	0.00221576	-2.90005	0.00373103	0.0209832	0/-
Cerebellar_Hemisphere	FOXP2	-0.0378584	0.709866	-0.548768	0.000436648	-2.89993	0.00373251	0.020988	0/-
Cerebellar_Hemisphere	RNF207	0.174454	0.0841634	0.637958	2.16e-05	2.89855	0.00374895	0.0210422	0/+
Cerebellar_Hemisphere	ATF1	0.29495	0.00303991	-0.26754	0.109408	-2.89718	0.00376539	0.0210964	+/0
Cerebellar_Hemisphere	ATG4C	0.123345	0.223857	-0.42517	0.00871015	-2.89603	0.00377918	0.021142	0/-
Cerebellar_Hemisphere	GSE1	0.0304011	0.765158	0.542886	0.0005172	2.89535	0.00378731	0.0211688	0/+
Cerebellar_Hemisphere	ARHGAP5	-0.0500003	0.623083	-0.556487	0.000347983	-2.89465	0.00379576	0.0211966	0/-
Cerebellar_Hemisphere	ANKRD11	-0.058722	0.5637	0.476815	0.00284802	2.89443	0.00379847	0.0212056	0/+
Cerebellar_Hemisphere	RP6-206I17.1	0.0313148	0.758313	0.543382	0.000509926	2.8943	0.00380006	0.0212108	0/+
Cerebellar_Hemisphere	FAHD2A	-0.150631	0.136691	0.401758	0.0137104	2.89386	0.0038054	0.0212287	0/0
Cerebellar_Hemisphere	RAP1A	-0.145858	0.149711	-0.619382	4.36e-05	-2.89169	0.00383174	0.0213154	0/-
Cerebellar_Hemisphere	RP11-686O6.2	-0.212993	0.0342857	0.345628	0.0361466	2.89008	0.00385143	0.0213802	0/0
Cerebellar_Hemisphere	CNEP1R1	0.325578	0.0010076	-0.233912	0.163494	-2.88719	0.00388701	0.0214969	+/0
Cerebellar_Hemisphere	RP11-526I2.5	0.0457271	0.653117	0.551813	0.000399514	2.88231	0.00394765	0.0216943	0/+
Cerebellar_Hemisphere	THAP9	0.204914	0.0418888	-0.350892	0.033224	-2.87777	0.00400498	0.0218801	0/0
Cerebellar_Hemisphere	CAHM	-0.0983241	0.332926	0.442393	0.00611276	2.8754	0.00403521	0.0219778	0/+
Cerebellar_Hemisphere	GNPAT	0.191255	0.057915	-0.362709	0.0273637	-2.87438	0.00404824	0.0220198	0/0
Cerebellar_Hemisphere	SLC35A5	-0.0198853	0.845109	-0.531455	0.000712433	-2.86757	0.00413632	0.0223029	0/-
Cerebellar_Hemisphere	MRPL44	0.179986	0.0746382	-0.371541	0.0235643	-2.86704	0.00414325	0.0223251	0/0
Cerebellar_Hemisphere	ARL6IP1	0.0516278	0.611801	-0.477345	0.00281298	-2.86221	0.00420693	0.0225282	0/-
Cerebellar_Hemisphere	PDCD10	-0.135699	0.180491	-0.609124	6.31e-05	-2.86108	0.00422206	0.0225761	0/-
Cerebellar_Hemisphere	RP13-977J11.2	-0.0637827	0.530522	0.467428	0.0035348	2.85936	0.00424503	0.0226494	0/+
Cerebellar_Hemisphere	NAE1	-0.0103294	0.919174	-0.52322	0.000891165	-2.8583	0.00425913	0.022694	0/-
Cerebellar_Hemisphere	RP11-566K19.5	-0.0969598	0.33971	0.440741	0.00632878	2.85822	0.0042603	0.0226977	0/+
Cerebellar_Hemisphere	FAM193A	0.206998	0.0398047	0.652837	1.19e-05	2.85711	0.00427523	0.0227448	0/+
Cerebellar_Hemisphere	ZBTB4	-0.0675942	0.506195	0.463924	0.00382582	2.85612	0.00428857	0.0227871	0/+
Cerebellar_Hemisphere	RP13-514E23.1	0.18438	0.0677057	-0.365011	0.0263278	-2.85197	0.00434496	0.0229646	0/0
Cerebellar_Hemisphere	RP11-1055B8.7	0.0706641	0.487031	0.56458	0.000272651	2.84986	0.00437386	0.023055	0/+
Cerebellar_Hemisphere	ZNF783	0.0519647	0.609476	0.551466	0.000403595	2.84849	0.00439276	0.0231145	0/+
Cerebellar_Hemisphere	CYP17A1	-0.0191094	0.851082	0.499738	0.00163719	2.84645	0.00442092	0.023203	0/+
Cerebellar_Hemisphere	ARFIP1	0.0126686	0.900955	-0.504282	0.00146031	-2.84461	0.00444658	0.0232827	0/-
Cerebellar_Hemisphere	CRLS1	0.242629	0.0155315	-0.308987	0.062771	-2.84105	0.0044965	0.0234379	0/0
Cerebellar_Hemisphere	EIF3J	-0.158713	0.11663	-0.620989	4.11e-05	-2.83883	0.00452786	0.0235352	0/-
Cerebellar_Hemisphere	HAUS5	0.176298	0.0808872	0.631969	2.72e-05	2.83874	0.0045292	0.0235392	0/+
Cerebellar_Hemisphere	NDUFAF4	-0.0804692	0.428492	-0.569364	0.000235328	-2.83577	0.00457149	0.0236701	0/-
Cerebellar_Hemisphere	KITLG	-0.20819	0.0386519	-0.651026	1.28e-05	-2.83508	0.00458137	0.0237007	0/-
Cerebellar_Hemisphere	FOXO6	-0.0775203	0.44566	0.452539	0.00491973	2.83391	0.00459829	0.0237527	0/+
Cerebellar_Hemisphere	JUNB	-0.224365	0.0255753	0.324995	0.0496854	2.83344	0.00460506	0.0237736	0/0
Cerebellar_Hemisphere	SCUBE1	0.0444109	0.662484	0.543794	0.000503949	2.83152	0.00463279	0.023859	0/+
Cerebellar_Hemisphere	ASF1A	0.152744	0.131208	-0.389162	0.0172829	-2.82988	0.00465653	0.023932	0/0
Cerebellar_Hemisphere	RP11-680F8.1	-0.0310946	0.759961	0.488014	0.00218337	2.82885	0.00467158	0.0239785	0/+
Cerebellar_Hemisphere	C3orf14	-0.0755664	0.457245	-0.564695	0.000271688	-2.82601	0.00471311	0.0241062	0/-
Cerebellar_Hemisphere	PKD1	0.0674492	0.50711	0.559107	0.000321774	2.82598	0.00471367	0.0241079	0/+
Cerebellar_Hemisphere	NUDT12	-0.100168	0.323893	-0.581247	0.000161637	-2.82526	0.00472423	0.0241402	0/-
Cerebellar_Hemisphere	GHITM	-0.191074	0.0581569	-0.638742	2.1e-05	-2.81902	0.00481708	0.0244224	0/-
Cerebellar_Hemisphere	STARD3NL	0.0341197	0.737419	-0.483335	0.00244241	-2.81334	0.004903	0.0246826	0/-
Cerebellar_Hemisphere	RAB9A	0.119789	0.237602	-0.414354	0.0107826	-2.81215	0.00492115	0.0247371	0/0
Cerebellar_Hemisphere	AK3	0.062587	0.538272	-0.460845	0.00409843	-2.8113	0.00493416	0.0247761	0/-
Cerebellar_Hemisphere	EEF1E1	-0.124721	0.218695	-0.594696	0.000103788	-2.80366	0.00505268	0.0251311	0/-
Cerebellar_Hemisphere	FDX1	-0.0977927	0.335558	-0.576774	0.000186502	-2.80356	0.00505414	0.0251354	0/-
Cerebellar_Hemisphere	GSKIP	-0.111566	0.271589	-0.585501	0.000140803	-2.79981	0.00511332	0.0253108	0/-
Cerebellar_Hemisphere	SCOC	-0.232116	0.0207851	-0.66107	8.44e-06	-2.79744	0.00515088	0.0254222	0/-
Cerebellar_Hemisphere	VPS35	-0.037209	0.714626	-0.533624	0.000671012	-2.79587	0.00517609	0.0254969	0/-
Cerebellar_Hemisphere	FBLN7	0.0158249	0.876454	0.517757	0.00103063	2.79322	0.00521866	0.0256226	0/+
Cerebellar_Hemisphere	C6orf211	-0.0130991	0.897607	-0.51566	0.00108908	-2.79255	0.0052295	0.0256547	0/-
Cerebellar_Hemisphere	POU6F1	0.15016	0.137935	0.609626	6.2e-05	2.7911	0.00525291	0.0257234	0/+
Cerebellar_Hemisphere	BET1	0.151877	0.133437	-0.383281	0.0192011	-2.7908	0.00525785	0.025738	0/0
Cerebellar_Hemisphere	COPS2	-0.00609132	0.952284	-0.509996	0.00126188	-2.78915	0.00528459	0.0258165	0/-
Cerebellar_Hemisphere	PPP2CB	-0.017763	0.861465	-0.518552	0.00100921	-2.78895	0.00528797	0.0258265	0/-
Cerebellar_Hemisphere	PTPRS	0.0830648	0.413699	0.564116	0.000276536	2.78394	0.00537025	0.026068	0/+
Cerebellar_Hemisphere	SCG3	-0.0833776	0.411936	-0.564054	0.000277062	-2.78191	0.00540407	0.0261671	0/-
Cerebellar_Hemisphere	CDH24	-0.0960514	0.344276	0.428588	0.00813044	2.77854	0.00546044	0.0263305	0/+
Cerebellar_Hemisphere	UPF3AP2	-0.193632	0.0548116	0.343282	0.0375149	2.77554	0.00551098	0.026477	0/0
Cerebellar_Hemisphere	FAM104B	-0.0124969	0.90229	-0.51253	0.0011818	-2.77424	0.00553303	0.0265406	0/-
Cerebellar_Hemisphere	TBK1	0.0707787	0.486323	-0.448233	0.00539887	-2.77287	0.00555639	0.0266081	0/-
Cerebellar_Hemisphere	GS1-124K5.11	-0.0190236	0.851742	0.48865	0.0021501	2.77251	0.0055626	0.0266261	0/+
Cerebellar_Hemisphere	RBAK	0.141458	0.162519	-0.38907	0.0173117	-2.77153	0.00557928	0.0266742	0/0
Cerebellar_Hemisphere	TMEM14A	0.0331009	0.744987	-0.477158	0.00282532	-2.768	0.00564023	0.0268497	0/-
Cerebellar_Hemisphere	PKD1P5	0.0637824	0.530524	-0.452866	0.00488485	-2.76679	0.0056612	0.0269099	0/-
Cerebellar_Hemisphere	RP11-231P20.2	0.183108	0.0696568	0.627411	3.24e-05	2.76563	0.0056813	0.0269674	0/+
Cerebellar_Hemisphere	SHANK3	0.00753017	0.941031	0.507196	0.00135593	2.76302	0.00572701	0.0270982	0/+
Cerebellar_Hemisphere	PSMA2	-0.0642849	0.527284	-0.548127	0.000444846	-2.76256	0.00573497	0.0271208	0/-
Cerebellar_Hemisphere	TBC1D3F	-0.00949793	0.925661	0.493673	0.00190252	2.75794	0.00581674	0.0273545	0/+
Cerebellar_Hemisphere	RP11-16E18.3	0.350205	0.000380182	-0.182562	0.27948	-2.75747	0.00582508	0.0273781	+/0
Cerebellar_Hemisphere	NOL11	0.189246	0.0606481	-0.343943	0.0371253	-2.75648	0.00584268	0.027428	0/0
Cerebellar_Hemisphere	TMEM50B	0.20568	0.0411127	-0.328097	0.0474234	-2.75266	0.00591128	0.0276221	0/0
Cerebellar_Hemisphere	DGKQ	0.0467607	0.6458	0.53415	0.000661303	2.7516	0.00593044	0.0276764	0/+
Cerebellar_Hemisphere	LINC00511	-0.154865	0.125877	0.373912	0.0226226	2.75133	0.00593546	0.0276906	0/0
Cerebellar_Hemisphere	NFIX	-0.0519772	0.60939	0.459784	0.00419622	2.75122	0.00593745	0.0276961	0/+
Cerebellar_Hemisphere	SHQ1	0.204459	0.0423566	-0.328818	0.0469094	-2.75032	0.00595362	0.027742	0/0
Cerebellar_Hemisphere	AC144652.1	-0.159987	0.113687	0.368581	0.0247854	2.74666	0.00602048	0.0279298	0/0
Cerebellar_Hemisphere	CIITA	-0.0840779	0.408007	0.43276	0.00746803	2.74371	0.00607489	0.0280828	0/+
Cerebellar_Hemisphere	KAT2B	0.0385565	0.704761	-0.46869	0.00343481	-2.74071	0.00613062	0.028239	0/-
Cerebellar_Hemisphere	ADAMTS13	-0.0465249	0.647466	0.461739	0.00401759	2.73626	0.00621411	0.028472	0/+
Cerebellar_Hemisphere	MSL3	-0.0835524	0.410954	-0.557918	0.000333445	-2.73616	0.00621607	0.0284775	0/-
Cerebellar_Hemisphere	2021-09-07	-0.245013	0.0145145	-0.661776	8.19e-06	-2.7352	0.0062342	0.0285277	0/-
Cerebellar_Hemisphere	AASDHPPT	0.0507568	0.617828	-0.457995	0.00436576	-2.73372	0.00626224	0.0286057	0/-
Cerebellar_Hemisphere	ADK	-0.0734299	0.470101	-0.550521	0.000414908	-2.7337	0.00626267	0.0286069	0/-
Cerebellar_Hemisphere	CROT	1.99e-05	0.999844	-0.497109	0.00174792	-2.73326	0.00627108	0.0286302	0/-
Cerebellar_Hemisphere	MC1R	-0.00166991	0.986912	0.495492	0.00181922	2.73078	0.00631843	0.0287613	0/+
Cerebellar_Hemisphere	RP11-1055B8.6	0.287836	0.00386516	0.686254	2.75e-06	2.72904	0.00635197	0.0288536	+/+
Cerebellar_Hemisphere	MLLT6	0.149954	0.138482	0.60158	8.21e-05	2.72849	0.00636258	0.0288828	0/+
Cerebellar_Hemisphere	TWF1	-0.152007	0.133101	-0.602759	7.88e-05	-2.72723	0.00638681	0.0289498	0/-
Cerebellar_Hemisphere	LA16c-390E6.4	-0.130473	0.198019	0.391016	0.0167126	2.72696	0.00639211	0.0289644	0/0
Cerebellar_Hemisphere	METTL22	-0.0286952	0.777985	0.474221	0.00302502	2.72688	0.00639362	0.0289685	0/+
Cerebellar_Hemisphere	TANK	0.0631358	0.534709	-0.446873	0.00555828	-2.72588	0.00641294	0.0290214	0/-
Cerebellar_Hemisphere	OSTC	0.155936	0.123247	-0.368176	0.0249566	-2.7235	0.00645941	0.0291494	0/0
Cerebellar_Hemisphere	GPR173	-0.0598653	0.556119	0.449085	0.00530094	2.7233	0.00646331	0.02916	0/+
Cerebellar_Hemisphere	GALNT1	-0.254428	0.0110427	-0.665992	6.83e-06	-2.72266	0.00647577	0.0291941	0/-
Cerebellar_Hemisphere	ZNF470	0.028724	0.777768	-0.473451	0.00307941	-2.72205	0.00648789	0.0292272	0/-
Cerebellar_Hemisphere	TMEM9B	0.0295468	0.771574	-0.472695	0.00313362	-2.72129	0.00650272	0.0292678	0/-
Cerebellar_Hemisphere	EGR2	-0.134562	0.184204	0.386167	0.0182387	2.71919	0.00654419	0.0293811	0/0
Cerebellar_Hemisphere	JPH4	-0.0507932	0.617575	0.455348	0.0046273	2.71715	0.0065846	0.029491	0/+
Cerebellar_Hemisphere	NPM2	-0.000221665	0.998263	0.494376	0.00186995	2.71611	0.00660531	0.0295474	0/+
Cerebellar_Hemisphere	ZNF610	0.0886404	0.382947	-0.423969	0.00892197	-2.7128	0.00667179	0.0297279	0/-
Cerebellar_Hemisphere	BMPR1A	0.131471	0.194582	-0.38713	0.0179268	-2.70909	0.00674673	0.0299308	0/0
Cerebellar_Hemisphere	TIMMDC1	0.0706548	0.487089	-0.437912	0.00671427	-2.7079	0.00677111	0.0299966	0/-
Cerebellar_Hemisphere	EGR1	-0.26753	0.00742707	0.259947	0.120238	2.70708	0.00678785	0.0300422	-/0
Cerebellar_Hemisphere	BRD4	0.137099	0.175996	0.590227	0.000120513	2.70604	0.00680906	0.0300991	0/+
Cerebellar_Hemisphere	SNX10	-0.136533	0.177801	-0.589419	0.000123784	-2.70272	0.00687751	0.0302837	0/-
Cerebellar_Hemisphere	SLAMF8	0.0146511	0.885554	0.503412	0.0014928	2.70187	0.00689511	0.0303311	0/+
Cerebellar_Hemisphere	SSBP3	0.14327	0.157149	0.593716	0.000107265	2.70142	0.00690446	0.0303563	0/+
Cerebellar_Hemisphere	FER1L5	0.128911	0.203491	0.584113	0.00014732	2.70105	0.00691208	0.0303767	0/+
Cerebellar_Hemisphere	TAF9B	-0.239492	0.016963	-0.654467	1.11e-05	-2.69999	0.00693421	0.0304359	0/-
Cerebellar_Hemisphere	NUPL2	0.0103242	0.919215	-0.484186	0.00239337	-2.69961	0.00694207	0.0304568	0/-
Cerebellar_Hemisphere	STXBP3	-0.0662879	0.514467	-0.540463	0.000554048	-2.69792	0.00697751	0.0305518	0/-
Cerebellar_Hemisphere	WNK2	0.0350422	0.730588	0.517055	0.00104988	2.69206	0.00710131	0.0308812	0/+
Cerebellar_Hemisphere	SPCS2	0.0318137	0.754584	-0.465988	0.00365199	-2.68956	0.00715462	0.0310226	0/-
Cerebellar_Hemisphere	MPP6	-0.0447073	0.66037	-0.523595	0.000882231	-2.68849	0.00717768	0.0310838	0/-
Cerebellar_Hemisphere	FAM98B	0.0101353	0.920688	-0.481916	0.00252608	-2.68383	0.00727847	0.0313503	0/-
Cerebellar_Hemisphere	SGCB	-0.164864	0.102949	-0.605479	7.17e-05	-2.68261	0.00730505	0.0314204	0/-
Cerebellar_Hemisphere	PPM1B	0.0207136	0.838742	-0.473231	0.00309506	-2.68047	0.00735197	0.031544	0/-
Cerebellar_Hemisphere	ABCB9	0.0427988	0.674027	0.520913	0.000947869	2.67959	0.00737126	0.0315944	0/+
Cerebellar_Hemisphere	DRD4	0.252675	0.011628	0.660122	8.78e-06	2.67957	0.00737175	0.0315957	0/+
Cerebellar_Hemisphere	KPNA3	-0.0903863	0.373609	-0.554342	0.000370841	-2.67572	0.00745693	0.0318185	0/-
Cerebellar_Hemisphere	CASKIN1	0.13643	0.178132	0.585804	0.000139413	2.67558	0.00745995	0.0318264	0/+
Cerebellar_Hemisphere	GRIK1	-0.122556	0.226858	-0.576322	0.000189199	-2.67455	0.00748291	0.0318861	0/-
Cerebellar_Hemisphere	CCDC126	0.0501899	0.621764	-0.448473	0.00537107	-2.67083	0.00756633	0.0321035	0/-
Cerebellar_Hemisphere	CASD1	-0.165881	0.100814	-0.604436	7.44e-05	-2.66913	0.00760481	0.0322039	0/-
Cerebellar_Hemisphere	OSGEPL1	0.400329	4.03e-05	-0.108172	0.523946	-2.66892	0.00760956	0.0322162	+/0
Cerebellar_Hemisphere	ACBD5	-0.0941767	0.353818	-0.555935	0.000353739	-2.6681	0.00762813	0.0322644	0/-
Cerebellar_Hemisphere	GNAI3	0.108749	0.283955	-0.399285	0.0143577	-2.66562	0.0076847	0.0324106	0/0
Cerebellar_Hemisphere	2021-09-05	-0.157642	0.119149	0.356402	0.0303751	2.66435	0.00771369	0.0324853	0/0
Cerebellar_Hemisphere	PICALM	-0.103181	0.309477	-0.561544	0.000299	-2.66339	0.00773567	0.0325419	0/-
Cerebellar_Hemisphere	NARS2	0.233451	0.0200429	-0.284362	0.0880535	-2.657	0.00788401	0.0329244	0/0
Cerebellar_Hemisphere	RAP1GAP	0.121319	0.231618	0.573119	0.000209313	2.65688	0.00788668	0.0329314	0/+
Cerebellar_Hemisphere	GPD1L	-0.0260128	0.798275	-0.505035	0.00143266	-2.65582	0.0079116	0.0329952	0/-
Cerebellar_Hemisphere	DCTN4	0.0232196	0.819546	-0.467355	0.00354066	-2.65522	0.00792563	0.0330314	0/-
Cerebellar_Hemisphere	RP11-473M20.7	-0.0435171	0.668875	0.451247	0.00505943	2.65475	0.00793677	0.0330599	0/+
Cerebellar_Hemisphere	ARPP19	-0.133271	0.188489	-0.580752	0.000164234	-2.65334	0.00796996	0.033145	0/-
Cerebellar_Hemisphere	UQCRB	-0.181848	0.0716336	-0.612465	5.6e-05	-2.65051	0.00803705	0.0333158	0/-
Cerebellar_Hemisphere	TMEM255A	0.0113519	0.911204	-0.475519	0.00293526	-2.64834	0.00808881	0.0334472	0/-
Cerebellar_Hemisphere	ARID3B	0.143928	0.155233	0.587115	0.000133551	2.64727	0.00811444	0.0335122	0/+
Cerebellar_Hemisphere	IMPA1	-0.0515768	0.612153	-0.522329	0.000912689	-2.64525	0.00816294	0.0336353	0/-
Cerebellar_Hemisphere	BCAP29	-0.0480293	0.636863	-0.519666	0.000979836	-2.64476	0.00817492	0.0336658	0/-
Cerebellar_Hemisphere	RRM2B	0.0767449	0.450238	-0.422519	0.00918371	-2.64393	0.00819505	0.0337168	0/-
Cerebellar_Hemisphere	RP11-469N6.1	-0.0279393	0.783688	0.4616	0.00403007	2.64212	0.00823889	0.0338285	0/+
Cerebellar_Hemisphere	SRP9	-0.0354554	0.727536	-0.50993	0.00126402	-2.6415	0.00825403	0.0338666	0/-
Cerebellar_Hemisphere	MRPL3	-0.0979293	0.334881	-0.554709	0.000366836	-2.64024	0.00828473	0.0339443	0/-
Cerebellar_Hemisphere	AC027601.1	0.0237168	0.81575	0.500541	0.00160461	2.63719	0.00835948	0.0341332	0/+
Cerebellar_Hemisphere	ZSWIM1	0.134835	0.183309	0.579408	0.000171474	2.63521	0.00840852	0.0342562	0/+
Cerebellar_Hemisphere	PFDN4	-0.0360857	0.722887	-0.509421	0.0012807	-2.63489	0.00841644	0.0342762	0/-
Cerebellar_Hemisphere	NKX6-3	0.280987	0.00484329	0.67193	5.27e-06	2.63315	0.00845964	0.0343849	+/+
Cerebellar_Hemisphere	AC000068.9	-0.157637	0.11916	0.350823	0.0332612	2.63238	0.00847902	0.0344333	0/0
Cerebellar_Hemisphere	KCNH2	0.241899	0.0158549	0.648027	1.45e-05	2.63115	0.00850964	0.0345096	0/+
Cerebellar_Hemisphere	ALG6	0.154923	0.125734	-0.352564	0.0323376	-2.62839	0.0085791	0.0346834	0/0
Cerebellar_Hemisphere	SLC6A8	0.0734549	0.469949	0.535703	0.00063334	2.62825	0.0085825	0.0346919	0/+
Cerebellar_Hemisphere	RAB2A	-0.116883	0.249257	-0.566206	0.000259403	-2.62815	0.00858505	0.0346982	0/-
Cerebellar_Hemisphere	SNX16	0.119253	0.239721	-0.383869	0.0190015	-2.62771	0.00859626	0.0347261	0/0
Cerebellar_Hemisphere	MOB4	-0.061341	0.546408	-0.526616	0.000813146	-2.6258	0.00864452	0.0348465	0/-
Cerebellar_Hemisphere	TIMM21	0.237586	0.0178875	-0.274282	0.100423	-2.62414	0.0086867	0.034951	0/0
Cerebellar_Hemisphere	HSDL1	0.0973507	0.337758	-0.401924	0.0136679	-2.62364	0.00869962	0.034983	0/0
Cerebellar_Hemisphere	FBXO30	0.0780494	0.442552	-0.417492	0.0101421	-2.61992	0.00879508	0.0352196	0/0
Cerebellar_Hemisphere	FAM160B2	0.072404	0.476343	0.532744	0.000687567	2.6128	0.00898049	0.0356777	0/+
Cerebellar_Hemisphere	TMEM251	0.0512941	0.614107	-0.438108	0.00668681	-2.61174	0.00900825	0.0357457	0/-
Cerebellar_Hemisphere	KNDC1	0.0632123	0.534212	0.52588	0.000829528	2.61128	0.00902027	0.0357754	0/+
Cerebellar_Hemisphere	LMBRD1	-0.0256821	0.800786	-0.497742	0.00172067	-2.60866	0.00908972	0.0359459	0/-
Cerebellar_Hemisphere	FLJ00418	0.11679	0.249635	0.563416	0.000282493	2.60809	0.00910489	0.035983	0/+
Cerebellar_Hemisphere	C9orf47	-0.10262	0.312129	0.394571	0.0156634	2.60652	0.00914667	0.0360853	0/0
Cerebellar_Hemisphere	ADRA2C	-0.0499127	0.623693	0.438219	0.00667145	2.60549	0.0091744	0.0361527	0/+
Cerebellar_Hemisphere	UGP2	-0.105039	0.3008	-0.554021	0.000374374	-2.59927	0.00934233	0.036562	0/-
Cerebellar_Hemisphere	IER3IP1	0.0199595	0.844538	-0.460932	0.00409051	-2.59786	0.00938066	0.0366551	0/-
Cerebellar_Hemisphere	ATRNL1	-0.181445	0.0722755	-0.605089	7.27e-05	-2.59387	0.00949011	0.0369205	0/-
Cerebellar_Hemisphere	GYG1	-0.112641	0.266969	-0.558521	0.00032748	-2.59337	0.00950413	0.0369542	0/-
Cerebellar_Hemisphere	TXNDC9	-0.160246	0.113095	-0.590977	0.000117548	-2.5932	0.00950876	0.0369654	0/-
Cerebellar_Hemisphere	CRBN	-0.0928692	0.36057	-0.54451	0.00049373	-2.5926	0.00952538	0.0370058	0/-
Cerebellar_Hemisphere	FANCF	-0.0176207	0.862564	-0.489124	0.0021256	-2.59199	0.00954221	0.0370463	0/-
Cerebellar_Hemisphere	FAM220A	-0.00610637	0.952166	-0.480082	0.002638	-2.59048	0.0095842	0.0371473	0/-
Cerebellar_Hemisphere	INTS7	0.159806	0.114101	-0.341332	0.0386839	-2.58949	0.00961168	0.037213	0/0
Cerebellar_Hemisphere	LINC00304	0.0838524	0.40927	0.537617	0.000600317	2.5893	0.00961713	0.0372259	0/+
Cerebellar_Hemisphere	ZMIZ2	-0.0358624	0.724533	0.446655	0.00558431	2.58751	0.00966724	0.0373461	0/+
Cerebellar_Hemisphere	ABCA2	-0.106053	0.296133	0.3884	0.0175222	2.58739	0.00967057	0.0373542	0/0
Cerebellar_Hemisphere	POLRMTP1	-0.209972	0.0369804	0.29426	0.0770852	2.58739	0.0096707	0.0373545	0/0
Cerebellar_Hemisphere	RRAGC	0.135031	0.182666	-0.363088	0.0271911	-2.58705	0.00968019	0.0373775	0/0
Cerebellar_Hemisphere	THAP1	0.128048	0.206557	-0.369013	0.024604	-2.58573	0.00971733	0.0374665	0/0
Cerebellar_Hemisphere	RP3-508I15.9	0.0197006	0.84653	0.489706	0.00209581	2.5854	0.00972649	0.0374884	0/+
Cerebellar_Hemisphere	PPP2R2B	-0.0976401	0.336317	-0.546593	0.000465022	-2.58333	0.00978503	0.0376285	0/-
Cerebellar_Hemisphere	ZDHHC13	0.0790597	0.43665	-0.410346	0.0116501	-2.58181	0.00982845	0.0377322	0/0
Cerebellar_Hemisphere	TP53TG5	-0.295142	0.00302003	0.20796	0.216788	2.58168	0.00983198	0.0377407	-/0
Cerebellar_Hemisphere	PPP1R8	0.0320138	0.753089	-0.448651	0.00535064	-2.58071	0.00985962	0.0378069	0/-
Cerebellar_Hemisphere	YIPF1	0.0656055	0.518816	-0.421328	0.00940333	-2.58057	0.00986374	0.0378166	0/-
Cerebellar_Hemisphere	FREM2	-0.0787518	0.438444	-0.531787	0.00070595	-2.57412	0.0100495	0.0382586	0/-
Cerebellar_Hemisphere	CAP1	-0.203714	0.0431304	-0.616927	4.77e-05	-2.57265	0.0100924	0.0383608	0/-
Cerebellar_Hemisphere	FLNA	0.0216252	0.831748	0.489229	0.00212018	2.57261	0.0100934	0.0383631	0/+
Cerebellar_Hemisphere	ATN1	0.0856539	0.399244	0.536339	0.000622182	2.57121	0.0101343	0.0384597	0/+
Cerebellar_Hemisphere	YOD1	0.13627	0.178647	-0.359194	0.0290104	-2.57093	0.0101425	0.0384789	0/0
Cerebellar_Hemisphere	MYO1C	0.0685832	0.499979	0.523914	0.000874698	2.57066	0.0101504	0.0384977	0/+
Cerebellar_Hemisphere	WDR48	0.160375	0.112802	-0.337355	0.04116	-2.5699	0.0101728	0.0385506	0/0
Cerebellar_Hemisphere	IDUA	-0.0190535	0.851512	0.457151	0.00444769	2.56931	0.01019	0.0385911	0/+
Cerebellar_Hemisphere	APC2	0.0416185	0.682527	0.503652	0.00148375	2.56824	0.0102216	0.0386657	0/+
Cerebellar_Hemisphere	APPL2	-0.0154793	0.879132	-0.483774	0.002417	-2.56761	0.0102402	0.0387097	0/-
Cerebellar_Hemisphere	KBTBD6	-0.0302751	0.766103	-0.494824	0.00184942	-2.56623	0.010281	0.0388058	0/-
Cerebellar_Hemisphere	FAM98A	-0.027829	0.784522	-0.492914	0.00193822	-2.56584	0.0102926	0.0388329	0/-
Cerebellar_Hemisphere	SBF1	-0.120421	0.235116	0.372147	0.0233205	2.56511	0.0103142	0.0388841	0/0
Cerebellar_Hemisphere	MAFK	0.0182774	0.857496	0.485344	0.0023281	2.56386	0.0103515	0.0389714	0/+
Cerebellar_Hemisphere	IBTK	-0.130437	0.198144	-0.566827	0.000254501	-2.56376	0.0103545	0.0389785	0/-
Cerebellar_Hemisphere	NLGN2	0.0638218	0.53027	0.519413	0.000986445	2.56364	0.0103582	0.038987	0/+
Cerebellar_Hemisphere	GTPBP8	-0.10809	0.2869	-0.551135	0.000407529	-2.56298	0.0103777	0.039033	0/-
Cerebellar_Hemisphere	URI1	-0.173618	0.0856835	-0.59585	9.98e-05	-2.56197	0.0104081	0.0391042	0/-
[truncated: 3,838 more rows]
