# Supplementary material for: Molecular differences in brain regional vulnerability to aging between males and females
Source: Front Aging Neurosci. 2023 May 22;15:1153251. doi: 10.3389/fnagi.2023.1153251 (PMC10239962; doi:10.3389/fnagi.2023.1153251)
Supplement: Supplementary file 8 [file Table_8.XLSX]

## Sheet: Legend
Column Legend of Table S8 - Table S20
Male.Module	Module name in the male network
Male.rank	Rank of module by enrichment of aging correlated genes and differentially expressed genes between aged and young males
Male.Hub	Hub genes in the male network module
Male.ACG.Enrich.adjP	Adjusted p-value of module enriching for age-correlated genes in males
Male.DEG.Enrich.adjP	Adjusted p-value of module enriching for DEGs between aged and young in males
Female.Module	Module name in the female network
Female.rank	Rank of module by enrichment of aging correlated genes and differentially expressed genes between aged and young females
Female.Hub	Hub genes in the female network module
Female.ACG.Enrich.adjP	Adjusted p-value of module enriching for age-correlated genes in females
Female.DEG.Enrich.adjP	Adjusted p-value of module enriching for DEGs between aged and young in females
Set.Overlap	Percentage of overlap genes between male and female network modules
Set.Overlap.Adj.P	Adjusted p-value of the overlapping between male and female network modules
Overlap.Hub	Overlapping hub genes between male and female network modules
Male.Specific.Hub	Hub genes in only the male module
Female.Specific.Hub	Hub genes in only the female module

## Sheet: Table S8
Table S8. Modules conserved in or specific to male and female in the AMY region.
Male.Module	Male.rank	Male.Hub	Male.ACG.Enrich.adjP	Male.DEG.Enrich.adjP	Female.Module	Female.rank	Female.Hub	Female.ACG.Enrich.adjP	Female.DEG.Enrich.adjP	Set.Overlap	Set.Overlap.Adj.P	Overlap.Hub	Male.Specific.Hub	Female.Specific.Hub
AMY-Male-M3	1	NAPB(69),SCAMP5(69),NSF(59),AP2S1(56),MRPL28(53),RNF187(50),DNM1(46),AAK1(41),SNAP91(41),SULT4A1(39),SNAP25(39),KIAA0513(38),PRKACB(38),AGAP2(37),RTN1(36),SCN2A(36),CALM3(35),PACSIN1(35),ATP6V1C1(34),PFN2(34),SYT1(34),INA(33),STXBP1(33),GABRB2(31),GABRA1(30),PCMT1(30),YWHAG(30),CLSTN3(29),COPS4(29),ATP8A2(29),TMEM130(29),AASDHPPT(29),SLC32A1(29),CDK5R2(28),PRKCE(28),NMNAT2(28),AP2M1(28),SLC4A3(28…	2.78907e-289	0	AMY-Female-M3	3	TMEM130(59),JPH3(48),SYNJ1(46),MYT1L(44),DICER1(42),SYNPO(42),KIAA0513(41),SF3B1(41),NAPB(40),RTN1(39),NSF(38),SNAP91(38),GABRB3(36),DNM1(34),RBFOX1(34),SVOP(33),RPL32(33),SPTBN2(33),SLC12A5(32),FBXL15(32),SCAMP5(31),ARHGEF9(30),RAB3C(30),CSRNP3(30),MTMR9LP(30),RPL19(29),PRKCE(29),FBXL19(29),DLGAP3(29),PAK3(29),BEX2(29),ARL8B(29),NKIRAS1(29),SULT4A1(28),AAK1(28),HOOK1(28),THY1(28),TANC1(28),CAB39…	3.28261e-183	1.49132e-204	0.550686	0	NAPB,SCAMP5,NSF,DNM1,AAK1,SNAP91,SULT4A1,SNAP25,KIAA0513,AGAP2,RTN1,SCN2A,PACSIN1,ATP6V1C1,PFN2,SYT1,INA,GABRB2,GABRA1,PCMT1,YWHAG,TMEM130,PRKCE,SLC4A3,TMEM59L,GAD2,SCN3B,SLC8A2,ACP1,ATP6V1D,PPP3CB,FBXL16,FAXC,SPTBN2,ELOVL4,GRIN1,MDH1,UCHL1,NPTN,SRPK2,CAP2,CAMTA2,SVOP,AGAP3,ARHGEF9,L1CAM,NKIRAS1,CHRM1,FBRSL1,WDR47,RAB3A,JPH3,ARL8B,CDK5,ATP6V1A,DLG4,PAK3,CAMKV,PTPN5,RBFOX1,GLT1D1,LINC00087,NDFIP1,…	AP2S1,MRPL28,RNF187,PRKACB,CALM3,STXBP1,CLSTN3,COPS4,ATP8A2,AASDHPPT,SLC32A1,CDK5R2,NMNAT2,AP2M1,MTPN,CLTB,PRKAR1B,CEP170B,RNF208,GNG3,PALM,MYT1,YWHAH,COPS7A,AGO4,GAD1,PLD3,SYN2,BTBD2,PBRM1,PPM1E,UQCRC2,NECAP1,PAK1,BABAM1,GAP43,MT-ND4,ENC1,OLA1,ATP6V0D1,ACOT8,NIPBL,PJA2,FCHO2,LATS1,MLLT11,PDZD4,ARID2,STX1B,YPEL5,SYP,KCNC1,OTUB1,JAZF1,STMN3,NBEA,ROBO2,BAI2,MATR3,PKN2,RAPGEFL1,USP24,ECHDC2,GABRA5,D…	SYNJ1,MYT1L,DICER1,SYNPO,SF3B1,GABRB3,RPL32,SLC12A5,FBXL15,RAB3C,CSRNP3,MTMR9LP,RPL19,DLGAP3,BEX2,HOOK1,THY1,TANC1,CAB39,LRP3,PRPF4B,RAB18,FBXL17,PNMA2,SERF2,MEG3,RPS15,CISD1,KCNAB2,CLIC4,ITGB1,B4GALNT4,FRMPD4,KCNB1,CNKSR2,PWAR6,SHANK1,ATP6V1E1,KIF3A,KIAA2022,SYNGR3,CMAS,GDAP1,PQLC1,POLR2J,SPRYD7,GNAQ,UBE2N,CADPS,CAMKK1,ADRBK1,PWWP2B,TRIM37,C14orf166,RPL27,RPL13A,MAP3K10,ATP2B3,MAP7D2,NSG2,BAG4,N…
AMY-Male-M3	1	NAPB(69),SCAMP5(69),NSF(59),AP2S1(56),MRPL28(53),RNF187(50),DNM1(46),AAK1(41),SNAP91(41),SULT4A1(39),SNAP25(39),KIAA0513(38),PRKACB(38),AGAP2(37),RTN1(36),SCN2A(36),CALM3(35),PACSIN1(35),ATP6V1C1(34),PFN2(34),SYT1(34),INA(33),STXBP1(33),GABRB2(31),GABRA1(30),PCMT1(30),YWHAG(30),CLSTN3(29),COPS4(29),ATP8A2(29),TMEM130(29),AASDHPPT(29),SLC32A1(29),CDK5R2(28),PRKCE(28),NMNAT2(28),AP2M1(28),SLC4A3(28…	2.78907e-289	0	AMY-Female-M73	1	TMEM130(59),JPH3(48),SYNJ1(46),MYT1L(44),SYNPO(42),KIAA0513(41),NAPB(40),RTN1(39),NSF(38),SNAP91(38),GABRB3(36),DNM1(34),RBFOX1(34),SVOP(33),SPTBN2(33),SLC12A5(32),FBXL15(32),SCAMP5(31),ARHGEF9(30),RAB3C(30),CSRNP3(30),MTMR9LP(30),PRKCE(29),FBXL19(29),DLGAP3(29),PAK3(29),BEX2(29),ARL8B(29),NKIRAS1(29),SULT4A1(28),AAK1(28),HOOK1(28),THY1(28),CAB39(28),PPP3CB(27),LRP3(27),RAB18(27),PACSIN1(26),FBXL…	1.36586e-249	6.51676e-258	0.576626	0	NAPB,SCAMP5,NSF,DNM1,AAK1,SNAP91,SULT4A1,SNAP25,KIAA0513,AGAP2,RTN1,SCN2A,PACSIN1,ATP6V1C1,PFN2,SYT1,INA,GABRB2,GABRA1,PCMT1,YWHAG,TMEM130,PRKCE,SLC4A3,TMEM59L,GAD2,SCN3B,SLC8A2,ACP1,ATP6V1D,PPP3CB,FBXL16,FAXC,SPTBN2,ELOVL4,GRIN1,MDH1,UCHL1,NPTN,SRPK2,CAP2,CAMTA2,SVOP,AGAP3,ARHGEF9,L1CAM,NKIRAS1,CHRM1,FBRSL1,WDR47,RAB3A,JPH3,ARL8B,CDK5,ATP6V1A,DLG4,PAK3,CAMKV,PTPN5,RBFOX1,GLT1D1,LINC00087,NDFIP1,…	AP2S1,MRPL28,RNF187,PRKACB,CALM3,STXBP1,CLSTN3,COPS4,ATP8A2,AASDHPPT,SLC32A1,CDK5R2,NMNAT2,AP2M1,MTPN,CLTB,PRKAR1B,CEP170B,RNF208,GNG3,PALM,MYT1,YWHAH,COPS7A,AGO4,GAD1,PLD3,SYN2,BTBD2,PBRM1,PPM1E,UQCRC2,NECAP1,PAK1,BABAM1,GAP43,MT-ND4,ENC1,OLA1,ATP6V0D1,ACOT8,NIPBL,PJA2,FCHO2,LATS1,MLLT11,PDZD4,ARID2,STX1B,YPEL5,SYP,KCNC1,OTUB1,JAZF1,STMN3,NBEA,ROBO2,BAI2,MATR3,PKN2,RAPGEFL1,USP24,ECHDC2,GABRA5,D…	SYNJ1,MYT1L,SYNPO,GABRB3,SLC12A5,FBXL15,RAB3C,CSRNP3,MTMR9LP,DLGAP3,BEX2,HOOK1,THY1,CAB39,LRP3,RAB18,FBXL17,PNMA2,MEG3,CISD1,KCNAB2,B4GALNT4,FRMPD4,KCNB1,CNKSR2,PWAR6,SHANK1,ATP6V1E1,KIF3A,KIAA2022,SYNGR3,CMAS,GDAP1,PQLC1,SPRYD7,GNAQ,UBE2N,CADPS,CAMKK1,ADRBK1,PWWP2B,TRIM37,MAP3K10,ATP2B3,MAP7D2,NSG2,BAG4,AP4S1,STK25,UBE3A,WDR13,ZNF771,RIMBP2,DLGAP1,CHRNB2,PGM2L1,FADS6,STOML1,PPP1R37,ABCC5,MAPK8IP…
AMY-Male-M19	2	NAPB(67),SNAP91(40),SNAP25(39),ATP6V1C1(34),INA(29),PPP3CB(26),FAXC(26),YWHAG(26),YWHAH(25),NMNAT2(25),SYN2(24),PAK1(23),ENC1(22),ARHGEF9(22),WDR47(21),NBEA(20),IDS(19),FAM49A(19),PAK3(18),RAB27B(18),TRAPPC6B(18),RBFOX1(17),ATP6V1A(17),MFSD4(17),CDK14(17),KCNK2(17),SYT13(17),MAPK1(16),TBC1D9(16),SCN8A(16),CALM1(15),HPCAL4(15),MAPK9(15),CAMK4(15),VPS35(15),ST6GALNAC5(15)	6.36805e-108	6.40346e-143	NA	NA	NA	NA	NA	NA	NA	NA	NAPB,SNAP91,SNAP25,ATP6V1C1,INA,PPP3CB,FAXC,YWHAG,YWHAH,NMNAT2,SYN2,PAK1,ENC1,ARHGEF9,WDR47,NBEA,IDS,FAM49A,PAK3,RAB27B,TRAPPC6B,RBFOX1,ATP6V1A,MFSD4,CDK14,KCNK2,SYT13,MAPK1,TBC1D9,SCN8A,CALM1,HPCAL4,MAPK9,CAMK4,VPS35,ST6GALNAC5	NA
AMY-Male-M151	3	NAPB(67),SNAP91(40),SNAP25(39),ATP6V1C1(34),INA(29),PPP3CB(26),FAXC(26),YWHAG(26),YWHAH(25),NMNAT2(25),SYN2(24),PAK1(23),ARHGEF9(22),ENC1(21),WDR47(21),NBEA(20),PAK3(18),TRAPPC6B(18),RBFOX1(17),ATP6V1A(17),MFSD4(17),SYT13(17),TBC1D9(16),SCN8A(16),MAPK9(15),VPS35(15),ST6GALNAC5(15)	1.55232e-108	1.04305e-141	NA	NA	NA	NA	NA	NA	NA	NA	NAPB,SNAP91,SNAP25,ATP6V1C1,INA,PPP3CB,FAXC,YWHAG,YWHAH,NMNAT2,SYN2,PAK1,ARHGEF9,ENC1,WDR47,NBEA,PAK3,TRAPPC6B,RBFOX1,ATP6V1A,MFSD4,SYT13,TBC1D9,SCN8A,MAPK9,VPS35,ST6GALNAC5	NA
AMY-Male-M10	4	LENG8(92),PLA2G4B(64),SEC31B(61),ZSWIM8(59),TAZ(58),SZT2(58),ZC3H11A(58),POGZ(50),MEG3(45),CCNL2(43),DDX17(40),LINC00342(39),U2SURP(39),OSBPL7(38),STARD9(37),PKD1(37),AP000347.4(36),SNRNP70(35),CLK2(34),MSANTD2(34),NKTR(30),SRRM2(30),MDM4(29),DOPEY1(28),TXLNG2P(28),ANO8(28),SELO(28),EP400(27),KAT2A(27),GSDMB(27),SIN3B(27),FGF17(26),CLUH(26),KDM5D(25),AP000347.2(24),TYK2(24),FAM153B(24),SCNN1D(24)…	7.41064e-125	1.65461e-71	AMY-Female-M7	147	LENG8(54),PSMB7(38),AP2S1(36),ECI1(36),CEP164(35),NKTR(32),ATP5D(31),BABAM1(31),MRPL14(31),COX14(30),NDUFB7(30),AMY2B(30),NDUFA13(29),DCTN3(29),UQCRH(29),TCEB2(29),NDUFS8(29),DDX17(28),PARK7(28),AP000347.2(28),LCMT1(28),NDUFAB1(28),WSB1(28),C19orf70(27),NDUFA8(27),PSMB6(27),LINC00342(27),ATP5H(26),NDUFA2(26),NUBP2(26),RP11-159D12.2(26),TUBGCP6(26),MRPL12(25),NDUFB11(25),CCDC124(25),COA3(25),C11or…	0.016118	0.29354	0.304479	5.72688e-98	LENG8,PLA2G4B,SEC31B,ZSWIM8,TAZ,POGZ,CCNL2,DDX17,LINC00342,U2SURP,SNRNP70,NKTR,SRRM2,AP000347.2,RCOR3,WSB1,RP4-635E18.8,ZNF276,ARHGEF1,MYO19,AMY2B,RP11-159D12.2,JTB,TUBGCP6	SZT2,ZC3H11A,MEG3,OSBPL7,STARD9,PKD1,AP000347.4,CLK2,MSANTD2,MDM4,DOPEY1,TXLNG2P,ANO8,SELO,EP400,KAT2A,GSDMB,SIN3B,FGF17,CLUH,KDM5D,TYK2,FAM153B,SCNN1D,PAN3,NR2C1,RFNG,ZFC3H1,CTC-524C5.2,PAN2,CCDC84,PIDD,LAT,FAM193B,XRN1,RP11-274B21.2,CCDC14,USP32P3,ANAPC2,ATXN2L,ANKRD13B,CRAMP1L,UBR4,BRAT1,UBN2,NLGN2,CYP2D7P1,RP5-1057J7.6,NCKAP5L,NEURL4,CEACAM19,KDM5C,CLNS1A,PTDSS2,RRBP1,RP5-1180C10.2,AFG3L1P,NP…	PSMB7,AP2S1,ECI1,CEP164,ATP5D,BABAM1,MRPL14,COX14,NDUFB7,NDUFA13,DCTN3,UQCRH,TCEB2,NDUFS8,PARK7,LCMT1,NDUFAB1,C19orf70,NDUFA8,PSMB6,ATP5H,NDUFA2,NUBP2,MRPL12,NDUFB11,CCDC124,COA3,C11orf48,GADD45GIP1,NOSIP,RARRES2,AURKAIP1,RBM5,ZNF767,ATP5E,ANAPC11,MRPS24,MRPL27,SLC25A35,AC007193.9,FAM13A-AS1,C11orf30,MKKS,RP11-73M7.6,ATP5J2,COX7C,RP11-244H3.1,MZT2B,NDUFS6,ASPSCR1,CTB-31O20.4,LAMTOR4,SUMO1,NUP160,…
AMY-Male-M8	5	MOG(51),SLC44A1(44),MYRF(41),PLEKHH1(41),PLD1(39),PLP1(36),CTD-3195I5.1(29),MBTD1(29),PDE1C(27),KIF7(27),FOLH1(26),FA2H(26),CLDND1(26),EDIL3(26),CNTN2(25),PRRG1(25),SLC45A3(25),CNP(24),MON2(24),ERMN(23),C21orf91(23),ABCA2(22),CARNS1(22),RICTOR(22),CD22(21),FRMD4B(21),CDK18(21),OLIG1(21),LANCL1(21),ERBB3(20),KCNH8(20),JAM3(19),FAM107B(19),FRYL(19),ATP8A1(19),SNX22(19),ZNF536(19),DIP2B(18),CLASP2(1…	1.44006e-104	4.05985e-90	AMY-Female-M322	10	CNTN2(36),SH3TC2(34),PLEKHH1(32),CNP(31),PLP1(28),FRYL(28),PLEKHG3(28),MOG(28),SLC44A1(27),HHIP(26),MAG(25),MYRF(22),PDE1C(20),TJAP1(20),DAPK2(20),ST18(19),ERBB3(18),CARNS1(18),RAPGEF5(18),CLDN11(17),PHLDB1(17),PDE8A(17),COL4A5(15),CMTM5(15),NEK3(15),HPN(15),CTD-3195I5.1(15),KIAA1755(15)	1.92733e-46	8.55511e-30	0.424209	2.87537e-302	MOG,SLC44A1,MYRF,PLEKHH1,PLP1,CTD-3195I5.1,PDE1C,CNTN2,CNP,CARNS1,ERBB3,FRYL,ST18,PLEKHG3,RAPGEF5	PLD1,MBTD1,KIF7,FOLH1,FA2H,CLDND1,EDIL3,PRRG1,SLC45A3,MON2,ERMN,C21orf91,ABCA2,RICTOR,CD22,FRMD4B,CDK18,OLIG1,LANCL1,KCNH8,JAM3,FAM107B,ATP8A1,SNX22,ZNF536,DIP2B,CLASP2,USP54,GNAI1,CYP27A1,UGT8,DBNDD2,TMC6,ICOSLG,NXPE3,CDC42EP1,CEP44,ANKS1B,LAMP2,SAPCD2,ELOVL1,PPP1R14A,RBP7,TBC1D12,ANKS6,TTLL7,SEPN1,TRMT13,PIP4K2A,GPR62,LIPA,LPGAT1,ITGA2,RNASE1	SH3TC2,HHIP,MAG,TJAP1,DAPK2,CLDN11,PHLDB1,PDE8A,COL4A5,CMTM5,NEK3,HPN,KIAA1755
AMY-Male-M8	5	MOG(51),SLC44A1(44),MYRF(41),PLEKHH1(41),PLD1(39),PLP1(36),CTD-3195I5.1(29),MBTD1(29),PDE1C(27),KIF7(27),FOLH1(26),FA2H(26),CLDND1(26),EDIL3(26),CNTN2(25),PRRG1(25),SLC45A3(25),CNP(24),MON2(24),ERMN(23),C21orf91(23),ABCA2(22),CARNS1(22),RICTOR(22),CD22(21),FRMD4B(21),CDK18(21),OLIG1(21),LANCL1(21),ERBB3(20),KCNH8(20),JAM3(19),FAM107B(19),FRYL(19),ATP8A1(19),SNX22(19),ZNF536(19),DIP2B(18),CLASP2(1…	1.44006e-104	4.05985e-90	AMY-Female-M88	6	CNTN2(36),SH3TC2(34),PLEKHH1(32),CNP(31),SOS2(30),DYNC1LI2(28),PLP1(28),FRYL(28),PLEKHG3(28),MOG(28),SLC44A1(27),HHIP(26),MAG(25),ZEB2(25),BCAS1(24),CDK19(23),GAB2(23),MYRF(22),MCM7(22),PDGFRA(22),LHFPL3(21),PDE1C(20),PTP4A2(20),TJAP1(20),DAPK2(20),ST18(19),C7orf41(18),ANKRD40(18),ERBB3(18),CARNS1(18),KIF13A(18),CSDE1(18),NAP1L1(18),RAPGEF5(18),PCDH15(18),CLDN11(17),FBXW4(17),CENPB(17),PHLDB1(17)…	1.66388e-50	2.30748e-39	0.396723	1.18515e-248	MOG,SLC44A1,MYRF,PLEKHH1,PLD1,PLP1,CTD-3195I5.1,PDE1C,CNTN2,CNP,CARNS1,ERBB3,FRYL,ST18,NXPE3,PLEKHG3,RAPGEF5	MBTD1,KIF7,FOLH1,FA2H,CLDND1,EDIL3,PRRG1,SLC45A3,MON2,ERMN,C21orf91,ABCA2,RICTOR,CD22,FRMD4B,CDK18,OLIG1,LANCL1,KCNH8,JAM3,FAM107B,ATP8A1,SNX22,ZNF536,DIP2B,CLASP2,USP54,GNAI1,CYP27A1,UGT8,DBNDD2,TMC6,ICOSLG,CDC42EP1,CEP44,ANKS1B,LAMP2,SAPCD2,ELOVL1,PPP1R14A,RBP7,TBC1D12,ANKS6,TTLL7,SEPN1,TRMT13,PIP4K2A,GPR62,LIPA,LPGAT1,ITGA2,RNASE1	SH3TC2,SOS2,DYNC1LI2,HHIP,MAG,ZEB2,BCAS1,CDK19,GAB2,MCM7,PDGFRA,LHFPL3,PTP4A2,TJAP1,DAPK2,C7orf41,ANKRD40,KIF13A,CSDE1,NAP1L1,PCDH15,CLDN11,FBXW4,CENPB,PHLDB1,RAP1A,PDE8A,SNX6,CCND1,MAP4K4,CTNNA3,PAIP2B,SESTD1,COL4A5,POGK,CMTM5,NEK3,HPN,KIAA1755,TBCEL
AMY-Male-M8	5	MOG(51),SLC44A1(44),MYRF(41),PLEKHH1(41),PLD1(39),PLP1(36),CTD-3195I5.1(29),MBTD1(29),PDE1C(27),KIF7(27),FOLH1(26),FA2H(26),CLDND1(26),EDIL3(26),CNTN2(25),PRRG1(25),SLC45A3(25),CNP(24),MON2(24),ERMN(23),C21orf91(23),ABCA2(22),CARNS1(22),RICTOR(22),CD22(21),FRMD4B(21),CDK18(21),OLIG1(21),LANCL1(21),ERBB3(20),KCNH8(20),JAM3(19),FAM107B(19),FRYL(19),ATP8A1(19),SNX22(19),ZNF536(19),DIP2B(18),CLASP2(1…	1.44006e-104	4.05985e-90	AMY-Female-M5	24	STAG2(37),CNTN2(36),SNX13(35),SH3TC2(34),PLEKHH1(32),CNP(31),SOS2(30),MED13(29),ZNF24(29),DYNC1LI2(28),PLP1(28),FRYL(28),PLEKHG3(28),MOG(28),WDFY3(28),SLC44A1(27),RDX(27),TNPO1(27),HHIP(26),MAG(25),ZEB2(25),BCAS1(24),HINT3(24),CDK19(23),GAB2(23),TRAM1(23),MYRF(22),MCM7(22),PDGFRA(22),PHF10(21),ZNF148(21),LHFPL3(21),PDE1C(20),PTP4A2(20),GAB1(20),GABPA(20),TJAP1(20),STAG1(20),DAPK2(20),USP38(20),MA…	6.28909e-18	5.69908e-22	0.342052	2.86344e-189	MOG,SLC44A1,MYRF,PLEKHH1,PLD1,PLP1,CTD-3195I5.1,PDE1C,CNTN2,CNP,CARNS1,ERBB3,FRYL,ST18,NXPE3,PLEKHG3,RAPGEF5	MBTD1,KIF7,FOLH1,FA2H,CLDND1,EDIL3,PRRG1,SLC45A3,MON2,ERMN,C21orf91,ABCA2,RICTOR,CD22,FRMD4B,CDK18,OLIG1,LANCL1,KCNH8,JAM3,FAM107B,ATP8A1,SNX22,ZNF536,DIP2B,CLASP2,USP54,GNAI1,CYP27A1,UGT8,DBNDD2,TMC6,ICOSLG,CDC42EP1,CEP44,ANKS1B,LAMP2,SAPCD2,ELOVL1,PPP1R14A,RBP7,TBC1D12,ANKS6,TTLL7,SEPN1,TRMT13,PIP4K2A,GPR62,LIPA,LPGAT1,ITGA2,RNASE1	STAG2,SNX13,SH3TC2,SOS2,MED13,ZNF24,DYNC1LI2,WDFY3,RDX,TNPO1,HHIP,MAG,ZEB2,BCAS1,HINT3,CDK19,GAB2,TRAM1,MCM7,PDGFRA,PHF10,ZNF148,LHFPL3,PTP4A2,GAB1,GABPA,TJAP1,STAG1,DAPK2,USP38,MAP4K4,LRRC58,ZNF621,C7orf41,ANKRD40,USP34,KIF13A,CSDE1,NAP1L1,MTDH,PTPN11,CHD9,PPP1R15B,PCDH15,CLDN11,FBXW4,CENPB,PHLDB1,SMAD5,RAP1A,PDE8A,SP3,QKI,RBMXL1,SNX6,CCND1,TM9SF3,AGPS,POGK,ANKIB1,TAOK1,PTAR1,USP1,EXOC5,TMCC3,TR…
AMY-Male-M6	6	STAG2(54),QKI(43),URI1(35),SNX6(33),CENPB(32),SEPT7(32),ACBD5(31),GMFB(31),ZNF24(30),PTAR1(29),PAPOLA(29),DYNC1LI2(27),ZMYND11(27),IL6ST(26),SMARCC1(26),DPY19L4(26),HMGB1(26),MITF(25),ZEB2(25),ZNF644(24),TWF1(24),IMPACT(24),WNK1(23),PRRC1(23),PCGF5(23),SPAG16(23),GABPA(22),NFE2L2(22),TMED7(22),RAP1B(22),KIF1C(21),PTP4A2(21),SOS2(21),ZFP91(21),MAP4K4(20),FBXW4(20),PTPN11(20),TCEA1(20),RDX(20),C4or…	2.57832e-60	1.36846e-93	AMY-Female-M5	24	STAG2(37),CNTN2(36),SNX13(35),SH3TC2(34),PLEKHH1(32),CNP(31),SOS2(30),MED13(29),ZNF24(29),DYNC1LI2(28),PLP1(28),FRYL(28),PLEKHG3(28),MOG(28),WDFY3(28),SLC44A1(27),RDX(27),TNPO1(27),HHIP(26),MAG(25),ZEB2(25),BCAS1(24),HINT3(24),CDK19(23),GAB2(23),TRAM1(23),MYRF(22),MCM7(22),PDGFRA(22),PHF10(21),ZNF148(21),LHFPL3(21),PDE1C(20),PTP4A2(20),GAB1(20),GABPA(20),TJAP1(20),STAG1(20),DAPK2(20),USP38(20),MA…	6.28909e-18	5.69908e-22	0.356944	2.07997e-202	STAG2,QKI,SNX6,CENPB,ZNF24,PTAR1,DYNC1LI2,ZEB2,TWF1,GABPA,PTP4A2,SOS2,MAP4K4,FBXW4,PTPN11,RDX,C7orf41,HINT3,SMAD5,TROVE2,ANKRD40,USP1,SP3,BCAS1,MCM7,USP34,KIF13A	URI1,SEPT7,ACBD5,GMFB,PAPOLA,ZMYND11,IL6ST,SMARCC1,DPY19L4,HMGB1,MITF,ZNF644,IMPACT,WNK1,PRRC1,PCGF5,SPAG16,NFE2L2,TMED7,RAP1B,KIF1C,ZFP91,TCEA1,C4orf3,SYNCRIP,TRIM41,RASSF2,BAZ1B,ARHGAP5,WAC,PLCL1,SMC3,MRPS14,ZHX1,TMED10,CRELD1,OSBPL8,HIPK2,NEK7,FMR1,FBXW11,GALNT1,KIAA1598,DOCK1,ANXA4,BNIP2,CLIP2,RNF141,RWDD1,FAM63B,ATP5S,MAGT1,C5orf24,CIRBP,MOBP,ANP32B,KTN1,KIAA2026,SMIM15,SKA2,NUCKS1,SECISBP2L…	CNTN2,SNX13,SH3TC2,PLEKHH1,CNP,MED13,PLP1,FRYL,PLEKHG3,MOG,WDFY3,SLC44A1,TNPO1,HHIP,MAG,CDK19,GAB2,TRAM1,MYRF,PDGFRA,PHF10,ZNF148,LHFPL3,PDE1C,GAB1,TJAP1,STAG1,DAPK2,USP38,ST18,LRRC58,ZNF621,ERBB3,CARNS1,CSDE1,NAP1L1,RAPGEF5,MTDH,CHD9,PPP1R15B,PCDH15,CLDN11,PHLDB1,RAP1A,PDE8A,RBMXL1,CCND1,TM9SF3,NXPE3,AGPS,POGK,ANKIB1,TAOK1,EXOC5,TMCC3,PLOD2,UEVLD,CTNNA3,PAIP2B,PLD1,SESTD1,COL4A5,PHF3,CMTM5,NEK3,…
AMY-Male-M7	7	PRKCH(50),ESAM(48),NOTCH3(37),ERG(34),HDAC7(31),STARD8(31),MYO1C(28),ELOVL7(28),ACVRL1(27),GJC1(27),ABCB1(26),FGR(26),ITIH5(26),TGFBR2(26),MECOM(25),P2RY14(23),ECE1(23),PEAR1(22),DOCK6(21),LRRC32(20),PTPRB(19),TINAGL1(19),GPR116(18),LAMA5(18),CDH5(18),ARAP3(18),PAPSS2(17),KANK3(17),MMRN2(17),MYO1B(17),CYYR1(17),ETS1(17),SLC52A3(17),ITGA1(16),GPR4(16),EMCN(16),EHD2(16),SMTN(16),TBX2(16),KIRREL(15)…	3.10186e-75	1.98153e-55	NA	NA	NA	NA	NA	NA	NA	NA	PRKCH,ESAM,NOTCH3,ERG,HDAC7,STARD8,MYO1C,ELOVL7,ACVRL1,GJC1,ABCB1,FGR,ITIH5,TGFBR2,MECOM,P2RY14,ECE1,PEAR1,DOCK6,LRRC32,PTPRB,TINAGL1,GPR116,LAMA5,CDH5,ARAP3,PAPSS2,KANK3,MMRN2,MYO1B,CYYR1,ETS1,SLC52A3,ITGA1,GPR4,EMCN,EHD2,SMTN,TBX2,KIRREL,CFLAR,PHLDB2,TGFB1I1	NA
AMY-Male-M27	8	SCAMP5(69),KIAA0513(35),SULT4A1(34),CDK5R2(28),PRKAR1B(27),PACSIN1(21),STX1B(21),STMN3(20),LARGE(19),KIAA1045(18),CAMKK2(18),FBXO44(18),GLT1D1(17),SVOP(17),LINC00087(17),RBFOX3(17),NPM2(17),UNC13A(16),SYNGR1(16)	8.00468e-55	3.91433e-67	NA	NA	NA	NA	NA	NA	NA	NA	SCAMP5,KIAA0513,SULT4A1,CDK5R2,PRKAR1B,PACSIN1,STX1B,STMN3,LARGE,KIAA1045,CAMKK2,FBXO44,GLT1D1,SVOP,LINC00087,RBFOX3,NPM2,UNC13A,SYNGR1	NA
AMY-Male-M177	9	SCAMP5(68),KIAA0513(35),SULT4A1(34),CDK5R2(28),PACSIN1(21),LARGE(19),STX1B(19),KIAA1045(18),CAMKK2(18),GLT1D1(17),SVOP(17),RBFOX3(17),UNC13A(16),SYNGR1(16)	7.46075e-51	2.38682e-62	NA	NA	NA	NA	NA	NA	NA	NA	SCAMP5,KIAA0513,SULT4A1,CDK5R2,PACSIN1,LARGE,STX1B,KIAA1045,CAMKK2,GLT1D1,SVOP,RBFOX3,UNC13A,SYNGR1	NA
AMY-Male-M60	10	ATP5L(64),NDUFAB1(45),VBP1(42),ATP5O(35),NDUFB3(34),SKP1(33),DCTN3(32),UQCRQ(30),PARK7(30),ATP5H(29),DCTN6(29),NDUFB6(27),USMG5(27),NDUFA2(24),SRP9(24),GABARAPL2(23),PRDX2(23),POLR2K(22),PFDN4(22),COX7B(22),SH3BGRL(22),COX5A(21),TCEB1(21),ASNA1(21),GLO1(21),EIF3I(21),HINT1(20),ATP5F1(20),UQCRH(20),BAZ2A(20),SPEN(20),ATP5G3(19),HSBP1(19),BPGM(19),MRPS7(19),DCTN2(18),MRPS23(18),RAN(18),PSMB7(18),MD…	1.1236e-59	5.10646e-41	NA	NA	NA	NA	NA	NA	NA	NA	ATP5L,NDUFAB1,VBP1,ATP5O,NDUFB3,SKP1,DCTN3,UQCRQ,PARK7,ATP5H,DCTN6,NDUFB6,USMG5,NDUFA2,SRP9,GABARAPL2,PRDX2,POLR2K,PFDN4,COX7B,SH3BGRL,COX5A,TCEB1,ASNA1,GLO1,EIF3I,HINT1,ATP5F1,UQCRH,BAZ2A,SPEN,ATP5G3,HSBP1,BPGM,MRPS7,DCTN2,MRPS23,RAN,PSMB7,MDH2,NTMT1,ATP5J2,C18orf32,C20orf24,PSMB6,NDUFB5,C14orf2,CHCHD2,GS1-251I9.4,MRPS28,COX6C,NDUFB4,COX16,NGFRAP1,COX14,MEA1,CFL1,LINC00998,C11orf58,SDHB,COA5,UQC…	NA
AMY-Male-M30	11	PFN2(34),COPS4(29),PCMT1(27),ACP1(26),ATP6V1D(24),UQCRC2(24),MDH1(22),OLA1(21),NKIRAS1(21),YPEL5(21),ARL8B(19),NDFIP1(16)	4.80639e-46	8.8728e-47	NA	NA	NA	NA	NA	NA	NA	NA	PFN2,COPS4,PCMT1,ACP1,ATP6V1D,UQCRC2,MDH1,OLA1,NKIRAS1,YPEL5,ARL8B,NDFIP1	NA
AMY-Male-M81	12	MOG(49),MYRF(41),PLEKHH1(41),PLD1(32),CNTN2(25),FA2H(25),SLC45A3(25),PDE1C(23),ABCA2(22),CARNS1(22),CD22(21),CDK18(21),KCNH8(20),JAM3(19),ZNF536(19),CYP27A1(18),ST18(18),ERBB3(17),TMC6(17),ICOSLG(17),NXPE3(17),CDC42EP1(17),ELOVL1(16),TTLL7(16),GPR62(15),PLEKHG3(15),LPGAT1(15),ITGA2(15)	3.58756e-50	3.09948e-39	AMY-Female-M322	10	CNTN2(36),SH3TC2(34),PLEKHH1(32),CNP(31),PLP1(28),FRYL(28),PLEKHG3(28),MOG(28),SLC44A1(27),HHIP(26),MAG(25),MYRF(22),PDE1C(20),TJAP1(20),DAPK2(20),ST18(19),ERBB3(18),CARNS1(18),RAPGEF5(18),CLDN11(17),PHLDB1(17),PDE8A(17),COL4A5(15),CMTM5(15),NEK3(15),HPN(15),CTD-3195I5.1(15),KIAA1755(15)	1.92733e-46	8.55511e-30	0.391231	5.60757e-186	MOG,MYRF,PLEKHH1,CNTN2,PDE1C,CARNS1,ST18,ERBB3,PLEKHG3	PLD1,FA2H,SLC45A3,ABCA2,CD22,CDK18,KCNH8,JAM3,ZNF536,CYP27A1,TMC6,ICOSLG,NXPE3,CDC42EP1,ELOVL1,TTLL7,GPR62,LPGAT1,ITGA2	SH3TC2,CNP,PLP1,FRYL,SLC44A1,HHIP,MAG,TJAP1,DAPK2,RAPGEF5,CLDN11,PHLDB1,PDE8A,COL4A5,CMTM5,NEK3,HPN,CTD-3195I5.1,KIAA1755
AMY-Male-M24	13	NSF(52),AAK1(40),RTN1(32),SYT1(30),STXBP1(28),PRKCE(27),CAP2(23),ATP8A2(20),ROBO2(20),RASGRF1(18),GRIN2B(17),RTN3(17),DNAJC6(17),DNM1L(17),GOT1(16),ADAM23(16),GLS(15)	6.77271e-35	1.7874e-53	NA	NA	NA	NA	NA	NA	NA	NA	NSF,AAK1,RTN1,SYT1,STXBP1,PRKCE,CAP2,ATP8A2,ROBO2,RASGRF1,GRIN2B,RTN3,DNAJC6,DNM1L,GOT1,ADAM23,GLS	NA
AMY-Male-M63	14	CENPB(32),DYNC1LI2(27),SMARCC1(26),MITF(25),ZEB2(25),WNK1(23),KIF1C(21),ZFP91(21),SNX6(21),MAP4K4(20),FBXW4(20),PTPN11(20),PTP4A2(20),TRIM41(20),C7orf41(19),RASSF2(19),BAZ1B(19),ANKRD40(18),HIPK2(17),BCAS1(17),MCM7(17),KIAA1598(16),PLCL1(16),DOCK1(16),CLIP2(16),USP34(16),MOBP(15),KIF13A(15),ANP32B(15),KIAA2026(15),NFKBIB(15)	4.32567e-36	4.04571e-51	AMY-Female-M549	60	SOS2(30),DYNC1LI2(28),ZEB2(25),BCAS1(24),CDK19(23),GAB2(23),MCM7(22),PTP4A2(20),C7orf41(18),ANKRD40(18),KIF13A(18),CSDE1(18),NAP1L1(18),FBXW4(17),CENPB(17),RAP1A(17),SNX6(17),MAP4K4(16),CTNNA3(15),PAIP2B(15),SESTD1(15),POGK(15),TBCEL(15)	2.82206e-09	1.53893e-09	0.362222	1.11754e-141	CENPB,DYNC1LI2,ZEB2,SNX6,MAP4K4,FBXW4,PTP4A2,C7orf41,ANKRD40,BCAS1,MCM7,KIF13A	SMARCC1,MITF,WNK1,KIF1C,ZFP91,PTPN11,TRIM41,RASSF2,BAZ1B,HIPK2,KIAA1598,PLCL1,DOCK1,CLIP2,USP34,MOBP,ANP32B,KIAA2026,NFKBIB	SOS2,CDK19,GAB2,CSDE1,NAP1L1,RAP1A,CTNNA3,PAIP2B,SESTD1,POGK,TBCEL
AMY-Male-M63	14	CENPB(32),DYNC1LI2(27),SMARCC1(26),MITF(25),ZEB2(25),WNK1(23),KIF1C(21),ZFP91(21),SNX6(21),MAP4K4(20),FBXW4(20),PTPN11(20),PTP4A2(20),TRIM41(20),C7orf41(19),RASSF2(19),BAZ1B(19),ANKRD40(18),HIPK2(17),BCAS1(17),MCM7(17),KIAA1598(16),PLCL1(16),DOCK1(16),CLIP2(16),USP34(16),MOBP(15),KIF13A(15),ANP32B(15),KIAA2026(15),NFKBIB(15)	4.32567e-36	4.04571e-51	AMY-Female-M321	53	SOS2(30),DYNC1LI2(28),ZEB2(25),BCAS1(24),CDK19(23),GAB2(23),MCM7(22),PDGFRA(22),LHFPL3(21),PTP4A2(20),C7orf41(18),ANKRD40(18),KIF13A(18),CSDE1(18),NAP1L1(18),PCDH15(18),FBXW4(17),CENPB(17),RAP1A(17),SNX6(17),CCND1(17),MAP4K4(16),CTNNA3(15),PAIP2B(15),SESTD1(15),POGK(15),TBCEL(15)	2.98079e-09	3.6162e-11	0.338144	5.48826e-130	CENPB,DYNC1LI2,ZEB2,SNX6,MAP4K4,FBXW4,PTP4A2,C7orf41,ANKRD40,BCAS1,MCM7,KIF13A	SMARCC1,MITF,WNK1,KIF1C,ZFP91,PTPN11,TRIM41,RASSF2,BAZ1B,HIPK2,KIAA1598,PLCL1,DOCK1,CLIP2,USP34,MOBP,ANP32B,KIAA2026,NFKBIB	SOS2,CDK19,GAB2,PDGFRA,LHFPL3,CSDE1,NAP1L1,PCDH15,RAP1A,CCND1,CTNNA3,PAIP2B,SESTD1,POGK,TBCEL
AMY-Male-M5	15	ATP5L(65),SUB1(49),C19orf70(49),AURKAIP1(49),NDUFAB1(45),ATP5D(44),VBP1(42),UBE2N(41),SCOC(40),TCEB2(40),NDUFA13(39),UBE2V2(37),UQCR11(36),ATP5O(35),UQCRQ(35),NDUFB3(34),SKP1(33),DCTN3(32),FDX1L(32),PTGES2(31),NDUFA2(30),PARK7(30),ATP5H(29),LAMTOR4(29),DCTN6(29),MRPL52(29),CCT4(28),POLR2K(27),NDUFB6(27),USMG5(27),VPS29(26),SUMO1(25),DNAJA1(25),NDUFS6(25),RABAC1(25),FAM96B(24),SRP9(24),GABARAPL2(2…	2.23749e-54	8.58523e-26	AMY-Female-M7	147	LENG8(54),PSMB7(38),AP2S1(36),ECI1(36),CEP164(35),NKTR(32),ATP5D(31),BABAM1(31),MRPL14(31),COX14(30),NDUFB7(30),AMY2B(30),NDUFA13(29),DCTN3(29),UQCRH(29),TCEB2(29),NDUFS8(29),DDX17(28),PARK7(28),AP000347.2(28),LCMT1(28),NDUFAB1(28),WSB1(28),C19orf70(27),NDUFA8(27),PSMB6(27),LINC00342(27),ATP5H(26),NDUFA2(26),NUBP2(26),RP11-159D12.2(26),TUBGCP6(26),MRPL12(25),NDUFB11(25),CCDC124(25),COA3(25),C11or…	0.016118	0.29354	0.335262	3.35659e-128	C19orf70,AURKAIP1,NDUFAB1,ATP5D,TCEB2,NDUFA13,UQCR11,DCTN3,NDUFA2,PARK7,ATP5H,LAMTOR4,USMG5,SUMO1,NDUFS6,NOSIP,ASNA1,UQCRH,MZT2B,PSMB7,ATP5J2,CCDC85B,MRPL12,PSMB6,C14orf2,BAD,CHCHD2,NDUFB8,NDUFS8,COX6C,COX14,MRPS34,UQCR10	ATP5L,SUB1,VBP1,UBE2N,SCOC,UBE2V2,ATP5O,UQCRQ,NDUFB3,SKP1,FDX1L,PTGES2,DCTN6,MRPL52,CCT4,POLR2K,NDUFB6,VPS29,DNAJA1,RABAC1,FAM96B,SRP9,GABARAPL2,GPX4,BTF3L4,PRDX2,PFDN4,COX7B,SELM,SH3BGRL,COX5A,FKBP4,TCEB1,AHSA1,GLO1,PIN1,PPP1R2,FAM173A,EIF3I,TSNAX,UBE2D3,HINT1,ATP5F1,VAPA,BAZ2A,DNAJB6,SELT,SPEN,ATP5G3,ROMO1,GABARAP,HSBP1,BPGM,MRPS7,MRPS35,FBXL15,SCAND1,TCEA2,TUSC2,SWI5,DCTN2,MRPS23,SF3B5,C12orf1…	LENG8,AP2S1,ECI1,CEP164,NKTR,BABAM1,MRPL14,NDUFB7,AMY2B,DDX17,AP000347.2,LCMT1,WSB1,NDUFA8,LINC00342,NUBP2,RP11-159D12.2,TUBGCP6,NDUFB11,CCDC124,COA3,C11orf48,ZSWIM8,GADD45GIP1,CCNL2,SEC31B,RARRES2,RBM5,SNRNP70,U2SURP,ZNF767,ATP5E,ANAPC11,MRPS24,MRPL27,SLC25A35,AC007193.9,FAM13A-AS1,C11orf30,SRRM2,MKKS,RP11-73M7.6,COX7C,RP11-244H3.1,ASPSCR1,CTB-31O20.4,RCOR3,NUP160,ZNF524,RP11-504P24.8,TMEM134,TA…
AMY-Male-M65	16	STAG2(54),QKI(43),ZNF24(30),IL6ST(26),DPY19L4(26),PRRC1(23),GABPA(22),TMED7(22),SOS2(21),RDX(20),SYNCRIP(20),SMAD5(19),TROVE2(19),SMC3(18),USP1(18),SP3(18),TMED10(18),BNIP2(16),MAGT1(16),UFL1(15)	1.77613e-33	4.28473e-43	NA	NA	NA	NA	NA	NA	NA	NA	STAG2,QKI,ZNF24,IL6ST,DPY19L4,PRRC1,GABPA,TMED7,SOS2,RDX,SYNCRIP,SMAD5,TROVE2,SMC3,USP1,SP3,TMED10,BNIP2,MAGT1,UFL1	NA
AMY-Male-M118	17	SDC2(40),SLC4A4(37),CPE(34),BMPR1B(32),SLC1A2(30),GJA1(28),NTRK2(24),GPC5(24),GJB6(21),NR2E1(20),PFKM(20),PPAP2B(18),SMARCA2(18),RFX2(17),TGFB2(16)	1.80747e-42	9.49676e-24	NA	NA	NA	NA	NA	NA	NA	NA	SDC2,SLC4A4,CPE,BMPR1B,SLC1A2,GJA1,NTRK2,GPC5,GJB6,NR2E1,PFKM,PPAP2B,SMARCA2,RFX2,TGFB2	NA
AMY-Male-M11	18	NOTCH2(45),SDC2(42),ADH5(42),MLC1(41),STOX1(40),BMPR1B(39),SLC4A4(38),CPE(37),UNG(35),NTRK2(34),GJA1(33),SLC1A2(30),MMP28(28),RFX4(28),PITPNC1(27),SMIM20(27),HRSP12(26),WDFY3-AS2(26),GLUD1(25),LDHB(25),EIF4EBP2(25),GPC5(24),SRI(24),C1orf61(24),MT3(23),PDLIM5(23),ALDH6A1(22),PRDM16(22),DDAH1(21),GJB6(21),FGFR3(21),CNN3(21),SNTA1(21),PXMP2(21),TTYH1(21),APOE(20),ANP32E(20),ALDH2(20),NR2E1(20),GRIN2…	6.91505e-51	4.53859e-14	AMY-Female-M6	13	NRXN1(43),SNTA1(39),SLC4A4(37),STOX1(37),ELOVL2(36),ALDOC(36),PJA2(34),SDC2(33),LSAMP(33),SLC1A4(32),LDHD(32),GPR98(31),RYR3(31),NTRK2(30),RPRD1A(30),SLC1A2(27),SLC25A46(27),TRIM23(27),RP4-813D12.3(27),GLUD1(26),ANK2(26),HSDL2(26),SLC25A18(26),TTYH1(26),ACBD7(25),BBS2(25),ATF2(25),CPE(24),ETNPPL(24),MGAT4C(24),MLC1(24),RP11-731J8.2(24),UBR3(24),OPA1(23),PEX11G(23),CAMSAP2(23),NIPSNAP1(22),ACAA2(2…	2.09328e-36	7.19073e-25	0.438789	0	SDC2,MLC1,STOX1,SLC4A4,CPE,NTRK2,SLC1A2,MMP28,WDFY3-AS2,GLUD1,PRDM16,SNTA1,TTYH1,ALDH2,HSDL2,ACAA2,RYR3,FGF2	NOTCH2,ADH5,BMPR1B,UNG,GJA1,RFX4,PITPNC1,SMIM20,HRSP12,LDHB,EIF4EBP2,GPC5,SRI,C1orf61,MT3,PDLIM5,ALDH6A1,DDAH1,GJB6,FGFR3,CNN3,PXMP2,APOE,ANP32E,NR2E1,GRIN2C,PFKM,PLCD1,PPAP2B,CASC4,PRCP,SERP1,METTL7A,NPAS3,PCDHGB7,SMARCA2,LRIG1,GTF3C6,PCDHGB6,GLIS3,RFX2,PPARA,RAMP1,TMEM176B,GABRG1,NADK2,NTSR2,DECR1,SNX5,TGFB2,ARHGEF6,GLI3,ZDHHC2,AQP4,CLU,ANKRD35,FXYD1,GNA12,DOCK7,GRAMD3,DARS,ERBB2,ELP4,ACY1	NRXN1,ELOVL2,ALDOC,PJA2,LSAMP,SLC1A4,LDHD,GPR98,RPRD1A,SLC25A46,TRIM23,RP4-813D12.3,ANK2,SLC25A18,ACBD7,BBS2,ATF2,ETNPPL,MGAT4C,RP11-731J8.2,UBR3,OPA1,PEX11G,CAMSAP2,NIPSNAP1,PGM1,MT-ND4,NDRG4,FAM49A,IDH2,NRG3,ADD3,GPAM,TSNAX,UHRF2,PTBP1,TLCD1,PRKAR2A-AS1,PRKCA,ASTN1,DTX1,PPP1R1B,TMEM129,DAPK1,MAP3K11,DHRS3,SLC1A3,SSPN,ACSL6,MRO,KIAA0195,ACSF2,SLC35E3,SERINC1,RANBP3L,MAPK10,LGI1,RNF219-AS1,BBOX1,…
AMY-Male-M91	19	TAZ(57),AP000347.4(36),OSBPL7(28),GSDMB(27),FGF17(25),CEACAM19(18)	1.50976e-34	3.05061e-28	NA	NA	NA	NA	NA	NA	NA	NA	TAZ,AP000347.4,OSBPL7,GSDMB,FGF17,CEACAM19	NA
AMY-Male-M184	20	PFN2(34),COPS4(29),ACP1(26),UQCRC2(24),YPEL5(21),ATP6V1D(20),OLA1(19),NKIRAS1(17)	6.09707e-32	1.12828e-30	NA	NA	NA	NA	NA	NA	NA	NA	PFN2,COPS4,ACP1,UQCRC2,YPEL5,ATP6V1D,OLA1,NKIRAS1	NA
AMY-Male-M82	21	SLC44A1(42),PLP1(31),CLDND1(26),PRRG1(25),ERMN(23),FOLH1(21),CNP(20),DIP2B(18),DBNDD2(17),FAM107B(17),PPP1R14A(16),RBP7(16),TBC1D12(16)	7.28429e-28	7.54556e-32	NA	NA	NA	NA	NA	NA	NA	NA	SLC44A1,PLP1,CLDND1,PRRG1,ERMN,FOLH1,CNP,DIP2B,DBNDD2,FAM107B,PPP1R14A,RBP7,TBC1D12	NA
AMY-Male-M284	22	STAG2(54),QKI(42),ZNF24(30),IL6ST(26),DPY19L4(25),GABPA(22),SOS2(21),RDX(20),SYNCRIP(20),USP1(18),SP3(18),SMC3(17)	4.78834e-26	6.1348e-33	NA	NA	NA	NA	NA	NA	NA	NA	STAG2,QKI,ZNF24,IL6ST,DPY19L4,GABPA,SOS2,RDX,SYNCRIP,USP1,SP3,SMC3	NA
AMY-Male-M90	23	LENG8(92),PLA2G4B(64),SZT2(58),SEC31B(58),CCNL2(41),LINC00342(38),SNRNP70(35),CLK2(34),SRRM2(28),EP400(27),ZSWIM8(26),AP000347.2(24),CTC-524C5.2(22),RP11-274B21.2(20),USP32P3(20),ZNF276(20),ARHGEF1(19),PIDD(19),CRAMP1L(19),UBR4(19),UBN2(19),RP5-1057J7.6(18),KAT2A(18),MYO19(18),RP5-1180C10.2(18),AFG3L1P(17),AMY2B(17),ZZEF1(17),RBM33(16),RP11-159D12.2(16),TRRAP(16),FNBP4(15),MYO15B(15),KMT2D(15),AP…	2.20213e-34	2.08876e-19	NA	NA	NA	NA	NA	NA	NA	NA	LENG8,PLA2G4B,SZT2,SEC31B,CCNL2,LINC00342,SNRNP70,CLK2,SRRM2,EP400,ZSWIM8,AP000347.2,CTC-524C5.2,RP11-274B21.2,USP32P3,ZNF276,ARHGEF1,PIDD,CRAMP1L,UBR4,UBN2,RP5-1057J7.6,KAT2A,MYO19,RP5-1180C10.2,AFG3L1P,AMY2B,ZZEF1,RBM33,RP11-159D12.2,TRRAP,FNBP4,MYO15B,KMT2D,AP1G2,LAT,RP11-894P9.1,TUBGCP6	NA
AMY-Male-M410	24	PFN2(34),ACP1(26),COPS4(25),YPEL5(21),ATP6V1D(20),OLA1(19),NKIRAS1(17)	2.30853e-26	8.22793e-27	NA	NA	NA	NA	NA	NA	NA	NA	PFN2,ACP1,COPS4,YPEL5,ATP6V1D,OLA1,NKIRAS1	NA
AMY-Male-M93	25	ZC3H11A(55),MSANTD2(34),MDM4(29),ZFC3H1(21),NKTR(20),MAP4K5(17),SMC6(17),SF3B1(16)	3.10225e-31	6.04821e-20	NA	NA	NA	NA	NA	NA	NA	NA	ZC3H11A,MSANTD2,MDM4,ZFC3H1,NKTR,MAP4K5,SMC6,SF3B1	NA
AMY-Male-M32	26	AGAP2(26),FBXL16(25),SPTBN2(19),DLG4(18),DMTN(18),JPH4(17),KIF3C(17)	9.41553e-23	7.00572e-28	NA	NA	NA	NA	NA	NA	NA	NA	AGAP2,FBXL16,SPTBN2,DLG4,DMTN,JPH4,KIF3C	NA
AMY-Male-M330	27	LENG8(92),PLA2G4B(64),SZT2(58),SEC31B(58),CCNL2(41),LINC00342(38),SNRNP70(35),CLK2(34),SRRM2(28),EP400(27),ZSWIM8(26),AP000347.2(24),CTC-524C5.2(22),RP11-274B21.2(20),USP32P3(20),ZNF276(20),ARHGEF1(19),CRAMP1L(19),UBR4(19),UBN2(19),RP5-1057J7.6(18),KAT2A(18),MYO19(18),AFG3L1P(17),AMY2B(17),ZZEF1(17),RBM33(16),RP11-159D12.2(16),TRRAP(16),FNBP4(15),MYO15B(15),KMT2D(15),AP1G2(15),RP11-894P9.1(15),TU…	1.74536e-31	5.07851e-17	NA	NA	NA	NA	NA	NA	NA	NA	LENG8,PLA2G4B,SZT2,SEC31B,CCNL2,LINC00342,SNRNP70,CLK2,SRRM2,EP400,ZSWIM8,AP000347.2,CTC-524C5.2,RP11-274B21.2,USP32P3,ZNF276,ARHGEF1,CRAMP1L,UBR4,UBN2,RP5-1057J7.6,KAT2A,MYO19,AFG3L1P,AMY2B,ZZEF1,RBM33,RP11-159D12.2,TRRAP,FNBP4,MYO15B,KMT2D,AP1G2,RP11-894P9.1,TUBGCP6	NA
AMY-Male-M46	28	MTPN(28),PPM1E(24),DDX6(19),RGS7BP(18),CTD-2196E14.9(17)	3.1199e-21	4.97227e-25	NA	NA	NA	NA	NA	NA	NA	NA	MTPN,PPM1E,DDX6,RGS7BP,CTD-2196E14.9	NA
AMY-Male-M164	29	AAK1(38),PRKCE(26),SYT1(25),CAP2(23),ROBO2(20),RASGRF1(18),DNM1L(17)	3.94991e-18	8.58733e-25	NA	NA	NA	NA	NA	NA	NA	NA	AAK1,PRKCE,SYT1,CAP2,ROBO2,RASGRF1,DNM1L	NA
AMY-Male-M31	30	DNM1(46),TMEM130(29),CLSTN3(28),TMEM59L(28),SCN3B(27),SLC8A2(27),PLD3(24),L1CAM(22),CHRM1(21),KCNC1(20),RAPGEFL1(20),LRTM2(19),CDK5(19),SYP(18),CAMKV(18),AP3B2(18),PTPN5(18),AP2A2(18),MBOAT7(18),ATP1A3(17),UBE2O(17),MADD(16),GABBR2(15),PRRT1(15),KCNC3(15),GGT7(15),UNC5A(15),SV2A(15),YJEFN3(15)	1.17826e-14	5.34306e-28	NA	NA	NA	NA	NA	NA	NA	NA	DNM1,TMEM130,CLSTN3,TMEM59L,SCN3B,SLC8A2,PLD3,L1CAM,CHRM1,KCNC1,RAPGEFL1,LRTM2,CDK5,SYP,CAMKV,AP3B2,PTPN5,AP2A2,MBOAT7,ATP1A3,UBE2O,MADD,GABBR2,PRRT1,KCNC3,GGT7,UNC5A,SV2A,YJEFN3	NA
AMY-Male-M266	31	DYNC1LI2(24),WNK1(23),ZEB2(22),MAP4K4(17),RASSF2(17),PLCL1(16)	1.65063e-17	4.89859e-24	NA	NA	NA	NA	NA	NA	NA	NA	DYNC1LI2,WNK1,ZEB2,MAP4K4,RASSF2,PLCL1	NA
AMY-Male-M71	32	ESAM(44),MYO1C(24),ERG(20),KANK3(17)	1.18436e-21	1.18803e-17	NA	NA	NA	NA	NA	NA	NA	NA	ESAM,MYO1C,ERG,KANK3	NA
AMY-Male-M302	33	MOG(45),FA2H(25),CNTN2(19),ZNF536(19),JAM3(18),CARNS1(16),TTLL7(16)	2.4968e-21	6.90971e-16	NA	NA	NA	NA	NA	NA	NA	NA	MOG,FA2H,CNTN2,ZNF536,JAM3,CARNS1,TTLL7	NA
AMY-Male-M435	34	ATP5L(63),UQCRQ(30),ATP5O(29),USMG5(27),NDUFB6(26),NDUFA2(24),ATP5H(24),COX7B(22),TCEB1(21),POLR2K(20),HINT1(19),NDUFB3(17),UQCRH(17),C14orf2(16),COX6C(15),ATP5J2(15),COX16(15)	3.48259e-22	6.69535e-15	NA	NA	NA	NA	NA	NA	NA	NA	ATP5L,UQCRQ,ATP5O,USMG5,NDUFB6,NDUFA2,ATP5H,COX7B,TCEB1,POLR2K,HINT1,NDUFB3,UQCRH,C14orf2,COX6C,ATP5J2,COX16	NA
AMY-Male-M533	35	LENG8(92),PLA2G4B(64),SZT2(58),SEC31B(58),CCNL2(41),CLK2(34),LINC00342(30),SRRM2(28),EP400(27),ZSWIM8(26),AP000347.2(24),CTC-524C5.2(22),RP11-274B21.2(20),USP32P3(20),ZNF276(20),ARHGEF1(19),CRAMP1L(19),UBR4(19),UBN2(19),RP5-1057J7.6(18),MYO19(18),AFG3L1P(17),KAT2A(17),ZZEF1(17),RBM33(16),TRRAP(16),FNBP4(15),MYO15B(15),KMT2D(15),AP1G2(15),RP11-894P9.1(15),TUBGCP6(15)	2.26202e-24	1.1697e-12	NA	NA	NA	NA	NA	NA	NA	NA	LENG8,PLA2G4B,SZT2,SEC31B,CCNL2,CLK2,LINC00342,SRRM2,EP400,ZSWIM8,AP000347.2,CTC-524C5.2,RP11-274B21.2,USP32P3,ZNF276,ARHGEF1,CRAMP1L,UBR4,UBN2,RP5-1057J7.6,MYO19,AFG3L1P,KAT2A,ZZEF1,RBM33,TRRAP,FNBP4,MYO15B,KMT2D,AP1G2,RP11-894P9.1,TUBGCP6	NA
AMY-Male-M311	36	SLC44A1(41),PRRG1(24),DIP2B(18)	7.33021e-19	6.14357e-18	NA	NA	NA	NA	NA	NA	NA	NA	SLC44A1,PRRG1,DIP2B	NA
AMY-Male-M216	37	MTPN(26),PPM1E(24),RGS7BP(18)	2.69968e-16	3.00404e-20	NA	NA	NA	NA	NA	NA	NA	NA	MTPN,PPM1E,RGS7BP	NA
AMY-Male-M513	38	MOG(45),FA2H(25),CNTN2(19),ZNF536(19),JAM3(18),CARNS1(16),TTLL7(16)	5.49793e-21	2.80476e-15	NA	NA	NA	NA	NA	NA	NA	NA	MOG,FA2H,CNTN2,ZNF536,JAM3,CARNS1,TTLL7	NA
AMY-Male-M237	39	ATP5L(63),UQCRQ(30),ATP5O(29),USMG5(27),NDUFB6(26),NDUFA2(24),ATP5H(24),POLR2K(22),PFDN4(22),COX7B(22),TCEB1(21),HINT1(19),NDUFB3(17),UQCRH(17),C14orf2(16),COX6C(15),ATP5J2(15),COX16(15)	2.85962e-21	1.74285e-14	NA	NA	NA	NA	NA	NA	NA	NA	ATP5L,UQCRQ,ATP5O,USMG5,NDUFB6,NDUFA2,ATP5H,POLR2K,PFDN4,COX7B,TCEB1,HINT1,NDUFB3,UQCRH,C14orf2,COX6C,ATP5J2,COX16	NA
AMY-Male-M515	40	PLEKHH1(38),MYRF(37),ABCA2(22),CD22(21),KCNH8(20),ERBB3(16)	3.09163e-21	2.21229e-14	NA	NA	NA	NA	NA	NA	NA	NA	PLEKHH1,MYRF,ABCA2,CD22,KCNH8,ERBB3	NA
AMY-Male-M20	41	GABRB2(27),GABRA1(26),SCAI(18)	2.70548e-15	3.00404e-20	NA	NA	NA	NA	NA	NA	NA	NA	GABRB2,GABRA1,SCAI	NA
AMY-Male-M303	42	PLEKHH1(38),MYRF(37),ABCA2(22),CD22(21),KCNH8(20),ERBB3(16)	7.11947e-21	4.14944e-14	NA	NA	NA	NA	NA	NA	NA	NA	PLEKHH1,MYRF,ABCA2,CD22,KCNH8,ERBB3	NA
AMY-Male-M228	43	RPL32(34),RPL13A(33),RPL27A(31),RPL19(23),RPS11(23),RPS12(19),RPL27(19),RPLP2(17)	6.77386e-11	6.50836e-24	AMY-Female-M231	150	RPL32(33),RPL19(29),SERF2(26),RPS15(25),POLR2J(22),C14orf166(21),RPL27(20),RPL13A(20),NACA(20),BTF3(20),RPL35(19),RPL27A(18),RPS12(18),RPS20(18),RPL31(17),RPL10(16),RPS10(16),OLIG1(16),RPL36(15),RPS16(15),RPS15A(15),PSMA6(15)	0.0131237	0.42174	0.36248	5.48826e-126	RPL32,RPL13A,RPL27A,RPL19,RPS12,RPL27	RPS11,RPLP2	SERF2,RPS15,POLR2J,C14orf166,NACA,BTF3,RPL35,RPS20,RPL31,RPL10,RPS10,OLIG1,RPL36,RPS16,RPS15A,PSMA6
AMY-Male-M228	43	RPL32(34),RPL13A(33),RPL27A(31),RPL19(23),RPS11(23),RPS12(19),RPL27(19),RPLP2(17)	6.77386e-11	6.50836e-24	AMY-Female-M72	148	RPL32(33),RPL19(29),SERF2(26),RPS15(25),POLR2J(22),C14orf166(21),RPL27(20),RPL13A(20),NACA(20),BTF3(20),RPL35(19),RPL27A(18),RPS12(18),RPS20(18),RPL31(17),RPLP0P6(17),RPL10(16),RPS10(16),OLIG1(16),RPL36(15),RPS16(15),RPS15A(15),PSMA6(15)	0.0170214	0.287695	0.342857	1.89703e-121	RPL32,RPL13A,RPL27A,RPL19,RPS12,RPL27	RPS11,RPLP2	SERF2,RPS15,POLR2J,C14orf166,NACA,BTF3,RPL35,RPS20,RPL31,RPLP0P6,RPL10,RPS10,OLIG1,RPL36,RPS16,RPS15A,PSMA6
AMY-Male-M228	43	RPL32(34),RPL13A(33),RPL27A(31),RPL19(23),RPS11(23),RPS12(19),RPL27(19),RPLP2(17)	6.77386e-11	6.50836e-24	AMY-Female-M435	156	RPL32(33),RPL19(29),RPL13A(19),RPL27(18),RPS20(18),RPL31(17),RPS12(17),RPL27A(16),RPS10(16)	0.0117529	0.959658	0.438202	9.26641e-108	RPL32,RPL13A,RPL27A,RPL19,RPS12,RPL27	RPS11,RPLP2	RPS20,RPL31,RPS10
AMY-Male-M228	43	RPL32(34),RPL13A(33),RPL27A(31),RPL19(23),RPS11(23),RPS12(19),RPL27(19),RPLP2(17)	6.77386e-11	6.50836e-24	AMY-Female-M635	152	RPL32(33),RPL19(27),RPL13A(19),RPL27(18),RPS20(18),RPL31(17)	0.00765944	0.959151	0.440476	1.46751e-105	RPL32,RPL13A,RPL19,RPL27	RPL27A,RPS11,RPS12,RPLP2	RPS20,RPL31
AMY-Male-M84	44	CTD-3195I5.1(29),MBTD1(29),MON2(24),RICTOR(22),USP54(18),CEP44(17),FRYL(16),ANKS6(16),TRMT13(16)	2.42363e-19	2.15449e-15	NA	NA	NA	NA	NA	NA	NA	NA	CTD-3195I5.1,MBTD1,MON2,RICTOR,USP54,CEP44,FRYL,ANKS6,TRMT13	NA
AMY-Male-M238	45	DCTN3(32),NDUFAB1(28),PRDX2(23),ASNA1(21),ATP5G3(19),COX5A(18),DCTN2(18),MDH2(18),PSMB7(17)	3.94991e-18	6.8794e-16	NA	NA	NA	NA	NA	NA	NA	NA	DCTN3,NDUFAB1,PRDX2,ASNA1,ATP5G3,COX5A,DCTN2,MDH2,PSMB7	NA
AMY-Male-M583	46	YPEL5(20),OLA1(18),ATP6V1D(17)	7.47097e-16	1.18803e-17	NA	NA	NA	NA	NA	NA	NA	NA	YPEL5,OLA1,ATP6V1D	NA
AMY-Male-M18	47	MT-ND4(20),MT-ND5(17),MT-ND1(16)	1.66375e-15	8.95583e-17	NA	NA	NA	NA	NA	NA	NA	NA	MT-ND4,MT-ND5,MT-ND1	NA
AMY-Male-M163	48	NSF(42),RTN1(28),STXBP1(28),RTN3(17)	4.78766e-13	3.5097e-19	NA	NA	NA	NA	NA	NA	NA	NA	NSF,RTN1,STXBP1,RTN3	NA
AMY-Male-M157	49	GABRB2(27),GABRA1(26)	2.02783e-14	8.98792e-18	NA	NA	NA	NA	NA	NA	NA	NA	GABRB2,GABRA1	NA
AMY-Male-M52	50	RPL32(34),RPL13A(33),RPL27A(33),RPL19(23),RPS11(23),RPL22(21),RPS12(20),RPL26(20),RPL27(19),PFDN5(18),RPLP2(17),RPS27A(17),GBF1(17)	1.26573e-09	3.74959e-22	AMY-Female-M231	150	RPL32(33),RPL19(29),SERF2(26),RPS15(25),POLR2J(22),C14orf166(21),RPL27(20),RPL13A(20),NACA(20),BTF3(20),RPL35(19),RPL27A(18),RPS12(18),RPS20(18),RPL31(17),RPL10(16),RPS10(16),OLIG1(16),RPL36(15),RPS16(15),RPS15A(15),PSMA6(15)	0.0131237	0.42174	0.389685	5.24964e-143	RPL32,RPL13A,RPL27A,RPL19,RPS12,RPL27	RPS11,RPL22,RPL26,PFDN5,RPLP2,RPS27A,GBF1	SERF2,RPS15,POLR2J,C14orf166,NACA,BTF3,RPL35,RPS20,RPL31,RPL10,RPS10,OLIG1,RPL36,RPS16,RPS15A,PSMA6
AMY-Male-M52	50	RPL32(34),RPL13A(33),RPL27A(33),RPL19(23),RPS11(23),RPL22(21),RPS12(20),RPL26(20),RPL27(19),PFDN5(18),RPLP2(17),RPS27A(17),GBF1(17)	1.26573e-09	3.74959e-22	AMY-Female-M72	148	RPL32(33),RPL19(29),SERF2(26),RPS15(25),POLR2J(22),C14orf166(21),RPL27(20),RPL13A(20),NACA(20),BTF3(20),RPL35(19),RPL27A(18),RPS12(18),RPS20(18),RPL31(17),RPLP0P6(17),RPL10(16),RPS10(16),OLIG1(16),RPL36(15),RPS16(15),RPS15A(15),PSMA6(15)	0.0170214	0.287695	0.378747	1.52717e-142	RPL32,RPL13A,RPL27A,RPL19,RPS12,RPL27	RPS11,RPL22,RPL26,PFDN5,RPLP2,RPS27A,GBF1	SERF2,RPS15,POLR2J,C14orf166,NACA,BTF3,RPL35,RPS20,RPL31,RPLP0P6,RPL10,RPS10,OLIG1,RPL36,RPS16,RPS15A,PSMA6
AMY-Male-M52	50	RPL32(34),RPL13A(33),RPL27A(33),RPL19(23),RPS11(23),RPL22(21),RPS12(20),RPL26(20),RPL27(19),PFDN5(18),RPLP2(17),RPS27A(17),GBF1(17)	1.26573e-09	3.74959e-22	AMY-Female-M435	156	RPL32(33),RPL19(29),RPL13A(19),RPL27(18),RPS20(18),RPL31(17),RPS12(17),RPL27A(16),RPS10(16)	0.0117529	0.959658	0.432941	3.38443e-124	RPL32,RPL13A,RPL27A,RPL19,RPS12,RPL27	RPS11,RPL22,RPL26,PFDN5,RPLP2,RPS27A,GBF1	RPS20,RPL31,RPS10
AMY-Male-M52	50	RPL32(34),RPL13A(33),RPL27A(33),RPL19(23),RPS11(23),RPL22(21),RPS12(20),RPL26(20),RPL27(19),PFDN5(18),RPLP2(17),RPS27A(17),GBF1(17)	1.26573e-09	3.74959e-22	AMY-Female-M635	152	RPL32(33),RPL19(27),RPL13A(19),RPL27(18),RPS20(18),RPL31(17)	0.00765944	0.959151	0.414815	3.85371e-115	RPL32,RPL13A,RPL19,RPL27	RPL27A,RPS11,RPL22,RPS12,RPL26,PFDN5,RPLP2,RPS27A,GBF1	RPS20,RPL31
AMY-Male-M268	51	CENPB(32),FBXW4(20),TRIM41(20),KIF1C(19),MCM7(17),CLIP2(16)	2.04849e-12	2.90455e-19	NA	NA	NA	NA	NA	NA	NA	NA	CENPB,FBXW4,TRIM41,KIF1C,MCM7,CLIP2	NA
AMY-Male-M495	52	DYNC1LI2(24),WNK1(23),MAP4K4(17)	6.66201e-13	2.63559e-18	NA	NA	NA	NA	NA	NA	NA	NA	DYNC1LI2,WNK1,MAP4K4	NA
AMY-Male-M188	53	DNM1(46),TMEM59L(28),SCN3B(27),SLC8A2(27),PLD3(24),TMEM130(22),CHRM1(21),RAPGEFL1(20),LRTM2(19),AP3B2(18),UBE2O(17),MADD(16)	6.65032e-10	7.32105e-21	NA	NA	NA	NA	NA	NA	NA	NA	DNM1,TMEM59L,SCN3B,SLC8A2,PLD3,TMEM130,CHRM1,RAPGEFL1,LRTM2,AP3B2,UBE2O,MADD	NA
AMY-Male-M270	54	SMARCC1(23)	2.63538e-14	2.39254e-16	NA	NA	NA	NA	NA	NA	NA	NA	SMARCC1	NA
AMY-Male-M2	55	ITGB2(42),HCK(31),SPI1(30),LAPTM5(29),LAT2(24),HLA-DMB(24),PARVG(23),HCLS1(22),HLA-DRA(22),HLA-DOA(21),FCER1G(21),NCKAP1L(20),CD14(19),C3AR1(18),ABI3(17),SYK(17),RHBDF2(17),HLA-DPA1(16),C1QC(16),MYO1F(16),DOCK2(16),CTSS(16),TMC8(16),CD53(15),GPSM3(15)	2.76194e-19	3.78871e-11	AMY-Female-M15	4	CD53(33),SASH3(31),HCK(20),SPI1(17)	1.56173e-57	1.39172e-71	0.364312	1.94078e-132	HCK,SPI1,CD53	ITGB2,LAPTM5,LAT2,HLA-DMB,PARVG,HCLS1,HLA-DRA,HLA-DOA,FCER1G,NCKAP1L,CD14,C3AR1,ABI3,SYK,RHBDF2,HLA-DPA1,C1QC,MYO1F,DOCK2,CTSS,TMC8,GPSM3	SASH3
AMY-Male-M2	55	ITGB2(42),HCK(31),SPI1(30),LAPTM5(29),LAT2(24),HLA-DMB(24),PARVG(23),HCLS1(22),HLA-DRA(22),HLA-DOA(21),FCER1G(21),NCKAP1L(20),CD14(19),C3AR1(18),ABI3(17),SYK(17),RHBDF2(17),HLA-DPA1(16),C1QC(16),MYO1F(16),DOCK2(16),CTSS(16),TMC8(16),CD53(15),GPSM3(15)	2.76194e-19	3.78871e-11	AMY-Female-M21	7	CSF1R(43),AIF1(20),TBXAS1(20),ADAM28(19)	2.75047e-41	4.47874e-45	0.339893	1.7459e-114		ITGB2,HCK,SPI1,LAPTM5,LAT2,HLA-DMB,PARVG,HCLS1,HLA-DRA,HLA-DOA,FCER1G,NCKAP1L,CD14,C3AR1,ABI3,SYK,RHBDF2,HLA-DPA1,C1QC,MYO1F,DOCK2,CTSS,TMC8,CD53,GPSM3	CSF1R,AIF1,TBXAS1,ADAM28
AMY-Male-M2	55	ITGB2(42),HCK(31),SPI1(30),LAPTM5(29),LAT2(24),HLA-DMB(24),PARVG(23),HCLS1(22),HLA-DRA(22),HLA-DOA(21),FCER1G(21),NCKAP1L(20),CD14(19),C3AR1(18),ABI3(17),SYK(17),RHBDF2(17),HLA-DPA1(16),C1QC(16),MYO1F(16),DOCK2(16),CTSS(16),TMC8(16),CD53(15),GPSM3(15)	2.76194e-19	3.78871e-11	AMY-Female-M182	8	CSF1R(43),AIF1(20),TBXAS1(20),ADAM28(19),CD86(16)	7.28324e-39	1.13561e-43	0.307407	1.94078e-99		ITGB2,HCK,SPI1,LAPTM5,LAT2,HLA-DMB,PARVG,HCLS1,HLA-DRA,HLA-DOA,FCER1G,NCKAP1L,CD14,C3AR1,ABI3,SYK,RHBDF2,HLA-DPA1,C1QC,MYO1F,DOCK2,CTSS,TMC8,CD53,GPSM3	CSF1R,AIF1,TBXAS1,ADAM28,CD86
AMY-Male-M99	56	U2SURP(33),TXLNG2P(24),NR2C1(23),PAN3(22),XRN1(21)	8.74026e-18	1.57651e-12	NA	NA	NA	NA	NA	NA	NA	NA	U2SURP,TXLNG2P,NR2C1,PAN3,XRN1	NA
AMY-Male-M439	57	DCTN3(32),NDUFAB1(28),ATP5G3(19),ASNA1(19),COX5A(18),DCTN2(18),MDH2(18),PSMB7(17)	4.17746e-15	3.95447e-14	NA	NA	NA	NA	NA	NA	NA	NA	DCTN3,NDUFAB1,ATP5G3,ASNA1,COX5A,DCTN2,MDH2,PSMB7	NA
AMY-Male-M12	58	YBX3(47),SBNO2(38),OSMR(35),CDKN1A(32),CLIC1(32),STAT3(32),TNFRSF1A(28),TMBIM1(27),IL15RA(26),PTTG1IP(26),MAP2K3(25),IL1R1(23),LIMK2(23),CDK2(21),C1R(21),PPP1R18(21),MYD88(21),TRIM38(20),ITPKC(18),TCIRG1(18),PXDC1(17),PALD1(17),SOCS3(16),SP100(16),MSN(16),FAM60A(16),BCL3(15),HLA-E(15),ANO6(15),OAS2(15),MIDN(15)	7.43839e-13	4.42175e-16	NA	NA	NA	NA	NA	NA	NA	NA	YBX3,SBNO2,OSMR,CDKN1A,CLIC1,STAT3,TNFRSF1A,TMBIM1,IL15RA,PTTG1IP,MAP2K3,IL1R1,LIMK2,CDK2,C1R,PPP1R18,MYD88,TRIM38,ITPKC,TCIRG1,PXDC1,PALD1,SOCS3,SP100,MSN,FAM60A,BCL3,HLA-E,ANO6,OAS2,MIDN	NA
AMY-Male-M4	59	ECI1(42),RPL32(34),RPL13A(33),RPL27A(33),GSTP1(25),USF2(24),DDAH2(24),RPL19(23),RPS11(23),TMEM219(22),NME3(22),RPL22(21),SEC11A(21),RPS12(20),RPL26(20),EEF1A1(20),RPL13AP5(20),C1orf122(20),PSMA2(20),MINK1(20),RPL27(19),PFDN5(18),MAF1(18),SLC25A1(18),VEGFB(18),RPL35(17),RPLP2(17),RPL3P4(17),LAMTOR1(17),RPS27A(17),GBF1(17),YBX1(17),VAMP5(17),RPS19(16),MPST(16),UCK1(16),RAB13(16),KIAA0100(16),GLYR1(…	5.32055e-08	1.33538e-20	AMY-Female-M72	148	RPL32(33),RPL19(29),SERF2(26),RPS15(25),POLR2J(22),C14orf166(21),RPL27(20),RPL13A(20),NACA(20),BTF3(20),RPL35(19),RPL27A(18),RPS12(18),RPS20(18),RPL31(17),RPLP0P6(17),RPL10(16),RPS10(16),OLIG1(16),RPL36(15),RPS16(15),RPS15A(15),PSMA6(15)	0.0170214	0.287695	0.343348	5.60757e-151	RPL32,RPL13A,RPL27A,RPL19,RPS12,RPL27,RPL35,BTF3	ECI1,GSTP1,USF2,DDAH2,RPS11,TMEM219,NME3,RPL22,SEC11A,RPL26,EEF1A1,RPL13AP5,C1orf122,PSMA2,MINK1,PFDN5,MAF1,SLC25A1,VEGFB,RPLP2,RPL3P4,LAMTOR1,RPS27A,GBF1,YBX1,VAMP5,RPS19,MPST,UCK1,RAB13,KIAA0100,GLYR1,RPL18,RPS8,RPL5,LGALS1,RPL6,MAP3K12,TSG101	SERF2,RPS15,POLR2J,C14orf166,NACA,RPS20,RPL31,RPLP0P6,RPL10,RPS10,OLIG1,RPL36,RPS16,RPS15A,PSMA6
AMY-Male-M26	60	SLC32A1(29),GAD2(25),GAD1(23),DLX6(18)	3.6085e-14	3.01046e-14	NA	NA	NA	NA	NA	NA	NA	NA	SLC32A1,GAD2,GAD1,DLX6	NA
AMY-Male-M76	61	ELOVL7(27),FGR(21),SLC52A3(17),PAPSS2(16)	3.76552e-17	3.00295e-11	NA	NA	NA	NA	NA	NA	NA	NA	ELOVL7,FGR,SLC52A3,PAPSS2	NA
AMY-Male-M401	62	RNF187(39),CALM3(34),COPS7A(25),GNG3(24),NIPSNAP1(18)	6.9298e-13	8.19951e-14	NA	NA	NA	NA	NA	NA	NA	NA	RNF187,CALM3,COPS7A,GNG3,NIPSNAP1	NA
AMY-Male-M590	63	DCTN3(32),NDUFAB1(28),ATP5G3(19),ASNA1(19),DCTN2(18),MDH2(18),PSMB7(17)	1.11683e-13	1.02933e-12	NA	NA	NA	NA	NA	NA	NA	NA	DCTN3,NDUFAB1,ATP5G3,ASNA1,DCTN2,MDH2,PSMB7	NA
AMY-Male-M647	64	DCTN3(32),NDUFAB1(28),ATP5G3(19),ASNA1(19),DCTN2(18),MDH2(18),PSMB7(17)	2.25513e-13	1.85799e-12	NA	NA	NA	NA	NA	NA	NA	NA	DCTN3,NDUFAB1,ATP5G3,ASNA1,DCTN2,MDH2,PSMB7	NA
AMY-Male-M167	65	RNF187(44),AP2S1(41),CALM3(34),COPS7A(25),GNG3(24),PBRM1(22),BABAM1(18),NIPSNAP1(18)	1.83956e-12	4.14002e-13	NA	NA	NA	NA	NA	NA	NA	NA	RNF187,AP2S1,CALM3,COPS7A,GNG3,PBRM1,BABAM1,NIPSNAP1	NA
AMY-Male-M75	66	NOTCH3(37),GJC1(23),MYO1B(17)	1.11683e-13	9.1764e-12	NA	NA	NA	NA	NA	NA	NA	NA	NOTCH3,GJC1,MYO1B	NA
AMY-Male-M193	67	FBXL16(24),DLG4(18),DMTN(17),JPH4(17)	7.34859e-11	3.39152e-14	NA	NA	NA	NA	NA	NA	NA	NA	FBXL16,DLG4,DMTN,JPH4	NA
AMY-Male-M247	68	SUB1(49),UBE2N(41),SCOC(40),UBE2V2(37),VPS29(24),BTF3L4(23),PPP1R2(21),TSNAX(21),MRPS35(19),SUMO1(18),BRWD1(18),TRUB1(18),RAB18(18),RNF11(17),WASL(17),ANKRD46(16),BLOC1S6(16),SPIN1(16),NDUFA5(15),ATF2(15),RBCK1(15)	3.38183e-13	9.39819e-12	NA	NA	NA	NA	NA	NA	NA	NA	SUB1,UBE2N,SCOC,UBE2V2,VPS29,BTF3L4,PPP1R2,TSNAX,MRPS35,SUMO1,BRWD1,TRUB1,RAB18,RNF11,WASL,ANKRD46,BLOC1S6,SPIN1,NDUFA5,ATF2,RBCK1	NA
AMY-Male-M459	69	SUB1(48),SCOC(38),UBE2V2(32),TSNAX(21),PPP1R2(20),VPS29(20),MRPS35(19),SUMO1(18),RNF11(17),BLOC1S6(16)	6.63896e-13	1.93218e-11	NA	NA	NA	NA	NA	NA	NA	NA	SUB1,SCOC,UBE2V2,TSNAX,PPP1R2,VPS29,MRPS35,SUMO1,RNF11,BLOC1S6	NA
AMY-Male-M397	70	AAK1(37),CAP2(23),DNM1L(17)	1.91267e-09	9.98102e-14	NA	NA	NA	NA	NA	NA	NA	NA	AAK1,CAP2,DNM1L	NA
AMY-Male-M385	71	YBX3(47),CLIC1(32),SBNO2(30),OSMR(28),IL1R1(23),IL15RA(22),CDK2(21),PPP1R18(21),PXDC1(17),SOCS3(16)	3.07317e-12	1.19037e-10	NA	NA	NA	NA	NA	NA	NA	NA	YBX3,CLIC1,SBNO2,OSMR,IL1R1,IL15RA,CDK2,PPP1R18,PXDC1,SOCS3	NA
AMY-Male-M61	72	SUB1(49),UBE2N(41),SCOC(40),UBE2V2(37),VPS29(24),BTF3L4(23),PPP1R2(21),TSNAX(21),VAPA(20),SELT(20),MRPS35(19),SUMO1(18),BRWD1(18),TRUB1(18),RAB18(18),EIF4G2(18),ZBTB48(18),RNF11(17),CHMP2B(17),SEP15(17),CAPRIN1(17),WASL(17),ANKRD46(16),BLOC1S6(16),ACTR6(16),SPIN1(16),ATF7(16),NDUFA5(15),ATF2(15),AP5M1(15),RBCK1(15),VTA1(15)	2.99261e-12	2.46494e-10	NA	NA	NA	NA	NA	NA	NA	NA	SUB1,UBE2N,SCOC,UBE2V2,VPS29,BTF3L4,PPP1R2,TSNAX,VAPA,SELT,MRPS35,SUMO1,BRWD1,TRUB1,RAB18,EIF4G2,ZBTB48,RNF11,CHMP2B,SEP15,CAPRIN1,WASL,ANKRD46,BLOC1S6,ACTR6,SPIN1,ATF7,NDUFA5,ATF2,AP5M1,RBCK1,VTA1	NA
AMY-Male-M33	73	CAMTA2(21),KLC2(19),CEP170B(18),PRRC2B(16)	7.24482e-10	9.1764e-12	NA	NA	NA	NA	NA	NA	NA	NA	CAMTA2,KLC2,CEP170B,PRRC2B	NA
AMY-Male-M304	74	PLD1(22),PDE1C(17),NXPE3(17),ST18(17)	5.02022e-12	1.82757e-09	NA	NA	NA	NA	NA	NA	NA	NA	PLD1,PDE1C,NXPE3,ST18	NA
AMY-Male-M132	75	YBX3(47),SBNO2(37),CLIC1(32),OSMR(28),IL1R1(23),IL15RA(22),CDK2(21),PPP1R18(21),PXDC1(17),SOCS3(16)	1.69897e-11	6.6005e-10	NA	NA	NA	NA	NA	NA	NA	NA	YBX3,SBNO2,CLIC1,OSMR,IL1R1,IL15RA,CDK2,PPP1R18,PXDC1,SOCS3	NA
AMY-Male-M318	76	MBTD1(29),MON2(24),RICTOR(22),CEP44(17),TRMT13(16)	9.14754e-12	6.90547e-09	NA	NA	NA	NA	NA	NA	NA	NA	MBTD1,MON2,RICTOR,CEP44,TRMT13	NA
AMY-Male-M56	77	ECI1(40),USF2(24),NME3(22),C1orf122(20),TMEM219(18),MAF1(18),VEGFB(18),LAMTOR1(16),UCK1(16)	2.58431e-08	4.41339e-12	NA	NA	NA	NA	NA	NA	NA	NA	ECI1,USF2,NME3,C1orf122,TMEM219,MAF1,VEGFB,LAMTOR1,UCK1	NA
AMY-Male-M183	78	MDH1(21),PCMT1(21)	7.925e-09	2.30391e-11	NA	NA	NA	NA	NA	NA	NA	NA	MDH1,PCMT1	NA
AMY-Male-M70	79	ABCB1(26),PRKCH(21),MECOM(19),PTPRB(19),GPR116(17)	3.27751e-12	1.54807e-07	NA	NA	NA	NA	NA	NA	NA	NA	ABCB1,PRKCH,MECOM,PTPRB,GPR116	NA
AMY-Male-M83	80	EDIL3(25),C21orf91(23),GNAI1(18),LAMP2(17)	2.80445e-11	3.26887e-08	NA	NA	NA	NA	NA	NA	NA	NA	EDIL3,C21orf91,GNAI1,LAMP2	NA
AMY-Male-M362	81	SLC4A4(35),SLC1A2(21),GJB6(20)	5.79429e-12	3.81789e-07	NA	NA	NA	NA	NA	NA	NA	NA	SLC4A4,SLC1A2,GJB6	NA
AMY-Male-M92	82	STARD9(36),DDX17(35),POGZ(27),PAN2(22),KDM5D(20),WSB1(19),STX16(16)	5.96871e-12	1.12476e-05	NA	NA	NA	NA	NA	NA	NA	NA	STARD9,DDX17,POGZ,PAN2,KDM5D,WSB1,STX16	NA
AMY-Male-M361	83	GJA1(28),CPE(23),SDC2(23),NTRK2(21)	2.80445e-11	1.6222e-05	NA	NA	NA	NA	NA	NA	NA	NA	GJA1,CPE,SDC2,NTRK2	NA
AMY-Male-M551	84	GJA1(28),SDC2(23),CPE(21),NTRK2(21)	4.91296e-11	5.19152e-05	NA	NA	NA	NA	NA	NA	NA	NA	GJA1,SDC2,CPE,NTRK2	NA
AMY-Male-M67	85	ZNF644(24),OSBPL8(18),C5orf24(16)	1.2236e-08	2.1801e-06	NA	NA	NA	NA	NA	NA	NA	NA	ZNF644,OSBPL8,C5orf24	NA
AMY-Male-M529	86	MBTD1(29)	5.34047e-08	1.12438e-06	NA	NA	NA	NA	NA	NA	NA	NA	MBTD1	NA
AMY-Male-M25	87	RNF187(50),AP2S1(41),CALM3(35),AP2M1(28),COPS7A(25),GNG3(24),PBRM1(24),BABAM1(22),ATP6V0D1(22),NIPBL(22),FCHO2(22),LATS1(22),ARID2(21),OTUB1(20),PKN2(20),NIPSNAP1(18),KLHL24(18),FARSA(17),MLF2(16),PHIP(16),ARPC5L(15)	5.09977e-07	1.24781e-07	NA	NA	NA	NA	NA	NA	NA	NA	RNF187,AP2S1,CALM3,AP2M1,COPS7A,GNG3,PBRM1,BABAM1,ATP6V0D1,NIPBL,FCHO2,LATS1,ARID2,OTUB1,PKN2,NIPSNAP1,KLHL24,FARSA,MLF2,PHIP,ARPC5L	NA
AMY-Male-M168	88	AP2M1(19),ATP6V0D1(18),FARSA(16)	2.48574e-07	3.7868e-07	NA	NA	NA	NA	NA	NA	NA	NA	AP2M1,ATP6V0D1,FARSA	NA
AMY-Male-M196	89	CAMTA2(21),KLC2(19),CEP170B(17)	1.18285e-06	1.1919e-07	NA	NA	NA	NA	NA	NA	NA	NA	CAMTA2,KLC2,CEP170B	NA
AMY-Male-M178	90	PRKAR1B(20),FBXO44(18),NPM2(16)	4.46086e-07	8.85004e-07	NA	NA	NA	NA	NA	NA	NA	NA	PRKAR1B,FBXO44,NPM2	NA
AMY-Male-M58	91	MINK1(20),KIAA0100(16),GLYR1(16)	9.79433e-07	4.99189e-07	NA	NA	NA	NA	NA	NA	NA	NA	MINK1,KIAA0100,GLYR1	NA
AMY-Male-M189	92	CLSTN3(27),L1CAM(22),KCNC1(20),ATP1A3(16)	6.32774e-06	1.07932e-07	NA	NA	NA	NA	NA	NA	NA	NA	CLSTN3,L1CAM,KCNC1,ATP1A3	NA
AMY-Male-M169	93	LATS1(19),NIPBL(18),ARID2(17),PHIP(16)	2.16908e-07	5.46289e-06	NA	NA	NA	NA	NA	NA	NA	NA	LATS1,NIPBL,ARID2,PHIP	NA
AMY-Male-M109	94	RFNG(23)	1.05383e-06	1.25925e-06	NA	NA	NA	NA	NA	NA	NA	NA	RFNG	NA
AMY-Male-M85	95	OLIG1(21),SNX22(19),SAPCD2(17)	6.81317e-06	2.21684e-07	NA	NA	NA	NA	NA	NA	NA	NA	OLIG1,SNX22,SAPCD2	NA
AMY-Male-M89	96	SPA17(28)	2.63014e-07	6.36401e-06	NA	NA	NA	NA	NA	NA	NA	NA	SPA17	NA
AMY-Male-M45	97	MYT1(24),PCDH15(16)	9.45377e-07	2.23032e-06	AMY-Female-M550	143	PDGFRA(22),LHFPL3(21),PCDH15(18)	0.300386	0.00925239	0.346457	2.03622e-34	PCDH15	MYT1	PDGFRA,LHFPL3
AMY-Male-M97	98	MEG3(41),HIC2(16)	4.40055e-08	0.000390139	NA	NA	NA	NA	NA	NA	NA	NA	MEG3,HIC2	NA
AMY-Male-M244	99	ATP5F1(20),GLO1(20),MRPS28(16)	2.59138e-07	7.10588e-05	NA	NA	NA	NA	NA	NA	NA	NA	ATP5F1,GLO1,MRPS28	NA
AMY-Male-M95	100	TYK2(21)	1.05383e-06	2.24532e-05	NA	NA	NA	NA	NA	NA	NA	NA	TYK2	NA
AMY-Male-M239	101	PARK7(27),MRPS7(18)	3.77558e-07	9.59671e-05	NA	NA	NA	NA	NA	NA	NA	NA	PARK7,MRPS7	NA
AMY-Male-M334	102	STARD9(36),WSB1(19),POGZ(18)	5.74085e-08	0.000688546	NA	NA	NA	NA	NA	NA	NA	NA	STARD9,WSB1,POGZ	NA
AMY-Male-M363	103	BMPR1B(29),NR2E1(19)	1.46039e-07	0.000695333	NA	NA	NA	NA	NA	NA	NA	NA	BMPR1B,NR2E1	NA
AMY-Male-M121	104	STOX1(35),ALDH6A1(20),GLUD1(19),PRCP(19),ALDH2(18),HSDL2(16)	2.57213e-08	0.0113806	NA	NA	NA	NA	NA	NA	NA	NA	STOX1,ALDH6A1,GLUD1,PRCP,ALDH2,HSDL2	NA
AMY-Male-M240	105	VBP1(38),SKP1(32),HSBP1(19),BPGM(19)	6.35797e-06	6.62209e-05	NA	NA	NA	NA	NA	NA	NA	NA	VBP1,SKP1,HSBP1,BPGM	NA
AMY-Male-M276	106	SEPT7(29),URI1(18)	0.000626548	8.26806e-07	NA	NA	NA	NA	NA	NA	NA	NA	SEPT7,URI1	NA
AMY-Male-M64	107	URI1(34),ACBD5(31),GMFB(31),SEPT7(30),ZMYND11(27),HMGB1(26),TWF1(24),IMPACT(24),SPAG16(23),PCGF5(22),TCEA1(20),C4orf3(19),HINT3(19),WAC(19),MRPS14(18),ZHX1(18),CRELD1(18),FMR1(17),FBXW11(17),GALNT1(17),RNF141(16),RWDD1(16),ATP5S(16),SMIM15(15),SKA2(15),NUCKS1(15)	0.0336672	1.90209e-08	NA	NA	NA	NA	NA	NA	NA	NA	URI1,ACBD5,GMFB,SEPT7,ZMYND11,HMGB1,TWF1,IMPACT,SPAG16,PCGF5,TCEA1,C4orf3,HINT3,WAC,MRPS14,ZHX1,CRELD1,FMR1,FBXW11,GALNT1,RNF141,RWDD1,ATP5S,SMIM15,SKA2,NUCKS1	NA
AMY-Male-M376	108	NOTCH2(44),PRDM16(22),PCDHGB6(17),PCDHGB7(17),RYR3(16)	8.12343e-06	0.000175761	NA	NA	NA	NA	NA	NA	NA	NA	NOTCH2,PRDM16,PCDHGB6,PCDHGB7,RYR3	NA
AMY-Male-M16	109	PARVG(20),HCLS1(18),RHBDF2(17),TMC8(16)	2.66022e-06	0.000649342	NA	NA	NA	NA	NA	NA	NA	NA	PARVG,HCLS1,RHBDF2,TMC8	NA
AMY-Male-M14	110	HLA-DMB(24),HLA-DRA(20),HLA-DOA(19),HLA-DPA1(16),CTSS(16)	4.16493e-06	0.000458868	AMY-Female-M21	7	CSF1R(43),AIF1(20),TBXAS1(20),ADAM28(19)	2.75047e-41	4.47874e-45	0.334842	1.71011e-52		HLA-DMB,HLA-DRA,HLA-DOA,HLA-DPA1,CTSS	CSF1R,AIF1,TBXAS1,ADAM28
AMY-Male-M371	111	STOX1(35),ALDH6A1(20),GLUD1(19),ALDH2(18)	1.52635e-07	0.0131101	NA	NA	NA	NA	NA	NA	NA	NA	STOX1,ALDH6A1,GLUD1,ALDH2	NA
AMY-Male-M53	112	SEC11A(21),EEF1A1(18),YBX1(17),RAB13(16)	0.00133187	1.73801e-06	NA	NA	NA	NA	NA	NA	NA	NA	SEC11A,EEF1A1,YBX1,RAB13	NA
AMY-Male-M136	113	TRIM38(19),TCIRG1(18),PALD1(17),FAM60A(16)	3.79977e-05	9.59671e-05	NA	NA	NA	NA	NA	NA	NA	NA	TRIM38,TCIRG1,PALD1,FAM60A	NA
AMY-Male-M124	114	NOTCH2(44),PRDM16(22),PCDHGB6(17),PCDHGB7(17),RYR3(16)	1.77865e-05	0.000351858	NA	NA	NA	NA	NA	NA	NA	NA	NOTCH2,PRDM16,PCDHGB6,PCDHGB7,RYR3	NA
AMY-Male-M305	115	CDK18(17),TMC6(16)	0.000172274	4.39383e-05	NA	NA	NA	NA	NA	NA	NA	NA	CDK18,TMC6	NA
AMY-Male-M72	116	HDAC7(29),ECE1(23),LAMA5(18),EHD2(16),SMTN(16)	6.80612e-05	0.000134432	NA	NA	NA	NA	NA	NA	NA	NA	HDAC7,ECE1,LAMA5,EHD2,SMTN	NA
AMY-Male-M34	117	SCN2A(34),ELOVL4(19),NPTN(19),PREPL(17)	0.00458832	2.23032e-06	NA	NA	NA	NA	NA	NA	NA	NA	SCN2A,ELOVL4,NPTN,PREPL	NA
AMY-Male-M278	118	TWF1(24),PCGF5(22),ACBD5(20),TCEA1(19),ZHX1(18),GALNT1(17)	0.00166595	6.42909e-06	NA	NA	NA	NA	NA	NA	NA	NA	TWF1,PCGF5,ACBD5,TCEA1,ZHX1,GALNT1	NA
AMY-Male-M243	119	EIF3I(21),NTMT1(18),PSMB6(16)	1.68468e-05	0.000692944	NA	NA	NA	NA	NA	NA	NA	NA	EIF3I,NTMT1,PSMB6	NA
AMY-Male-M120	120	MLC1(36),MMP28(26),FGFR3(21),GRIN2C(20),APOE(19),TTYH1(17),GLI3(16)	1.02817e-06	0.0903647	NA	NA	NA	NA	NA	NA	NA	NA	MLC1,MMP28,FGFR3,GRIN2C,APOE,TTYH1,GLI3	NA
AMY-Male-M73	121	STARD8(22),LRRC32(19),ARAP3(17),CDH5(16),GPR4(16)	4.37756e-05	0.00257247	NA	NA	NA	NA	NA	NA	NA	NA	STARD8,LRRC32,ARAP3,CDH5,GPR4	NA
AMY-Male-M309	122	ERMN(21),PLP1(20)	0.00199745	6.49815e-05	NA	NA	NA	NA	NA	NA	NA	NA	ERMN,PLP1	NA
AMY-Male-M553	123	BMPR1B(29)	1.38871e-05	0.0113806	NA	NA	NA	NA	NA	NA	NA	NA	BMPR1B	NA
AMY-Male-M481	124	PTGES2(30),PIN1(20),TUSC2(18),FBXL15(17)	0.00015767	0.00102294	NA	NA	NA	NA	NA	NA	NA	NA	PTGES2,PIN1,TUSC2,FBXL15	NA
AMY-Male-M13	125	ITGB2(37),LAPTM5(24),NCKAP1L(20),C3AR1(17),SYK(17),C1QC(16),LAT2(16),DOCK2(16)	2.94062e-05	0.00709755	AMY-Female-M21	7	CSF1R(43),AIF1(20),TBXAS1(20),ADAM28(19)	2.75047e-41	4.47874e-45	0.339869	5.01102e-65		ITGB2,LAPTM5,NCKAP1L,C3AR1,SYK,C1QC,LAT2,DOCK2	CSF1R,AIF1,TBXAS1,ADAM28
AMY-Male-M13	125	ITGB2(37),LAPTM5(24),NCKAP1L(20),C3AR1(17),SYK(17),C1QC(16),LAT2(16),DOCK2(16)	2.94062e-05	0.00709755	AMY-Female-M182	8	CSF1R(43),AIF1(20),TBXAS1(20),ADAM28(19),CD86(16)	7.28324e-39	1.13561e-43	0.341463	5.1701e-63		ITGB2,LAPTM5,NCKAP1L,C3AR1,SYK,C1QC,LAT2,DOCK2	CSF1R,AIF1,TBXAS1,ADAM28,CD86
AMY-Male-M519	126	CDK18(17),TMC6(16)	0.000707765	0.000510066	NA	NA	NA	NA	NA	NA	NA	NA	CDK18,TMC6	NA
AMY-Male-M37	127	AGAP3(22)	0.000640145	0.000584265	NA	NA	NA	NA	NA	NA	NA	NA	AGAP3	NA
AMY-Male-M600	128	SUB1(46),UBE2V2(22)	0.000410093	0.00188953	NA	NA	NA	NA	NA	NA	NA	NA	SUB1,UBE2V2	NA
AMY-Male-M236	129	CCT4(28),DNAJA1(25),FKBP4(21),AHSA1(21),UBE2D3(21),DNAJB6(19),HSP90AB1(16)	0.00106429	0.000832119	NA	NA	NA	NA	NA	NA	NA	NA	CCT4,DNAJA1,FKBP4,AHSA1,UBE2D3,DNAJB6,HSP90AB1	NA
AMY-Male-M254	130	ATP5D(34),RABAC1(24),FAM173A(21),CCDC85B(17)	0.00837009	0.000193023	NA	NA	NA	NA	NA	NA	NA	NA	ATP5D,RABAC1,FAM173A,CCDC85B	NA
AMY-Male-M333	131	DDX17(31),PAN2(21)	0.000125124	0.0205735	NA	NA	NA	NA	NA	NA	NA	NA	DDX17,PAN2	NA
AMY-Male-M251	132	TCEB2(38),UQCR11(36),MRPL52(29),FAM96B(24),NOSIP(22),ROMO1(19),COX4I1(17),MZT2B(17)	0.165446	1.81031e-05	NA	NA	NA	NA	NA	NA	NA	NA	TCEB2,UQCR11,MRPL52,FAM96B,NOSIP,ROMO1,COX4I1,MZT2B	NA
AMY-Male-M445	133	VBP1(36)	0.000885619	0.00593458	NA	NA	NA	NA	NA	NA	NA	NA	VBP1	NA
AMY-Male-M40	134	SLC4A3(28),BAI2(20),GRIK5(17),PRRT3(16),NRXN2(16)	0.0217022	0.000363968	NA	NA	NA	NA	NA	NA	NA	NA	SLC4A3,BAI2,GRIK5,PRRT3,NRXN2	NA
AMY-Male-M369	135	RFX4(22),CNN3(16)	0.000314929	0.0390971	NA	NA	NA	NA	NA	NA	NA	NA	RFX4,CNN3	NA
AMY-Male-M427	136	RPL32(25)	0.0897248	0.000346476	NA	NA	NA	NA	NA	NA	NA	NA	RPL32	NA
AMY-Male-M207	137	SLC4A3(27)	0.0305901	0.00170981	NA	NA	NA	NA	NA	NA	NA	NA	SLC4A3	NA
AMY-Male-M44	138	PRKACB(36),SRPK2(24),MATR3(20)	0.00835064	0.00711737	NA	NA	NA	NA	NA	NA	NA	NA	PRKACB,SRPK2,MATR3	NA
AMY-Male-M378	139	SMIM20(26),LDHB(25),HRSP12(18)	0.00035052	0.173708	NA	NA	NA	NA	NA	NA	NA	NA	SMIM20,LDHB,HRSP12	NA
AMY-Male-M325	140	WDR96(46),ARMC3(20),DNAAF1(20)	0.0103278	0.00728143	AMY-Female-M76	88	CCDC11(41),LRRC48(33),TTC40(26),DNAAF1(23),CCDC108(22),LRRC46(20),DNAH9(18),CCDC81(18),CAPS(17),CCDC37(17),DNAH10(17)	0.065312	6.14077e-10	0.34715	3.01059e-83	DNAAF1	WDR96,ARMC3	CCDC11,LRRC48,TTC40,CCDC108,LRRC46,DNAH9,CCDC81,CAPS,CCDC37,DNAH10
AMY-Male-M15	141	HCK(27),SPI1(24),CD14(19),FCER1G(18)	0.00337467	0.0370341	AMY-Female-M15	4	CD53(33),SASH3(31),HCK(20),SPI1(17)	1.56173e-57	1.39172e-71	0.316742	2.21519e-46	HCK,SPI1	CD14,FCER1G	CD53,SASH3
AMY-Male-M15	141	HCK(27),SPI1(24),CD14(19),FCER1G(18)	0.00337467	0.0370341	AMY-Female-M173	5	CD53(33),HCK(20),SPI1(17)	1.07244e-44	1.61663e-56	0.338624	2.31859e-45	HCK,SPI1	CD14,FCER1G	CD53
AMY-Male-M476	142	FAM173A(21),ATP5D(18),CCDC85B(17),SCAND1(16),C19orf60(16)	0.0542605	0.00256226	NA	NA	NA	NA	NA	NA	NA	NA	FAM173A,ATP5D,CCDC85B,SCAND1,C19orf60	NA
AMY-Male-M125	143	SMIM20(26),LDHB(25),HRSP12(18),GTF3C6(17)	0.00116543	0.156406	NA	NA	NA	NA	NA	NA	NA	NA	SMIM20,LDHB,HRSP12,GTF3C6	NA
AMY-Male-M256	144	PTGES2(30),PIN1(20),TUSC2(19),C12orf10(18),FDX1L(17),FBXL15(17),KAT6A(17)	0.00874632	0.0273403	NA	NA	NA	NA	NA	NA	NA	NA	PTGES2,PIN1,TUSC2,C12orf10,FDX1L,FBXL15,KAT6A	NA
AMY-Male-M233	145	DDAH2(21)	0.079561	0.00326598	NA	NA	NA	NA	NA	NA	NA	NA	DDAH2	NA
AMY-Male-M433	146	CCT4(28),DNAJA1(25),FKBP4(21),AHSA1(21),UBE2D3(21),DNAJB6(19),HSP90AB1(16)	0.0219115	0.015109	NA	NA	NA	NA	NA	NA	NA	NA	CCT4,DNAJA1,FKBP4,AHSA1,UBE2D3,DNAJB6,HSP90AB1	NA
AMY-Male-M140	147	ITGB2(36),SYK(17)	0.00408578	0.0842575	NA	NA	NA	NA	NA	NA	NA	NA	ITGB2,SYK	NA
AMY-Male-M473	148	LAMTOR4(25),GABARAP(19),SWI5(19),SF3B5(17)	0.0020244	0.21222	NA	NA	NA	NA	NA	NA	NA	NA	LAMTOR4,GABARAP,SWI5,SF3B5	NA
AMY-Male-M62	149	AURKAIP1(49),C19orf70(48),ATP5D(44),TCEB2(40),NDUFA13(36),UQCR11(36),FDX1L(32),PTGES2(31),LAMTOR4(29),MRPL52(29),NDUFS6(25),RABAC1(25),FAM96B(24),GPX4(23),NOSIP(23),SELM(22),PIN1(21),FAM173A(21),ROMO1(19),GABARAP(19),MZT2B(19),FBXL15(19),SCAND1(19),TCEA2(19),TUSC2(19),SWI5(19),SF3B5(18),C12orf10(18),FIS1(18),FAM3A(18),MAP2K2(18),COX4I1(17),CCDC85B(17),MINOS1(17),SEPW1(17),C16orf13(17),MRPL12(17),…	0.295079	0.00160055	NA	NA	NA	NA	NA	NA	NA	NA	AURKAIP1,C19orf70,ATP5D,TCEB2,NDUFA13,UQCR11,FDX1L,PTGES2,LAMTOR4,MRPL52,NDUFS6,RABAC1,FAM96B,GPX4,NOSIP,SELM,PIN1,FAM173A,ROMO1,GABARAP,MZT2B,FBXL15,SCAND1,TCEA2,TUSC2,SWI5,SF3B5,C12orf10,FIS1,FAM3A,MAP2K2,COX4I1,CCDC85B,MINOS1,SEPW1,C16orf13,MRPL12,C19orf60,KAT6A,TUFM,BAD,SIVA1,C14orf166,NDUFB8,ABHD17A,NDUFS8,EIF2S2,FKBP8,MRPS34,FASTK,ZNF428,TRAPPC5	NA
AMY-Male-M43	150	PJA2(20),UCHL5(16)	0.0161699	0.0447267	NA	NA	NA	NA	NA	NA	NA	NA	PJA2,UCHL5	NA
AMY-Male-M36	151	RNF208(27),PALM(26),BTBD2(24),FBRSL1(21),HSD11B1L(18),MATK(18),ADAP1(17),GNA11(16)	0.025869	0.0301843	NA	NA	NA	NA	NA	NA	NA	NA	RNF208,PALM,BTBD2,FBRSL1,HSD11B1L,MATK,ADAP1,GNA11	NA
AMY-Male-M59	152	CCT4(28),DNAJA1(25),FKBP4(21),AHSA1(21),UBE2D3(21),DNAJB6(20),DNAJB1(17),HSP90AB1(16)	0.0336672	0.0234499	NA	NA	NA	NA	NA	NA	NA	NA	CCT4,DNAJA1,FKBP4,AHSA1,UBE2D3,DNAJB6,DNAJB1,HSP90AB1	NA
AMY-Male-M123	153	PLCD1(20)	0.00620765	0.24121	NA	NA	NA	NA	NA	NA	NA	NA	PLCD1	NA
AMY-Male-M253	154	LAMTOR4(28),GABARAP(19),SWI5(19),FIS1(18),SF3B5(17)	0.00571075	0.26419	NA	NA	NA	NA	NA	NA	NA	NA	LAMTOR4,GABARAP,SWI5,FIS1,SF3B5	NA
AMY-Male-M119	155	RFX4(26),CNN3(20),GLIS3(17),TMEM176B(17)	0.00645591	0.345313	NA	NA	NA	NA	NA	NA	NA	NA	RFX4,CNN3,GLIS3,TMEM176B	NA
AMY-Male-M87	156	LRRC48(64),WDR96(61),SPAG8(27),ARMC3(24),TMEM67(23),TCTEX1D1(22),DNAAF1(20),C9orf117(17),TSNAXIP1(16)	0.0897248	0.0329586	AMY-Female-M4	63	CCDC11(42),LRRC48(35),TTC40(26),DNAAF1(23),DNAH9(23),CCDC108(22),TMEM67(22),IQCG(22),FBXO15(21),ERBB2(21),CAPS(20),LRRC46(20),PIFO(20),EFCAB6(19),SPAG8(18),FAM227A(18),CCDC81(18),CDK9(18),C7orf63(17),CCDC37(17),C11orf70(17),DNAH10(17),NEK11(17),CCDC180(17),DZIP1L(17),COLQ(17),VWA3A(17),DYNLRB2(16),LRRC23(16),ZBBX(16),EFHC1(15),FRMPD2(15),TMEM232(15),PABPN1(15),TMEM209(15)	0.0160835	1.61693e-14	0.490566	4.09631e-292	LRRC48,SPAG8,TMEM67,DNAAF1	WDR96,ARMC3,TCTEX1D1,C9orf117,TSNAXIP1	CCDC11,TTC40,DNAH9,CCDC108,IQCG,FBXO15,ERBB2,CAPS,LRRC46,PIFO,EFCAB6,FAM227A,CCDC81,CDK9,C7orf63,CCDC37,C11orf70,DNAH10,NEK11,CCDC180,DZIP1L,COLQ,VWA3A,DYNLRB2,LRRC23,ZBBX,EFHC1,FRMPD2,TMEM232,PABPN1,TMEM209
AMY-Male-M87	156	LRRC48(64),WDR96(61),SPAG8(27),ARMC3(24),TMEM67(23),TCTEX1D1(22),DNAAF1(20),C9orf117(17),TSNAXIP1(16)	0.0897248	0.0329586	AMY-Female-M76	88	CCDC11(41),LRRC48(33),TTC40(26),DNAAF1(23),CCDC108(22),LRRC46(20),DNAH9(18),CCDC81(18),CAPS(17),CCDC37(17),DNAH10(17)	0.065312	6.14077e-10	0.577947	2.42597e-217	LRRC48,DNAAF1	WDR96,SPAG8,ARMC3,TMEM67,TCTEX1D1,C9orf117,TSNAXIP1	CCDC11,TTC40,CCDC108,LRRC46,DNAH9,CCDC81,CAPS,CCDC37,DNAH10
AMY-Male-M87	156	LRRC48(64),WDR96(61),SPAG8(27),ARMC3(24),TMEM67(23),TCTEX1D1(22),DNAAF1(20),C9orf117(17),TSNAXIP1(16)	0.0897248	0.0329586	AMY-Female-M313	75	CCDC11(41),LRRC48(32),LRRC46(20),CCDC108(19),CCDC81(18),CAPS(17),CCDC37(17)	0.00237994	5.22428e-11	0.460526	1.98452e-140	LRRC48	WDR96,SPAG8,ARMC3,TMEM67,TCTEX1D1,DNAAF1,C9orf117,TSNAXIP1	CCDC11,LRRC46,CCDC108,CCDC81,CAPS,CCDC37
AMY-Male-M87	156	LRRC48(64),WDR96(61),SPAG8(27),ARMC3(24),TMEM67(23),TCTEX1D1(22),DNAAF1(20),C9orf117(17),TSNAXIP1(16)	0.0897248	0.0329586	AMY-Female-M543	76	CCDC11(41),LRRC48(32),LRRC46(20),CCDC108(19),CCDC81(18),CAPS(17),CCDC37(17)	0.00356044	4.50094e-11	0.449438	6.32343e-134	LRRC48	WDR96,SPAG8,ARMC3,TMEM67,TCTEX1D1,DNAAF1,C9orf117,TSNAXIP1	CCDC11,LRRC46,CCDC108,CCDC81,CAPS,CCDC37
AMY-Male-M57	157	GSTP1(25),DDAH2(24),SLC25A1(18)	0.181714	0.0182027	NA	NA	NA	NA	NA	NA	NA	NA	GSTP1,DDAH2,SLC25A1	NA
AMY-Male-M609	158	UQCR11(36),TCEB2(32),COX4I1(17),MZT2B(16)	0.838311	0.00561795	NA	NA	NA	NA	NA	NA	NA	NA	UQCR11,TCEB2,COX4I1,MZT2B	NA
AMY-Male-M466	159	UQCR11(36),TCEB2(32),COX4I1(17),MZT2B(17)	0.912416	0.0121051	NA	NA	NA	NA	NA	NA	NA	NA	UQCR11,TCEB2,COX4I1,MZT2B	NA
AMY-Male-M88	160	DYNLRB2(28),NEK11(24),TEX9(17)	0.0204678	0.719005	NA	NA	NA	NA	NA	NA	NA	NA	DYNLRB2,NEK11,TEX9	NA
AMY-Male-M257	161	SELM(20)	0.341348	0.0482943	NA	NA	NA	NA	NA	NA	NA	NA	SELM	NA
AMY-Male-M374	162	ADH5(27),WDFY3-AS2(23)	0.0305901	0.943846	NA	NA	NA	NA	NA	NA	NA	NA	ADH5,WDFY3-AS2	NA
AMY-Male-M279	163	GMFB(28),ZMYND11(22),FBXW11(17)	0.0311979	0.940802	NA	NA	NA	NA	NA	NA	NA	NA	GMFB,ZMYND11,FBXW11	NA
AMY-Male-M252	164	AURKAIP1(47),C19orf70(41),NDUFS6(25),NDUFA13(23),GPX4(23)	0.047558	0.734903	NA	NA	NA	NA	NA	NA	NA	NA	AURKAIP1,C19orf70,NDUFS6,NDUFA13,GPX4	NA
NA	NA	NA	NA	NA	AMY-Female-M2	2	TM4SF1(58),CSF1R(43),DDX6(40),ELTD1(39),JMJD6(38),NUFIP2(36),ESAM(35),SASH3(35),CD53(34),TGM2(33),CLIC1(33),MYO1F(33),PRKCH(31),PSMB8(31),GPSM3(30),STIP1(30),SEL1L(29),CCT5(28),CYYR1(28),PAPSS2(28),TAP1(27),HECTD1(27),VAMP5(27),C3(26),ACVRL1(26),LAMC1(26),STRAP(26),PODXL(25),SERBP1(25),NFAT5(25),FBXO28(25),ZNF770(25),ARPC1B(24),MYL12A(24),ISG20(24),BAZ2A(24),PAPOLA(24),KMT2C(24),HEATR1(24),TIMP1(…	1.84459e-232	1.62392e-230	NA	NA	NA	NA	TM4SF1,CSF1R,DDX6,ELTD1,JMJD6,NUFIP2,ESAM,SASH3,CD53,TGM2,CLIC1,MYO1F,PRKCH,PSMB8,GPSM3,STIP1,SEL1L,CCT5,CYYR1,PAPSS2,TAP1,HECTD1,VAMP5,C3,ACVRL1,LAMC1,STRAP,PODXL,SERBP1,NFAT5,FBXO28,ZNF770,ARPC1B,MYL12A,ISG20,BAZ2A,PAPOLA,KMT2C,HEATR1,TIMP1,HLA-B,RAN,MAFF,AHSA1,ICAM2,AIF1,ABI3,NFKB2,DNAJB11,GBP2,P4HA2,TCP1,RNF123,YBX3,FKBP4,DNAJB6,HCK,CCT2,PNP,ASH1L,PPIB,UBE4A,CLINT1,TRRAP,TEAD4,ETS1,MMRN2,LAPT…
NA	NA	NA	NA	NA	AMY-Female-M237	9	MYT1L(42),NAPB(38),NSF(33),SNAP91(31),RAB3C(30),AAK1(28),MAP7D2(20),DLGAP1(19),RIMBP2(18),SH3GL2(17),PPP3CB(17),GAD2(15),GLT1D1(15)	6.58707e-38	3.89974e-39	NA	NA	NA	NA	MYT1L,NAPB,NSF,SNAP91,RAB3C,AAK1,MAP7D2,DLGAP1,RIMBP2,SH3GL2,PPP3CB,GAD2,GLT1D1
NA	NA	NA	NA	NA	AMY-Female-M25	11	ABI3(20),ARPC1B(20),GPSM3(19)	3.18239e-32	6.44615e-40	NA	NA	NA	NA	ABI3,ARPC1B,GPSM3
NA	NA	NA	NA	NA	AMY-Female-M28	12	TIMP1(23),PNP(21),MAPKAPK2(19),PXDC1(18),C1R(16)	9.15443e-30	3.95304e-32	NA	NA	NA	NA	TIMP1,PNP,MAPKAPK2,PXDC1,C1R
NA	NA	NA	NA	NA	AMY-Female-M553	14	PLEKHH1(32),SH3TC2(31),PLEKHG3(28),FRYL(27),TJAP1(20),ERBB3(18),PDE1C(17),PHLDB1(17),PDE8A(17),CARNS1(16)	9.1884e-30	1.0189e-24	NA	NA	NA	NA	PLEKHH1,SH3TC2,PLEKHG3,FRYL,TJAP1,ERBB3,PDE1C,PHLDB1,PDE8A,CARNS1
NA	NA	NA	NA	NA	AMY-Female-M47	15	MYO1F(25),PALD1(19)	2.19998e-22	3.28916e-29	NA	NA	NA	NA	MYO1F,PALD1
NA	NA	NA	NA	NA	AMY-Female-M135	16	DDX17(23),CCNL2(23),ZNF767(23),RBM5(21),TAZ(19),THOC1(16)	6.27265e-27	1.38989e-24	NA	NA	NA	NA	DDX17,CCNL2,ZNF767,RBM5,TAZ,THOC1
NA	NA	NA	NA	NA	AMY-Female-M12	17	TM4SF1(55),ELTD1(36),GBP2(22),TEAD4(20),ICAM2(19),ETS1(19),MMRN2(18),PPP1R3B(17),TPM4(16)	1.10222e-24	1.9554e-26	NA	NA	NA	NA	TM4SF1,ELTD1,GBP2,TEAD4,ICAM2,ETS1,MMRN2,PPP1R3B,TPM4
NA	NA	NA	NA	NA	AMY-Female-M32	18	MAFF(19)	5.53175e-21	7.10095e-27	NA	NA	NA	NA	MAFF
NA	NA	NA	NA	NA	AMY-Female-M234	19	DNM1(26),SCN3B(23),KCNB1(23),GABRB2(22),GABRA1(20),SULT4A1(18),PCSK2(18),SYT13(17),C11orf87(16),CHRM1(16)	1.00363e-21	5.02387e-23	NA	NA	NA	NA	DNM1,SCN3B,KCNB1,GABRB2,GABRA1,SULT4A1,PCSK2,SYT13,C11orf87,CHRM1
NA	NA	NA	NA	NA	AMY-Female-M236	20	TMEM130(53),CAMKV(21),L1CAM(20),CAMKK1(19),SLC12A5(18),TMEM59L(18)	4.99988e-19	1.92485e-23	NA	NA	NA	NA	TMEM130,CAMKV,L1CAM,CAMKK1,SLC12A5,TMEM59L
NA	NA	NA	NA	NA	AMY-Female-M18	21	TGM2(28),CASP4(17)	2.52782e-19	9.83411e-23	NA	NA	NA	NA	TGM2,CASP4
NA	NA	NA	NA	NA	AMY-Female-M460	22	TMEM130(53),CAMKV(21),L1CAM(20),CAMKK1(19),SLC12A5(18),TMEM59L(16)	1.20862e-18	3.4335e-23	NA	NA	NA	NA	TMEM130,CAMKV,L1CAM,CAMKK1,SLC12A5,TMEM59L
NA	NA	NA	NA	NA	AMY-Female-M244	23	RTN1(35),UCHL1(23),NPTN(21),ATP2B3(19),ELOVL4(18)	4.00893e-18	2.61238e-22	NA	NA	NA	NA	RTN1,UCHL1,NPTN,ATP2B3,ELOVL4
NA	NA	NA	NA	NA	AMY-Female-M139	25	CEP164(27),GIGYF1(17)	4.45888e-17	5.56428e-20	NA	NA	NA	NA	CEP164,GIGYF1
NA	NA	NA	NA	NA	AMY-Female-M465	26	MYT1L(36),AAK1(27),NSF(24),MAP7D2(20)	4.15163e-18	1.04833e-18	NA	NA	NA	NA	MYT1L,AAK1,NSF,MAP7D2
NA	NA	NA	NA	NA	AMY-Female-M255	27	CSRNP3(30),KIAA2022(22),PWAR6(21),KIF3A(20),BAG4(19),MACROD2(18),NOL4(18),ZNF280B(17)	5.55336e-19	3.52964e-16	NA	NA	NA	NA	CSRNP3,KIAA2022,PWAR6,KIF3A,BAG4,MACROD2,NOL4,ZNF280B
NA	NA	NA	NA	NA	AMY-Female-M92	28	ELOVL2(35),SLC4A4(31),NTRK2(29),SLC1A2(24),SLC1A4(24),CPE(18),TLCD1(16)	1.30413e-20	3.26191e-14	NA	NA	NA	NA	ELOVL2,SLC4A4,NTRK2,SLC1A2,SLC1A4,CPE,TLCD1
NA	NA	NA	NA	NA	AMY-Female-M235	29	GABRB3(32),HOOK1(28),CADPS(19),SCN2A(16)	6.58247e-17	9.88229e-18	NA	NA	NA	NA	GABRB3,HOOK1,CADPS,SCN2A
NA	NA	NA	NA	NA	AMY-Female-M712	30	PLEKHH1(30),PLEKHG3(26),TJAP1(19),ERBB3(17)	4.99988e-19	5.08935e-15	NA	NA	NA	NA	PLEKHH1,PLEKHG3,TJAP1,ERBB3
NA	NA	NA	NA	NA	AMY-Female-M233	31	KIAA0513(33),SYNGR3(22),SVOP(21),SCAMP5(19),CHRNB2(19),GABRD(18)	4.99452e-17	5.90052e-17	NA	NA	NA	NA	KIAA0513,SYNGR3,SVOP,SCAMP5,CHRNB2,GABRD
NA	NA	NA	NA	NA	AMY-Female-M243	32	SPTBN2(29),PACSIN1(24),KCNAB2(19)	6.2778e-17	2.66242e-14	NA	NA	NA	NA	SPTBN2,PACSIN1,KCNAB2
NA	NA	NA	NA	NA	AMY-Female-M13	33	ESAM(24),ACVRL1(22),PODXL(20),PKN3(17),ENG(16)	3.79443e-14	7.67228e-17	NA	NA	NA	NA	ESAM,ACVRL1,PODXL,PKN3,ENG
NA	NA	NA	NA	NA	AMY-Female-M26	34	PAPSS2(23),ITGA1(20),CALD1(18),CASP10(16)	2.34619e-14	1.14138e-15	NA	NA	NA	NA	PAPSS2,ITGA1,CALD1,CASP10
NA	NA	NA	NA	NA	AMY-Female-M31	35	NFKB2(17)	7.20044e-14	4.92491e-16	NA	NA	NA	NA	NFKB2
NA	NA	NA	NA	NA	AMY-Female-M551	36	CNP(31),CNTN2(26),MOG(26),MAG(25),CLDN11(17)	9.6652e-18	7.08698e-11	NA	NA	NA	NA	CNP,CNTN2,MOG,MAG,CLDN11
NA	NA	NA	NA	NA	AMY-Female-M146	37	LENG8(44),TUBGCP6(26),ZSWIM8(25),SNRNP70(23),SRRM2(21),RP11-73M7.6(21),PLA2G4B(18),CTB-31O20.4(17),LA16c-390E6.4(17),CTD-2537I9.12(17)	1.01077e-14	1.08705e-13	NA	NA	NA	NA	LENG8,TUBGCP6,ZSWIM8,SNRNP70,SRRM2,RP11-73M7.6,PLA2G4B,CTB-31O20.4,LA16c-390E6.4,CTD-2537I9.12
NA	NA	NA	NA	NA	AMY-Female-M457	38	GABRB3(32),CADPS(19),SCN2A(16)	8.41745e-13	8.59791e-15	NA	NA	NA	NA	GABRB3,CADPS,SCN2A
NA	NA	NA	NA	NA	AMY-Female-M165	39	ESAM(24),ACVRL1(21),PODXL(17)	5.69768e-12	6.15258e-13	NA	NA	NA	NA	ESAM,ACVRL1,PODXL
NA	NA	NA	NA	NA	AMY-Female-M381	40	PSMB7(29),ATP5H(20),ATP5J2(18),NDUFA8(17)	1.94784e-09	2.91615e-15	NA	NA	NA	NA	PSMB7,ATP5H,ATP5J2,NDUFA8
NA	NA	NA	NA	NA	AMY-Female-M74	41	DICER1(42),SF3B1(41),TANC1(28),PRPF4B(27),CLIC4(24),ITGB1(24),ELK4(20),MAPRE1(20),KIAA1429(19),ZBTB37(19),TRPM7(18),CD46(17),POLK(17),IL6ST(16),SYNCRIP(16),NFATC3(16),SLC25A11(16),NAA16(16),ATL3(15),CHD1(15),NCOA3(15),DPYD(15),DIP2A(15)	5.68127e-12	1.28309e-12	NA	NA	NA	NA	DICER1,SF3B1,TANC1,PRPF4B,CLIC4,ITGB1,ELK4,MAPRE1,KIAA1429,ZBTB37,TRPM7,CD46,POLK,IL6ST,SYNCRIP,NFATC3,SLC25A11,NAA16,ATL3,CHD1,NCOA3,DPYD,DIP2A
NA	NA	NA	NA	NA	AMY-Female-M136	42	PSMB7(38),AP2S1(36),BABAM1(30),DCTN3(29),NDUFAB1(28),NDUFA8(27),LCMT1(27),ATP5H(20),ATP5J2(18),POLR2E(17),NHP2L1(17),ATP5G1(16),POP7(16),CDKN2AIPNL(15),SUPT4H1(15)	4.23621e-10	2.3456e-14	NA	NA	NA	NA	PSMB7,AP2S1,BABAM1,DCTN3,NDUFAB1,NDUFA8,LCMT1,ATP5H,ATP5J2,POLR2E,NHP2L1,ATP5G1,POP7,CDKN2AIPNL,SUPT4H1
NA	NA	NA	NA	NA	AMY-Female-M386	43	AP000347.2(23),SEC31B(22)	3.48268e-11	2.92923e-13	NA	NA	NA	NA	AP000347.2,SEC31B
NA	NA	NA	NA	NA	AMY-Female-M450	44	KIAA0513(30)	2.89875e-12	4.32819e-12	NA	NA	NA	NA	KIAA0513
NA	NA	NA	NA	NA	AMY-Female-M258	45	PNMA2(20),MAPK1(19),CNKSR2(17)	1.85385e-11	3.61883e-12	NA	NA	NA	NA	PNMA2,MAPK1,CNKSR2
NA	NA	NA	NA	NA	AMY-Female-M245	46	NAP1L2(18)	3.18598e-11	1.00687e-11	NA	NA	NA	NA	NAP1L2
NA	NA	NA	NA	NA	AMY-Female-M711	47	FRYL(25),SH3TC2(23),PDE1C(17),PDE8A(17)	6.20381e-12	5.33051e-11	NA	NA	NA	NA	FRYL,SH3TC2,PDE1C,PDE8A
NA	NA	NA	NA	NA	AMY-Female-M491	48	MACROD2(17),KIF3A(17),BAG4(16)	1.1528e-11	6.83059e-11	NA	NA	NA	NA	MACROD2,KIF3A,BAG4
NA	NA	NA	NA	NA	AMY-Female-M241	49	JPH3(48),SYNPO(42),FBXL19(29),DLGAP3(29),LRP3(27),CAMTA2(24),ADRBK1(21),MAP3K10(20),AGAP3(18),DGKZ(16),PPP1R9B(16),LRRC4B(16)	1.12831e-11	5.11249e-10	NA	NA	NA	NA	JPH3,SYNPO,FBXL19,DLGAP3,LRP3,CAMTA2,ADRBK1,MAP3K10,AGAP3,DGKZ,PPP1R9B,LRRC4B
NA	NA	NA	NA	NA	AMY-Female-M93	50	NRXN1(43),LSAMP(24),RP11-731J8.2(23),ANK2(22),FAM49A(20),PTBP1(20),ASTN1(19),DAPK1(18),NDRG4(18),MAP3K11(17),NRG3(16),LGI1(16)	5.85044e-12	1.16527e-09	NA	NA	NA	NA	NRXN1,LSAMP,RP11-731J8.2,ANK2,FAM49A,PTBP1,ASTN1,DAPK1,NDRG4,MAP3K11,NRG3,LGI1
NA	NA	NA	NA	NA	AMY-Female-M463	51	SNAP91(23),NAPB(19)	1.30759e-10	2.01999e-10	NA	NA	NA	NA	SNAP91,NAPB
NA	NA	NA	NA	NA	AMY-Female-M140	52	AP000347.2(23),SEC31B(22)	2.06882e-09	1.57541e-11	NA	NA	NA	NA	AP000347.2,SEC31B
NA	NA	NA	NA	NA	AMY-Female-M418	54	MAPKAPK2(17)	1.38087e-09	1.14307e-10	NA	NA	NA	NA	MAPKAPK2
NA	NA	NA	NA	NA	AMY-Female-M391	55	LENG8(35),TUBGCP6(26),SNRNP70(23),RP11-73M7.6(21),PLA2G4B(18)	2.09298e-10	1.85546e-09	NA	NA	NA	NA	LENG8,TUBGCP6,SNRNP70,RP11-73M7.6,PLA2G4B
NA	NA	NA	NA	NA	AMY-Female-M143	56	MKKS(19),SUMO1(19)	1.2844e-08	6.83059e-11	NA	NA	NA	NA	MKKS,SUMO1
NA	NA	NA	NA	NA	AMY-Female-M191	57	TIMP1(19),MAPKAPK2(19),PXDC1(18)	1.88688e-09	8.846e-10	NA	NA	NA	NA	TIMP1,MAPKAPK2,PXDC1
NA	NA	NA	NA	NA	AMY-Female-M472	58	JPH3(47),SYNPO(42),FBXL19(29),CAMTA2(24),ADRBK1(21),MAP3K10(20),AGAP3(18),DLGAP3(17),DGKZ(16),PPP1R9B(16)	3.04483e-10	8.88689e-09	NA	NA	NA	NA	JPH3,SYNPO,FBXL19,CAMTA2,ADRBK1,MAP3K10,AGAP3,DLGAP3,DGKZ,PPP1R9B
NA	NA	NA	NA	NA	AMY-Female-M328	59	ELOVL2(27),CPE(16),TLCD1(16)	9.43037e-11	3.94627e-08	NA	NA	NA	NA	ELOVL2,CPE,TLCD1
NA	NA	NA	NA	NA	AMY-Female-M708	61	CNP(31),MAG(25)	2.1345e-11	2.20856e-06	NA	NA	NA	NA	CNP,MAG
NA	NA	NA	NA	NA	AMY-Female-M540	62	SF3B1(38),PRPF4B(18),CD46(17),SLC25A11(16),NAA16(16),TRPM7(16)	7.9074e-09	2.71817e-08	NA	NA	NA	NA	SF3B1,PRPF4B,CD46,SLC25A11,NAA16,TRPM7
NA	NA	NA	NA	NA	AMY-Female-M453	64	DNM1(25),KCNB1(22)	4.94109e-08	9.15779e-09	NA	NA	NA	NA	DNM1,KCNB1
NA	NA	NA	NA	NA	AMY-Female-M493	65	PNMA2(20),MAPK1(19),CNKSR2(17)	1.87667e-08	2.97119e-08	NA	NA	NA	NA	PNMA2,MAPK1,CNKSR2
NA	NA	NA	NA	NA	AMY-Female-M475	66	SPTBN2(28)	1.87667e-08	1.70681e-07	NA	NA	NA	NA	SPTBN2
NA	NA	NA	NA	NA	AMY-Female-M332	67	NRXN1(40),ANK2(22),FAM49A(20),PTBP1(20),ASTN1(19),NDRG4(18),NRG3(16),MAP3K11(16)	1.87667e-08	2.84867e-07	NA	NA	NA	NA	NRXN1,ANK2,FAM49A,PTBP1,ASTN1,NDRG4,NRG3,MAP3K11
NA	NA	NA	NA	NA	AMY-Female-M312	68	DICER1(42),SF3B1(39),PRPF4B(27),ZBTB37(19),TRPM7(18),CD46(17),POLK(17),SLC25A11(16),NAA16(16)	2.63654e-07	2.31858e-08	NA	NA	NA	NA	DICER1,SF3B1,PRPF4B,ZBTB37,TRPM7,CD46,POLK,SLC25A11,NAA16
NA	NA	NA	NA	NA	AMY-Female-M698	69	DYNC1LI2(24),GAB2(23),BCAS1(21),C7orf41(18),PTP4A2(17),MAP4K4(16)	9.39372e-08	7.2239e-08	NA	NA	NA	NA	DYNC1LI2,GAB2,BCAS1,C7orf41,PTP4A2,MAP4K4
NA	NA	NA	NA	NA	AMY-Female-M324	70	SNX13(35),ZNF148(21),LRRC58(16)	7.34921e-11	0.000122845	NA	NA	NA	NA	SNX13,ZNF148,LRRC58
NA	NA	NA	NA	NA	AMY-Female-M534	71	TANC1(25),CLIC4(24),ITGB1(20)	1.17274e-06	2.97119e-08	NA	NA	NA	NA	TANC1,CLIC4,ITGB1
NA	NA	NA	NA	NA	AMY-Female-M763	72	DYNC1LI2(24),GAB2(23),MAP4K4(16)	2.31499e-07	1.56924e-07	NA	NA	NA	NA	DYNC1LI2,GAB2,MAP4K4
NA	NA	NA	NA	NA	AMY-Female-M256	73	ATP6V1E1(22)	6.77767e-06	1.37285e-08	NA	NA	NA	NA	ATP6V1E1
NA	NA	NA	NA	NA	AMY-Female-M773	74	CNP(29)	3.54253e-09	3.32398e-05	NA	NA	NA	NA	CNP
NA	NA	NA	NA	NA	AMY-Female-M263	77	RAB18(27),FBXL17(24)	9.51365e-09	1.81982e-05	NA	NA	NA	NA	RAB18,FBXL17
NA	NA	NA	NA	NA	AMY-Female-M247	78	THY1(24),CDK5(19),STOML1(19)	2.30569e-06	3.6329e-07	NA	NA	NA	NA	THY1,CDK5,STOML1
NA	NA	NA	NA	NA	AMY-Female-M707	79	CNTN2(23)	1.50191e-07	9.37372e-06	NA	NA	NA	NA	CNTN2
NA	NA	NA	NA	NA	AMY-Female-M138	80	UQCRH(27)	9.22981e-06	1.72871e-07	NA	NA	NA	NA	UQCRH
NA	NA	NA	NA	NA	AMY-Female-M249	81	BEX2(27),BEX1(17)	1.18116e-05	2.3919e-07	NA	NA	NA	NA	BEX2,BEX1
NA	NA	NA	NA	NA	AMY-Female-M694	82	SF3B1(37),PRPF4B(18),CD46(17),SLC25A11(16),NAA16(16),TRPM7(16)	9.21572e-07	4.176e-06	NA	NA	NA	NA	SF3B1,PRPF4B,CD46,SLC25A11,NAA16,TRPM7
NA	NA	NA	NA	NA	AMY-Female-M604	83	ATP5J2(18)	9.48036e-05	1.082e-07	NA	NA	NA	NA	ATP5J2
NA	NA	NA	NA	NA	AMY-Female-M330	84	SLC4A4(26),SLC1A2(20),SLC1A4(17)	2.85594e-07	5.58428e-05	NA	NA	NA	NA	SLC4A4,SLC1A2,SLC1A4
NA	NA	NA	NA	NA	AMY-Female-M77	85	CCDC180(17),DZIP1L(17),VWA3A(17)	0.000982419	1.68171e-08	NA	NA	NA	NA	CCDC180,DZIP1L,VWA3A
NA	NA	NA	NA	NA	AMY-Female-M374	86	DDX17(20)	7.2335e-06	3.03147e-06	NA	NA	NA	NA	DDX17
NA	NA	NA	NA	NA	AMY-Female-M462	87	RAB3C(26)	1.9368e-06	1.99102e-05	NA	NA	NA	NA	RAB3C
NA	NA	NA	NA	NA	AMY-Female-M36	89	KIAA0247(19)	1.74671e-06	4.44883e-05	NA	NA	NA	NA	KIAA0247
NA	NA	NA	NA	NA	AMY-Female-M451	90	SYNGR3(22),GABRD(18)	9.95049e-06	8.01163e-06	NA	NA	NA	NA	SYNGR3,GABRD
NA	NA	NA	NA	NA	AMY-Female-M392	91	ZSWIM8(24),SRRM2(20),LA16c-390E6.4(17),CTD-2537I9.12(17)	9.30997e-06	1.24116e-05	NA	NA	NA	NA	ZSWIM8,SRRM2,LA16c-390E6.4,CTD-2537I9.12
NA	NA	NA	NA	NA	AMY-Female-M311	92	TANC1(26),CLIC4(24),ITGB1(22),ELK4(20),MAPRE1(20),KIAA1429(19),IL6ST(16),SYNCRIP(16)	8.3641e-06	1.88024e-05	NA	NA	NA	NA	TANC1,CLIC4,ITGB1,ELK4,MAPRE1,KIAA1429,IL6ST,SYNCRIP
NA	NA	NA	NA	NA	AMY-Female-M131	93	NDUFB7(26),CCDC124(24),TCEB2(23),ANAPC11(22),C19orf70(17),NDUFS6(17),RPS19BP1(17),NDUFA13(16)	0.00116009	2.3919e-07	NA	NA	NA	NA	NDUFB7,CCDC124,TCEB2,ANAPC11,C19orf70,NDUFS6,RPS19BP1,NDUFA13
NA	NA	NA	NA	NA	AMY-Female-M95	94	STOX1(37),HSDL2(26),GLUD1(23),SDC2(17),RNF219-AS1(16)	5.73778e-07	0.000833513	NA	NA	NA	NA	STOX1,HSDL2,GLUD1,SDC2,RNF219-AS1
NA	NA	NA	NA	NA	AMY-Female-M43	95	STRAP(24),RAN(20)	0.000140975	8.03608e-06	NA	NA	NA	NA	STRAP,RAN
NA	NA	NA	NA	NA	AMY-Female-M102	96	PJA2(34),SLC25A46(26),TRIM23(26),UBR3(24),OPA1(22),ATF2(22),USP33(16),SERINC1(16)	7.67869e-06	0.000173661	NA	NA	NA	NA	PJA2,SLC25A46,TRIM23,UBR3,OPA1,ATF2,USP33,SERINC1
NA	NA	NA	NA	NA	AMY-Female-M368	97	ATP5E(19),COX7C(19),TOMM5(17)	0.000212538	6.4848e-06	NA	NA	NA	NA	ATP5E,COX7C,TOMM5
NA	NA	NA	NA	NA	AMY-Female-M132	98	ATP5E(19),COX7C(19),TOMM5(17)	0.000371181	3.78007e-06	NA	NA	NA	NA	ATP5E,COX7C,TOMM5
NA	NA	NA	NA	NA	AMY-Female-M552	99	SLC44A1(26),PLP1(24)	1.05201e-05	0.000176476	NA	NA	NA	NA	SLC44A1,PLP1
NA	NA	NA	NA	NA	AMY-Female-M402	100	PSMB6(27),NDUFB11(18),MRPL14(17)	0.000385427	1.14191e-05	NA	NA	NA	NA	PSMB6,NDUFB11,MRPL14
NA	NA	NA	NA	NA	AMY-Female-M262	101	NKIRAS1(25),CISD1(24),UBE2N(22),AP4S1(20),ACP1(17)	0.000191982	2.36767e-05	NA	NA	NA	NA	NKIRAS1,CISD1,UBE2N,AP4S1,ACP1
NA	NA	NA	NA	NA	AMY-Female-M484	102	ARHGEF9(21)	8.47265e-05	6.5294e-05	NA	NA	NA	NA	ARHGEF9
NA	NA	NA	NA	NA	AMY-Female-M257	103	SYNJ1(46),WDR47(22),ATP6V1C1(18),YWHAG(16)	0.000277925	4.29298e-05	NA	NA	NA	NA	SYNJ1,WDR47,ATP6V1C1,YWHAG
NA	NA	NA	NA	NA	AMY-Female-M329	104	NTRK2(25)	2.36602e-05	0.000753437	NA	NA	NA	NA	NTRK2
NA	NA	NA	NA	NA	AMY-Female-M501	105	FBXL17(23)	4.68195e-05	0.000920839	NA	NA	NA	NA	FBXL17
NA	NA	NA	NA	NA	AMY-Female-M331	106	LSAMP(21),DAPK1(18),RP11-731J8.2(18)	6.90991e-05	0.00136342	NA	NA	NA	NA	LSAMP,DAPK1,RP11-731J8.2
NA	NA	NA	NA	NA	AMY-Female-M497	107	FBXL15(30)	0.000568355	0.000173661	NA	NA	NA	NA	FBXL15
NA	NA	NA	NA	NA	AMY-Female-M268	108	ARL8B(28),MTMR9LP(28),VAPA(19)	0.00047658	0.000373428	NA	NA	NA	NA	ARL8B,MTMR9LP,VAPA
NA	NA	NA	NA	NA	AMY-Female-M203	109	PSMB8(26),HLA-B(17)	0.000341334	0.000783472	NA	NA	NA	NA	PSMB8,HLA-B
NA	NA	NA	NA	NA	AMY-Female-M261	110	FBXL15(30)	0.001168	0.000322826	NA	NA	NA	NA	FBXL15
NA	NA	NA	NA	NA	AMY-Female-M89	111	SNX13(35),WDFY3(28),TRAM1(23),PHF10(21),ZNF148(21),STAG1(20),LRRC58(19),ZNF621(19),USP34(18),MTDH(18),CHD9(18),PPP1R15B(18),TM9SF3(17),TAOK1(16),TROVE2(16),TNKS2(15)	1.04167e-05	0.0407931	NA	NA	NA	NA	SNX13,WDFY3,TRAM1,PHF10,ZNF148,STAG1,LRRC58,ZNF621,USP34,MTDH,CHD9,PPP1R15B,TM9SF3,TAOK1,TROVE2,TNKS2
NA	NA	NA	NA	NA	AMY-Female-M380	112	AP2S1(28),POLR2E(17),DCTN3(17),NHP2L1(16)	0.00112915	0.000625011	NA	NA	NA	NA	AP2S1,POLR2E,DCTN3,NHP2L1
NA	NA	NA	NA	NA	AMY-Female-M115	113	()	3.81551e-05	0.0251495	NA	NA	NA	NA	(
NA	NA	NA	NA	NA	AMY-Female-M137	114	COPE(16)	0.011061	0.000196624	NA	NA	NA	NA	COPE
NA	NA	NA	NA	NA	AMY-Female-M35	115	PSMB8(26),HLA-B(17)	0.00166282	0.0027276	NA	NA	NA	NA	PSMB8,HLA-B
NA	NA	NA	NA	NA	AMY-Female-M152	116	PSMB6(27),U2SURP(23),MRPS24(20),RCOR3(19),NDUFB11(18),MRPL14(18),JTB(17)	0.00768283	0.000692039	NA	NA	NA	NA	PSMB6,U2SURP,MRPS24,RCOR3,NDUFB11,MRPL14,JTB
NA	NA	NA	NA	NA	AMY-Female-M94	117	BBS2(25),ETNPPL(24),MGAT4C(23),GPAM(19),SSPN(17)	0.00107987	0.00516986	NA	NA	NA	NA	BBS2,ETNPPL,MGAT4C,GPAM,SSPN
NA	NA	NA	NA	NA	AMY-Female-M701	118	SOS2(27),KIF13A(18)	0.00860758	0.000711728	NA	NA	NA	NA	SOS2,KIF13A
NA	NA	NA	NA	NA	AMY-Female-M372	119	WSB1(25),MRPL27(18)	0.0011661	0.00578054	NA	NA	NA	NA	WSB1,MRPL27
NA	NA	NA	NA	NA	AMY-Female-M134	120	WSB1(25),MRPL27(18)	0.00138696	0.00489275	NA	NA	NA	NA	WSB1,MRPL27
NA	NA	NA	NA	NA	AMY-Female-M499	121	CISD1(24),NKIRAS1(23),UBE2N(22),AP4S1(20),ACP1(17)	0.00521528	0.00161816	NA	NA	NA	NA	CISD1,NKIRAS1,UBE2N,AP4S1,ACP1
NA	NA	NA	NA	NA	AMY-Female-M39	122	BAZ2A(19)	0.00147111	0.00663578	NA	NA	NA	NA	BAZ2A
NA	NA	NA	NA	NA	AMY-Female-M147	123	AMY2B(29),RP11-159D12.2(26),LINC00342(23)	0.00139169	0.00732883	NA	NA	NA	NA	AMY2B,RP11-159D12.2,LINC00342
NA	NA	NA	NA	NA	AMY-Female-M141	124	PARK7(27),CHCHD2(16)	0.00736935	0.00164859	NA	NA	NA	NA	PARK7,CHCHD2
NA	NA	NA	NA	NA	AMY-Female-M248	125	ARHGEF9(21),FRMPD4(16)	0.00330408	0.00663578	NA	NA	NA	NA	ARHGEF9,FRMPD4
NA	NA	NA	NA	NA	AMY-Female-M44	126	VAMP5(22),RHOC(19),GNG5(18),CD63(16)	0.000812042	0.0327273	NA	NA	NA	NA	VAMP5,RHOC,GNG5,CD63
NA	NA	NA	NA	NA	AMY-Female-M96	127	ALDOC(32),IDH2(19),SLC25A18(18),PPP1R1B(17)	0.0191655	0.00265346	NA	NA	NA	NA	ALDOC,IDH2,SLC25A18,PPP1R1B
NA	NA	NA	NA	NA	AMY-Female-M155	128	SLC25A35(21)	0.00588672	0.0126322	NA	NA	NA	NA	SLC25A35
NA	NA	NA	NA	NA	AMY-Female-M46	129	SERBP1(24),ST13(19)	0.00634155	0.0143013	NA	NA	NA	NA	SERBP1,ST13
NA	NA	NA	NA	NA	AMY-Female-M130	130	ATP5D(28),MRPL12(25),GADD45GIP1(22),NDUFS8(21),AURKAIP1(20),BAD(16)	0.0363791	0.00309025	NA	NA	NA	NA	ATP5D,MRPL12,GADD45GIP1,NDUFS8,AURKAIP1,BAD
NA	NA	NA	NA	NA	AMY-Female-M556	131	()	0.00361126	0.0467895	NA	NA	NA	NA	(
NA	NA	NA	NA	NA	AMY-Female-M242	132	SHANK1(23)	0.0111267	0.024182	NA	NA	NA	NA	SHANK1
NA	NA	NA	NA	NA	AMY-Female-M340	133	SNTA1(26)	0.0453998	0.00642844	NA	NA	NA	NA	SNTA1
NA	NA	NA	NA	NA	AMY-Female-M118	134	ACAA2(21)	0.0282627	0.0126343	NA	NA	NA	NA	ACAA2
NA	NA	NA	NA	NA	AMY-Female-M79	135	PIFO(19),NEK11(17)	0.356155	0.00123931	NA	NA	NA	NA	PIFO,NEK11
NA	NA	NA	NA	NA	AMY-Female-M700	136	MCM7(20),FBXW4(17),CENPB(17)	0.0137347	0.0327273	NA	NA	NA	NA	MCM7,FBXW4,CENPB
NA	NA	NA	NA	NA	AMY-Female-M393	137	AMY2B(29),RP11-159D12.2(26)	0.0131237	0.046876	NA	NA	NA	NA	AMY2B,RP11-159D12.2
NA	NA	NA	NA	NA	AMY-Female-M334	138	BBS2(25),ETNPPL(24),MGAT4C(22),GPAM(19)	0.0223914	0.0380359	NA	NA	NA	NA	BBS2,ETNPPL,MGAT4C,GPAM
NA	NA	NA	NA	NA	AMY-Female-M27	139	JMJD6(37),TTC30A(19),PLOD3(17),FURIN(17)	0.0117529	0.0927788	NA	NA	NA	NA	JMJD6,TTC30A,PLOD3,FURIN
NA	NA	NA	NA	NA	AMY-Female-M90	140	STAG2(37),MED13(29),ZNF24(29),RDX(27),TNPO1(27),HINT3(24),GABPA(20),USP38(20),PTPN11(18),GAB1(17),SMAD5(17),SP3(17),QKI(17),RBMXL1(17),AGPS(16),ANKIB1(16),PTAR1(16),USP1(16),EXOC5(16),PLOD2(16),UEVLD(16),PHF3(15),IFFO1(15),TWF1(15)	0.00165779	0.914681	NA	NA	NA	NA	STAG2,MED13,ZNF24,RDX,TNPO1,HINT3,GABPA,USP38,PTPN11,GAB1,SMAD5,SP3,QKI,RBMXL1,AGPS,ANKIB1,PTAR1,USP1,EXOC5,PLOD2,UEVLD,PHF3,IFFO1,TWF1
NA	NA	NA	NA	NA	AMY-Female-M113	141	CAMSAP2(21),RPRD1A(20)	0.0158222	0.100614	NA	NA	NA	NA	CAMSAP2,RPRD1A
NA	NA	NA	NA	NA	AMY-Female-M180	142	NFKB1(16)	0.0658	0.0372289	NA	NA	NA	NA	NFKB1
NA	NA	NA	NA	NA	AMY-Female-M105	144	SNTA1(28),DHRS3(18),ACSF2(16)	0.139647	0.0201713	NA	NA	NA	NA	SNTA1,DHRS3,ACSF2
NA	NA	NA	NA	NA	AMY-Female-M178	145	SNX3(20),CCT2(19),NAA40(18),CACYBP(17)	0.0838258	0.0386466	NA	NA	NA	NA	SNX3,CCT2,NAA40,CACYBP
NA	NA	NA	NA	NA	AMY-Female-M98	146	RYR3(30),GPR98(26)	0.014613	0.282887	NA	NA	NA	NA	RYR3,GPR98
NA	NA	NA	NA	NA	AMY-Female-M17	149	SNX3(20),CCT2(19),NAA40(18),CACYBP(17)	0.11581	0.0465166	NA	NA	NA	NA	SNX3,CCT2,NAA40,CACYBP
NA	NA	NA	NA	NA	AMY-Female-M347	151	CAMSAP2(21),RPRD1A(20)	0.0356029	0.155627	NA	NA	NA	NA	CAMSAP2,RPRD1A
NA	NA	NA	NA	NA	AMY-Female-M153	153	ECI1(36),RARRES2(24),TMEM134(19),METRN(18),C1orf122(17),ZNF524(17)	0.0367346	0.201544	NA	NA	NA	NA	ECI1,RARRES2,TMEM134,METRN,C1orf122,ZNF524
NA	NA	NA	NA	NA	AMY-Female-M279	154	MEG3(26),MIAT(16)	0.0327615	0.266128	NA	NA	NA	NA	MEG3,MIAT
NA	NA	NA	NA	NA	AMY-Female-M75	155	TMEM67(19),FAM227A(18),C7orf63(16)	0.468041	0.0232602	NA	NA	NA	NA	TMEM67,FAM227A,C7orf63

## Sheet: Table S9
Table S9. Modules conserved in or specific to male and female in the ACC region.
Male.Module	Male.rank	Male.Hub	Male.ACG.Enrich.adjP	Male.DEG.Enrich.adjP	Female.Module	Female.rank	Female.Hub	Female.ACG.Enrich.adjP	Female.DEG.Enrich.adjP	Set.Overlap	Set.Overlap.Adj.P	Overlap.Hub	Male.Specific.Hub	Female.Specific.Hub
ACC-Male-M5	1	GABRG2(59),RAB6B(57),LMTK2(50),AAK1(49),PPP3CB(46),C11orf87(45),YWHAG(45),CALM3(40),DLGAP1(39),SLC12A5(37),SYT1(36),FRMPD4(36),OLA1(36),NMNAT2(35),ATP2B3(34),INPP4A(34),RAB3C(33),KIAA1549L(33),BABAM1(33),GABRB3(32),STXBP1(32),DRP2(31),RNF187(31),SCN2A(30),RTN1(29),MAP4K5(29),TRANK1(27),PI4KA(26),AP2M1(25),RHOG(25),ATP6V0D1(24),PRKCE(23),MYT1L(23),PCMT1(23),ARHGEF9(23),HERC1(23),UNC79(23),ZC3H15(2…	2.06468e-122	1.62797e-132	ACC-Female-M7	2	NSF(42),DYNC1I1(42),DLGAP1(33),NMNAT2(33),GABRA1(33),ARHGEF9(33),STXBP1(32),SCN2A(30),RHOC(30),RYR2(29),FRMPD4(28),ATRNL1(28),PXDC1(28),RAB6B(28),INPP4A(26),SCN2B(26),MAPT(26),ELMOD1(25),RAB13(25),SYT1(24),PRKCE(24),AAK1(24),FAXC(23),GABRB3(23),GABRB2(23),MYH10(23),NPTN(22),SYT13(22),GNG3(22),GPR61(22),SCAMP1(22),OTUB1(21),ATP8A2(20),MEF2C(20),FAM81A(20),ATP6V1B2(20),FAM19A2(20),GRIA2(20),MAP7D2(…	3.07871e-122	1.56478e-89	0.33717	1.19095e-167	RAB6B,AAK1,CALM3,DLGAP1,SYT1,FRMPD4,NMNAT2,INPP4A,GABRB3,STXBP1,SCN2A,PRKCE,MYT1L,ARHGEF9,GABRB2,MYH10,SCAMP1,GABRA1,GNG3,NPTN,PCSK2,C1orf173	GABRG2,LMTK2,PPP3CB,C11orf87,YWHAG,SLC12A5,OLA1,ATP2B3,RAB3C,KIAA1549L,BABAM1,DRP2,RNF187,RTN1,MAP4K5,TRANK1,PI4KA,AP2M1,RHOG,ATP6V0D1,PCMT1,HERC1,UNC79,ZC3H15,INA,CNKSR2,GABBR2,PHACTR1,PRPF19,NAPB,ENC1,ATG5,PHTF1,MBTD1,ELOVL4,GLS,KCNQ5,SV2B,DCAF6,ACOT7,GRM1,OLFM3,PPP2R5D,RBM18,TUB,CD200,SLITRK5,ATP6V1D,FBXO34,CSMD1,DISC1,NCKAP1,DPP8,YPEL5,YBX1,GLT1D1,CAP2,RBFOX1,AKAP5,AASDHPPT,OLIG1,MDH2,NIPSNAP…	NSF,DYNC1I1,RHOC,RYR2,ATRNL1,PXDC1,SCN2B,MAPT,ELMOD1,RAB13,FAXC,SYT13,GPR61,OTUB1,ATP8A2,MEF2C,FAM81A,ATP6V1B2,FAM19A2,GRIA2,MAP7D2,ADAM23,DLX1,CHL1,DNAJB14,NELL2,CYFIP2,AK2,SNCA,CBLN4,ATF2,SPATS2,GS1-18A18.1,AMPH,CREG2,EPHA4,LRFN5,LATS2,STXBP5L,DLX6,SLC4A10,VWC2,FGF12,AK5,PLCB1,HAPLN1,RP11-416I2.1,HECTD4,TRIP10,SNAP23,SPRYD3,BAG4,EPHA5,BEX2,LZTFL1,RNF38,POMP,SYT4,TSPO
ACC-Male-M18	2	LENG8(61),CCNL2(47),POGZ(45),OSBPL7(34),THOC1(34),NKTR(32),ZSWIM8(32),CSAD(30),TTLL3(30),AMY2B(28),AFG3L1P(28),hsa-mir-6080(28),ZNF692(27),LINC00342(26),CEP164(24),QTRT1(24),AP000347.2(23),BAZ2A(23),PIDD(22),PLA2G4B(22),FNBP4(22),SNRNP70(22),RBM5(21),FLII(21),NSUN5P1(20),KAT2A(20),TTC17(20),STARD9(20),SEC31B(20),KDM5D(19),SFSWAP(19),SCNN1D(18),SZT2(18),ZNF767(18),LA16c-358B7.3(18),STX16(18),TUBGC…	4.34341e-85	7.68725e-51	NA	NA	NA	NA	NA	NA	NA	NA	LENG8,CCNL2,POGZ,OSBPL7,THOC1,NKTR,ZSWIM8,CSAD,TTLL3,AMY2B,AFG3L1P,hsa-mir-6080,ZNF692,LINC00342,CEP164,QTRT1,AP000347.2,BAZ2A,PIDD,PLA2G4B,FNBP4,SNRNP70,RBM5,FLII,NSUN5P1,KAT2A,TTC17,STARD9,SEC31B,KDM5D,SFSWAP,SCNN1D,SZT2,ZNF767,LA16c-358B7.3,STX16,TUBGCP6,ATP13A1,MDC1,ATXN2L,MON2,RP11-427H3.3,RP11-274B21.2,PAN2,RGS11,SETD5,ANKZF1,GOLGA8A,GSDMB,ASXL1,LSM3,DMTF1,NXF1,TNRC6A,PHF8,WSB1	NA
ACC-Male-M14	3	PPAP2B(61),ACAA2(43),C1orf61(43),BMPR1B(37),ARHGEF26(37),PDLIM5(37),FXYD1(36),FERMT2(35),NDRG2(33),MLC1(31),GPR37L1(31),NTRK2(30),MMP28(30),IDH2(29),HSDL2(29),EZR(28),PON2(28),EFEMP2(28),TTYH1(26),PPARA(25),METTL7A(24),CPE(24),SEMA4B(24),CSPG5(23),GPR125(22),SNTA1(22),MOSPD3(21),SLC1A2(20),ALDH2(20),PBXIP1(20),PIPOX(19),SASH1(19),SELENBP1(19),NEK6(19),VEGFB(19),TNFSF13(19),LDHD(18),RAB34(18),PTN(…	3.73024e-26	6.5495e-105	ACC-Female-M6	13	PDLIM5(49),FERMT2(41),HSDL2(38),AIFM3(35),YAP1(33),UQCRH(31),FKBP10(30),METTL7A(30),PON2(30),SLC4A4(29),ADD3(28),PAX6(28),NPAS3(28),RAB31(28),NTMT1(28),ARHGEF26-AS1(27),RP11-849I19.1(26),PALLD(26),USF2(25),S1PR1(24),PLCD1(23),MLC1(23),EMX2(23),NHSL1(22),SNTA1(22),BMPR1B(21),SDC2(21),PTN(21),HINT1(21),IMPACT(21),PRDX5(21),ZSCAN16-AS1(21),MMP28(20),ALDH9A1(20),GAREML(20),NME3(20),ALDH5A1(20),RHOBTB…	2.29636e-41	2.36282e-05	0.461679	0	C1orf61,BMPR1B,ARHGEF26,PDLIM5,FXYD1,FERMT2,MLC1,GPR37L1,MMP28,HSDL2,EZR,PON2,EFEMP2,TTYH1,PPARA,METTL7A,GPR125,SNTA1,SLC1A2,ALDH2,NEK6,PTN,FGF2,NHSL1,METRN,MT3,YAP1,RP11-849I19.1,TRPS1	PPAP2B,ACAA2,NDRG2,NTRK2,IDH2,CPE,SEMA4B,CSPG5,MOSPD3,PBXIP1,PIPOX,SASH1,SELENBP1,VEGFB,TNFSF13,LDHD,RAB34,GABRA2,HADHB,AXL,NOTCH2,RFX4,PCDHGC3,SLC13A5,TP53BP2,RAMP1,ACBD7,GJA1,PSAT1,GABRG1,PAPLN,IL17D,GLUD1,PGGT1B,FGGY,DIO2,SLC1A4	AIFM3,UQCRH,FKBP10,SLC4A4,ADD3,PAX6,NPAS3,RAB31,NTMT1,ARHGEF26-AS1,PALLD,USF2,S1PR1,PLCD1,EMX2,SDC2,HINT1,IMPACT,PRDX5,ZSCAN16-AS1,ALDH9A1,GAREML,NME3,ALDH5A1,RHOBTB3,ACSS1,AP2S1,ATP5G3,NR2E1,ADRM1,TSPAN12,CDC42EP4,FBXO8,C14orf2,RANBP3L,NDUFAB1,NADK2,AHCYL2,SCP2,SNX5,TOMM40,FGFR3,SLC39A12,LRP4,GPT2,LAPTM4A,RP3-326L13.3,RFNG,GALC,COX5A,SLC2A10,KANK1,DCXR,SFXN5,DCTN3,ARPC5L,ATP5G1,DAPK3,NUBP2,TPI1,…
ACC-Male-M14	3	PPAP2B(61),ACAA2(43),C1orf61(43),BMPR1B(37),ARHGEF26(37),PDLIM5(37),FXYD1(36),FERMT2(35),NDRG2(33),MLC1(31),GPR37L1(31),NTRK2(30),MMP28(30),IDH2(29),HSDL2(29),EZR(28),PON2(28),EFEMP2(28),TTYH1(26),PPARA(25),METTL7A(24),CPE(24),SEMA4B(24),CSPG5(23),GPR125(22),SNTA1(22),MOSPD3(21),SLC1A2(20),ALDH2(20),PBXIP1(20),PIPOX(19),SASH1(19),SELENBP1(19),NEK6(19),VEGFB(19),TNFSF13(19),LDHD(18),RAB34(18),PTN(…	3.73024e-26	6.5495e-105	ACC-Female-M45	14	PDLIM5(49),FERMT2(41),HSDL2(38),YAP1(33),FKBP10(30),PON2(30),ADD3(28),PAX6(28),NPAS3(28),RAB31(28),PALLD(26),S1PR1(24),PLCD1(23),METTL7A(23),NHSL1(22),BMPR1B(21),SDC2(21),PTN(21),IMPACT(21),ALDH9A1(20),RHOBTB3(20),NR2E1(19),TSPAN12(19),PPARA(18),FBXO8(18),NADK2(18),SCP2(18),SNX5(18),ARHGEF26(17),GPT2(17),LAPTM4A(17),FGF2(16),SLC2A10(16),EZR(16),KANK1(16),SFXN5(16),WDFY3-AS2(16),WWP1(16),DECR1(15)…	2.51121e-40	0.00013112	0.410488	4.30602e-269	BMPR1B,ARHGEF26,PDLIM5,FERMT2,HSDL2,EZR,PON2,PPARA,METTL7A,NEK6,PTN,FGF2,NHSL1,YAP1,TRPS1	PPAP2B,ACAA2,C1orf61,FXYD1,NDRG2,MLC1,GPR37L1,NTRK2,MMP28,IDH2,EFEMP2,TTYH1,CPE,SEMA4B,CSPG5,GPR125,SNTA1,MOSPD3,SLC1A2,ALDH2,PBXIP1,PIPOX,SASH1,SELENBP1,VEGFB,TNFSF13,LDHD,RAB34,GABRA2,HADHB,AXL,NOTCH2,RFX4,PCDHGC3,METRN,SLC13A5,TP53BP2,RAMP1,MT3,ACBD7,GJA1,RP11-849I19.1,PSAT1,GABRG1,PAPLN,IL17D,GLUD1,PGGT1B,FGGY,DIO2,SLC1A4	FKBP10,ADD3,PAX6,NPAS3,RAB31,PALLD,S1PR1,PLCD1,SDC2,IMPACT,ALDH9A1,RHOBTB3,NR2E1,TSPAN12,FBXO8,NADK2,SCP2,SNX5,GPT2,LAPTM4A,SLC2A10,KANK1,SFXN5,WDFY3-AS2,WWP1,DECR1,DARS,ASF1A,LTBP3
ACC-Male-M29	4	TAZ(59),AP000347.4(24),TYK2(24),BMP1(20),LEPRE1(20),CCDC84(18),SELO(18),FAM193B(17),DMPK(16),CPSF3L(16)	9.19562e-42	1.4164e-43	NA	NA	NA	NA	NA	NA	NA	NA	TAZ,AP000347.4,TYK2,BMP1,LEPRE1,CCDC84,SELO,FAM193B,DMPK,CPSF3L	NA
ACC-Male-M224	5	TAZ(59),AP000347.4(24),TYK2(23),BMP1(20),LEPRE1(20),CCDC84(18),SELO(18),FAM193B(17),DMPK(16),CPSF3L(16)	7.84011e-41	1.15844e-43	NA	NA	NA	NA	NA	NA	NA	NA	TAZ,AP000347.4,TYK2,BMP1,LEPRE1,CCDC84,SELO,FAM193B,DMPK,CPSF3L	NA
ACC-Male-M20	6	ESAM(50),PEAR1(29),NOTCH3(25),TGFBR2(23),CYYR1(22),MYL9(20),MECOM(19),ITIH5(19),PODXL(19),TGFB1I1(19),FLI1(18),ABCB1(18),MYOF(18),GPR116(17),MYO1C(17),ELTD1(17),SLC12A7(17),FLT1(16)	3.26009e-56	4.77076e-27	ACC-Female-M26	3	CLIC1(48),MSN(42),SP100(39),S100A11(36),PRKCH(34),CD93(30),APOL6(28),ITGA5(26),NAMPT(26),DTX3L(25),WARS(25),TMBIM1(24),ARF4(24),UBE2D3(24),CMTM6(22),CDH5(22),ITGA1(22),LRRC59(22),TAP1(21),ELTD1(21),PODXL(21),CYYR1(21),TNFRSF6B(21),TM4SF1(21),IFI16(20),NEDD4(20),KDELR2(20),WTAP(20),LGALS9(19),CASP4(19),TRIM21(19),FSTL1(18),SLC39A1(18),MYL12A(18),FNDC3B(18),C1R(18),TGM2(18),PTBP1(17),ACSL5(17),DRAM…	2.15916e-89	2.5447e-94	0.30303	8.41808e-162	CYYR1,MYL9,PODXL,ELTD1	ESAM,PEAR1,NOTCH3,TGFBR2,MECOM,ITIH5,TGFB1I1,FLI1,ABCB1,MYOF,GPR116,MYO1C,SLC12A7,FLT1	CLIC1,MSN,SP100,S100A11,PRKCH,CD93,APOL6,ITGA5,NAMPT,DTX3L,WARS,TMBIM1,ARF4,UBE2D3,CMTM6,CDH5,ITGA1,LRRC59,TAP1,TNFRSF6B,TM4SF1,IFI16,NEDD4,KDELR2,WTAP,LGALS9,CASP4,TRIM21,FSTL1,SLC39A1,MYL12A,FNDC3B,C1R,TGM2,PTBP1,ACSL5,DRAM1,MYCT1,APOL4,MLTK,PKN3,LAMC1,ACTA2,TMOD3,GPSM3,CREB3L2,RELA,DDX60L,ETV6,BACE2,DHX15,SBNO2,FLT4,ERP44,STAT3,PDE5A,NAA50,ETF1,TBX18
ACC-Male-M20	6	ESAM(50),PEAR1(29),NOTCH3(25),TGFBR2(23),CYYR1(22),MYL9(20),MECOM(19),ITIH5(19),PODXL(19),TGFB1I1(19),FLI1(18),ABCB1(18),MYOF(18),GPR116(17),MYO1C(17),ELTD1(17),SLC12A7(17),FLT1(16)	3.26009e-56	4.77076e-27	ACC-Female-M226	54	PRKCH(34),CDH5(22),CYYR1(21),PODXL(20),ELTD1(18),MYCT1(17)	5.70612e-09	1.24006e-11	0.338521	9.19394e-105	CYYR1,PODXL,ELTD1	ESAM,PEAR1,NOTCH3,TGFBR2,MYL9,MECOM,ITIH5,TGFB1I1,FLI1,ABCB1,MYOF,GPR116,MYO1C,SLC12A7,FLT1	PRKCH,CDH5,MYCT1
ACC-Male-M13	7	YBX3(60),CDK2(51),CLIC1(38),PXN(37),NFKB2(33),TNFRSF1A(30),SLC39A1(28),PXDC1(28),STAT3(26),LRRC32(25),DOCK6(25),CDKN1A(23),OSMR(22),MAP2K3(22),MAPKAPK2(21),SBNO2(21),IL4R(21),DNAJB1(20),PSMB8(20),PLSCR1(20),MKNK2(20),PARP9(19),CASP4(19),CSRNP1(19),RELA(17),ACSL5(16),HSPB1(15),CLDN5(15),PLOD1(15)	3.26009e-56	3.09549e-26	ACC-Female-M26	3	CLIC1(48),MSN(42),SP100(39),S100A11(36),PRKCH(34),CD93(30),APOL6(28),ITGA5(26),NAMPT(26),DTX3L(25),WARS(25),TMBIM1(24),ARF4(24),UBE2D3(24),CMTM6(22),CDH5(22),ITGA1(22),LRRC59(22),TAP1(21),ELTD1(21),PODXL(21),CYYR1(21),TNFRSF6B(21),TM4SF1(21),IFI16(20),NEDD4(20),KDELR2(20),WTAP(20),LGALS9(19),CASP4(19),TRIM21(19),FSTL1(18),SLC39A1(18),MYL12A(18),FNDC3B(18),C1R(18),TGM2(18),PTBP1(17),ACSL5(17),DRAM…	2.15916e-89	2.5447e-94	0.354618	9.73704e-192	CLIC1,SLC39A1,STAT3,SBNO2,CASP4,RELA,ACSL5	YBX3,CDK2,PXN,NFKB2,TNFRSF1A,PXDC1,LRRC32,DOCK6,CDKN1A,OSMR,MAP2K3,MAPKAPK2,IL4R,DNAJB1,PSMB8,PLSCR1,MKNK2,PARP9,CSRNP1,HSPB1,CLDN5,PLOD1	MSN,SP100,S100A11,PRKCH,CD93,APOL6,ITGA5,NAMPT,DTX3L,WARS,TMBIM1,ARF4,UBE2D3,CMTM6,CDH5,ITGA1,LRRC59,TAP1,ELTD1,PODXL,CYYR1,TNFRSF6B,TM4SF1,IFI16,NEDD4,KDELR2,WTAP,LGALS9,TRIM21,FSTL1,MYL12A,FNDC3B,C1R,TGM2,PTBP1,DRAM1,MYCT1,APOL4,MLTK,PKN3,LAMC1,ACTA2,TMOD3,GPSM3,CREB3L2,DDX60L,ETV6,BACE2,DHX15,FLT4,ERP44,PDE5A,NAA50,ETF1,MYL9,TBX18
ACC-Male-M13	7	YBX3(60),CDK2(51),CLIC1(38),PXN(37),NFKB2(33),TNFRSF1A(30),SLC39A1(28),PXDC1(28),STAT3(26),LRRC32(25),DOCK6(25),CDKN1A(23),OSMR(22),MAP2K3(22),MAPKAPK2(21),SBNO2(21),IL4R(21),DNAJB1(20),PSMB8(20),PLSCR1(20),MKNK2(20),PARP9(19),CASP4(19),CSRNP1(19),RELA(17),ACSL5(16),HSPB1(15),CLDN5(15),PLOD1(15)	3.26009e-56	3.09549e-26	ACC-Female-M3	1	CLIC1(48),MSN(42),SP100(39),S100A11(36),PRKCH(34),FCER1G(33),CD93(30),APOL6(28),FCGR2A(28),CSF1R(27),SYK(27),ITGA5(26),NAMPT(26),CD37(25),DTX3L(25),WARS(25),ITGB2(24),TMBIM1(24),ARF4(24),UBE2D3(24),SPI1(23),CMTM6(22),CDH5(22),LCP1(22),ITGA1(22),LRRC59(22),TAP1(21),ELTD1(21),PODXL(21),CYYR1(21),TNFRSF6B(21),TYROBP(21),TM4SF1(21),PARVG(20),APBB1IP(20),LGALS9(20),IFI16(20),MYO1F(20),NEDD4(20),KDELR2…	6.80056e-170	6.22319e-181	0.317811	1.54784e-175	CLIC1,SLC39A1,STAT3,SBNO2,CASP4,RELA,ACSL5	YBX3,CDK2,PXN,NFKB2,TNFRSF1A,PXDC1,LRRC32,DOCK6,CDKN1A,OSMR,MAP2K3,MAPKAPK2,IL4R,DNAJB1,PSMB8,PLSCR1,MKNK2,PARP9,CSRNP1,HSPB1,CLDN5,PLOD1	MSN,SP100,S100A11,PRKCH,FCER1G,CD93,APOL6,FCGR2A,CSF1R,SYK,ITGA5,NAMPT,CD37,DTX3L,WARS,ITGB2,TMBIM1,ARF4,UBE2D3,SPI1,CMTM6,CDH5,LCP1,ITGA1,LRRC59,TAP1,ELTD1,PODXL,CYYR1,TNFRSF6B,TYROBP,TM4SF1,PARVG,APBB1IP,LGALS9,IFI16,MYO1F,NEDD4,KDELR2,WTAP,HLA-DMB,TRIM21,LAPTM5,GPSM3,CYBA,FSTL1,MYL12A,FNDC3B,C1R,TGM2,PTBP1,CD14,DRAM1,MYCT1,WAS,HAVCR2,NCKAP1L,APOL4,MLTK,PKN3,LAMC1,ACTA2,TMOD3,LAT2,FCGR3A,CREB3L…
ACC-Male-M135	8	YBX3(60),CDK2(51),CLIC1(38),PXN(37),NFKB2(32),LRRC32(25),DOCK6(25),OSMR(22),SBNO2(21),IL4R(21),PLSCR1(20),CDKN1A(20),STAT3(19),CASP4(19),ACSL5(16),CLDN5(15),TNFRSF1A(15)	3.34114e-56	2.32589e-22	ACC-Female-M26	3	CLIC1(48),MSN(42),SP100(39),S100A11(36),PRKCH(34),CD93(30),APOL6(28),ITGA5(26),NAMPT(26),DTX3L(25),WARS(25),TMBIM1(24),ARF4(24),UBE2D3(24),CMTM6(22),CDH5(22),ITGA1(22),LRRC59(22),TAP1(21),ELTD1(21),PODXL(21),CYYR1(21),TNFRSF6B(21),TM4SF1(21),IFI16(20),NEDD4(20),KDELR2(20),WTAP(20),LGALS9(19),CASP4(19),TRIM21(19),FSTL1(18),SLC39A1(18),MYL12A(18),FNDC3B(18),C1R(18),TGM2(18),PTBP1(17),ACSL5(17),DRAM…	2.15916e-89	2.5447e-94	0.309377	5.46981e-167	CLIC1,SBNO2,STAT3,CASP4,ACSL5	YBX3,CDK2,PXN,NFKB2,LRRC32,DOCK6,OSMR,IL4R,PLSCR1,CDKN1A,CLDN5,TNFRSF1A	MSN,SP100,S100A11,PRKCH,CD93,APOL6,ITGA5,NAMPT,DTX3L,WARS,TMBIM1,ARF4,UBE2D3,CMTM6,CDH5,ITGA1,LRRC59,TAP1,ELTD1,PODXL,CYYR1,TNFRSF6B,TM4SF1,IFI16,NEDD4,KDELR2,WTAP,LGALS9,TRIM21,FSTL1,SLC39A1,MYL12A,FNDC3B,C1R,TGM2,PTBP1,DRAM1,MYCT1,APOL4,MLTK,PKN3,LAMC1,ACTA2,TMOD3,GPSM3,CREB3L2,RELA,DDX60L,ETV6,BACE2,DHX15,FLT4,ERP44,PDE5A,NAA50,ETF1,MYL9,TBX18
ACC-Male-M46	9	FRMPD4(36),RAB3C(33),KIAA1549L(33),DLGAP1(31),AAK1(31),MYT1L(22),GRM1(20),MYH10(19),NMNAT2(18),CACNA1E(17),KCNMA1(16),ZNF204P(16),C1orf173(15),CELF2(15),NPC2(15)	9.08324e-32	3.04621e-44	NA	NA	NA	NA	NA	NA	NA	NA	FRMPD4,RAB3C,KIAA1549L,DLGAP1,AAK1,MYT1L,GRM1,MYH10,NMNAT2,CACNA1E,KCNMA1,ZNF204P,C1orf173,CELF2,NPC2	NA
ACC-Male-M241	10	FRMPD4(36),RAB3C(33),KIAA1549L(33),DLGAP1(31),AAK1(31),MYT1L(22),GRM1(20),MYH10(19),NMNAT2(18),CACNA1E(17),KCNMA1(16),ZNF204P(16),C1orf173(15),CELF2(15),NPC2(15)	9.45077e-32	9.47191e-44	NA	NA	NA	NA	NA	NA	NA	NA	FRMPD4,RAB3C,KIAA1549L,DLGAP1,AAK1,MYT1L,GRM1,MYH10,NMNAT2,CACNA1E,KCNMA1,ZNF204P,C1orf173,CELF2,NPC2	NA
ACC-Male-M364	11	YBX3(60),CDK2(51),CLIC1(38),PXN(37),NFKB2(32),LRRC32(25),OSMR(22),SBNO2(21),IL4R(21),PLSCR1(20),CDKN1A(20),STAT3(19),CASP4(19),DOCK6(17),ACSL5(16),CLDN5(15),TNFRSF1A(15)	2.97121e-53	2.38618e-20	ACC-Female-M26	3	CLIC1(48),MSN(42),SP100(39),S100A11(36),PRKCH(34),CD93(30),APOL6(28),ITGA5(26),NAMPT(26),DTX3L(25),WARS(25),TMBIM1(24),ARF4(24),UBE2D3(24),CMTM6(22),CDH5(22),ITGA1(22),LRRC59(22),TAP1(21),ELTD1(21),PODXL(21),CYYR1(21),TNFRSF6B(21),TM4SF1(21),IFI16(20),NEDD4(20),KDELR2(20),WTAP(20),LGALS9(19),CASP4(19),TRIM21(19),FSTL1(18),SLC39A1(18),MYL12A(18),FNDC3B(18),C1R(18),TGM2(18),PTBP1(17),ACSL5(17),DRAM…	2.15916e-89	2.5447e-94	0.30546	4.65516e-165	CLIC1,SBNO2,STAT3,CASP4,ACSL5	YBX3,CDK2,PXN,NFKB2,LRRC32,OSMR,IL4R,PLSCR1,CDKN1A,DOCK6,CLDN5,TNFRSF1A	MSN,SP100,S100A11,PRKCH,CD93,APOL6,ITGA5,NAMPT,DTX3L,WARS,TMBIM1,ARF4,UBE2D3,CMTM6,CDH5,ITGA1,LRRC59,TAP1,ELTD1,PODXL,CYYR1,TNFRSF6B,TM4SF1,IFI16,NEDD4,KDELR2,WTAP,LGALS9,TRIM21,FSTL1,SLC39A1,MYL12A,FNDC3B,C1R,TGM2,PTBP1,DRAM1,MYCT1,APOL4,MLTK,PKN3,LAMC1,ACTA2,TMOD3,GPSM3,CREB3L2,RELA,DDX60L,ETV6,BACE2,DHX15,FLT4,ERP44,PDE5A,NAA50,ETF1,MYL9,TBX18
ACC-Male-M172	12	CCNL2(34),THOC1(34),hsa-mir-6080(28),AFG3L1P(22),CEP164(20),SFSWAP(19)	1.98034e-35	1.1905e-30	NA	NA	NA	NA	NA	NA	NA	NA	CCNL2,THOC1,hsa-mir-6080,AFG3L1P,CEP164,SFSWAP	NA
ACC-Male-M47	13	GABRG2(52),SYT1(35),C11orf87(32),RTN1(26),GABRB2(21),ELOVL4(20),GLS(20),SV2B(20),OLFM3(20),CAP2(18),NPTN(18),CD200(18),GABRA1(17),PPFIA2(15),NDST3(15)	1.21448e-31	2.19636e-32	NA	NA	NA	NA	NA	NA	NA	NA	GABRG2,SYT1,C11orf87,RTN1,GABRB2,ELOVL4,GLS,SV2B,OLFM3,CAP2,NPTN,CD200,GABRA1,PPFIA2,NDST3	NA
ACC-Male-M27	14	GAD2(28),GAD1(24),DLX1(21),SLC32A1(19),IGF1(17)	5.28868e-33	2.37344e-29	NA	NA	NA	NA	NA	NA	NA	NA	GAD2,GAD1,DLX1,SLC32A1,IGF1	NA
ACC-Male-M121	15	WBSCR17(71),SCAMP5(42),TMEM130(38),SYNGR1(35),PRKAR1B(31),SYNGR3(30),CLSTN1(25),DNM1(24),TMEM59L(24),UBE2O(23),CHRNB2(21),SYT7(20),GABRD(20),RAB3A(19),ACTL6B(19),PGBD5(19),SLC8A2(19),ABCG4(19),GGT7(19),MADD(18),DIRAS1(18),IQSEC2(18),FBXO44(18),RBFOX3(18),SYT5(18),BSCL2(17),RNF165(17),GFRA2(17),DAGLA(16),SULT4A1(15),CAMKK1(15),PTPN5(15),LZTS3(15)	1.99768e-45	8.55528e-16	NA	NA	NA	NA	NA	NA	NA	NA	WBSCR17,SCAMP5,TMEM130,SYNGR1,PRKAR1B,SYNGR3,CLSTN1,DNM1,TMEM59L,UBE2O,CHRNB2,SYT7,GABRD,RAB3A,ACTL6B,PGBD5,SLC8A2,ABCG4,GGT7,MADD,DIRAS1,IQSEC2,FBXO44,RBFOX3,SYT5,BSCL2,RNF165,GFRA2,DAGLA,SULT4A1,CAMKK1,PTPN5,LZTS3	NA
ACC-Male-M23	16	FTO(39),MTPN(34),CTD-2196E14.9(29),BECN1(17),SLC12A6(17),PITPNB(17)	1.72252e-24	4.00068e-33	NA	NA	NA	NA	NA	NA	NA	NA	FTO,MTPN,CTD-2196E14.9,BECN1,SLC12A6,PITPNB	NA
ACC-Male-M202	17	FTO(39),MTPN(34),CTD-2196E14.9(29),BECN1(17),PITPNB(17)	6.99576e-23	2.801e-28	NA	NA	NA	NA	NA	NA	NA	NA	FTO,MTPN,CTD-2196E14.9,BECN1,PITPNB	NA
ACC-Male-M7	18	SYNJ1(54),ATP6V1A(53),NSF(43),UBE2K(32),ITFG1(28),MOAP1(28),RHOC(27),TRIP6(27),HSPA13(26),NDFIP1(25),ATP6AP2(24),CLTC(24),CYP27A1(24),ATP6V1B2(23),CHM(22),SZRD1(22),MAP2K4(21),GNA12(21),CAND1(21),DNM1L(21),C2CD5(21),GLRB(20),SPIN1(20),CCDC132(20),VPS35(20),COMT(19),ENO2(18),ATP6V1C1(18),S100A16(18),TMX4(18),WDR7(18),MDH1(17),RTN3(17),DNM2(17),GPRASP2(16),ATRNL1(16),KRAS(16),ORC4(16),PPME1(16),OXC…	1.67244e-23	2.01368e-26	NA	NA	NA	NA	NA	NA	NA	NA	SYNJ1,ATP6V1A,NSF,UBE2K,ITFG1,MOAP1,RHOC,TRIP6,HSPA13,NDFIP1,ATP6AP2,CLTC,CYP27A1,ATP6V1B2,CHM,SZRD1,MAP2K4,GNA12,CAND1,DNM1L,C2CD5,GLRB,SPIN1,CCDC132,VPS35,COMT,ENO2,ATP6V1C1,S100A16,TMX4,WDR7,MDH1,RTN3,DNM2,GPRASP2,ATRNL1,KRAS,ORC4,PPME1,OXCT1,MAPK8,PTPN4,NDFIP2,PHF2,AFG3L2,SEC23A,ZFAND3	NA
ACC-Male-M145	19	ARHGEF26(31),EZR(28),MLC1(27),GPR37L1(27),MMP28(24),GPR125(21),ALDH2(20),AXL(17),NHSL1(17),SELENBP1(17),RAB34(15),GLUD1(15)	4.10312e-12	5.99411e-37	NA	NA	NA	NA	NA	NA	NA	NA	ARHGEF26,EZR,MLC1,GPR37L1,MMP28,GPR125,ALDH2,AXL,NHSL1,SELENBP1,RAB34,GLUD1	NA
ACC-Male-M3	20	LAPTM5(65),MYO1F(36),LAT2(23),ITGB2(22),DOCK2(21),SYK(21),FCER1G(20),SPI1(20),RHBDF2(18),PTPRC(18),C3(17),CD37(17),APBB1IP(17),CD74(16),GPSM3(16),PTPN6(16),LCP1(16)	2.34344e-43	0.737741	ACC-Female-M25	4	FCER1G(33),FCGR2A(28),CSF1R(27),SYK(27),CD37(25),ITGB2(24),LCP1(22),SPI1(21),TYROBP(21),PARVG(20),APBB1IP(20),MYO1F(20),HLA-DMB(19),LAPTM5(18),CD14(17),WAS(17),HAVCR2(16),NCKAP1L(16)	1.79909e-81	7.32539e-95	0.772213	0	LAPTM5,MYO1F,ITGB2,SYK,FCER1G,SPI1,CD37,APBB1IP,LCP1	LAT2,DOCK2,RHBDF2,PTPRC,C3,CD74,GPSM3,PTPN6	FCGR2A,CSF1R,TYROBP,PARVG,HLA-DMB,CD14,WAS,HAVCR2,NCKAP1L
ACC-Male-M3	20	LAPTM5(65),MYO1F(36),LAT2(23),ITGB2(22),DOCK2(21),SYK(21),FCER1G(20),SPI1(20),RHBDF2(18),PTPRC(18),C3(17),CD37(17),APBB1IP(17),CD74(16),GPSM3(16),PTPN6(16),LCP1(16)	2.34344e-43	0.737741	ACC-Female-M3	1	CLIC1(48),MSN(42),SP100(39),S100A11(36),PRKCH(34),FCER1G(33),CD93(30),APOL6(28),FCGR2A(28),CSF1R(27),SYK(27),ITGA5(26),NAMPT(26),CD37(25),DTX3L(25),WARS(25),ITGB2(24),TMBIM1(24),ARF4(24),UBE2D3(24),SPI1(23),CMTM6(22),CDH5(22),LCP1(22),ITGA1(22),LRRC59(22),TAP1(21),ELTD1(21),PODXL(21),CYYR1(21),TNFRSF6B(21),TYROBP(21),TM4SF1(21),PARVG(20),APBB1IP(20),LGALS9(20),IFI16(20),MYO1F(20),NEDD4(20),KDELR2…	6.80056e-170	6.22319e-181	0.325088	1.06681e-279	LAPTM5,MYO1F,LAT2,ITGB2,SYK,FCER1G,SPI1,PTPRC,CD37,APBB1IP,GPSM3,LCP1	DOCK2,RHBDF2,C3,CD74,PTPN6	CLIC1,MSN,SP100,S100A11,PRKCH,CD93,APOL6,FCGR2A,CSF1R,ITGA5,NAMPT,DTX3L,WARS,TMBIM1,ARF4,UBE2D3,CMTM6,CDH5,ITGA1,LRRC59,TAP1,ELTD1,PODXL,CYYR1,TNFRSF6B,TYROBP,TM4SF1,PARVG,LGALS9,IFI16,NEDD4,KDELR2,WTAP,HLA-DMB,CASP4,TRIM21,CYBA,FSTL1,SLC39A1,MYL12A,FNDC3B,C1R,TGM2,PTBP1,CD14,ACSL5,DRAM1,MYCT1,WAS,HAVCR2,NCKAP1L,APOL4,MLTK,PKN3,LAMC1,ACTA2,TMOD3,FCGR3A,CREB3L2,RELA,DDX60L,ETV6,BACE2,DHX15,SBNO2,F…
ACC-Male-M3	20	LAPTM5(65),MYO1F(36),LAT2(23),ITGB2(22),DOCK2(21),SYK(21),FCER1G(20),SPI1(20),RHBDF2(18),PTPRC(18),C3(17),CD37(17),APBB1IP(17),CD74(16),GPSM3(16),PTPN6(16),LCP1(16)	2.34344e-43	0.737741	ACC-Female-M216	11	CSF1R(27),SYK(27),CD37(22),APBB1IP(20),HLA-DMB(19)	5.95631e-24	9.39006e-26	0.451282	6.28447e-142	SYK,CD37,APBB1IP	LAPTM5,MYO1F,LAT2,ITGB2,DOCK2,FCER1G,SPI1,RHBDF2,PTPRC,C3,CD74,GPSM3,PTPN6,LCP1	CSF1R,HLA-DMB
ACC-Male-M3	20	LAPTM5(65),MYO1F(36),LAT2(23),ITGB2(22),DOCK2(21),SYK(21),FCER1G(20),SPI1(20),RHBDF2(18),PTPRC(18),C3(17),CD37(17),APBB1IP(17),CD74(16),GPSM3(16),PTPN6(16),LCP1(16)	2.34344e-43	0.737741	ACC-Female-M215	8	FCER1G(32),FCGR2A(23),SPI1(21),TYROBP(21),CD14(17),PARVG(16)	5.01657e-36	1.41911e-45	0.444965	5.62499e-135	FCER1G,SPI1	LAPTM5,MYO1F,LAT2,ITGB2,DOCK2,SYK,RHBDF2,PTPRC,C3,CD37,APBB1IP,CD74,GPSM3,PTPN6,LCP1	FCGR2A,TYROBP,CD14,PARVG
ACC-Male-M214	21	GAD2(28),GAD1(20),SLC32A1(18)	8.91039e-24	2.46347e-19	NA	NA	NA	NA	NA	NA	NA	NA	GAD2,GAD1,SLC32A1	NA
ACC-Male-M9	22	PRKACB(54),PJA2(46),SLC25A46(44),AGTPBP1(39),TOMM20(37),SRPK2(36),SLC44A2(36),TRIM23(32),COPS2(32),DYNC1I1(30),EPB41L3(28),USP32(28),GDAP1(27),PIK3CB(27),MTMR6(26),IBTK(24),HSPA12A(23),RAB6A(23),CASKIN2(23),MFSD6(23),PATZ1(22),STK39(22),DNAJC6(21),AK5(21),SRP72(21),MAPK9(20),NKAIN2(20),RUFY2(20),RPRD1A(20),TBRG1(19),LPGAT1(19),FAM73A(19),SLC24A2(19),RUFY3(18),SERINC1(18),GNAI1(18),B4GALT6(17),FAM…	3.90734e-16	1.94213e-26	NA	NA	NA	NA	NA	NA	NA	NA	PRKACB,PJA2,SLC25A46,AGTPBP1,TOMM20,SRPK2,SLC44A2,TRIM23,COPS2,DYNC1I1,EPB41L3,USP32,GDAP1,PIK3CB,MTMR6,IBTK,HSPA12A,RAB6A,CASKIN2,MFSD6,PATZ1,STK39,DNAJC6,AK5,SRP72,MAPK9,NKAIN2,RUFY2,RPRD1A,TBRG1,LPGAT1,FAM73A,SLC24A2,RUFY3,SERINC1,GNAI1,B4GALT6,FAM179B,HCFC1,ATN1,RAP1GDS1,NPAS3,DDR1,SNX33,UBR3,SYDE1,CCSER2,PPM1A,SNX13,UCHL5,DHTKD1,CD47,IFT80,TRAPPC13,TMEFF2,TMEM106B,ZNF365,WWP1	NA
ACC-Male-M87	23	PTTG1IP(42),LRP10(26),WASF2(25),TMBIM1(23),ATP6V0E1(20),ABHD4(19),FBXO8(19),NFE2L2(18),PALLD(17),CD99(16)	1.07769e-22	1.56647e-19	NA	NA	NA	NA	NA	NA	NA	NA	PTTG1IP,LRP10,WASF2,TMBIM1,ATP6V0E1,ABHD4,FBXO8,NFE2L2,PALLD,CD99	NA
ACC-Male-M312	24	PTTG1IP(42),LRP10(26),WASF2(25),TMBIM1(23),ABHD4(19),ATP6V0E1(19),PALLD(17),CD99(16),NFE2L2(16)	1.78924e-22	1.15161e-18	NA	NA	NA	NA	NA	NA	NA	NA	PTTG1IP,LRP10,WASF2,TMBIM1,ABHD4,ATP6V0E1,PALLD,CD99,NFE2L2	NA
ACC-Male-M243	25	C11orf87(31),GABRB2(19),CAP2(18)	1.21873e-20	1.78899e-20	NA	NA	NA	NA	NA	NA	NA	NA	C11orf87,GABRB2,CAP2	NA
ACC-Male-M339	26	WBSCR17(68),TMEM130(37),SYNGR3(25),RAB3A(19),ACTL6B(19),PGBD5(19),SLC8A2(19),DNM1(18),SYT7(18),ABCG4(18),IQSEC2(18),BSCL2(17),GFRA2(17),DAGLA(16),SULT4A1(15),CAMKK1(15),PTPN5(15),LZTS3(15)	7.67776e-27	4.53454e-14	NA	NA	NA	NA	NA	NA	NA	NA	WBSCR17,TMEM130,SYNGR3,RAB3A,ACTL6B,PGBD5,SLC8A2,DNM1,SYT7,ABCG4,IQSEC2,BSCL2,GFRA2,DAGLA,SULT4A1,CAMKK1,PTPN5,LZTS3	NA
ACC-Male-M187	27	ESAM(49),PEAR1(26),PODXL(19),ELTD1(17)	7.21804e-27	1.03515e-13	NA	NA	NA	NA	NA	NA	NA	NA	ESAM,PEAR1,PODXL,ELTD1	NA
ACC-Male-M75	28	SYNJ1(46),UBE2K(32),CHM(22),GLRB(20),SPIN1(20),MAP2K4(18),RTN3(17),ATRNL1(16)	2.48512e-18	5.63025e-21	NA	NA	NA	NA	NA	NA	NA	NA	SYNJ1,UBE2K,CHM,GLRB,SPIN1,MAP2K4,RTN3,ATRNL1	NA
ACC-Male-M21	29	TNFRSF25(34),CORO6(33),CENPT(33),AP1G2(32),MEG3(30),RNF207(30),STK36(29),PKD1(26),RHOT2(25),RTEL1(23),MIAT(23),CCDC57(22),FGF17(22),SPPL2B(21),ABCC5(19),LINC00966(19),RP4-555D20.2(19),OGT(19),SPG7(19),NOXA1(18),ILF3(18),TDP2(18),CCNT2(17),FAM153B(16),ABCC10(16),CCDC14(16),HIC2(15),POMT1(15),IDUA(15),SNX3(15),RASA2(15),OGFR(15),ZNF605(15)	4.88589e-20	1.10881e-16	NA	NA	NA	NA	NA	NA	NA	NA	TNFRSF25,CORO6,CENPT,AP1G2,MEG3,RNF207,STK36,PKD1,RHOT2,RTEL1,MIAT,CCDC57,FGF17,SPPL2B,ABCC5,LINC00966,RP4-555D20.2,OGT,SPG7,NOXA1,ILF3,TDP2,CCNT2,FAM153B,ABCC10,CCDC14,HIC2,POMT1,IDUA,SNX3,RASA2,OGFR,ZNF605	NA
ACC-Male-M52	30	SCN2A(30),GABRB3(29),SCAMP1(20),AASDHPPT(18),CNKSR2(17),ST8SIA3(17),SLITRK5(16),ATP2B1(16)	1.6275e-16	8.02186e-20	NA	NA	NA	NA	NA	NA	NA	NA	SCN2A,GABRB3,SCAMP1,AASDHPPT,CNKSR2,ST8SIA3,SLITRK5,ATP2B1	NA
ACC-Male-M28	31	UBE2V2(42),UBE2N(36),SCOC(36),SUB1(35),CISD1(31),NECAP1(30),PFN2(30),BEX2(25),SLC30A9(25),BTF3L4(24),LINC00672(24),BLOC1S6(22),MPC2(22),COPS4(20),RAN(20),PSMD14(20),UHRF1BP1L(20),BEX1(17),NGFRAP1(17),BRMS1L(17),AP5M1(17),RFNG(17),NKIRAS1(16),PSIP1(16),ISCA1(16),PSMA5(16),PSMC1(16),STRAP(16),CCDC104(15),NHP2L1(15),PTDSS2(15),C6orf57(15)	1.37205e-20	2.05941e-15	NA	NA	NA	NA	NA	NA	NA	NA	UBE2V2,UBE2N,SCOC,SUB1,CISD1,NECAP1,PFN2,BEX2,SLC30A9,BTF3L4,LINC00672,BLOC1S6,MPC2,COPS4,RAN,PSMD14,UHRF1BP1L,BEX1,NGFRAP1,BRMS1L,AP5M1,RFNG,NKIRAS1,PSIP1,ISCA1,PSMA5,PSMC1,STRAP,CCDC104,NHP2L1,PTDSS2,C6orf57	NA
ACC-Male-M262	32	RAB6B(52),INPP4A(26),PI4KA(26),PPP2R5D(19),LARGE(17)	1.23575e-19	2.41764e-16	NA	NA	NA	NA	NA	NA	NA	NA	RAB6B,INPP4A,PI4KA,PPP2R5D,LARGE	NA
ACC-Male-M170	33	LENG8(56),AP000347.2(23),PLA2G4B(22),SEC31B(20),PIDD(18),SCNN1D(18),SNRNP70(18),TUBGCP6(18)	1.80505e-20	1.4184e-14	NA	NA	NA	NA	NA	NA	NA	NA	LENG8,AP000347.2,PLA2G4B,SEC31B,PIDD,SCNN1D,SNRNP70,TUBGCP6	NA
ACC-Male-M406	34	CCNL2(31),CEP164(20),SFSWAP(19),AFG3L1P(17)	8.0744e-19	4.09836e-16	NA	NA	NA	NA	NA	NA	NA	NA	CCNL2,CEP164,SFSWAP,AFG3L1P	NA
ACC-Male-M171	35	OSBPL7(26),ZNF692(25)	1.20839e-17	5.71419e-17	NA	NA	NA	NA	NA	NA	NA	NA	OSBPL7,ZNF692	NA
ACC-Male-M76	36	ATP6V1A(44),MOAP1(28),NDFIP1(22),TMX4(17),KRAS(16)	1.743e-17	3.9799e-16	NA	NA	NA	NA	NA	NA	NA	NA	ATP6V1A,MOAP1,NDFIP1,TMX4,KRAS	NA
ACC-Male-M469	37	C11orf87(31)	2.43236e-17	2.86323e-16	NA	NA	NA	NA	NA	NA	NA	NA	C11orf87	NA
ACC-Male-M257	38	SCN2A(30),GABRB3(27),CNKSR2(17),ST8SIA3(17)	1.5795e-14	1.30267e-17	NA	NA	NA	NA	NA	NA	NA	NA	SCN2A,GABRB3,CNKSR2,ST8SIA3	NA
ACC-Male-M91	39	PRKACB(51),SRPK2(29),PIK3CB(22),RPRD1A(17),PPM1A(16)	8.05148e-12	1.01721e-18	NA	NA	NA	NA	NA	NA	NA	NA	PRKACB,SRPK2,PIK3CB,RPRD1A,PPM1A	NA
ACC-Male-M32	40	LAPTM5(64),LAT2(23),ITGB2(22),SYK(21),SPI1(20),DOCK2(18),C3(17),APBB1IP(17),CD74(16),PTPN6(16)	2.55525e-29	0.466494	ACC-Female-M25	4	FCER1G(33),FCGR2A(28),CSF1R(27),SYK(27),CD37(25),ITGB2(24),LCP1(22),SPI1(21),TYROBP(21),PARVG(20),APBB1IP(20),MYO1F(20),HLA-DMB(19),LAPTM5(18),CD14(17),WAS(17),HAVCR2(16),NCKAP1L(16)	1.79909e-81	7.32539e-95	0.675373	1.00862e-297	LAPTM5,ITGB2,SYK,SPI1,APBB1IP	LAT2,DOCK2,C3,CD74,PTPN6	FCER1G,FCGR2A,CSF1R,CD37,LCP1,TYROBP,PARVG,MYO1F,HLA-DMB,CD14,WAS,HAVCR2,NCKAP1L
ACC-Male-M32	40	LAPTM5(64),LAT2(23),ITGB2(22),SYK(21),SPI1(20),DOCK2(18),C3(17),APBB1IP(17),CD74(16),PTPN6(16)	2.55525e-29	0.466494	ACC-Female-M216	11	CSF1R(27),SYK(27),CD37(22),APBB1IP(20),HLA-DMB(19)	5.95631e-24	9.39006e-26	0.469055	1.74956e-114	SYK,APBB1IP	LAPTM5,LAT2,ITGB2,SPI1,DOCK2,C3,CD74,PTPN6	CSF1R,CD37,HLA-DMB
ACC-Male-M32	40	LAPTM5(64),LAT2(23),ITGB2(22),SYK(21),SPI1(20),DOCK2(18),C3(17),APBB1IP(17),CD74(16),PTPN6(16)	2.55525e-29	0.466494	ACC-Female-M215	8	FCER1G(32),FCGR2A(23),SPI1(21),TYROBP(21),CD14(17),PARVG(16)	5.01657e-36	1.41911e-45	0.453488	2.44396e-112	SPI1	LAPTM5,LAT2,ITGB2,SYK,DOCK2,C3,APBB1IP,CD74,PTPN6	FCER1G,FCGR2A,TYROBP,CD14,PARVG
ACC-Male-M2	41	TAZ(61),UBE2V2(42),UBE2N(37),SCOC(36),SUB1(35),NECAP1(31),CISD1(31),PFN2(30),GAD2(28),BEX2(25),SLC30A9(25),BMP1(25),GAD1(24),BTF3L4(24),COPS4(24),LINC00672(24),AP000347.4(24),TYK2(24),BLOC1S6(22),MPC2(22),ACSL6(22),DLX1(21),ASTN1(21),CAPRIN1(20),LEPRE1(20),RAN(20),PSMD14(20),EIF4G2(20),UHRF1BP1L(20),SLC32A1(19),AP5M1(19),PRDX2(18),CCDC84(18),SELO(18),BEX1(17),NGFRAP1(17),LAMTOR3(17),IGF1(17),BRMS…	2.51895e-20	6.38046e-10	NA	NA	NA	NA	NA	NA	NA	NA	TAZ,UBE2V2,UBE2N,SCOC,SUB1,NECAP1,CISD1,PFN2,GAD2,BEX2,SLC30A9,BMP1,GAD1,BTF3L4,COPS4,LINC00672,AP000347.4,TYK2,BLOC1S6,MPC2,ACSL6,DLX1,ASTN1,CAPRIN1,LEPRE1,RAN,PSMD14,EIF4G2,UHRF1BP1L,SLC32A1,AP5M1,PRDX2,CCDC84,SELO,BEX1,NGFRAP1,LAMTOR3,IGF1,BRMS1L,FAM193B,PFKM,RFNG,UQCRC2,NKIRAS1,PSIP1,ISCA1,ATP5A1,PSMA5,DMPK,CPSF3L,PSMC1,IPO7,STRAP,TAC1,VSTM2A,RAB1A,CCDC104,NHP2L1,PTDSS2,PRR14,C6orf57	NA
ACC-Male-M16	42	UQCR11(36),NDUFB7(35),TCEB2(34),UQCRQ(30),NDUFA13(29),ATP5E(27),ATP5D(26),MZT2B(24),C19orf70(24),NDUFA2(23),FIS1(22),NDUFS8(22),MAP2K2(19),LSMD1(18),CCDC85B(18),GUK1(18),ANAPC11(16),RPS19BP1(16),UBL5(16),COX5B(15),COX7C(15),GPX4(15),FAM173A(15),C16orf13(15),FXYD7(15)	0.0295427	7.37156e-28	ACC-Female-M24	91	NDUFS8(33),LSMD1(30),CCDC124(26),GPX4(25),MZT2B(24),DDX6(23),ANAPC11(20),NDUFA13(20),UQCR11(20),ATP5D(20),C19orf70(19),COX7C(18),TCEB2(18),SPTLC1(15),MRPS24(15)	0.000290642	8.10856e-07	0.423952	9.65946e-178	UQCR11,TCEB2,NDUFA13,ATP5D,MZT2B,C19orf70,NDUFS8,LSMD1,ANAPC11,COX7C,GPX4	NDUFB7,UQCRQ,ATP5E,NDUFA2,FIS1,MAP2K2,CCDC85B,GUK1,RPS19BP1,UBL5,COX5B,FAM173A,C16orf13,FXYD7	CCDC124,DDX6,SPTLC1,MRPS24
ACC-Male-M452	43	UBE2N(33),CISD1(28),NECAP1(23),PFN2(19)	4.27127e-15	1.08211e-14	NA	NA	NA	NA	NA	NA	NA	NA	UBE2N,CISD1,NECAP1,PFN2	NA
ACC-Male-M217	44	UBE2N(33),NECAP1(30),CISD1(28),PFN2(20),PSMA5(16)	4.52101e-15	1.94398e-14	NA	NA	NA	NA	NA	NA	NA	NA	UBE2N,NECAP1,CISD1,PFN2,PSMA5	NA
ACC-Male-M197	45	CENPT(32),TNFRSF25(30),FGF17(22)	4.26397e-13	5.15042e-15	NA	NA	NA	NA	NA	NA	NA	NA	CENPT,TNFRSF25,FGF17	NA
ACC-Male-M118	46	RDX(43),ANKRD40(34),NEK7(31),KTN1(27),ANP32B(22),SOS2(22),KIF1C(21),WNK1(21),SOX2-OT(19),KIAA1033(19),MAP4K4(18),SNX6(17),GAB1(17),C7orf41(16),BCAS1(15),FNTA(15),NARG2(15),SLC35A3(15),SMARCC1(15)	1.19894e-20	7.14177e-07	ACC-Female-M31	113	ANKRD40(26),ZNF664(24),SNX6(20),MAP4K4(18),KIF1C(17),PTPN11(17),C7orf41(16),GAB2(16),ZEB2(16)	0.000125793	0.00107626	0.318519	2.33146e-86	ANKRD40,KIF1C,MAP4K4,SNX6,C7orf41	RDX,NEK7,KTN1,ANP32B,SOS2,WNK1,SOX2-OT,KIAA1033,GAB1,BCAS1,FNTA,NARG2,SLC35A3,SMARCC1	ZNF664,PTPN11,GAB2,ZEB2
ACC-Male-M331	47	ANKRD40(27),ANP32B(22),KIF1C(21),WNK1(21),KIAA1033(19),MAP4K4(18),GAB1(17)	2.2143e-16	3.81356e-10	ACC-Female-M31	113	ANKRD40(26),ZNF664(24),SNX6(20),MAP4K4(18),KIF1C(17),PTPN11(17),C7orf41(16),GAB2(16),ZEB2(16)	0.000125793	0.00107626	0.315508	3.70473e-68	ANKRD40,KIF1C,MAP4K4	ANP32B,WNK1,KIAA1033,GAB1	ZNF664,SNX6,PTPN11,C7orf41,GAB2,ZEB2
ACC-Male-M59	48	PHACTR1(18),TUB(18)	4.06268e-13	4.05522e-13	NA	NA	NA	NA	NA	NA	NA	NA	PHACTR1,TUB	NA
ACC-Male-M148	49	FXYD1(36),VEGFB(19),EFEMP2(18),SNTA1(18),RAMP1(16),MT3(16)	6.55266e-06	5.02381e-20	NA	NA	NA	NA	NA	NA	NA	NA	FXYD1,VEGFB,EFEMP2,SNTA1,RAMP1,MT3	NA
ACC-Male-M25	50	MDM4(25),TJAP1(23),CTD-3195I5.1(22),KIAA1407(20),MYO9B(19),ZMAT1(19),ZCCHC8(18),AGO4(17)	3.89389e-16	9.13534e-10	NA	NA	NA	NA	NA	NA	NA	NA	MDM4,TJAP1,CTD-3195I5.1,KIAA1407,MYO9B,ZMAT1,ZCCHC8,AGO4	NA
ACC-Male-M149	51	PDLIM5(35),FERMT2(33),PPARA(23),SASH1(19)	4.88042e-10	9.57289e-15	NA	NA	NA	NA	NA	NA	NA	NA	PDLIM5,FERMT2,PPARA,SASH1	NA
ACC-Male-M11	52	RDX(43),ANKRD40(34),PAPOLA(32),NEK7(31),KTN1(27),ANP32B(22),SOS2(22),KIF1C(21),WNK1(21),GAB1(19),SOX2-OT(19),KIAA1033(19),SPG20(19),MAP4K4(18),NARG2(18),CCNG1(18),XPO1(18),SNX6(17),FXR1(17),C7orf41(16),NAT6(16),BCAS1(15),FNTA(15),KANSL1L(15),SLC35A3(15),SMARCC1(15)	3.46624e-18	6.57841e-06	NA	NA	NA	NA	NA	NA	NA	NA	RDX,ANKRD40,PAPOLA,NEK7,KTN1,ANP32B,SOS2,KIF1C,WNK1,GAB1,SOX2-OT,KIAA1033,SPG20,MAP4K4,NARG2,CCNG1,XPO1,SNX6,FXR1,C7orf41,NAT6,BCAS1,FNTA,KANSL1L,SLC35A3,SMARCC1	NA
ACC-Male-M17	53	ATP5L(62),C14orf2(30),UQCRH(28),NDUFA4(19),TCEAL8(19),POLR2K(18),USMG5(18),NDUFB6(17),PSMB7(17),COX6C(16),NDUFAB1(16)	1.08121e-18	5.63859e-05	NA	NA	NA	NA	NA	NA	NA	NA	ATP5L,C14orf2,UQCRH,NDUFA4,TCEAL8,POLR2K,USMG5,NDUFB6,PSMB7,COX6C,NDUFAB1	NA
ACC-Male-M30	54	ACSL6(22),ASTN1(21),PRDX2(18),PFKM(17)	2.09889e-18	9.80063e-05	NA	NA	NA	NA	NA	NA	NA	NA	ACSL6,ASTN1,PRDX2,PFKM	NA
ACC-Male-M167	55	ATP5L(62),C14orf2(30),UQCRH(28),NDUFA4(19),USMG5(18),NDUFB6(17),PSMB7(17),COX6C(16),NDUFAB1(16)	1.232e-18	0.000250733	ACC-Female-M336	117	UQCRH(31),HINT1(20),C14orf2(18),NDUFAB1(18),AP2S1(17),COX5A(16),ATP5G1(16)	1.52709e-05	0.0177587	0.302198	6.0905e-62	C14orf2,UQCRH,NDUFAB1	ATP5L,NDUFA4,USMG5,NDUFB6,PSMB7,COX6C	HINT1,AP2S1,COX5A,ATP5G1
ACC-Male-M6	56	RPL13A(37),RPL32(32),ECI1(29),RPS15(28),TMEM219(26),RPL11(25),RPL19(25),RPL22(25),RPS19(24),RPS11(23),PGLS(23),RPL34(22),RBM42(22),RPLP2(21),PPP4C(21),EIF3H(20),LAMTOR1(20),AC013394.2(20),LYRM5(20),BRMS1(19),PSMA2(19),UBE2E1(19),RPL35A(18),RPL5(18),SF3B14(18),PHPT1(17),C1orf122(17),GBF1(17),KDM5C(17),PPCS(17),ZCRB1(17),RPL30(16),RPL18(16),RPL8(16),DNAJC4(16),SERF2(16),SRP9(16),RPLP1(15),C18orf32(…	1.8909e-06	2.03306e-16	ACC-Female-M11	15	RPS15(30),RPLP1(29),RPLP2(28),RPL32(26),RPL13A(19),RPS10(19),ECI1(18),RPL11(17),RPL27(17),RPL10(17),RPL35(17),MOSPD3(17),SERF2(17),SNX3(17),RPL19(16),RPL27A(16),RPS20(16),GNB2L1(16),ZNHIT1(16),RPL37A(15),EEF1D(15)	1.53548e-20	2.60011e-23	0.322194	1.52069e-139	RPL13A,RPL32,ECI1,RPS15,RPL11,RPL19,RPLP2,SERF2,RPLP1	TMEM219,RPL22,RPS19,RPS11,PGLS,RPL34,RBM42,PPP4C,EIF3H,LAMTOR1,AC013394.2,LYRM5,BRMS1,PSMA2,UBE2E1,RPL35A,RPL5,SF3B14,PHPT1,C1orf122,GBF1,KDM5C,PPCS,ZCRB1,RPL30,RPL18,RPL8,DNAJC4,SRP9,C18orf32,BTF3,COA5,YKT6	RPS10,RPL27,RPL10,RPL35,MOSPD3,SNX3,RPL27A,RPS20,GNB2L1,ZNHIT1,RPL37A,EEF1D
ACC-Male-M94	57	SLC25A46(33),MTMR6(26),TRIM23(23)	2.2119e-07	3.72336e-15	NA	NA	NA	NA	NA	NA	NA	NA	SLC25A46,MTMR6,TRIM23	NA
ACC-Male-M207	58	UBN2(30),ZC3H11A(25),AGO3(21),PRPF39(20),SMC6(18),CTC-444N24.11(18)	5.07129e-17	1.70794e-05	NA	NA	NA	NA	NA	NA	NA	NA	UBN2,ZC3H11A,AGO3,PRPF39,SMC6,CTC-444N24.11	NA
ACC-Male-M288	59	SYNJ1(42),GLRB(20),MAP2K4(17),RTN3(17)	4.81908e-10	3.34257e-11	NA	NA	NA	NA	NA	NA	NA	NA	SYNJ1,GLRB,MAP2K4,RTN3	NA
ACC-Male-M73	60	ECI1(28),TMEM219(24),PGLS(23),RBM42(22),PPP4C(21),LAMTOR1(20),BRMS1(19),DNAJC4(16)	4.16358e-05	6.95517e-16	NA	NA	NA	NA	NA	NA	NA	NA	ECI1,TMEM219,PGLS,RBM42,PPP4C,LAMTOR1,BRMS1,DNAJC4	NA
ACC-Male-M48	61	HN1(17),TAGLN3(17),INA(16),RBFOX1(16)	1.43135e-10	5.79363e-10	NA	NA	NA	NA	NA	NA	NA	NA	HN1,TAGLN3,INA,RBFOX1	NA
ACC-Male-M50	62	PPP3CB(46),YWHAG(34),OLA1(32),PCMT1(22),DCAF6(20),ATP6V1D(19),FBXO34(19),NCKAP1(19),YPEL5(19),NAPB(17),BTBD10(17)	3.27132e-09	2.76814e-11	NA	NA	NA	NA	NA	NA	NA	NA	PPP3CB,YWHAG,OLA1,PCMT1,DCAF6,ATP6V1D,FBXO34,NCKAP1,YPEL5,NAPB,BTBD10	NA
ACC-Male-M10	63	NEURL(38),PSD(32),JPH3(31),PACSIN1(25),AGAP2(25),BTBD2(24),NPM2(23),FBXL19(22),FAM57B(22),MAP3K10(22),PDZD4(21),AGAP3(21),DTX1(20),KCNN1(19),KCNH3(19),SBF1(19),SEMA6B(19),DLGAP4(18),NCS1(17),PALM(17),PIP5K1C(17),SSBP4(17),DLGAP3(16),CTXN1(16),DVL1(16),RLTPR(16),FBRSL1(16),SEPT5(15),SHANK1(15),PPP1R16A(15),BEGAIN(15),RNF208(15)	6.5589e-19	0.197779	ACC-Female-M27	30	FBXL19(36),SPTBN2(33),JPH3(32),SSBP4(30),BTBD2(29),AGAP3(29),USO1(29),ZNF653(29),NPM2(28),HSD11B1L(28),PDZD4(27),TRIP12(27),DLG4(26),GRAMD1B(26),CAPRIN1(25),KNDC1(24),DTX1(24),CAMSAP3(23),PSD(23),SPIRE2(23),FRS3(23),KCNAB2(22),DGKZ(22),PALM(22),FAM173A(22),SET(22),CAMTA2(21),MYPOP(21),CSNK1G2(21),TBC1D23(21),IPO7(21),TSN(21),LRRC20(20),HSPBP1(20),QTRT1(20),NEURL(19),KCNN1(19),BEGAIN(19),PPFIA3(19…	8.26757e-20	3.66969e-12	0.321343	5.97412e-247	NEURL,PSD,JPH3,BTBD2,NPM2,FBXL19,PDZD4,AGAP3,DTX1,KCNN1,PALM,SSBP4,FBRSL1,SEPT5,PPP1R16A,BEGAIN,RNF208	PACSIN1,AGAP2,FAM57B,MAP3K10,KCNH3,SBF1,SEMA6B,DLGAP4,NCS1,PIP5K1C,DLGAP3,CTXN1,DVL1,RLTPR,SHANK1	SPTBN2,USO1,ZNF653,HSD11B1L,TRIP12,DLG4,GRAMD1B,CAPRIN1,KNDC1,CAMSAP3,SPIRE2,FRS3,KCNAB2,DGKZ,FAM173A,SET,CAMTA2,MYPOP,CSNK1G2,TBC1D23,IPO7,TSN,LRRC20,HSPBP1,QTRT1,PPFIA3,HPCAL4,PPP1R26,ELL2,SCYL2,SELO,WNK2,FBXO41,NYAP1,ANKRD24,PPP6C,RHBDL1,UHRF2,SBP1,VPS9D1,YME1L1,LINC00087,LINC00086,AMIGO1,DENND6B,MATK,BAI2,CLINT1,OSBPL9,PQLC2,ZNF771,ZNF444,IQSEC2,MBD3,NSMF,ITPKA,C1orf233,PCSK1N,FGF17,YJEFN3,BD…
ACC-Male-M10	63	NEURL(38),PSD(32),JPH3(31),PACSIN1(25),AGAP2(25),BTBD2(24),NPM2(23),FBXL19(22),FAM57B(22),MAP3K10(22),PDZD4(21),AGAP3(21),DTX1(20),KCNN1(19),KCNH3(19),SBF1(19),SEMA6B(19),DLGAP4(18),NCS1(17),PALM(17),PIP5K1C(17),SSBP4(17),DLGAP3(16),CTXN1(16),DVL1(16),RLTPR(16),FBRSL1(16),SEPT5(15),SHANK1(15),PPP1R16A(15),BEGAIN(15),RNF208(15)	6.5589e-19	0.197779	ACC-Female-M4	21	FBXL19(36),SPTBN2(33),JPH3(32),GPM6A(31),RP11-731J8.2(31),SSBP4(30),BTBD2(29),AGAP3(29),USO1(29),ZNF653(29),NPM2(28),HSD11B1L(28),PDZD4(27),TRIP12(27),DLG4(26),GRAMD1B(26),CAPRIN1(25),KNDC1(24),DTX1(24),CAMSAP3(23),PSD(23),SPIRE2(23),FRS3(23),KCNAB2(22),DGKZ(22),PALM(22),FAM173A(22),SET(22),CAMTA2(21),MYPOP(21),LSAMP(21),CSNK1G2(21),TBC1D23(21),IPO7(21),TSN(21),LRRC20(20),HSPBP1(20),QTRT1(20),NEU…	3.06385e-22	8.52367e-16	0.301817	9.19394e-236	NEURL,PSD,JPH3,BTBD2,NPM2,FBXL19,PDZD4,AGAP3,DTX1,KCNN1,PALM,SSBP4,FBRSL1,SEPT5,PPP1R16A,BEGAIN,RNF208	PACSIN1,AGAP2,FAM57B,MAP3K10,KCNH3,SBF1,SEMA6B,DLGAP4,NCS1,PIP5K1C,DLGAP3,CTXN1,DVL1,RLTPR,SHANK1	SPTBN2,GPM6A,RP11-731J8.2,USO1,ZNF653,HSD11B1L,TRIP12,DLG4,GRAMD1B,CAPRIN1,KNDC1,CAMSAP3,SPIRE2,FRS3,KCNAB2,DGKZ,FAM173A,SET,CAMTA2,MYPOP,LSAMP,CSNK1G2,TBC1D23,IPO7,TSN,LRRC20,HSPBP1,QTRT1,PPFIA3,HPCAL4,B3GALT1,PPP1R26,ELL2,SCYL2,SELO,TSPAN7,WNK2,FBXO41,NYAP1,ANKRD24,PPP6C,ABAT,CTNNA2,RHBDL1,UHRF2,SBP1,VPS9D1,YME1L1,LINC00087,LINC00086,AMIGO1,DENND6B,MATK,BAI2,ACSL6,CLINT1,OSBPL9,PQLC2,ZNF771,ZNF…
ACC-Male-M123	64	STAG2(24),SOCS4(22),ROCK1(20),ZNF24(20),SMC3(17)	2.82134e-15	0.000199853	NA	NA	NA	NA	NA	NA	NA	NA	STAG2,SOCS4,ROCK1,ZNF24,SMC3	NA
ACC-Male-M277	65	RPL13A(34),RPS19(23),RPS15(22),RPLP2(21),RPL8(16),SERF2(16)	2.76924e-06	2.44185e-13	NA	NA	NA	NA	NA	NA	NA	NA	RPL13A,RPS19,RPS15,RPLP2,RPL8,SERF2	NA
ACC-Male-M379	66	GPR37L1(27)	1.68238e-05	4.09123e-14	NA	NA	NA	NA	NA	NA	NA	NA	GPR37L1	NA
ACC-Male-M95	67	EPB41L3(25),MFSD6(22),AK5(17),LPGAT1(16)	4.56955e-09	2.32388e-10	NA	NA	NA	NA	NA	NA	NA	NA	EPB41L3,MFSD6,AK5,LPGAT1	NA
ACC-Male-M54	68	RAB6B(52),INPP4A(26),PI4KA(26),PPP2R5D(19),NIPSNAP1(18),ARHGEF9(17),LARGE(17),CFLAR(17),RP3-406A7.7(17),CNTNAP1(16),UNC13A(16)	5.49885e-09	2.15559e-10	NA	NA	NA	NA	NA	NA	NA	NA	RAB6B,INPP4A,PI4KA,PPP2R5D,NIPSNAP1,ARHGEF9,LARGE,CFLAR,RP3-406A7.7,CNTNAP1,UNC13A	NA
ACC-Male-M71	69	RPL13A(37),RPL32(32),RPL11(25),RPL19(25),RPS15(25),RPS19(24),RPS11(23),RPL34(22),RPLP2(21),AC013394.2(20),RPL35A(18),SF3B14(18),C1orf122(17),GBF1(17),KDM5C(17),RPL30(16),RPL8(16),SERF2(16),RPLP1(15),COA5(15)	5.01695e-07	3.47106e-12	ACC-Female-M11	15	RPS15(30),RPLP1(29),RPLP2(28),RPL32(26),RPL13A(19),RPS10(19),ECI1(18),RPL11(17),RPL27(17),RPL10(17),RPL35(17),MOSPD3(17),SERF2(17),SNX3(17),RPL19(16),RPL27A(16),RPS20(16),GNB2L1(16),ZNHIT1(16),RPL37A(15),EEF1D(15)	1.53548e-20	2.60011e-23	0.327827	6.71119e-111	RPL13A,RPL32,RPL11,RPL19,RPS15,RPLP2,SERF2,RPLP1	RPS19,RPS11,RPL34,AC013394.2,RPL35A,SF3B14,C1orf122,GBF1,KDM5C,RPL30,RPL8,COA5	RPS10,ECI1,RPL27,RPL10,RPL35,MOSPD3,SNX3,RPL27A,RPS20,GNB2L1,ZNHIT1,RPL37A,EEF1D
ACC-Male-M96	70	AGTPBP1(39),IBTK(24),NKAIN2(20),RUFY2(20),SERINC1(18),GNAI1(17),STK39(17)	8.65043e-07	3.12699e-12	NA	NA	NA	NA	NA	NA	NA	NA	AGTPBP1,IBTK,NKAIN2,RUFY2,SERINC1,GNAI1,STK39	NA
ACC-Male-M244	71	GABRG2(39),RTN1(20),GLS(20)	7.42774e-09	2.05327e-09	NA	NA	NA	NA	NA	NA	NA	NA	GABRG2,RTN1,GLS	NA
ACC-Male-M431	72	CENPT(32),TNFRSF25(20)	1.22896e-07	1.52897e-10	NA	NA	NA	NA	NA	NA	NA	NA	CENPT,TNFRSF25	NA
ACC-Male-M389	73	PDLIM5(29),SASH1(18)	2.1252e-08	1.19265e-09	NA	NA	NA	NA	NA	NA	NA	NA	PDLIM5,SASH1	NA
ACC-Male-M127	74	ERBB2IP(19),KLHL24(16)	4.64041e-11	6.61855e-07	NA	NA	NA	NA	NA	NA	NA	NA	ERBB2IP,KLHL24	NA
ACC-Male-M259	75	CALM3(37),GNG3(19)	8.51129e-11	3.6932e-07	NA	NA	NA	NA	NA	NA	NA	NA	CALM3,GNG3	NA
ACC-Male-M303	76	NBEA(66),SCN8A(32),OPCML(29),MYCBP2(24),GPRASP1(24),RNMT(20),HMG20B(18),ZNF25(17),GSK3B(16)	6.38564e-07	5.48609e-11	NA	NA	NA	NA	NA	NA	NA	NA	NBEA,SCN8A,OPCML,MYCBP2,GPRASP1,RNMT,HMG20B,ZNF25,GSK3B	NA
ACC-Male-M491	77	NBEA(66),SCN8A(32),OPCML(29),MYCBP2(24),GPRASP1(24),RNMT(20),HMG20B(18),ZNF25(17),GSK3B(16)	1.87432e-07	1.9342e-10	NA	NA	NA	NA	NA	NA	NA	NA	NBEA,SCN8A,OPCML,MYCBP2,GPRASP1,RNMT,HMG20B,ZNF25,GSK3B	NA
ACC-Male-M162	78	TCEB2(33),UQCR11(29),MZT2B(24),GUK1(18),ANAPC11(16),RPS19BP1(16)	0.388951	1.32959e-16	NA	NA	NA	NA	NA	NA	NA	NA	TCEB2,UQCR11,MZT2B,GUK1,ANAPC11,RPS19BP1	NA
ACC-Male-M51	79	SLC12A5(36),ATP2B3(26),GABBR2(22),STXBP1(18)	2.56107e-10	3.75494e-07	NA	NA	NA	NA	NA	NA	NA	NA	SLC12A5,ATP2B3,GABBR2,STXBP1	NA
ACC-Male-M210	80	MDM4(25),TJAP1(23),CTD-3195I5.1(22),MYO9B(19),ZCCHC8(18)	2.16275e-11	1.04522e-05	NA	NA	NA	NA	NA	NA	NA	NA	MDM4,TJAP1,CTD-3195I5.1,MYO9B,ZCCHC8	NA
ACC-Male-M12	81	WBSCR17(71),TMEM130(44),DNM1(42),CLSTN3(42),SCAMP5(42),SYNGR1(35),AP3B2(34),PRKAR1B(31),SYNGR3(30),KCNT1(30),RAB3A(29),SRRM3(28),SH3GLB1(28),SYP(27),PNMA3(27),MAPK8IP3(26),CLSTN1(25),REST(24),STAG2(24),MAGT1(24),TMEM59L(24),SLC6A7(24),USP20(24),SPTBN2(23),GRIN1(23),UBE2O(23),ERBB2IP(23),GRIPAP1(23),ZFR2(23),ZNF24(23),ABCG4(22),MCMBP(22),RNF112(22),SOCS4(22),CHRNB2(21),CAMTA2(21),ROCK1(21),ICA1(21…	7.01983e-14	0.00375892	ACC-Female-M9	22	FBXO44(48),SYNGR3(39),SV2A(35),PTPN5(34),WBSCR17(33),PRKAR1B(32),CAMKV(32),TOLLIP(32),CHRNB2(27),SRRM3(26),MEG3(26),PGBD5(24),SLC6A17(24),GLS2(24),ABCG4(23),GDAP1L1(23),TMEM130(23),DNM1(22),CDK5R2(22),GABBR2(22),KIAA0513(22),RBFOX3(22),GABRA4(22),STK32C(22),CLSTN3(21),TMEM59L(21),FDX1L(21),BSN(20),L1CAM(20),EPHB6(20),SYNGR1(20),FAM65B(20),CEND1(19),PDIA3(19),SYT7(18),DRP2(18),MPPED1(18),SYP(18),S…	3.98409e-28	1.20876e-08	0.312222	3.8793e-145	WBSCR17,TMEM130,DNM1,CLSTN3,SYNGR1,AP3B2,PRKAR1B,SYNGR3,SRRM3,SYP,TMEM59L,GRIN1,ZFR2,ABCG4,CHRNB2,SYT7,PGBD5,FBXO44,RBFOX3,STOML1,SV2A,MAST1,PTPN5	SCAMP5,KCNT1,RAB3A,SH3GLB1,PNMA3,MAPK8IP3,CLSTN1,REST,STAG2,MAGT1,SLC6A7,USP20,SPTBN2,UBE2O,ERBB2IP,GRIPAP1,ZNF24,MCMBP,RNF112,SOCS4,CAMTA2,ROCK1,ICA1,ENTPD6,GABRD,LPCAT4,ACTL6B,SLC8A2,CACNB1,GGT7,ADIPOR2,TMEM63B,MADD,DIRAS1,IQSEC2,SYT5,BSCL2,BNIP2,RNF165,SMC3,GFRA2,PCYOX1L,USP38,PNMAL2,BAZ2B,REEP3,CELSR3,DAGLA,KLHL24,SULT4A1,ADAM11,CAMKK1,SMAD5,LZTS3,SRRM4,PKN2,PPP4R2,FAM73B,WIPF1	CAMKV,TOLLIP,MEG3,SLC6A17,GLS2,GDAP1L1,CDK5R2,GABBR2,KIAA0513,GABRA4,STK32C,FDX1L,BSN,L1CAM,EPHB6,FAM65B,CEND1,PDIA3,DRP2,MPPED1,STX1A,PIANP,FAM19A1,ATP13A2,CAMK2B,WSCD2,XBP1,ATP2B3,GPR162,PDE4A,PPP1R37,CACNA1B,KCNJ4,AMER3,CDK5,NDRG4,PPP6R2,B4GALNT1,FAIM2,PRRT3,PHYHIP,MARCH11,KIAA2022,LRRTM4,SLC1A6,CKMT1B,HSPA5,MYL6B,SLITRK5
ACC-Male-M33	82	MYO1F(29),GPSM3(16),RHBDF2(16),LCP1(16)	1.61874e-15	0.514332	NA	NA	NA	NA	NA	NA	NA	NA	MYO1F,GPSM3,RHBDF2,LCP1	NA
ACC-Male-M340	83	SCAMP5(32),GABRD(20),DIRAS1(17)	4.86789e-11	4.317e-05	NA	NA	NA	NA	NA	NA	NA	NA	SCAMP5,GABRD,DIRAS1	NA
ACC-Male-M284	84	ECI1(28),TMEM219(23),PGLS(20),LAMTOR1(20)	0.000681258	5.26195e-12	NA	NA	NA	NA	NA	NA	NA	NA	ECI1,TMEM219,PGLS,LAMTOR1	NA
ACC-Male-M250	85	PPP3CB(44),YWHAG(34),DCAF6(20),PCMT1(19),FBXO34(19),NCKAP1(19),NAPB(17),BTBD10(16)	2.62073e-07	1.48538e-08	NA	NA	NA	NA	NA	NA	NA	NA	PPP3CB,YWHAG,DCAF6,PCMT1,FBXO34,NCKAP1,NAPB,BTBD10	NA
ACC-Male-M347	86	STAG2(21),ROCK1(20),SMC3(17),ZNF24(16)	1.27438e-11	0.000926558	NA	NA	NA	NA	NA	NA	NA	NA	STAG2,ROCK1,SMC3,ZNF24	NA
ACC-Male-M292	87	ATP6V1A(44),NDFIP1(21),MOAP1(20)	3.48139e-07	7.95009e-08	NA	NA	NA	NA	NA	NA	NA	NA	ATP6V1A,NDFIP1,MOAP1	NA
ACC-Male-M147	88	NEK6(19),BMPR1B(17),RFX4(17)	8.54814e-06	5.5359e-09	NA	NA	NA	NA	NA	NA	NA	NA	NEK6,BMPR1B,RFX4	NA
ACC-Male-M136	89	PSMB8(20),PARP9(19)	5.16777e-08	1.59949e-06	NA	NA	NA	NA	NA	NA	NA	NA	PSMB8,PARP9	NA
ACC-Male-M286	90	NSF(32),MDH1(16)	6.19642e-07	4.69374e-07	NA	NA	NA	NA	NA	NA	NA	NA	NSF,MDH1	NA
ACC-Male-M78	91	TRIP6(27),RHOC(24),GNA12(18),S100A16(18),COMT(16)	4.90828e-05	9.40479e-09	NA	NA	NA	NA	NA	NA	NA	NA	TRIP6,RHOC,GNA12,S100A16,COMT	NA
ACC-Male-M86	92	NBEA(69),G3BP2(50),SCN8A(41),OXR1(34),MYCBP2(29),OPCML(29),PCDHAC2(25),GPRASP1(24),HECTD1(23),UBQLN1(23),RNMT(20),NICN1(19),ZYG11B(19),NAPG(18),HMG20B(18),PCDHGC5(17),ZNF25(17),GSK3B(16),PAFAH1B1(16),ATP8A2(15),SLC4A1AP(15),LRRTM3(15),C7orf61(15),ZNF768(15)	0.000110454	1.40109e-08	NA	NA	NA	NA	NA	NA	NA	NA	NBEA,G3BP2,SCN8A,OXR1,MYCBP2,OPCML,PCDHAC2,GPRASP1,HECTD1,UBQLN1,RNMT,NICN1,ZYG11B,NAPG,HMG20B,PCDHGC5,ZNF25,GSK3B,PAFAH1B1,ATP8A2,SLC4A1AP,LRRTM3,C7orf61,ZNF768	NA
ACC-Male-M174	93	POGZ(43),NKTR(29),FNBP4(22),RBM5(21),TTC17(20),STARD9(20),KDM5D(18),CSAD(16),STX16(16)	1.92501e-10	0.00982488	NA	NA	NA	NA	NA	NA	NA	NA	POGZ,NKTR,FNBP4,RBM5,TTC17,STARD9,KDM5D,CSAD,STX16	NA
ACC-Male-M79	94	CAND1(20),VPS35(16)	1.87505e-05	3.04674e-07	NA	NA	NA	NA	NA	NA	NA	NA	CAND1,VPS35	NA
ACC-Male-M90	95	DYNC1I1(23),HSPA12A(22),MAPK9(18)	4.97196e-06	2.25652e-06	NA	NA	NA	NA	NA	NA	NA	NA	DYNC1I1,HSPA12A,MAPK9	NA
ACC-Male-M26	96	YWHAQ(32),PTPN11(31),VBP1(29),HINT3(25),MPP5(25),ZFP91(25),CSDE1(24),VAMP7(22),SEPT7(22),GMFB(20),ITCH(20),NBR1(19),RABEP1(17),ZMYND11(17),SET(16),DIMT1(16)	0.0018404	6.73826e-09	NA	NA	NA	NA	NA	NA	NA	NA	YWHAQ,PTPN11,VBP1,HINT3,MPP5,ZFP91,CSDE1,VAMP7,SEPT7,GMFB,ITCH,NBR1,RABEP1,ZMYND11,SET,DIMT1	NA
ACC-Male-M143	97	PPAP2B(60),NTRK2(29),METTL7A(17),NOTCH2(17),PCDHGC3(17),ACBD7(16)	0.00166831	1.63402e-08	NA	NA	NA	NA	NA	NA	NA	NA	PPAP2B,NTRK2,METTL7A,NOTCH2,PCDHGC3,ACBD7	NA
ACC-Male-M480	98	ECI1(27),DNAJC4(16)	0.0033135	1.70763e-08	NA	NA	NA	NA	NA	NA	NA	NA	ECI1,DNAJC4	NA
ACC-Male-M242	99	SYT1(31),SV2B(19)	8.92009e-06	6.57841e-06	NA	NA	NA	NA	NA	NA	NA	NA	SYT1,SV2B	NA
ACC-Male-M169	100	TTLL3(27),MDC1(16)	1.49359e-07	0.000409251	NA	NA	NA	NA	NA	NA	NA	NA	TTLL3,MDC1	NA
ACC-Male-M376	101	ARHGEF26(24),EZR(24),GPR125(21)	0.00135102	6.98043e-08	NA	NA	NA	NA	NA	NA	NA	NA	ARHGEF26,EZR,GPR125	NA
ACC-Male-M498	102	WNK1(21),ANKRD40(19),C7orf41(16)	7.20544e-07	0.000151207	NA	NA	NA	NA	NA	NA	NA	NA	WNK1,ANKRD40,C7orf41	NA
ACC-Male-M372	103	ACAA2(35),NDRG2(33),HSDL2(29)	0.00178945	7.76383e-08	NA	NA	NA	NA	NA	NA	NA	NA	ACAA2,NDRG2,HSDL2	NA
ACC-Male-M53	104	CALM3(40),BABAM1(33),RNF187(27),GNG3(19),MECR(18),DNAJC5(16)	2.76924e-06	5.29962e-05	NA	NA	NA	NA	NA	NA	NA	NA	CALM3,BABAM1,RNF187,GNG3,MECR,DNAJC5	NA
ACC-Male-M194	105	CORO6(32),MEG3(30),RNF207(30),PKD1(26),MIAT(23),AP1G2(22),STK36(21),RTEL1(19)	1.8909e-06	9.12873e-05	NA	NA	NA	NA	NA	NA	NA	NA	CORO6,MEG3,RNF207,PKD1,MIAT,AP1G2,STK36,RTEL1	NA
ACC-Male-M98	106	SLC44A2(36),PATZ1(21),CASKIN2(19),NPAS3(16),DDR1(16)	7.7448e-05	2.29269e-06	NA	NA	NA	NA	NA	NA	NA	NA	SLC44A2,PATZ1,CASKIN2,NPAS3,DDR1	NA
ACC-Male-M446	107	MDM4(23),ZCCHC8(18)	7.05359e-07	0.000327965	NA	NA	NA	NA	NA	NA	NA	NA	MDM4,ZCCHC8	NA
ACC-Male-M4	108	SLC44A1(49),MOG(47),CCP110(38),CLDND1(33),ST18(26),PLEKHH1(26),DLG1(26),ENPP2(25),ERMN(23),CNTN2(23),FAM107B(22),PRRG1(22),MYRF(21),C21orf91(21),PDE1C(20),FRMD4B(19),PLCL1(19),PLP1(18),PDE8A(18),PHIP(18),FAR1(18),CNP(17),SLAIN1(17),KLHL2(17),CPOX(17),COL4A5(16),MYO1E(16),DICER1(16),CEP44(16),ADAM10(16),FOLH1(15),CARNS1(15),ASPA(15),PHLDB1(15),ATG4C(15)	9.91754e-07	0.000260699	ACC-Female-M29	12	KLK6(27),MYRF(27),PLEKHH1(27),CNTN2(26),SLC45A3(24),SGK2(21),CDC42EP1(21),PPAP2C(21),TF(20),DFNB31(20),PXK(20),MOG(19),DBNDD2(19),PRIMA1(19),TMEM63A(19),TIAF1(18),ERBB3(17),ABHD17B(16),ZDHHC9(16),JAM3(15)	5.73985e-19	5.63187e-30	0.376426	3.61551e-169	MOG,PLEKHH1,CNTN2,MYRF	SLC44A1,CCP110,CLDND1,ST18,DLG1,ENPP2,ERMN,FAM107B,PRRG1,C21orf91,PDE1C,FRMD4B,PLCL1,PLP1,PDE8A,PHIP,FAR1,CNP,SLAIN1,KLHL2,CPOX,COL4A5,MYO1E,DICER1,CEP44,ADAM10,FOLH1,CARNS1,ASPA,PHLDB1,ATG4C	KLK6,SLC45A3,SGK2,CDC42EP1,PPAP2C,TF,DFNB31,PXK,DBNDD2,PRIMA1,TMEM63A,TIAF1,ERBB3,ABHD17B,ZDHHC9,JAM3
ACC-Male-M276	109	RPL32(29),RPL34(19),SF3B14(18),RPL35A(17)	0.000690649	5.82661e-07	ACC-Female-M415	69	RPL32(22),RPS10(19),RPL27(17)	5.95582e-07	1.22031e-07	0.5	1.03577e-64	RPL32	RPL34,SF3B14,RPL35A	RPS10,RPL27
ACC-Male-M276	109	RPL32(29),RPL34(19),SF3B14(18),RPL35A(17)	0.000690649	5.82661e-07	ACC-Female-M141	61	RPL32(25),RPS10(19),RPL27(17),RPL19(16)	1.21258e-08	1.81124e-09	0.376963	4.38361e-54	RPL32	RPL34,SF3B14,RPL35A	RPS10,RPL27,RPL19
ACC-Male-M301	110	RHOC(19),GNA12(17),S100A16(17)	0.000679561	1.95038e-06	NA	NA	NA	NA	NA	NA	NA	NA	RHOC,GNA12,S100A16	NA
ACC-Male-M107	111	NEURL(37),JPH3(28),FBXL19(22),AGAP3(21),SEMA6B(19),DLGAP4(18),DLGAP3(16)	1.4332e-08	0.112575	NA	NA	NA	NA	NA	NA	NA	NA	NEURL,JPH3,FBXL19,AGAP3,SEMA6B,DLGAP4,DLGAP3	NA
ACC-Male-M74	112	NSF(33),ATP6V1B2(18),ENO2(18)	6.04358e-05	3.36194e-05	NA	NA	NA	NA	NA	NA	NA	NA	NSF,ATP6V1B2,ENO2	NA
ACC-Male-M144	113	ACAA2(35),NDRG2(33),HSDL2(29)	0.00454886	4.49011e-07	NA	NA	NA	NA	NA	NA	NA	NA	ACAA2,NDRG2,HSDL2	NA
ACC-Male-M507	114	SCAMP5(28),RNF165(16)	5.7431e-06	0.000401584	NA	NA	NA	NA	NA	NA	NA	NA	SCAMP5,RNF165	NA
ACC-Male-M388	115	FERMT2(29)	0.00150795	1.59949e-06	NA	NA	NA	NA	NA	NA	NA	NA	FERMT2	NA
ACC-Male-M386	116	NEK6(19),RFX4(17),FGF2(16),YAP1(16)	0.000646995	6.38863e-06	NA	NA	NA	NA	NA	NA	NA	NA	NEK6,RFX4,FGF2,YAP1	NA
ACC-Male-M325	117	NEURL(37),JPH3(28),FBXL19(22),AGAP3(21),SEMA6B(19),DLGAP4(18),DLGAP3(16)	4.14257e-08	0.135803	NA	NA	NA	NA	NA	NA	NA	NA	NEURL,JPH3,FBXL19,AGAP3,SEMA6B,DLGAP4,DLGAP3	NA
ACC-Male-M213	118	PTPN11(31),MPP5(25),ZFP91(25),CSDE1(24),HINT3(23),SEPT7(22),ITCH(20),NBR1(19),RABEP1(17),ZMYND11(17),SET(16),DIMT1(16)	0.0359191	1.9601e-07	NA	NA	NA	NA	NA	NA	NA	NA	PTPN11,MPP5,ZFP91,CSDE1,HINT3,SEPT7,ITCH,NBR1,RABEP1,ZMYND11,SET,DIMT1	NA
ACC-Male-M106	119	AGAP2(24)	4.54767e-05	0.000163054	NA	NA	NA	NA	NA	NA	NA	NA	AGAP2	NA
ACC-Male-M166	120	ATP5D(26),MAP2K2(19)	0.497745	2.04343e-08	NA	NA	NA	NA	NA	NA	NA	NA	ATP5D,MAP2K2	NA
ACC-Male-M110	121	BTBD2(21),PALM(17),DVL1(16)	0.00300266	4.0339e-06	NA	NA	NA	NA	NA	NA	NA	NA	BTBD2,PALM,DVL1	NA
ACC-Male-M454	122	UBE2V2(24),SUB1(23),SCOC(21)	0.000104186	0.000119284	NA	NA	NA	NA	NA	NA	NA	NA	UBE2V2,SUB1,SCOC	NA
ACC-Male-M271	123	LMTK2(44)	0.00100916	0.000113048	NA	NA	NA	NA	NA	NA	NA	NA	LMTK2	NA
ACC-Male-M64	124	ATG5(20),RBM18(19),ZC3H15(19),AKT2(16)	0.00088909	0.000260291	NA	NA	NA	NA	NA	NA	NA	NA	ATG5,RBM18,ZC3H15,AKT2	NA
ACC-Male-M332	125	RDX(43),NEK7(29),KTN1(27),SOS2(22),SOX2-OT(19),SNX6(16)	7.95545e-07	0.407916	NA	NA	NA	NA	NA	NA	NA	NA	RDX,NEK7,KTN1,SOS2,SOX2-OT,SNX6	NA
ACC-Male-M56	126	ATP6V0D1(24),PRPF19(22),AP2M1(21),MDH2(18)	1.1568e-05	0.0412642	NA	NA	NA	NA	NA	NA	NA	NA	ATP6V0D1,PRPF19,AP2M1,MDH2	NA
ACC-Male-M228	127	ACSL6(22),ASTN1(21)	4.81327e-06	0.123791	NA	NA	NA	NA	NA	NA	NA	NA	ACSL6,ASTN1	NA
ACC-Male-M525	128	ARHGEF26(21),EZR(16)	0.00796838	7.75487e-05	NA	NA	NA	NA	NA	NA	NA	NA	ARHGEF26,EZR	NA
ACC-Male-M31	129	EIF4G2(20),CAPRIN1(18),IPO7(16)	0.0061515	0.000128889	NA	NA	NA	NA	NA	NA	NA	NA	EIF4G2,CAPRIN1,IPO7	NA
ACC-Male-M285	130	PPP4C(21),BRMS1(19),RBM42(18)	0.0247958	3.70613e-05	NA	NA	NA	NA	NA	NA	NA	NA	PPP4C,BRMS1,RBM42	NA
ACC-Male-M122	131	CAMTA2(21),SPTBN2(19)	5.65797e-05	0.0163625	NA	NA	NA	NA	NA	NA	NA	NA	CAMTA2,SPTBN2	NA
ACC-Male-M156	132	QKI(26),EFCAB14(25)	0.000194854	0.00554257	NA	NA	NA	NA	NA	NA	NA	NA	QKI,EFCAB14	NA
ACC-Male-M161	133	UQCRQ(27),ATP5E(26),NDUFA2(22),UBL5(16)	0.0562002	2.40252e-05	NA	NA	NA	NA	NA	NA	NA	NA	UQCRQ,ATP5E,NDUFA2,UBL5	NA
ACC-Male-M15	134	QKI(35),ADD3(33),SEPT2(32),AC007551.3(28),EFCAB14(27),MARCKSL1(27),TCEA1(23),BDNF-AS(22),DARS(21),GPM6B(21),MRPS14(20),SNX5(19),TWF1(19),PRTFDC1(18),PLEKHB1(18),SS18(18),WDFY3-AS2(18),SRI(17),ADH5(15),TROVE2(15),IMPACT(15),LIFR-AS1(15)	0.0173153	0.000128889	NA	NA	NA	NA	NA	NA	NA	NA	QKI,ADD3,SEPT2,AC007551.3,EFCAB14,MARCKSL1,TCEA1,BDNF-AS,DARS,GPM6B,MRPS14,SNX5,TWF1,PRTFDC1,PLEKHB1,SS18,WDFY3-AS2,SRI,ADH5,TROVE2,IMPACT,LIFR-AS1	NA
ACC-Male-M500	135	NEK7(21),KTN1(20)	3.30971e-05	0.070106	NA	NA	NA	NA	NA	NA	NA	NA	NEK7,KTN1	NA
ACC-Male-M450	136	MPP5(25),CSDE1(23),ITCH(20),ZFP91(17)	0.072487	3.29426e-05	NA	NA	NA	NA	NA	NA	NA	NA	MPP5,CSDE1,ITCH,ZFP91	NA
ACC-Male-M62	137	RHOG(22),TFEB(17)	0.000224614	0.0220368	NA	NA	NA	NA	NA	NA	NA	NA	RHOG,TFEB	NA
ACC-Male-M163	138	NDUFB7(30),C19orf70(22),NDUFA13(21)	0.00634018	0.00125224	NA	NA	NA	NA	NA	NA	NA	NA	NDUFB7,C19orf70,NDUFA13	NA
ACC-Male-M151	139	IDH2(26),LDHD(16)	0.351982	2.40252e-05	NA	NA	NA	NA	NA	NA	NA	NA	IDH2,LDHD	NA
ACC-Male-M37	140	CCP110(36),DLG1(26),PLCL1(19),FAR1(18),CPOX(17),KLHL2(16)	0.865825	1.37127e-05	NA	NA	NA	NA	NA	NA	NA	NA	CCP110,DLG1,PLCL1,FAR1,CPOX,KLHL2	NA
ACC-Male-M61	141	LMTK2(45),HERC1(23),ALS2(18)	0.00644791	0.0020294	NA	NA	NA	NA	NA	NA	NA	NA	LMTK2,HERC1,ALS2	NA
ACC-Male-M35	142	SLC44A1(47),CLDND1(32),ERMN(22),FAM107B(22),C21orf91(18),FRMD4B(17),MYO1E(16)	2.34898e-05	0.589444	NA	NA	NA	NA	NA	NA	NA	NA	SLC44A1,CLDND1,ERMN,FAM107B,C21orf91,FRMD4B,MYO1E	NA
ACC-Male-M68	143	MAP4K5(27),MBTD1(18)	0.000218188	0.163369	NA	NA	NA	NA	NA	NA	NA	NA	MAP4K5,MBTD1	NA
ACC-Male-M218	144	UBE2V2(35),SUB1(25),LINC00672(24),SCOC(21),MPC2(21)	0.00953973	0.00517873	NA	NA	NA	NA	NA	NA	NA	NA	UBE2V2,SUB1,LINC00672,SCOC,MPC2	NA
ACC-Male-M111	145	PSD(32),SSBP4(17)	8.71216e-05	0.606833	NA	NA	NA	NA	NA	NA	NA	NA	PSD,SSBP4	NA
ACC-Male-M234	146	CCP110(36),DLG1(26),PLCL1(19),FAR1(18),CPOX(17)	0.963829	6.69024e-05	NA	NA	NA	NA	NA	NA	NA	NA	CCP110,DLG1,PLCL1,FAR1,CPOX	NA
ACC-Male-M206	147	FDX1L(37),PTGES2(31),CLTB(30),C12orf10(25),DDA1(22),ATP6V1F(17),MRPL55(17),DDX41(16)	0.00023065	0.29651	NA	NA	NA	NA	NA	NA	NA	NA	FDX1L,PTGES2,CLTB,C12orf10,DDA1,ATP6V1F,MRPL55,DDX41	NA
ACC-Male-M419	148	CORO6(31),PKD1(26),MEG3(25),MIAT(23),RTEL1(19)	0.00644791	0.0133286	NA	NA	NA	NA	NA	NA	NA	NA	CORO6,PKD1,MEG3,MIAT,RTEL1	NA
ACC-Male-M198	149	OGT(17),CCNT2(17)	0.000182309	0.683349	NA	NA	NA	NA	NA	NA	NA	NA	OGT,CCNT2	NA
ACC-Male-M212	150	YWHAQ(31),VBP1(29),VAMP7(18)	0.0153143	0.0110179	NA	NA	NA	NA	NA	NA	NA	NA	YWHAQ,VBP1,VAMP7	NA
ACC-Male-M159	151	MARCKSL1(25)	0.258908	0.000822622	NA	NA	NA	NA	NA	NA	NA	NA	MARCKSL1	NA
ACC-Male-M146	152	CPE(23),GABRA2(18)	0.00243362	0.122366	NA	NA	NA	NA	NA	NA	NA	NA	CPE,GABRA2	NA
ACC-Male-M150	153	C1orf61(43),PIPOX(18)	0.506791	0.000660275	NA	NA	NA	NA	NA	NA	NA	NA	C1orf61,PIPOX	NA
ACC-Male-M501	154	RDX(40),SOX2-OT(18),SOS2(16)	0.000819	0.514977	NA	NA	NA	NA	NA	NA	NA	NA	RDX,SOX2-OT,SOS2	NA
ACC-Male-M97	155	USP32(28),SRP72(21),TBRG1(19),FAM73A(17)	0.0179192	0.0247301	NA	NA	NA	NA	NA	NA	NA	NA	USP32,SRP72,TBRG1,FAM73A	NA
ACC-Male-M125	156	SH3GLB1(27),GRIPAP1(23),MAGT1(21),MCMBP(21),USP38(17)	0.00148247	0.302711	NA	NA	NA	NA	NA	NA	NA	NA	SH3GLB1,GRIPAP1,MAGT1,MCMBP,USP38	NA
ACC-Male-M120	157	CLSTN3(33),AP3B2(29),SYP(24),SLC6A7(24),GRIN1(22),LPCAT4(19),STOML1(16)	0.00192916	0.327235	NA	NA	NA	NA	NA	NA	NA	NA	CLSTN3,AP3B2,SYP,SLC6A7,GRIN1,LPCAT4,STOML1	NA
ACC-Male-M181	158	DNAJA1(44),PTGES3(22),CCT4(22),HSPH1(19),TCP1(18),CACYBP(17),CCT6A(17),CCT5(16)	0.0942889	0.0120791	NA	NA	NA	NA	NA	NA	NA	NA	DNAJA1,PTGES3,CCT4,HSPH1,TCP1,CACYBP,CCT6A,CCT5	NA
ACC-Male-M24	159	OTUD4(41),FDX1L(37),PTGES2(33),CLTB(30),UBN2(30),ZC3H11A(29),C12orf10(25),AGO3(22),DDA1(22),PDS5A(21),CCDC106(20),SMC6(20),ITSN2(20),PRPF39(20),HERC4(20),TRPM7(19),SF3B1(18),CTC-444N24.11(18),ATP6V1F(17),MRPL55(17),ATM(17),DDX41(16),ATP11B(16),FAM98C(16),ATP5G1(15),RICTOR(15),ZNF638(15)	0.00232485	0.497419	NA	NA	NA	NA	NA	NA	NA	NA	OTUD4,FDX1L,PTGES2,CLTB,UBN2,ZC3H11A,C12orf10,AGO3,DDA1,PDS5A,CCDC106,SMC6,ITSN2,PRPF39,HERC4,TRPM7,SF3B1,CTC-444N24.11,ATP6V1F,MRPL55,ATM,DDX41,ATP11B,FAM98C,ATP5G1,RICTOR,ZNF638	NA
ACC-Male-M196	160	RHOT2(24),SPPL2B(20),SPG7(19),NOXA1(18)	0.45306	0.00269766	NA	NA	NA	NA	NA	NA	NA	NA	RHOT2,SPPL2B,SPG7,NOXA1	NA
ACC-Male-M137	161	PXDC1(27),SLC39A1(25),MAPKAPK2(21)	0.0241931	0.0547766	NA	NA	NA	NA	NA	NA	NA	NA	PXDC1,SLC39A1,MAPKAPK2	NA
ACC-Male-M77	162	ATP6AP2(18),DNM1L(17)	0.029415	0.0506687	NA	NA	NA	NA	NA	NA	NA	NA	ATP6AP2,DNM1L	NA
ACC-Male-M441	163	PTGES2(28),DDA1(22)	0.0112627	0.231855	NA	NA	NA	NA	NA	NA	NA	NA	PTGES2,DDA1	NA
ACC-Male-M494	164	PCDHAC2(23),NICN1(18)	0.0429986	0.0678449	NA	NA	NA	NA	NA	NA	NA	NA	PCDHAC2,NICN1	NA
ACC-Male-M183	165	CHORDC1(33),STIP1(24),AHSA1(21),JMJD6(20),CIRBP(20)	0.0371405	0.109531	NA	NA	NA	NA	NA	NA	NA	NA	CHORDC1,STIP1,AHSA1,JMJD6,CIRBP	NA
ACC-Male-M391	166	NDUFA2(19),UQCRQ(19)	0.0429986	0.122439	NA	NA	NA	NA	NA	NA	NA	NA	NDUFA2,UQCRQ	NA
ACC-Male-M19	167	DNAJA1(47),CHORDC1(34),STIP1(32),AHSA1(24),PTGES3(22),CCT4(22),HSPH1(20),JMJD6(20),CIRBP(20),CCT5(18),TCP1(18),CACYBP(17),CCT6A(17),HYOU1(17)	0.367222	0.0164704	NA	NA	NA	NA	NA	NA	NA	NA	DNAJA1,CHORDC1,STIP1,AHSA1,PTGES3,CCT4,HSPH1,JMJD6,CIRBP,CCT5,TCP1,CACYBP,CCT6A,HYOU1	NA
ACC-Male-M440	168	FDX1L(32),CLTB(30),C12orf10(25),ATP6V1F(17)	0.00840183	0.781125	NA	NA	NA	NA	NA	NA	NA	NA	FDX1L,CLTB,C12orf10,ATP6V1F	NA
ACC-Male-M126	169	PNMA3(22),RNF112(21),ICA1(18),PCYOX1L(17)	0.0128581	0.600536	NA	NA	NA	NA	NA	NA	NA	NA	PNMA3,RNF112,ICA1,PCYOX1L	NA
ACC-Male-M360	170	USP20(23),MAPK8IP3(16)	0.428994	0.0260108	NA	NA	NA	NA	NA	NA	NA	NA	USP20,MAPK8IP3	NA
ACC-Male-M449	171	PTPN11(29),SEPT7(22),NBR1(19),ZMYND11(17)	0.494665	0.023465	NA	NA	NA	NA	NA	NA	NA	NA	PTPN11,SEPT7,NBR1,ZMYND11	NA
ACC-Male-M208	172	OTUD4(41),ITSN2(20),HERC4(20),PDS5A(19),ATP11B(16)	0.0305805	0.463949	NA	NA	NA	NA	NA	NA	NA	NA	OTUD4,ITSN2,HERC4,PDS5A,ATP11B	NA
ACC-Male-M130	173	USP20(24),MAPK8IP3(21),TMEM63B(19)	0.724531	0.0446945	NA	NA	NA	NA	NA	NA	NA	NA	USP20,MAPK8IP3,TMEM63B	NA
NA	NA	NA	NA	NA	ACC-Female-M8	5	PPP3CB(45),MAP2K4(41),ATP6V1C1(40),UBE2K(37),ATP6V1A(35),CLTC(31),ATP6AP2(30),UCHL5(30),NECAP1(29),DMXL2(29),OXR1(29),GOT1(28),UBE2V2(28),RAB2A(27),NBEA(26),SZRD1(26),PJA2(25),ENO2(24),DCAF6(23),MDH1(23),NDFIP1(23),SLC25A46(23),EPS8(23),NCKAP1(23),YWHAB(23),SORBS3(22),GRIPAP1(22),DYNC1LI1(22),LMBR1(22),ZFYVE9(22),WDR47(22),KIFAP3(21),PPME1(21),BMPR2(21),SUCLA2(20),CAB39(20),TLK1(20),MTMR7(19),PHF…	1.31516e-79	3.18841e-74	NA	NA	NA	NA	PPP3CB,MAP2K4,ATP6V1C1,UBE2K,ATP6V1A,CLTC,ATP6AP2,UCHL5,NECAP1,DMXL2,OXR1,GOT1,UBE2V2,RAB2A,NBEA,SZRD1,PJA2,ENO2,DCAF6,MDH1,NDFIP1,SLC25A46,EPS8,NCKAP1,YWHAB,SORBS3,GRIPAP1,DYNC1LI1,LMBR1,ZFYVE9,WDR47,KIFAP3,PPME1,BMPR2,SUCLA2,CAB39,TLK1,MTMR7,PHF19,TRIP6,SCN8A,ITFG1,MOAP1,INPP5F,GSK3B,GABARAPL1,GDPD1,EID2,AKT3,RANBP6,PFN2,NDUFA5,STOX2,YES1,SPIN1,CISD1,KLHL42,ATRN,SUB1,SHOC2,YAF2,ANKRD46,HMG20B,D…
NA	NA	NA	NA	NA	ACC-Female-M5	6	LENG8(32),MYRF(28),PLEKHG3(28),APLP1(28),MON2(28),KLK6(27),CNTN2(27),PLEKHH1(27),ANKRD40(26),ABCA2(26),RDX(25),RNF220(25),SLC45A3(24),PSEN1(24),ZNF664(24),MARCKSL1(23),GSN(23),MOG(22),CLDND1(22),CDC42EP1(22),SLAIN1(22),FAM32A(22),HID1(22),TMEM63A(22),SRCIN1(22),ERBB3(21),CNP(21),NDRG1(21),SGK2(21),PPAP2C(21),DIP2B(21),USP54(21),LGI3(21),NACAD(21),SLC44A1(20),TF(20),DFNB31(20),SNX6(20),VAMP3(20),P…	1.59963e-47	1.00854e-54	NA	NA	NA	NA	LENG8,MYRF,PLEKHG3,APLP1,MON2,KLK6,CNTN2,PLEKHH1,ANKRD40,ABCA2,RDX,RNF220,SLC45A3,PSEN1,ZNF664,MARCKSL1,GSN,MOG,CLDND1,CDC42EP1,SLAIN1,FAM32A,HID1,TMEM63A,SRCIN1,ERBB3,CNP,NDRG1,SGK2,PPAP2C,DIP2B,USP54,LGI3,NACAD,SLC44A1,TF,DFNB31,SNX6,VAMP3,PXK,CES4A,CSAD,DBNDD2,SOX2-OT,PLEKHB1,PRIMA1,ARL8A,UAP1L1,TIAF1,MAP4K4,GLTP,EFHD1,PTPN11,ARHGEF1,STRN,POC1B,TBC1D12,PDGFRA,RCOR3,KIF1C,MOBP,PRRG1,HSPA2,SEMA6…
NA	NA	NA	NA	NA	ACC-Female-M222	7	CLIC1(48),SP100(38),S100A11(35),LGALS9(19),IFI16(19),TRIM21(19),MYL12A(18),DRAM1(17)	4.27872e-44	8.48646e-52	NA	NA	NA	NA	CLIC1,SP100,S100A11,LGALS9,IFI16,TRIM21,MYL12A,DRAM1
NA	NA	NA	NA	NA	ACC-Female-M514	9	CLIC1(47),SP100(38),IFI16(17),S100A11(16)	7.06564e-27	2.8172e-31	NA	NA	NA	NA	CLIC1,SP100,IFI16,S100A11
NA	NA	NA	NA	NA	ACC-Female-M13	10	HMOX1(26),MAPKAPK2(24),TIMP1(22),FABP5(20),TMED9(19),NFKB2(18),CD63(17),SEC61B(16),B4GALT1(15),TNFRSF1A(15),CSRNP1(15)	2.13704e-22	3.06332e-31	NA	NA	NA	NA	HMOX1,MAPKAPK2,TIMP1,FABP5,TMED9,NFKB2,CD63,SEC61B,B4GALT1,TNFRSF1A,CSRNP1
NA	NA	NA	NA	NA	ACC-Female-M92	16	CLTC(31),DYNC1LI1(22),ATP6AP2(21)	1.53548e-20	8.40064e-23	NA	NA	NA	NA	CLTC,DYNC1LI1,ATP6AP2
NA	NA	NA	NA	NA	ACC-Female-M233	17	SPTBN2(31),NPM2(25),HPCAL4(19),KCNAB2(17),LINC00087(17)	5.89776e-21	2.0246e-18	NA	NA	NA	NA	SPTBN2,NPM2,HPCAL4,KCNAB2,LINC00087
NA	NA	NA	NA	NA	ACC-Female-M503	18	FCGR2A(23),FCER1G(18)	9.40246e-18	3.37887e-21	NA	NA	NA	NA	FCGR2A,FCER1G
NA	NA	NA	NA	NA	ACC-Female-M220	19	MSN(36),TMBIM1(24),PTBP1(17),SLC39A1(17)	5.90647e-20	1.94977e-18	NA	NA	NA	NA	MSN,TMBIM1,PTBP1,SLC39A1
NA	NA	NA	NA	NA	ACC-Female-M50	20	NSF(38),NMNAT2(32),STXBP1(32),SYT1(24),PRKCE(20),ATP6V1B2(20),ADAM23(19),AMPH(17)	2.60628e-23	6.01793e-15	NA	NA	NA	NA	NSF,NMNAT2,STXBP1,SYT1,PRKCE,ATP6V1B2,ADAM23,AMPH
NA	NA	NA	NA	NA	ACC-Female-M158	23	HMOX1(19)	2.17405e-15	1.385e-20	NA	NA	NA	NA	HMOX1
NA	NA	NA	NA	NA	ACC-Female-M49	24	DLGAP1(28),INPP4A(24),ARHGEF9(19),FAXC(17),SYT13(16)	9.81328e-19	2.51756e-16	NA	NA	NA	NA	DLGAP1,INPP4A,ARHGEF9,FAXC,SYT13
NA	NA	NA	NA	NA	ACC-Female-M53	25	SCN2A(29),FRMPD4(19),GABRB3(18),SLC4A10(17),PCSK2(16)	1.00499e-19	9.18093e-15	NA	NA	NA	NA	SCN2A,FRMPD4,GABRB3,SLC4A10,PCSK2
NA	NA	NA	NA	NA	ACC-Female-M223	27	CD93(27),NAMPT(21),ITGA5(18),TGM2(17)	7.29654e-15	3.8289e-19	NA	NA	NA	NA	CD93,NAMPT,ITGA5,TGM2
NA	NA	NA	NA	NA	ACC-Female-M56	28	RAB6B(24),CYFIP2(17)	3.12346e-16	1.98187e-17	NA	NA	NA	NA	RAB6B,CYFIP2
NA	NA	NA	NA	NA	ACC-Female-M515	29	()	2.88988e-14	1.27162e-18	NA	NA	NA	NA	(
NA	NA	NA	NA	NA	ACC-Female-M349	31	RAB6B(24),CYFIP2(17)	5.39171e-15	1.65888e-16	NA	NA	NA	NA	RAB6B,CYFIP2
NA	NA	NA	NA	NA	ACC-Female-M224	32	C1R(18),TNFRSF6B(16)	4.6304e-13	2.27678e-17	NA	NA	NA	NA	C1R,TNFRSF6B
NA	NA	NA	NA	NA	ACC-Female-M98	33	ZFYVE9(21),SUCLA2(18)	3.19314e-13	9.74054e-16	NA	NA	NA	NA	ZFYVE9,SUCLA2
NA	NA	NA	NA	NA	ACC-Female-M39	34	LENG8(32),CSAD(19)	1.4942e-13	2.38607e-15	NA	NA	NA	NA	LENG8,CSAD
NA	NA	NA	NA	NA	ACC-Female-M30	35	PSEN1(24),CLDND1(22),SLAIN1(22),NDRG1(21),DIP2B(21),SLC44A1(19),GLTP(18),FAM32A(18),STRN(18),PRRG1(17),C17orf85(17),PDE8A(16),RFFL(16)	2.46015e-13	2.19521e-15	NA	NA	NA	NA	PSEN1,CLDND1,SLAIN1,NDRG1,DIP2B,SLC44A1,GLTP,FAM32A,STRN,PRRG1,C17orf85,PDE8A,RFFL
NA	NA	NA	NA	NA	ACC-Female-M322	36	NPAS3(27),METTL7A(23),PAX6(22),NHSL1(21),GPT2(17),BMPR1B(16),PPARA(16),SLC2A10(16)	2.60694e-23	3.64242e-05	NA	NA	NA	NA	NPAS3,METTL7A,PAX6,NHSL1,GPT2,BMPR1B,PPARA,SLC2A10
NA	NA	NA	NA	NA	ACC-Female-M36	37	UAP1L1(19),ARHGEF1(18)	3.57074e-13	2.08555e-14	NA	NA	NA	NA	UAP1L1,ARHGEF1
NA	NA	NA	NA	NA	ACC-Female-M695	38	FCGR2A(23)	9.01643e-13	8.27964e-15	NA	NA	NA	NA	FCGR2A
NA	NA	NA	NA	NA	ACC-Female-M22	39	PGK1(23),RAB11A(19),RAN(19),PSMA1(17),RAB1A(17)	1.5997e-14	9.56125e-13	NA	NA	NA	NA	PGK1,RAB11A,RAN,PSMA1,RAB1A
NA	NA	NA	NA	NA	ACC-Female-M143	40	RPS15(29),SERF2(16),ZNHIT1(16)	2.06533e-12	1.90403e-14	NA	NA	NA	NA	RPS15,SERF2,ZNHIT1
NA	NA	NA	NA	NA	ACC-Female-M15	41	DPP8(20),ATAD1(19),ARL14EP(19),TAB3(18)	1.19446e-10	3.80754e-16	NA	NA	NA	NA	DPP8,ATAD1,ARL14EP,TAB3
NA	NA	NA	NA	NA	ACC-Female-M91	42	SCN8A(19),NBEA(18),GDPD1(17),ATRN(16)	8.83729e-13	1.13354e-12	NA	NA	NA	NA	SCN8A,NBEA,GDPD1,ATRN
NA	NA	NA	NA	NA	ACC-Female-M343	43	DLGAP1(21),FAXC(16)	8.07099e-13	2.55455e-12	NA	NA	NA	NA	DLGAP1,FAXC
NA	NA	NA	NA	NA	ACC-Female-M97	44	RAB2A(25),VTA1(16)	3.49854e-11	4.02025e-12	NA	NA	NA	NA	RAB2A,VTA1
NA	NA	NA	NA	NA	ACC-Female-M201	45	PGK1(19),RAB11A(19),RAN(18),PSMA1(17),RAB1A(17)	1.97275e-12	8.10024e-10	NA	NA	NA	NA	PGK1,RAB11A,RAN,PSMA1,RAB1A
NA	NA	NA	NA	NA	ACC-Female-M221	46	APOL6(23),DTX3L(17)	1.06254e-12	2.8254e-09	NA	NA	NA	NA	APOL6,DTX3L
NA	NA	NA	NA	NA	ACC-Female-M34	47	MARCKSL1(23),GSN(23),PLEKHB1(19),EFHD1(17)	7.11183e-12	8.96123e-10	NA	NA	NA	NA	MARCKSL1,GSN,PLEKHB1,EFHD1
NA	NA	NA	NA	NA	ACC-Female-M17	48	QKI(52),ZNF24(33),MEGF10(28),CTPS2(25),MTMR10(23),PLXNB1(22),KIAA1755(22),SMC3(21),CSRP1(21),ZHX2(21),FGFR2(20),ACBD5(20),GPM6B(19),SGK3(19),PTGDS(18),DDX17(18),POLK(17),DOCK1(16),MYO6(16),KIAA1958(16),SALL1(16),RRNAD1(16),SCG2(16),BAZ2B(15),KIAA1033(15),STAG2(15),GM2A(15),SOS2(15),PHLPP1(15),LLGL1(15)	4.0148e-16	1.72973e-05	NA	NA	NA	NA	QKI,ZNF24,MEGF10,CTPS2,MTMR10,PLXNB1,KIAA1755,SMC3,CSRP1,ZHX2,FGFR2,ACBD5,GPM6B,SGK3,PTGDS,DDX17,POLK,DOCK1,MYO6,KIAA1958,SALL1,RRNAD1,SCG2,BAZ2B,KIAA1033,STAG2,GM2A,SOS2,PHLPP1,LLGL1
NA	NA	NA	NA	NA	ACC-Female-M534	49	SPTBN2(31)	1.20791e-11	1.37295e-09	NA	NA	NA	NA	SPTBN2
NA	NA	NA	NA	NA	ACC-Female-M234	50	FBXL19(36),JPH3(32),DGKZ(22),PSD(22),DLG4(21),PDZD4(18),NEURL(17),PPFIA3(17),BAI2(17),MATK(16)	1.4019e-12	1.57852e-08	NA	NA	NA	NA	FBXL19,JPH3,DGKZ,PSD,DLG4,PDZD4,NEURL,PPFIA3,BAI2,MATK
NA	NA	NA	NA	NA	ACC-Female-M417	51	RPS15(27)	1.41667e-09	1.90544e-11	NA	NA	NA	NA	RPS15
NA	NA	NA	NA	NA	ACC-Female-M166	52	NOLC1(29),UBQLN1(27),TIPRL(25),TBRG1(24),PLEKHM3(20),RNASEH1(17),IARS(16)	9.97185e-10	4.75424e-11	NA	NA	NA	NA	NOLC1,UBQLN1,TIPRL,TBRG1,PLEKHM3,RNASEH1,IARS
NA	NA	NA	NA	NA	ACC-Female-M52	53	FAM19A2(18),CBLN4(18)	1.65892e-10	4.18181e-10	NA	NA	NA	NA	FAM19A2,CBLN4
NA	NA	NA	NA	NA	ACC-Female-M88	55	OXR1(19)	1.68751e-10	4.94262e-10	NA	NA	NA	NA	OXR1
NA	NA	NA	NA	NA	ACC-Female-M44	56	USF2(25),ZSCAN16-AS1(21),NME3(20),RFNG(17),METRN(16),DCXR(16),NUBP2(16)	3.41207e-11	3.06672e-09	NA	NA	NA	NA	USF2,ZSCAN16-AS1,NME3,RFNG,METRN,DCXR,NUBP2
NA	NA	NA	NA	NA	ACC-Female-M313	57	LENG8(32),CSAD(19)	1.01642e-09	1.75776e-10	NA	NA	NA	NA	LENG8,CSAD
NA	NA	NA	NA	NA	ACC-Female-M117	58	PTPN5(32),CAMKV(32),TMEM130(23),PGBD5(20),CACNA1B(16)	7.3477e-13	6.19153e-07	NA	NA	NA	NA	PTPN5,CAMKV,TMEM130,PGBD5,CACNA1B
NA	NA	NA	NA	NA	ACC-Female-M321	59	PDLIM5(49),FERMT2(41),HSDL2(38),YAP1(33),ADD3(28),RAB31(28),PALLD(26),PON2(23),ALDH9A1(20),RHOBTB3(20),SDC2(19),FBXO8(18),NADK2(18),SNX5(18),LAPTM4A(17),S1PR1(16),KANK1(16),WDFY3-AS2(16),FGF2(15),DECR1(15),DARS(15)	4.95138e-17	0.03034	NA	NA	NA	NA	PDLIM5,FERMT2,HSDL2,YAP1,ADD3,RAB31,PALLD,PON2,ALDH9A1,RHOBTB3,SDC2,FBXO8,NADK2,SNX5,LAPTM4A,S1PR1,KANK1,WDFY3-AS2,FGF2,DECR1,DARS
NA	NA	NA	NA	NA	ACC-Female-M390	60	PTPN5(32),CAMKV(32),TMEM130(23),PGBD5(20),CACNA1B(16)	4.85595e-12	8.01735e-07	NA	NA	NA	NA	PTPN5,CAMKV,TMEM130,PGBD5,CACNA1B
NA	NA	NA	NA	NA	ACC-Female-M281	62	NDRG1(20),GLTP(18)	2.66043e-08	1.37295e-09	NA	NA	NA	NA	NDRG1,GLTP
NA	NA	NA	NA	NA	ACC-Female-M362	63	ATP6V1C1(33),PPP3CB(32),ATP6V1A(29),MAP2K4(27),MDH1(23),KIFAP3(21)	3.25064e-09	3.14109e-07	NA	NA	NA	NA	ATP6V1C1,PPP3CB,ATP6V1A,MAP2K4,MDH1,KIFAP3
NA	NA	NA	NA	NA	ACC-Female-M54	64	AAK1(24),ATRNL1(17)	1.53557e-09	9.98622e-07	NA	NA	NA	NA	AAK1,ATRNL1
NA	NA	NA	NA	NA	ACC-Female-M61	65	RHOC(30),PXDC1(26),RAB13(25)	1.84524e-08	2.0164e-07	NA	NA	NA	NA	RHOC,PXDC1,RAB13
NA	NA	NA	NA	NA	ACC-Female-M355	66	PXDC1(17),TRIP10(16)	1.03148e-07	1.85964e-07	NA	NA	NA	NA	PXDC1,TRIP10
NA	NA	NA	NA	NA	ACC-Female-M196	67	MAP9(29),NLGN4X(25),CRTC2(22),KLHL7(18),FBXL17(18)	4.09766e-06	7.50793e-09	NA	NA	NA	NA	MAP9,NLGN4X,CRTC2,KLHL7,FBXL17
NA	NA	NA	NA	NA	ACC-Female-M175	68	QKI(52),ZNF24(32),MEGF10(28),CTPS2(25),MTMR10(23),SMC3(21),FGFR2(20),ACBD5(20),GPM6B(19),SGK3(19),DDX17(18),POLK(17),MYO6(16),KIAA1958(16),SALL1(16),SCG2(16),BAZ2B(15),KIAA1033(15),STAG2(15),SOS2(15),PHLPP1(15)	1.36791e-11	0.00320427	NA	NA	NA	NA	QKI,ZNF24,MEGF10,CTPS2,MTMR10,SMC3,FGFR2,ACBD5,GPM6B,SGK3,DDX17,POLK,MYO6,KIAA1958,SALL1,SCG2,BAZ2B,KIAA1033,STAG2,SOS2,PHLPP1
NA	NA	NA	NA	NA	ACC-Female-M280	70	SLAIN1(18),C17orf85(17)	1.26761e-06	6.64685e-08	NA	NA	NA	NA	SLAIN1,C17orf85
NA	NA	NA	NA	NA	ACC-Female-M51	71	GABRA1(28),GABRB2(23)	2.59452e-08	3.42179e-06	NA	NA	NA	NA	GABRA1,GABRB2
NA	NA	NA	NA	NA	ACC-Female-M172	72	ATL3(27),RNF187(24),WASF2(23),ARHGEF10(22),WAPAL(20),MAGT1(18),IRAK4(18)	5.0936e-09	2.61241e-05	NA	NA	NA	NA	ATL3,RNF187,WASF2,ARHGEF10,WAPAL,MAGT1,IRAK4
NA	NA	NA	NA	NA	ACC-Female-M86	73	PPP3CB(39),ATP6V1C1(36),ATP6V1A(29),MAP2K4(27),MDH1(23),YWHAB(22),KIFAP3(21),MOAP1(18),DMXL2(18),EID2(18),HMG20B(16)	4.63287e-08	2.90769e-06	NA	NA	NA	NA	PPP3CB,ATP6V1C1,ATP6V1A,MAP2K4,MDH1,YWHAB,KIFAP3,MOAP1,DMXL2,EID2,HMG20B
NA	NA	NA	NA	NA	ACC-Female-M347	74	GABRA1(28),GABRB2(23)	3.56293e-08	5.19888e-06	NA	NA	NA	NA	GABRA1,GABRB2
NA	NA	NA	NA	NA	ACC-Female-M511	75	APOL6(23),DTX3L(16)	1.61129e-08	1.36104e-05	NA	NA	NA	NA	APOL6,DTX3L
NA	NA	NA	NA	NA	ACC-Female-M14	76	UBQLN1(30),NOLC1(29),TIPRL(27),PAFAH1B1(24),TBRG1(24),STAM(24),CD47(22),G3BP2(21),RTN4(21),PLCB3(20),TOMM70A(20),PLEKHM3(20),VEGFB(17),RNASEH1(17),NCOA7(16),SRPK2(16),IARS(16),MTPN(15),USP32(15)	5.74426e-07	7.54296e-07	NA	NA	NA	NA	UBQLN1,NOLC1,TIPRL,PAFAH1B1,TBRG1,STAM,CD47,G3BP2,RTN4,PLCB3,TOMM70A,PLEKHM3,VEGFB,RNASEH1,NCOA7,SRPK2,IARS,MTPN,USP32
NA	NA	NA	NA	NA	ACC-Female-M331	77	MLC1(21),ACSS1(19),EMX2(16),GPR37L1(16)	1.51831e-10	0.0037371	NA	NA	NA	NA	MLC1,ACSS1,EMX2,GPR37L1
NA	NA	NA	NA	NA	ACC-Female-M55	78	FAM81A(18)	1.33569e-07	5.19888e-06	NA	NA	NA	NA	FAM81A
NA	NA	NA	NA	NA	ACC-Female-M323	79	FKBP10(28)	3.50069e-08	2.39387e-05	NA	NA	NA	NA	FKBP10
NA	NA	NA	NA	NA	ACC-Female-M448	80	NOLC1(29),UBQLN1(27),TBRG1(24),PLEKHM3(20),RNASEH1(17),IARS(16)	1.97234e-06	4.31035e-07	NA	NA	NA	NA	NOLC1,UBQLN1,TBRG1,PLEKHM3,RNASEH1,IARS
NA	NA	NA	NA	NA	ACC-Female-M142	81	RPLP2(27),RPLP1(18)	1.84604e-06	6.08982e-07	NA	NA	NA	NA	RPLP2,RPLP1
NA	NA	NA	NA	NA	ACC-Female-M124	82	GABRA4(22),FAM65B(20),FAM19A1(16)	8.24319e-07	1.54622e-06	NA	NA	NA	NA	GABRA4,FAM65B,FAM19A1
NA	NA	NA	NA	NA	ACC-Female-M46	83	AIFM3(35),SLC4A4(29),ARHGEF26-AS1(27),RP11-849I19.1(26),EMX2(22),SNTA1(22),MLC1(21),MMP28(20),GAREML(20),ALDH5A1(20),SLC1A2(19),ACSS1(19),ALDH2(19),RANBP3L(18),AHCYL2(18),FGFR3(17),RP3-326L13.3(17),C1orf61(16),GPR37L1(16),RAVER2(16),KCNJ16(16),TTYH1(16),GPR125(15),STOX1(15),CABLES1(15),LRRC16A(15),KLF12(15),TMEM47(15)	4.95463e-12	0.511275	NA	NA	NA	NA	AIFM3,SLC4A4,ARHGEF26-AS1,RP11-849I19.1,EMX2,SNTA1,MLC1,MMP28,GAREML,ALDH5A1,SLC1A2,ACSS1,ALDH2,RANBP3L,AHCYL2,FGFR3,RP3-326L13.3,C1orf61,GPR37L1,RAVER2,KCNJ16,TTYH1,GPR125,STOX1,CABLES1,LRRC16A,KLF12,TMEM47
NA	NA	NA	NA	NA	ACC-Female-M169	84	ATAD1(19),ARL14EP(19),TAB3(18)	2.12061e-05	1.2011e-07	NA	NA	NA	NA	ATAD1,ARL14EP,TAB3
NA	NA	NA	NA	NA	ACC-Female-M332	85	AIFM3(35),RP11-849I19.1(24),SNTA1(22),GAREML(20),ALDH2(18)	2.58016e-09	0.0032591	NA	NA	NA	NA	AIFM3,RP11-849I19.1,SNTA1,GAREML,ALDH2
NA	NA	NA	NA	NA	ACC-Female-M466	86	QKI(50),ZNF24(32),CTPS2(25),MTMR10(20),SMC3(18)	1.86712e-08	0.000459252	NA	NA	NA	NA	QKI,ZNF24,CTPS2,MTMR10,SMC3
NA	NA	NA	NA	NA	ACC-Female-M12	87	ATP1A1(28),GARS(25),ATP6V1E1(21),YARS(21),SMIM12(19),ENTPD4(16),EIF1AX(16)	7.89891e-08	0.000254562	NA	NA	NA	NA	ATP1A1,GARS,ATP6V1E1,YARS,SMIM12,ENTPD4,EIF1AX
NA	NA	NA	NA	NA	ACC-Female-M617	88	FERMT2(37),PALLD(26),YAP1(23),LAPTM4A(17)	2.98872e-09	0.0129982	NA	NA	NA	NA	FERMT2,PALLD,YAP1,LAPTM4A
NA	NA	NA	NA	NA	ACC-Female-M537	89	PSD(21),PDZD4(18)	3.37416e-06	2.19627e-05	NA	NA	NA	NA	PSD,PDZD4
NA	NA	NA	NA	NA	ACC-Female-M458	90	WASF2(20),ATF7(15)	8.00295e-07	0.000174723	NA	NA	NA	NA	WASF2,ATF7
NA	NA	NA	NA	NA	ACC-Female-M100	92	UCHL5(30),PJA2(21)	1.13023e-05	2.39387e-05	NA	NA	NA	NA	UCHL5,PJA2
NA	NA	NA	NA	NA	ACC-Female-M47	93	UQCRH(31),HINT1(21),PRDX5(21),AP2S1(19),C14orf2(18),NDUFAB1(18),GALC(17),COX5A(16),ATP5G3(16),ARPC5L(16),ATP5G1(16),TPI1(16)	2.2355e-07	0.00123583	NA	NA	NA	NA	UQCRH,HINT1,PRDX5,AP2S1,C14orf2,NDUFAB1,GALC,COX5A,ATP5G3,ARPC5L,ATP5G1,TPI1
NA	NA	NA	NA	NA	ACC-Female-M250	94	TBC1D23(21),TSN(21),PPP6C(17)	4.92197e-05	5.90404e-06	NA	NA	NA	NA	TBC1D23,TSN,PPP6C
NA	NA	NA	NA	NA	ACC-Female-M32	95	PLEKHG3(22),USP54(21),SEMA6A(17),CMTM5(17),PRR18(16)	6.29709e-06	7.38496e-05	NA	NA	NA	NA	PLEKHG3,USP54,SEMA6A,CMTM5,PRR18
NA	NA	NA	NA	NA	ACC-Female-M115	96	SV2A(35),SLC6A17(22),CLSTN3(21),SYP(18),AP3B2(17)	4.2141e-08	0.0111142	NA	NA	NA	NA	SV2A,SLC6A17,CLSTN3,SYP,AP3B2
NA	NA	NA	NA	NA	ACC-Female-M116	97	GLS2(23),WBSCR17(21),DRP2(18),GABBR2(18)	4.47264e-07	0.00122304	NA	NA	NA	NA	GLS2,WBSCR17,DRP2,GABBR2
NA	NA	NA	NA	NA	ACC-Female-M619	98	PAX6(18)	3.63026e-08	0.0157251	NA	NA	NA	NA	PAX6
NA	NA	NA	NA	NA	ACC-Female-M87	99	GOT1(23)	3.03924e-06	0.000459252	NA	NA	NA	NA	GOT1
NA	NA	NA	NA	NA	ACC-Female-M176	100	PLXNB1(22),KIAA1755(22),CSRP1(19),PTGDS(18),ZHX2(17)	5.68738e-06	0.000329704	NA	NA	NA	NA	PLXNB1,KIAA1755,CSRP1,PTGDS,ZHX2
NA	NA	NA	NA	NA	ACC-Female-M653	101	CAMKV(26)	1.00036e-05	0.000510417	NA	NA	NA	NA	CAMKV
NA	NA	NA	NA	NA	ACC-Female-M319	102	USF2(25),ZSCAN16-AS1(20),NME3(17)	6.98922e-05	0.000171477	NA	NA	NA	NA	USF2,ZSCAN16-AS1,NME3
NA	NA	NA	NA	NA	ACC-Female-M375	103	GDPD1(17),ATRN(16)	0.000104091	0.000142593	NA	NA	NA	NA	GDPD1,ATRN
NA	NA	NA	NA	NA	ACC-Female-M539	104	DGKZ(17),BAI2(17)	1.1768e-05	0.00128509	NA	NA	NA	NA	DGKZ,BAI2
NA	NA	NA	NA	NA	ACC-Female-M267	105	GPM6A(31),RP11-731J8.2(31),LSAMP(21),B3GALT1(19),ABAT(18),CTNNA2(18),ACSL6(17)	0.00175223	1.36104e-05	NA	NA	NA	NA	GPM6A,RP11-731J8.2,LSAMP,B3GALT1,ABAT,CTNNA2,ACSL6
NA	NA	NA	NA	NA	ACC-Female-M43	106	KIAA0196(17)	0.000592073	4.44414e-05	NA	NA	NA	NA	KIAA0196
NA	NA	NA	NA	NA	ACC-Female-M623	107	NPAS3(24),TRPS1(15)	2.36554e-06	0.0126004	NA	NA	NA	NA	NPAS3,TRPS1
NA	NA	NA	NA	NA	ACC-Female-M101	108	UBE2V2(26),CISD1(17)	0.000231749	0.000172172	NA	NA	NA	NA	UBE2V2,CISD1
NA	NA	NA	NA	NA	ACC-Female-M210	109	NDUFS8(33),GPX4(25),CCDC124(25),ATP5D(19),LSMD1(18)	0.00138486	5.51211e-05	NA	NA	NA	NA	NDUFS8,GPX4,CCDC124,ATP5D,LSMD1
NA	NA	NA	NA	NA	ACC-Female-M242	110	()	0.00100804	9.63004e-05	NA	NA	NA	NA	(
NA	NA	NA	NA	NA	ACC-Female-M402	111	TOLLIP(29)	3.72648e-05	0.00296977	NA	NA	NA	NA	TOLLIP
NA	NA	NA	NA	NA	ACC-Female-M28	112	GPM6A(31),RP11-731J8.2(31),LSAMP(21),B3GALT1(19),TSPAN7(19),ABAT(18),CTNNA2(18),ACSL6(17),LYPD6(16),FUT9(16)	0.00344791	3.21109e-05	NA	NA	NA	NA	GPM6A,RP11-731J8.2,LSAMP,B3GALT1,TSPAN7,ABAT,CTNNA2,ACSL6,LYPD6,FUT9
NA	NA	NA	NA	NA	ACC-Female-M20	114	MAP9(30),NLGN4X(27),CRTC2(24),CADM2(22),FAM217B(22),NRXN1(21),KLHL7(20),PCDH10(20),RAB11FIP2(20),CPSF3L(19),FBXL17(18),PTEN(18),TMED8(18)	0.00193196	8.16871e-05	NA	NA	NA	NA	MAP9,NLGN4X,CRTC2,CADM2,FAM217B,NRXN1,KLHL7,PCDH10,RAB11FIP2,CPSF3L,FBXL17,PTEN,TMED8
NA	NA	NA	NA	NA	ACC-Female-M42	115	MON2(28),RCOR3(18)	0.000778973	0.000268147	NA	NA	NA	NA	MON2,RCOR3
NA	NA	NA	NA	NA	ACC-Female-M157	116	MAPKAPK2(19),TIMP1(17)	0.000700698	0.000312483	NA	NA	NA	NA	MAPKAPK2,TIMP1
NA	NA	NA	NA	NA	ACC-Female-M121	118	KIAA0513(19),WSCD2(18)	0.000104091	0.0027786	NA	NA	NA	NA	KIAA0513,WSCD2
NA	NA	NA	NA	NA	ACC-Female-M225	119	ITGA1(22),NEDD4(18),MLTK(16),TMOD3(16)	0.000149695	0.00220263	NA	NA	NA	NA	ITGA1,NEDD4,MLTK,TMOD3
NA	NA	NA	NA	NA	ACC-Female-M33	120	RDX(25),VAMP3(20),POC1B(18),TBC1D12(18),SEPT10(17)	0.000182745	0.00197291	NA	NA	NA	NA	RDX,VAMP3,POC1B,TBC1D12,SEPT10
NA	NA	NA	NA	NA	ACC-Female-M205	121	BACE1(26),KIAA1324L(25),SLC24A2(25),TRAPPC10(25),AGTPBP1(24),CEP85(22),PEX5L(21),STK39(20),RAP1GDS1(19),UNC5C(19),MFSD6(17),IFT80(17),UBE4B(17),PRUNE2(16)	3.82177e-05	0.0100568	NA	NA	NA	NA	BACE1,KIAA1324L,SLC24A2,TRAPPC10,AGTPBP1,CEP85,PEX5L,STK39,RAP1GDS1,UNC5C,MFSD6,IFT80,UBE4B,PRUNE2
NA	NA	NA	NA	NA	ACC-Female-M123	122	TOLLIP(29),SYNGR1(16)	0.00010032	0.0085016	NA	NA	NA	NA	TOLLIP,SYNGR1
NA	NA	NA	NA	NA	ACC-Female-M525	123	PRKCH(33),CYYR1(21),ELTD1(18),MYCT1(17)	0.000925488	0.00115476	NA	NA	NA	NA	PRKCH,CYYR1,ELTD1,MYCT1
NA	NA	NA	NA	NA	ACC-Female-M498	124	MZT2B(21),ANAPC11(18),TCEB2(17)	0.00640642	0.000215476	NA	NA	NA	NA	MZT2B,ANAPC11,TCEB2
NA	NA	NA	NA	NA	ACC-Female-M645	125	UQCRH(21)	0.000203332	0.00715303	NA	NA	NA	NA	UQCRH
NA	NA	NA	NA	NA	ACC-Female-M272	126	PXK(18),TIAF1(18),CNTN2(17)	0.00780299	0.000282131	NA	NA	NA	NA	PXK,TIAF1,CNTN2
NA	NA	NA	NA	NA	ACC-Female-M57	127	DYNC1I1(42),RYR2(28),SNCA(18),AK5(16)	0.000203332	0.0153448	NA	NA	NA	NA	DYNC1I1,RYR2,SNCA,AK5
NA	NA	NA	NA	NA	ACC-Female-M227	128	UBE2D3(24),ARF4(20)	0.00205965	0.00187971	NA	NA	NA	NA	UBE2D3,ARF4
NA	NA	NA	NA	NA	ACC-Female-M199	129	ZDHHC17(27),ZNF787(17),TTC37(16)	0.00175223	0.00244949	NA	NA	NA	NA	ZDHHC17,ZNF787,TTC37
NA	NA	NA	NA	NA	ACC-Female-M23	130	BACE1(26),KIAA1324L(25),SLC24A2(25),TRAPPC10(25),AGTPBP1(24),CEP85(22),PEX5L(21),STK39(20),RAP1GDS1(19),UNC5C(19),MFSD6(17),IFT80(17),UBE4B(17),PRUNE2(16)	0.000220729	0.0236393	NA	NA	NA	NA	BACE1,KIAA1324L,SLC24A2,TRAPPC10,AGTPBP1,CEP85,PEX5L,STK39,RAP1GDS1,UNC5C,MFSD6,IFT80,UBE4B,PRUNE2
NA	NA	NA	NA	NA	ACC-Female-M207	131	MZT2B(21),ANAPC11(18),TCEB2(17)	0.017069	0.000488506	NA	NA	NA	NA	MZT2B,ANAPC11,TCEB2
NA	NA	NA	NA	NA	ACC-Female-M290	132	()	0.00486187	0.00187971	NA	NA	NA	NA	(
NA	NA	NA	NA	NA	ACC-Female-M95	133	SZRD1(24),TRIP6(19)	0.00441211	0.00650901	NA	NA	NA	NA	SZRD1,TRIP6
NA	NA	NA	NA	NA	ACC-Female-M128	134	SRRM3(26),MEG3(26),ZFR2(18)	0.106248	0.000281191	NA	NA	NA	NA	SRRM3,MEG3,ZFR2
NA	NA	NA	NA	NA	ACC-Female-M584	135	PSEN1(24),SLC44A1(19),STRN(18),PRRG1(16)	0.00554222	0.00572219	NA	NA	NA	NA	PSEN1,SLC44A1,STRN,PRRG1
NA	NA	NA	NA	NA	ACC-Female-M197	136	CPSF3L(19),PTEN(18)	0.0110133	0.00308764	NA	NA	NA	NA	CPSF3L,PTEN
NA	NA	NA	NA	NA	ACC-Female-M644	137	HINT1(18)	0.00115965	0.0332045	NA	NA	NA	NA	HINT1
NA	NA	NA	NA	NA	ACC-Female-M164	138	STAM(23),RTN4(21),PAFAH1B1(18),PLCB3(18)	0.00339978	0.019751	NA	NA	NA	NA	STAM,RTN4,PAFAH1B1,PLCB3
NA	NA	NA	NA	NA	ACC-Female-M174	139	CLTB(26),ATP6V1F(23)	0.0289328	0.00445937	NA	NA	NA	NA	CLTB,ATP6V1F
NA	NA	NA	NA	NA	ACC-Female-M21	140	ZDHHC17(27),ZNF787(17),TTC37(16)	0.0110029	0.0117982	NA	NA	NA	NA	ZDHHC17,ZNF787,TTC37
NA	NA	NA	NA	NA	ACC-Female-M239	141	GRAMD1B(26),LRRC20(20),AMIGO1(17)	0.00876815	0.0148575	NA	NA	NA	NA	GRAMD1B,LRRC20,AMIGO1
NA	NA	NA	NA	NA	ACC-Female-M551	142	GRAMD1B(26),LRRC20(20),AMIGO1(17)	0.00955351	0.0161383	NA	NA	NA	NA	GRAMD1B,LRRC20,AMIGO1
NA	NA	NA	NA	NA	ACC-Female-M10	143	MT-ND4(22),MT-RNR2(21),ITIH5(17),RGS5(16)	0.00202464	0.0774064	NA	NA	NA	NA	MT-ND4,MT-RNR2,ITIH5,RGS5
NA	NA	NA	NA	NA	ACC-Female-M106	144	NCKAP1(22),LMBR1(22),BMPR2(21),SHOC2(17),DLAT(16)	0.0112738	0.0140215	NA	NA	NA	NA	NCKAP1,LMBR1,BMPR2,SHOC2,DLAT
NA	NA	NA	NA	NA	ACC-Female-M120	145	SYNGR3(34),PRKAR1B(29),EPHB6(20),CEND1(19),STX1A(18),CAMK2B(18),PDE4A(17),MPPED1(16)	0.00165974	0.113826	NA	NA	NA	NA	SYNGR3,PRKAR1B,EPHB6,CEND1,STX1A,CAMK2B,PDE4A,MPPED1
NA	NA	NA	NA	NA	ACC-Female-M278	146	PSEN1(24),DIP2B(21),SLC44A1(19),FAM32A(18),STRN(18),CLDND1(17),PRRG1(17)	0.0151549	0.013986	NA	NA	NA	NA	PSEN1,DIP2B,SLC44A1,FAM32A,STRN,CLDND1,PRRG1
NA	NA	NA	NA	NA	ACC-Female-M150	147	ATP1A1(26),ENTPD4(16)	0.00158615	0.143093	NA	NA	NA	NA	ATP1A1,ENTPD4
NA	NA	NA	NA	NA	ACC-Female-M16	148	ATL3(29),CLTB(27),SMEK1(27),RNF187(24),ATP6V1F(23),WASF2(23),ARHGEF10(22),LMAN1(22),BACH1(22),RAP1B(22),WAPAL(22),DESI2(20),PAPOLA(20),MAGT1(18),IRAK4(18),EMC9(16),PAK2(15),ATF7(15),HAGH(15)	0.000781094	0.343184	NA	NA	NA	NA	ATL3,CLTB,SMEK1,RNF187,ATP6V1F,WASF2,ARHGEF10,LMAN1,BACH1,RAP1B,WAPAL,DESI2,PAPOLA,MAGT1,IRAK4,EMC9,PAK2,ATF7,HAGH
NA	NA	NA	NA	NA	ACC-Female-M256	149	USO1(25),CSNK1A1(16)	0.0239506	0.013986	NA	NA	NA	NA	USO1,CSNK1A1
NA	NA	NA	NA	NA	ACC-Female-M394	150	SYNGR3(34),PRKAR1B(25),STX1A(18)	0.00233769	0.149684	NA	NA	NA	NA	SYNGR3,PRKAR1B,STX1A
NA	NA	NA	NA	NA	ACC-Female-M72	151	MAPT(20),HECTD4(16)	0.0165087	0.0267926	NA	NA	NA	NA	MAPT,HECTD4
NA	NA	NA	NA	NA	ACC-Female-M195	152	CADM2(22),RAB11FIP2(20),PCDH10(19),FAM217B(16)	0.0406646	0.0126004	NA	NA	NA	NA	CADM2,RAB11FIP2,PCDH10,FAM217B
NA	NA	NA	NA	NA	ACC-Female-M330	153	ARHGEF26-AS1(27),SLC4A4(27),SLC1A2(19),RANBP3L(18),AHCYL2(17)	0.0148756	0.0406267	NA	NA	NA	NA	ARHGEF26-AS1,SLC4A4,SLC1A2,RANBP3L,AHCYL2
NA	NA	NA	NA	NA	ACC-Female-M292	154	()	0.00967971	0.0738414	NA	NA	NA	NA	(
NA	NA	NA	NA	NA	ACC-Female-M463	155	CLTB(26),ATP6V1F(23)	0.0575768	0.0150383	NA	NA	NA	NA	CLTB,ATP6V1F
NA	NA	NA	NA	NA	ACC-Female-M237	156	NYAP1(18),WNK2(18),CAMTA2(17)	0.0165087	0.0586455	NA	NA	NA	NA	NYAP1,WNK2,CAMTA2
NA	NA	NA	NA	NA	ACC-Female-M96	157	ANKRD46(16),SPIN1(16),SLC25A40(16)	0.0862861	0.0188728	NA	NA	NA	NA	ANKRD46,SPIN1,SLC25A40
NA	NA	NA	NA	NA	ACC-Female-M178	158	SMAD5(32),NFE2L2(23),TCEA1(23),REST(21),NEDD1(16)	0.00549583	0.298228	NA	NA	NA	NA	SMAD5,NFE2L2,TCEA1,REST,NEDD1
NA	NA	NA	NA	NA	ACC-Female-M465	159	MEGF10(19),SCG2(16)	0.00360666	0.545484	NA	NA	NA	NA	MEGF10,SCG2
NA	NA	NA	NA	NA	ACC-Female-M628	160	SLC1A2(19),SLC4A4(19)	0.00331027	0.69555	NA	NA	NA	NA	SLC1A2,SLC4A4
NA	NA	NA	NA	NA	ACC-Female-M489	161	SLC24A2(23),PEX5L(21),MFSD6(17)	0.0115046	0.207379	NA	NA	NA	NA	SLC24A2,PEX5L,MFSD6
NA	NA	NA	NA	NA	ACC-Female-M126	162	GDAP1L1(21)	0.0098662	0.245693	NA	NA	NA	NA	GDAP1L1
NA	NA	NA	NA	NA	ACC-Female-M38	163	()	0.162164	0.0170143	NA	NA	NA	NA	(
NA	NA	NA	NA	NA	ACC-Female-M138	164	MT-ND4(22),MT-RNR2(20)	0.0270379	0.140909	NA	NA	NA	NA	MT-ND4,MT-RNR2
NA	NA	NA	NA	NA	ACC-Female-M18	165	SMAD5(38),ROCK1(34),REST(33),SS18(32),NFE2L2(31),GABPA(27),MADD(26),RP11-234A1.1(26),TCEA1(23),NECAP2(22),BNIP2(21),DENND4C(21),SMEK2(21),SLC22A17(20),PIK3CA(20),MBTD1(19),NEDD1(18),ERBB2IP(18),LRP10(18),FAM208A(18),LSM14A(17),PTTG1IP(17),MED13(16),SIN3B(16),RPL7AP6(16),SENP7(16),IL6ST(15),SMIM15(15),CHD9(15)	0.0089343	0.739743	NA	NA	NA	NA	SMAD5,ROCK1,REST,SS18,NFE2L2,GABPA,MADD,RP11-234A1.1,TCEA1,NECAP2,BNIP2,DENND4C,SMEK2,SLC22A17,PIK3CA,MBTD1,NEDD1,ERBB2IP,LRP10,FAM208A,LSM14A,PTTG1IP,MED13,SIN3B,RPL7AP6,SENP7,IL6ST,SMIM15,CHD9
NA	NA	NA	NA	NA	ACC-Female-M243	166	FAM173A(22)	0.295097	0.0319568	NA	NA	NA	NA	FAM173A

## Sheet: Table S10
Table S10. Modules conserved in or specific to male and female in the CD region.
Male.Module	Male.rank	Male.Hub	Male.ACG.Enrich.adjP	Male.DEG.Enrich.adjP	Female.Module	Female.rank	Female.Hub	Female.ACG.Enrich.adjP	Female.DEG.Enrich.adjP	Set.Overlap	Set.Overlap.Adj.P	Overlap.Hub	Male.Specific.Hub	Female.Specific.Hub
CD-Male-M2	1	NSF(85),GABRB3(81),SMAD5(61),RBFOX1(52),UNC13A(49),MYT1L(48),SCN8A(46),QKI(43),PPP3CB(42),ABLIM2(41),GUCY1B3(41),SYNJ1(41),NECAP1(39),OLA1(39),CAMK4(38),ADD2(38),MDH1(38),YWHAG(38),KCNQ5(37),ENTPD6(37),LANCL1(37),KCNAB2(36),ATP6V1E1(36),CAMKV(35),ARHGEF9(35),PCMT1(35),NMNAT2(34),SCN2A(34),OTUB1(34),PAPOLA(33),ACTL6B(32),MAP7D2(32),TMEM130(32),SLC12A5(32),TUSC3(32),GABRD(31),FRRS1L(31),PI4KA(31),P…	0	1.26576e-289	CD-Female-M6	30	GABRB3(64),NSF(57),TRANK1(56),RBFOX1(51),GABRG2(38),ARHGEF9(37),MDH1(37),SVOP(36),KCNAB1(35),DGKI(34),ENTPD6(34),EFEMP2(34),MYT1L(33),SCN2A(33),CEP170B(32),LPGAT1(32),SORBS3(32),CAMK4(31),ATP2B1(31),MAPK9(31),TMEM130(31),PEG3(31),RHBDD2(31),LMO7(30),CDC40(30),NECAP1(29),TRIM46(29),KIAA1549L(28),MAP2K4(28),MAP7D2(27),PLD3(27),TANC2(27),STAG2(27),NCDN(26),ATP2B3(26),DGKB(26),LANCL1(26),BRD7(26),TOM…	1.2353e-26	0.00182977	0.560131	0	NSF,GABRB3,SMAD5,RBFOX1,MYT1L,SCN8A,PPP3CB,SYNJ1,NECAP1,CAMK4,ADD2,MDH1,YWHAG,ENTPD6,LANCL1,ATP6V1E1,CAMKV,ARHGEF9,NMNAT2,SCN2A,OTUB1,ACTL6B,MAP7D2,TMEM130,TUSC3,PI4KA,TRIM46,NBEA,ATP2B1,FRMPD4,SVOP,GAD1,DGKI,ATP6V0E1,ACBD5,GLS,GABRG2,LMO7,EIF4A2,RAB3C,ITFG1,STAG2,KCNAB1,MLF2,TRAPPC6B,DGKB,INPP4A,TANC2,NPTN,LRRC7,GABBR2,DNM3,MCMBP,SNAP25,TOMM70A,PPP2CA,SV2A,DNAJC5,SEMA6B,TMEM59L,KIAA1549L,CPNE5,P…	UNC13A,QKI,ABLIM2,GUCY1B3,OLA1,KCNQ5,KCNAB2,PCMT1,PAPOLA,SLC12A5,GABRD,FRRS1L,PIN1,TWF1,JPH3,TOMM20,PDE2A,CALM3,AP1S1,TRIP6,VAT1L,DLG4,JPH4,RNF208,DLGAP3,CAMTA2,GSTP1,YWHAZ,SYT13,WASF1,ELMOD1,PACSIN1,ATP6AP2,HECTD4,MAP2K1,PTPN5,CACNA1D,ZNF24,ADAM23,RTN1,CACNA1H,SRRM3,FBXO44,ARF5,PTGES2,MOB3A,EPHA7,DGKZ,B4GALT6,BTBD10,COPS3,NELL2,NSG2,FGF13,PPP3R1,RAPGEFL1,NDFIP1,LMTK2,DLX6-AS1,RUNDC3A,UNC80,KIAA1…	TRANK1,EFEMP2,CEP170B,SORBS3,MAPK9,PEG3,MAP2K4,PLD3,NCDN,BRD7,LOH12CR2,MYO5A,ATP6V1D,COG1,GMFB,INPP5A,ATP6V1C1,OSBPL8,PKD1,HIPK2,SYDE1,DOCK3,MAPK8IP3,PCYOX1L,MBP,MTMR7,SEC23A,MT-ND4,KATNB1,ANKRD40,AP1G2,MADD,NEURL4,RNF123,VDAC1,NAPB,RGS7,ECEL1,GRIA2,ATP8A1,KIAA1468,FGD5-AS1,DICER1,GABRB2,DRP2,C9orf91,LMBR1,KIF1C,MEF2D,FAM153B,UBQLN1,WAPAL,SCG5,APBA1,RAB9B,PRKCB,HOMER1,LARGE,ATP1A1,DCTN1-AS1,MAPRE…
CD-Male-M15	2	GABRB3(70),RBFOX1(44),MYT1L(41),CAMK4(38),KCNQ5(37),SYNJ1(37),SCN2A(34),SLC12A5(32),TUSC3(32),NMNAT2(30),FRMPD4(29),FRRS1L(29),ATP2B1(27),GLS(27),WASF1(27),LMO7(26),ADAM23(24),KCNAB1(24),RTN1(24),EPHA7(23),TANC2(23),DGKB(22),NPTN(22),FGF13(21),GABRG2(21),KCNA1(20),LRRC7(20),SV2A(20),CHN1(20),LRRC8B(20),SNAP25(19),KLHL13(19),PEG10(19),PPP3R1(18),SCN3B(18),DACH2(18),PPP3CA(18),SIPA1L1(18),SMO(18),R…	1.83387e-139	4.33399e-136	NA	NA	NA	NA	NA	NA	NA	NA	GABRB3,RBFOX1,MYT1L,CAMK4,KCNQ5,SYNJ1,SCN2A,SLC12A5,TUSC3,NMNAT2,FRMPD4,FRRS1L,ATP2B1,GLS,WASF1,LMO7,ADAM23,KCNAB1,RTN1,EPHA7,TANC2,DGKB,NPTN,FGF13,GABRG2,KCNA1,LRRC7,SV2A,CHN1,LRRC8B,SNAP25,KLHL13,PEG10,PPP3R1,SCN3B,DACH2,PPP3CA,SIPA1L1,SMO,RAB3A,SLC4A10,SULT4A1,DGKH,MAP2,KSR2,SNAP91,UNC80,PSD3,FBXL2,DKK3,ARL6,INA,ATP2B3,NUDT11,RAP1GAP2,IL17RC,SLITRK5	NA
CD-Male-M7	3	LENG8(125),PLA2G4B(79),LINC00342(52),CCNL2(48),AMY2B(40),SNRNP70(38),ZSWIM8(38),AKT2(37),AP000347.4(35),GSDMB(35),AP000347.2(34),OSBPL7(34),POGZ(34),TRANK1(34),PKD1(33),SEC31B(33),MEG3(32),BRICD5(32),TTLL3(32),AFG3L1P(31),KDM5D(31),MDM4(31),RP5-1057J7.6(30),MSH5(30),CAPRIN2(30),TARBP1(30),AP1G2(29),IDUA(29),DMPK(28),TCERG1(28),ANKRD19P(27),DOPEY1(27),TYK2(27),WDR90(27),EP400(26),AGO3(26),WSB1(26)…	3.52296e-108	1.10841e-149	NA	NA	NA	NA	NA	NA	NA	NA	LENG8,PLA2G4B,LINC00342,CCNL2,AMY2B,SNRNP70,ZSWIM8,AKT2,AP000347.4,GSDMB,AP000347.2,OSBPL7,POGZ,TRANK1,PKD1,SEC31B,MEG3,BRICD5,TTLL3,AFG3L1P,KDM5D,MDM4,RP5-1057J7.6,MSH5,CAPRIN2,TARBP1,AP1G2,IDUA,DMPK,TCERG1,ANKRD19P,DOPEY1,TYK2,WDR90,EP400,AGO3,WSB1,STARD9,RP13-104F24.3,CORO6,NKTR,NEIL1,RP11-504P24.8,TMEM175,ZNF692,DNAH1,ARHGEF1,DMTF1,RP11-159D12.2,DNASE1,SZT2,FAM153B,QTRT1,CC2D1A,ZC3H11A,STX16,…	NA
CD-Male-M5	4	PJA2(75),SUB1(63),SUMO1(43),MTPN(40),DDX6(35),G3BP2(34),RAB6A(33),UBE2V2(33),MTMR6(32),PSMA1(31),PRKACB(31),RAB2A(29),UBQLN1(29),PSMD14(28),ZC3H15(28),MATR3(27),NCKAP1(27),GARS(27),WDR47(26),FBXO11(25),RAN(25),TMED2(24),TRIM23(24),VAPA(24),ACTR2(23),GCN1L1(23),ARF4(23),SHKBP1(23),UBE4A(23),OPA1(21),MED12(21),BRMS1L(21),SLC25A46(21),SRP72(21),MOCS2(20),MRPS23(20),KPNA4(20),DENND5B(19),ABI2(19),NDU…	1.0286e-79	3.58976e-144	CD-Female-M15	1	SUB1(58),PRKACB(43),RAB18(38),UBE2K(36),OCIAD1(35),RAB6A(34),MOCS2(34),BTBD1(34),UBR3(34),YTHDF3(34),SCOC(32),CUL5(32),MOB4(32),EID1(31),API5(30),RAB2A(29),NDUFAB1(29),BTF3L4(29),PPP2R5E(29),TSNAX(28),IMPACT(28),TYK2(28),BRWD1(27),NDUFA4(27),CCSER2(27),CBX3(27),ATP6AP2(26),OPA1(26),SCAMP1(26),ATP5L(26),C17orf70(26),ATF2(26),VAPA(26),BRMS1L(25),HECTD1(25),NHP2(25),SPPL2B(24),NDFIP1(23),NCKAP1(23),…	2.29838e-123	1.15314e-89	0.366144	4.8488e-247	SUB1,SUMO1,RAB6A,UBE2V2,PSMA1,PRKACB,RAB2A,PSMD14,NCKAP1,FBXO11,TRIM23,VAPA,GCN1L1,OPA1,BRMS1L,MOCS2,KPNA4,NDUFA5,CDC27,SCOC,BTF3L4,MMADHC,COPS2,MRPS35,SERINC1,PHF20L1,TSNAX,API5,YTHDF3	PJA2,MTPN,DDX6,G3BP2,MTMR6,UBQLN1,ZC3H15,MATR3,GARS,WDR47,RAN,TMED2,ACTR2,ARF4,SHKBP1,UBE4A,MED12,SLC25A46,SRP72,MRPS23,DENND5B,ABI2,SRPK2,CCDC47,SEC23A,PPP1R2,SLC12A6,GNL3,ACP1,CLTC,HDGFRP3,FTO,RNF6,TAF9,POLR2K,SMIM13,MORF4L2,ARCN1,BDP1,EIF2S1,AKAP11,PFN2,HSPA13,ARHGAP17,PSMA6,AFG3L2,ACIN1,TLN1,GRPEL1,UHRF1BP1L,ZNF202	RAB18,UBE2K,OCIAD1,BTBD1,UBR3,CUL5,MOB4,EID1,NDUFAB1,PPP2R5E,IMPACT,TYK2,BRWD1,NDUFA4,CCSER2,CBX3,ATP6AP2,SCAMP1,ATP5L,C17orf70,ATF2,HECTD1,NHP2,SPPL2B,NDFIP1,DNM1L,DNAJB14,ATAD1,RSL24D1,UQCRH,ATP5G3,HINT1,CSRNP2,COX6C,CNIH1,NDUFB6,BIRC2,OTUD4,PSMB6,PPM1A,ERGIC2,MAP4K3,OAZ1,EML3,SNAPC5,UBE2N,LRRC49,CCNC,FLT3LG,ATG5,AP000347.4,DHX15,VTA1,ZBTB11,CHIC1,GSK3B,C14orf2,MRPL35,THUMPD1,DPP8,PARP2,NME1-NM…
CD-Male-M5	4	PJA2(75),SUB1(63),SUMO1(43),MTPN(40),DDX6(35),G3BP2(34),RAB6A(33),UBE2V2(33),MTMR6(32),PSMA1(31),PRKACB(31),RAB2A(29),UBQLN1(29),PSMD14(28),ZC3H15(28),MATR3(27),NCKAP1(27),GARS(27),WDR47(26),FBXO11(25),RAN(25),TMED2(24),TRIM23(24),VAPA(24),ACTR2(23),GCN1L1(23),ARF4(23),SHKBP1(23),UBE4A(23),OPA1(21),MED12(21),BRMS1L(21),SLC25A46(21),SRP72(21),MOCS2(20),MRPS23(20),KPNA4(20),DENND5B(19),ABI2(19),NDU…	1.0286e-79	3.58976e-144	CD-Female-M4	4	ZSWIM8(60),SUB1(58),NDUFA13(51),PRKACB(43),RAB18(38),UBE2K(36),ANAPC11(36),OCIAD1(35),RAB6A(34),MOCS2(34),BTBD1(34),UBR3(34),YTHDF3(34),NDUFB7(33),KMT2D(33),EID1(32),SCOC(32),CUL5(32),SKP1(32),MOB4(32),API5(30),ATP5E(30),SETD1A(30),RAB2A(29),NDUFAB1(29),BTF3L4(29),PPP2R5E(29),TSNAX(28),IMPACT(28),TYK2(28),UQCRQ(28),BRWD1(27),NDUFA4(27),CCSER2(27),CBX3(27),ATP6AP2(26),OPA1(26),SCAMP1(26),ATP5L(26)…	3.24689e-83	9.81122e-63	0.333533	5.0578e-216	SUB1,SUMO1,RAB6A,UBE2V2,PSMA1,PRKACB,RAB2A,PSMD14,NCKAP1,FBXO11,TRIM23,VAPA,GCN1L1,OPA1,BRMS1L,MOCS2,KPNA4,NDUFA5,CDC27,SCOC,BTF3L4,MMADHC,COPS2,MRPS35,POLR2K,SERINC1,PHF20L1,TSNAX,API5,YTHDF3	PJA2,MTPN,DDX6,G3BP2,MTMR6,UBQLN1,ZC3H15,MATR3,GARS,WDR47,RAN,TMED2,ACTR2,ARF4,SHKBP1,UBE4A,MED12,SLC25A46,SRP72,MRPS23,DENND5B,ABI2,SRPK2,CCDC47,SEC23A,PPP1R2,SLC12A6,GNL3,ACP1,CLTC,HDGFRP3,FTO,RNF6,TAF9,SMIM13,MORF4L2,ARCN1,BDP1,EIF2S1,AKAP11,PFN2,HSPA13,ARHGAP17,PSMA6,AFG3L2,ACIN1,TLN1,GRPEL1,UHRF1BP1L,ZNF202	ZSWIM8,NDUFA13,RAB18,UBE2K,ANAPC11,OCIAD1,BTBD1,UBR3,NDUFB7,KMT2D,EID1,CUL5,SKP1,MOB4,ATP5E,SETD1A,NDUFAB1,PPP2R5E,IMPACT,TYK2,UQCRQ,BRWD1,NDUFA4,CCSER2,CBX3,ATP6AP2,SCAMP1,ATP5L,C17orf70,LRCH4,ATF2,ATP5F1,HECTD1,NHP2,PTPN23,MED15,SPPL2B,NDFIP1,DNM1L,DNAJB14,ATAD1,AURKAIP1,RSL24D1,UQCRH,ATP5G3,HINT1,CSRNP2,COX6C,CNIH1,NDUFB6,BIRC2,OTUD4,PSMB6,PPM1A,COX7C,ERGIC2,MAP4K3,OAZ1,EML3,SNAPC5,UBE2N,LRRC4…
CD-Male-M14	5	MLC1(85),SNTA1(51),ALDOC(36),DDAH1(35),ALDH6A1(33),TTYH1(33),BMPR1B(31),PBXIP1(31),PPAP2B(30),NHSL1(30),SLC1A2(28),SPARCL1(28),CLNS1A(27),NFIB(26),SLC4A4(26),TP53BP2(26),SFXN5(25),ACAA2(24),MMP28(24),NR2E1(24),NFIA(23),GPR37L1(23),FGF2(23),TGFB2(23),SRI(23),HSDL2(22),EMX2(21),AIFM3(21),GABRA2(21),SCP2(21),MYO10(20),EPHX1(20),SLC7A10(20),TMBIM6(19),SNX5(19),ZNF423(19),UNG(19),NDRG2(18),ADCYAP1R1(1…	8.13831e-96	6.2552e-101	NA	NA	NA	NA	NA	NA	NA	NA	MLC1,SNTA1,ALDOC,DDAH1,ALDH6A1,TTYH1,BMPR1B,PBXIP1,PPAP2B,NHSL1,SLC1A2,SPARCL1,CLNS1A,NFIB,SLC4A4,TP53BP2,SFXN5,ACAA2,MMP28,NR2E1,NFIA,GPR37L1,FGF2,TGFB2,SRI,HSDL2,EMX2,AIFM3,GABRA2,SCP2,MYO10,EPHX1,SLC7A10,TMBIM6,SNX5,ZNF423,UNG,NDRG2,ADCYAP1R1,PDLIM5,SOX5,GPM6A,MRPS14,LSAMP,EZR,AMOT,SLC25A20,CNN3,PRDM16,NRXN1,YAP1,METTL7A,GPR125,PON2,CST3,GNG12,PCDHGC3,ATP13A4,HIF3A,SKA2,C1orf61,RFX4,ADH5,PLCD1…	NA
CD-Male-M146	6	MLC1(84),DDAH1(35),ALDH6A1(33),PBXIP1(31),PPAP2B(30),NHSL1(30),BMPR1B(28),SLC1A2(28),SPARCL1(27),NFIB(26),SLC4A4(26),TP53BP2(26),NR2E1(24),ACAA2(23),NFIA(23),SRI(23),HSDL2(22),EMX2(21),SCP2(21),GPR37L1(20),MYO10(20),EPHX1(20),ALDOC(19),TMBIM6(19),ZNF423(19),UNG(19),ADCYAP1R1(18),SOX5(18),EZR(17),AMOT(17),SLC25A20(17),PDLIM5(17),PRDM16(17),METTL7A(16),GPR125(16),PON2(16),PCDHGC3(16),ATP13A4(16),HI…	2.29774e-83	7.39883e-78	NA	NA	NA	NA	NA	NA	NA	NA	MLC1,DDAH1,ALDH6A1,PBXIP1,PPAP2B,NHSL1,BMPR1B,SLC1A2,SPARCL1,NFIB,SLC4A4,TP53BP2,NR2E1,ACAA2,NFIA,SRI,HSDL2,EMX2,SCP2,GPR37L1,MYO10,EPHX1,ALDOC,TMBIM6,ZNF423,UNG,ADCYAP1R1,SOX5,EZR,AMOT,SLC25A20,PDLIM5,PRDM16,METTL7A,GPR125,PON2,PCDHGC3,ATP13A4,HIF3A,ADH5,PLCD1,TPCN1	NA
CD-Male-M18	7	NSF(80),PPP3CB(42),MDH1(38),YWHAG(38),ARHGEF9(35),NECAP1(35),PI4KA(31),ENTPD6(29),ELMOD1(26),AP1S1(26),ATP6AP2(26),MAP2K1(25),SVOP(24),GUCY1B3(24),MAP7D2(23),ITFG1(23),BTBD10(23),INPP4A(22),NDFIP1(22),SLC32A1(21),YES1(21),ADD2(20),CALM3(20),DNAJC5(20),UCHL1(20),GLT1D1(19),PPP2R5D(19),TOMM70A(18),FAM49B(18),CALM1(18),REEP5(18),OCIAD1(17),DLG3(17),CCDC6(17),VPS26B(17),KIAA1549L(16),P4HTM(16),TMTC1(…	1.90771e-78	1.78209e-76	NA	NA	NA	NA	NA	NA	NA	NA	NSF,PPP3CB,MDH1,YWHAG,ARHGEF9,NECAP1,PI4KA,ENTPD6,ELMOD1,AP1S1,ATP6AP2,MAP2K1,SVOP,GUCY1B3,MAP7D2,ITFG1,BTBD10,INPP4A,NDFIP1,SLC32A1,YES1,ADD2,CALM3,DNAJC5,UCHL1,GLT1D1,PPP2R5D,TOMM70A,FAM49B,CALM1,REEP5,OCIAD1,DLG3,CCDC6,VPS26B,KIAA1549L,P4HTM,TMTC1,NSG1,C1orf173,SLC22A17,UBE2O,YARS,VAT1L	NA
CD-Male-M72	8	LENG8(125),PLA2G4B(77),LINC00342(50),CCNL2(47),ZSWIM8(37),POGZ(32),TTLL3(32),AP000347.2(31),AFG3L1P(31),KDM5D(28),MSH5(27),BRICD5(23),SZT2(23),STX16(23),RBM5(22),THOC1(22),IDUA(21),LINC00894(21),NEIL1(21),ATXN2L(20),COL7A1(19),CSAD(19),RP13-104F24.3(19),TUBGCP6(19),RP11-894P9.1(19),ANKRD10(18),RAD52(18),RP11-395P17.3(18),STARD9(17),CTC-524C5.2(17),LINC00174(17),SRRM2(16),STK36(16),MLXIP(16),CTD-2…	9.78295e-58	9.99011e-78	CD-Female-M20	6	LENG8(66),AP000347.2(41),RP11-274B21.2(32),RP11-894P9.1(29),AFG3L1P(28),PLA2G4B(27),CCNL2(25),PRSS53(24),SEC31B(24),SZT2(22),RP1-59D14.5(21),GIGYF1(20),EP400(19),TTLL3(19),LINC00894(18),ZNF692(18),SNRNP70(17),QRICH2(17),NSUN5P1(16),RAD52(16),RP11-395P17.3(15),RP4-635E18.7(15)	2.71746e-48	4.30122e-61	0.361062	3.1141e-164	LENG8,PLA2G4B,CCNL2,TTLL3,AP000347.2,AFG3L1P,SZT2,LINC00894,RP11-894P9.1,RAD52,RP11-395P17.3	LINC00342,ZSWIM8,POGZ,KDM5D,MSH5,BRICD5,STX16,RBM5,THOC1,IDUA,NEIL1,ATXN2L,COL7A1,CSAD,RP13-104F24.3,TUBGCP6,ANKRD10,STARD9,CTC-524C5.2,LINC00174,SRRM2,STK36,MLXIP,CTD-2537I9.12,RP4-798A10.2	RP11-274B21.2,PRSS53,SEC31B,RP1-59D14.5,GIGYF1,EP400,ZNF692,SNRNP70,QRICH2,NSUN5P1,RP4-635E18.7
CD-Male-M72	8	LENG8(125),PLA2G4B(77),LINC00342(50),CCNL2(47),ZSWIM8(37),POGZ(32),TTLL3(32),AP000347.2(31),AFG3L1P(31),KDM5D(28),MSH5(27),BRICD5(23),SZT2(23),STX16(23),RBM5(22),THOC1(22),IDUA(21),LINC00894(21),NEIL1(21),ATXN2L(20),COL7A1(19),CSAD(19),RP13-104F24.3(19),TUBGCP6(19),RP11-894P9.1(19),ANKRD10(18),RAD52(18),RP11-395P17.3(18),STARD9(17),CTC-524C5.2(17),LINC00174(17),SRRM2(16),STK36(16),MLXIP(16),CTD-2…	9.78295e-58	9.99011e-78	CD-Female-M206	12	LENG8(65),RP11-274B21.2(32),AFG3L1P(28),PLA2G4B(25),CCNL2(25),PRSS53(24),SZT2(22),GIGYF1(20),TTLL3(19),SNRNP70(17),LINC00894(17),NSUN5P1(15),RP11-395P17.3(15),RP4-635E18.7(15),ZNF692(15)	7.93395e-32	2.78175e-32	0.311251	2.21122e-133	LENG8,PLA2G4B,CCNL2,TTLL3,AFG3L1P,SZT2,LINC00894,RP11-395P17.3	LINC00342,ZSWIM8,POGZ,AP000347.2,KDM5D,MSH5,BRICD5,STX16,RBM5,THOC1,IDUA,NEIL1,ATXN2L,COL7A1,CSAD,RP13-104F24.3,TUBGCP6,RP11-894P9.1,ANKRD10,RAD52,STARD9,CTC-524C5.2,LINC00174,SRRM2,STK36,MLXIP,CTD-2537I9.12,RP4-798A10.2	RP11-274B21.2,PRSS53,GIGYF1,SNRNP70,NSUN5P1,RP4-635E18.7,ZNF692
CD-Male-M8	9	PXDC1(46),ESAM(44),YBX3(43),STAT3(37),DOCK6(34),SLC39A1(33),CD63(31),MAPKAPK2(30),MYO1C(30),TNFRSF1A(28),ELOVL7(28),HDAC7(28),CDK2(26),NFKB2(26),MMRN2(26),BCL3(25),SOD2(25),SBNO2(24),IL4R(22),PPP1R18(22),LRRC32(22),KANK2(22),RAB13(22),TNFRSF10B(22),OSMR(21),CASP4(20),CSRNP1(20),STARD8(20),KIAA0247(20),WTAP(20),SHC1(19),ACSL5(19),TXNRD1(19),CDKN1A(18),FNDC3B(18),FOSL1(18),TGFBR2(18),PKN3(18),MAP2K…	2.07846e-76	1.07249e-39	CD-Female-M3	7	RHOC(53),SLC39A1(50),TNFRSF1A(47),UBE2D3(46),YBX3(43),HCK(40),PAPOLA(37),MMRN2(35),STIP1(35),STK40(34),DNAJB6(32),CSF1R(32),C11orf84(32),ARID5A(30),SBNO2(29),FXR1(29),RELA(29),AHSA1(28),C1R(28),NUCB1(28),DEDD2(28),CCT6A(28),PXDC1(27),DNAJA1(27),JMJD6(27),AGTRAP(26),MAPKAPK2(26),HLTF(26),CD63(25),TRIM28(25),FCER1G(24),CCT4(24),LARP4(24),DTX3L(24),FOXC1(24),TMBIM1(24),DCAF4L1(24),TICAM2(24),GSTP1(2…	1.61709e-68	3.83441e-39	0.315292	1.18294e-224	PXDC1,YBX3,SLC39A1,CD63,MAPKAPK2,TNFRSF1A,ELOVL7,NFKB2,MMRN2,SOD2,SBNO2,IL4R,PPP1R18,OSMR,CASP4,ACSL5,CDKN1A,TGFBR2,PKN3,ARID5A,FOXC1,TIMP1,DTX3L,C1R,STK40,PML,FGR,TPST1	ESAM,STAT3,DOCK6,MYO1C,HDAC7,CDK2,BCL3,LRRC32,KANK2,RAB13,TNFRSF10B,CSRNP1,STARD8,KIAA0247,WTAP,SHC1,TXNRD1,FNDC3B,FOSL1,MAP2K3,TGFB1I1,TINAGL1,DDX21,IL1R1,ACVRL1,SOCS3,ITGA5,IFI44L,SEC24D,NAMPT,SMTN,SLC12A7,ZC3HAV1	RHOC,UBE2D3,HCK,PAPOLA,STIP1,DNAJB6,CSF1R,C11orf84,FXR1,RELA,AHSA1,NUCB1,DEDD2,CCT6A,DNAJA1,JMJD6,AGTRAP,HLTF,TRIM28,FCER1G,CCT4,LARP4,TMBIM1,DCAF4L1,TICAM2,GSTP1,PSMB8,CYBB,MRPL18,BACE2,FAM105B,HLA-E,TMEM198B,SQRDL,TAGLN2,SLC39A14,LAPTM5,TARS,CDC42SE1,ADRM1,LINC00634,CLIC1,CCT2,CACYBP,SPI1,TCP1,LCP1,FLI1,ANXA2,NAA16,GPSM3,HERC4,PAPD5,ABI3,CTTNBP2,KANSL1L,LSR,B3GAT3,UBALD2,HSPH1,PTGES3,MYO1F,ELTD…
CD-Male-M8	9	PXDC1(46),ESAM(44),YBX3(43),STAT3(37),DOCK6(34),SLC39A1(33),CD63(31),MAPKAPK2(30),MYO1C(30),TNFRSF1A(28),ELOVL7(28),HDAC7(28),CDK2(26),NFKB2(26),MMRN2(26),BCL3(25),SOD2(25),SBNO2(24),IL4R(22),PPP1R18(22),LRRC32(22),KANK2(22),RAB13(22),TNFRSF10B(22),OSMR(21),CASP4(20),CSRNP1(20),STARD8(20),KIAA0247(20),WTAP(20),SHC1(19),ACSL5(19),TXNRD1(19),CDKN1A(18),FNDC3B(18),FOSL1(18),TGFBR2(18),PKN3(18),MAP2K…	2.07846e-76	1.07249e-39	CD-Female-M12	11	RHOC(53),SLC39A1(50),TNFRSF1A(47),YBX3(43),ARID5A(30),SBNO2(29),RELA(29),C1R(28),NUCB1(28),PXDC1(27),AGTRAP(26),MAPKAPK2(26),STK40(26),HLTF(26),CD63(25),TRIM28(25),DTX3L(24),TMBIM1(24),GSTP1(23),PSMB8(23),BACE2(23),FAM105B(23),SQRDL(23),IL4R(23),TAGLN2(23),SLC39A14(22),CDC42SE1(22),ADRM1(22),LINC00634(22),CLIC1(21),PPP1R18(21),TIMP1(21),ELOVL7(21),ANXA2(21),CTTNBP2(20),CASP4(20),ACSL5(20),B3GAT3(…	3.47638e-47	4.15099e-27	0.32859	1.8183e-169	PXDC1,YBX3,SLC39A1,CD63,MAPKAPK2,TNFRSF1A,ELOVL7,NFKB2,SOD2,SBNO2,IL4R,PPP1R18,OSMR,CASP4,ACSL5,CDKN1A,ARID5A,TIMP1,DTX3L,C1R,STK40,PML,TPST1	ESAM,STAT3,DOCK6,MYO1C,HDAC7,CDK2,MMRN2,BCL3,LRRC32,KANK2,RAB13,TNFRSF10B,CSRNP1,STARD8,KIAA0247,WTAP,SHC1,TXNRD1,FNDC3B,FOSL1,TGFBR2,PKN3,MAP2K3,FOXC1,TGFB1I1,TINAGL1,DDX21,IL1R1,ACVRL1,SOCS3,FGR,ITGA5,IFI44L,SEC24D,NAMPT,SMTN,SLC12A7,ZC3HAV1	RHOC,RELA,NUCB1,AGTRAP,HLTF,TRIM28,TMBIM1,GSTP1,PSMB8,BACE2,FAM105B,SQRDL,TAGLN2,SLC39A14,CDC42SE1,ADRM1,LINC00634,CLIC1,ANXA2,CTTNBP2,B3GAT3,UBALD2,IFI16,MAP10,EPHX1,DEAF1,BRD4,TCERG1,ZNF410,ITPRIP,HLA-E,SLC3A2,SNRPA,UNG,HSPB1,MVP,UNC79,PTTG1IP,SERPINB6,DTYMK,LMAN2,VAMP5,TXLNA,LGALS1,PARP9,MAOA,MB21D1,MAFF,HSD11B1L,CEBPD,CLU,RTTN,LATS2,BMPR1B,CARF,MRPL4,STOM
CD-Male-M16	10	UNC13A(46),ABLIM2(39),CAMKV(35),PDE2A(30),JPH4(28),TMEM130(28),PTPN5(25),DLG4(24),CAMKK2(20),PACSIN1(19),CPNE5(19),PPFIA4(19),BAI3(19),NSG2(18),CHRNB2(18),PHYHIP(17),BSN(17),SH2D5(17),DMTN(16),GGT7(16),GLS2(15),IQSEC2(15),NYAP1(15),LMO3(15)	1.68425e-68	1.83973e-37	NA	NA	NA	NA	NA	NA	NA	NA	UNC13A,ABLIM2,CAMKV,PDE2A,JPH4,TMEM130,PTPN5,DLG4,CAMKK2,PACSIN1,CPNE5,PPFIA4,BAI3,NSG2,CHRNB2,PHYHIP,BSN,SH2D5,DMTN,GGT7,GLS2,IQSEC2,NYAP1,LMO3	NA
CD-Male-M487	11	PJA2(71),NCKAP1(27),WDR47(26),G3BP2(25),RAB6A(24),ACTR2(22),DENND5B(19),BTF3L4(18),COPS2(18),SEC23A(17),OPA1(16),RNF6(16),AKAP11(15),HSPA13(15),AFG3L2(15),API5(15),UHRF1BP1L(15)	1.43498e-42	2.16442e-62	NA	NA	NA	NA	NA	NA	NA	NA	PJA2,NCKAP1,WDR47,G3BP2,RAB6A,ACTR2,DENND5B,BTF3L4,COPS2,SEC23A,OPA1,RNF6,AKAP11,HSPA13,AFG3L2,API5,UHRF1BP1L	NA
CD-Male-M176	12	NSF(78),ARHGEF9(35),MDH1(31),ELMOD1(26),AP1S1(26),MAP7D2(23),BTBD10(23),SVOP(22),INPP4A(22),ADD2(20),CALM3(20),UCHL1(20),GLT1D1(19),GUCY1B3(18),CALM1(18),DLG3(17),CCDC6(17),KIAA1549L(16),TMTC1(16),NSG1(15),C1orf173(15),YARS(15),VAT1L(15)	3.537e-49	8.25947e-48	NA	NA	NA	NA	NA	NA	NA	NA	NSF,ARHGEF9,MDH1,ELMOD1,AP1S1,MAP7D2,BTBD10,SVOP,INPP4A,ADD2,CALM3,UCHL1,GLT1D1,GUCY1B3,CALM1,DLG3,CCDC6,KIAA1549L,TMTC1,NSG1,C1orf173,YARS,VAT1L	NA
CD-Male-M419	13	NSF(77),ARHGEF9(35),ELMOD1(26),AP1S1(26),MAP7D2(23),BTBD10(23),SVOP(22),INPP4A(22),ADD2(20),CALM3(20),UCHL1(20),GLT1D1(19),CALM1(18),DLG3(17),CCDC6(17),KIAA1549L(16),TMTC1(16),NSG1(15),C1orf173(15),VAT1L(15)	5.88132e-48	1.86547e-46	NA	NA	NA	NA	NA	NA	NA	NA	NSF,ARHGEF9,ELMOD1,AP1S1,MAP7D2,BTBD10,SVOP,INPP4A,ADD2,CALM3,UCHL1,GLT1D1,CALM1,DLG3,CCDC6,KIAA1549L,TMTC1,NSG1,C1orf173,VAT1L	NA
CD-Male-M385	14	MLC1(80),DDAH1(34),ALDH6A1(33),PPAP2B(30),NHSL1(30),SPARCL1(27),NR2E1(24),GPR37L1(20),ALDOC(19),ZNF423(19),ADCYAP1R1(18),SLC1A2(18),EZR(17),AMOT(17),TP53BP2(17),GPR125(16),PRDM16(15),TPCN1(15)	8.66263e-42	8.10279e-43	NA	NA	NA	NA	NA	NA	NA	NA	MLC1,DDAH1,ALDH6A1,PPAP2B,NHSL1,SPARCL1,NR2E1,GPR37L1,ALDOC,ZNF423,ADCYAP1R1,SLC1A2,EZR,AMOT,TP53BP2,GPR125,PRDM16,TPCN1	NA
CD-Male-M3	15	LAPTM5(56),CD53(30),DOCK2(29),C3AR1(29),NCKAP1L(28),APBB1IP(26),TAGLN2(24),SYK(23),HCLS1(21),FCER1G(21),ARPC1B(21),SP100(21),LAIR1(20),CLIC1(20),HLA-B(20),HCK(19),PTGS1(19),SPI1(18),ANXA2(18),ANXA1(18),GPSM3(17),TYROBP(17),CD74(16),MYO1F(15),GPR34(15)	2.09664e-62	1.11714e-21	CD-Female-M11	3	HCK(40),CSF1R(32),FCER1G(24),CYBB(23),LAPTM5(22),SPI1(21),LCP1(21),ABI3(20),MYO1F(19),C1QB(18),LAIR1(18),GPSM3(18),SYK(17),LAT2(16),IRF8(16),CD53(15),CD74(15),CD14(15),APBB1IP(15),NCKAP1L(15)	1.15616e-80	5.77674e-75	0.654633	0	LAPTM5,CD53,NCKAP1L,APBB1IP,SYK,FCER1G,LAIR1,HCK,SPI1,GPSM3,CD74,MYO1F	DOCK2,C3AR1,TAGLN2,HCLS1,ARPC1B,SP100,CLIC1,HLA-B,PTGS1,ANXA2,ANXA1,TYROBP,GPR34	CSF1R,CYBB,LCP1,ABI3,C1QB,LAT2,IRF8,CD14
CD-Male-M3	15	LAPTM5(56),CD53(30),DOCK2(29),C3AR1(29),NCKAP1L(28),APBB1IP(26),TAGLN2(24),SYK(23),HCLS1(21),FCER1G(21),ARPC1B(21),SP100(21),LAIR1(20),CLIC1(20),HLA-B(20),HCK(19),PTGS1(19),SPI1(18),ANXA2(18),ANXA1(18),GPSM3(17),TYROBP(17),CD74(16),MYO1F(15),GPR34(15)	2.09664e-62	1.11714e-21	CD-Female-M118	5	HCK(40),FCER1G(24),LAPTM5(22),SPI1(21),LCP1(21),ABI3(20),MYO1F(19),C1QB(18),GPSM3(18),LAIR1(17),LAT2(16)	1.13531e-58	5.19138e-56	0.48951	3.68258e-220	LAPTM5,FCER1G,LAIR1,HCK,SPI1,GPSM3,MYO1F	CD53,DOCK2,C3AR1,NCKAP1L,APBB1IP,TAGLN2,SYK,HCLS1,ARPC1B,SP100,CLIC1,HLA-B,PTGS1,ANXA2,ANXA1,TYROBP,CD74,GPR34	LCP1,ABI3,C1QB,LAT2
CD-Male-M3	15	LAPTM5(56),CD53(30),DOCK2(29),C3AR1(29),NCKAP1L(28),APBB1IP(26),TAGLN2(24),SYK(23),HCLS1(21),FCER1G(21),ARPC1B(21),SP100(21),LAIR1(20),CLIC1(20),HLA-B(20),HCK(19),PTGS1(19),SPI1(18),ANXA2(18),ANXA1(18),GPSM3(17),TYROBP(17),CD74(16),MYO1F(15),GPR34(15)	2.09664e-62	1.11714e-21	CD-Female-M370	8	HCK(40),FCER1G(24),SPI1(21),LCP1(21),ABI3(20),LAPTM5(20),MYO1F(19),C1QB(18),GPSM3(18),LAIR1(17),LAT2(16)	1.76169e-51	6.05617e-50	0.420741	4.0964e-172	LAPTM5,FCER1G,LAIR1,HCK,SPI1,GPSM3,MYO1F	CD53,DOCK2,C3AR1,NCKAP1L,APBB1IP,TAGLN2,SYK,HCLS1,ARPC1B,SP100,CLIC1,HLA-B,PTGS1,ANXA2,ANXA1,TYROBP,CD74,GPR34	LCP1,ABI3,C1QB,LAT2
CD-Male-M3	15	LAPTM5(56),CD53(30),DOCK2(29),C3AR1(29),NCKAP1L(28),APBB1IP(26),TAGLN2(24),SYK(23),HCLS1(21),FCER1G(21),ARPC1B(21),SP100(21),LAIR1(20),CLIC1(20),HLA-B(20),HCK(19),PTGS1(19),SPI1(18),ANXA2(18),ANXA1(18),GPSM3(17),TYROBP(17),CD74(16),MYO1F(15),GPR34(15)	2.09664e-62	1.11714e-21	CD-Female-M119	17	CSF1R(32),SYK(17),CYBB(16),IRF8(16)	3.49693e-23	1.08057e-21	0.331624	2.51218e-129	SYK	LAPTM5,CD53,DOCK2,C3AR1,NCKAP1L,APBB1IP,TAGLN2,HCLS1,FCER1G,ARPC1B,SP100,LAIR1,CLIC1,HLA-B,HCK,PTGS1,SPI1,ANXA2,ANXA1,GPSM3,TYROBP,CD74,MYO1F,GPR34	CSF1R,CYBB,IRF8
CD-Male-M53	16	PJA2(75),MTMR6(32),PRKACB(31),NCKAP1(27),WDR47(26),G3BP2(25),RAB6A(24),TRIM23(24),MATR3(23),SHKBP1(23),ACTR2(22),OPA1(21),SLC25A46(21),DENND5B(19),ABI2(19),SRPK2(19),BTF3L4(18),COPS2(18),SEC23A(17),RNF6(16),SMIM13(16),AKAP11(15),HSPA13(15),AFG3L2(15),API5(15),UHRF1BP1L(15)	9.36658e-32	9.75276e-52	NA	NA	NA	NA	NA	NA	NA	NA	PJA2,MTMR6,PRKACB,NCKAP1,WDR47,G3BP2,RAB6A,TRIM23,MATR3,SHKBP1,ACTR2,OPA1,SLC25A46,DENND5B,ABI2,SRPK2,BTF3L4,COPS2,SEC23A,RNF6,SMIM13,AKAP11,HSPA13,AFG3L2,API5,UHRF1BP1L	NA
CD-Male-M555	17	MLC1(80),DDAH1(34),ALDH6A1(33),NHSL1(30),PPAP2B(24),NR2E1(24),GPR37L1(20),ALDOC(19),SPARCL1(19),ZNF423(19),ADCYAP1R1(18),SLC1A2(18),EZR(17),AMOT(17),TP53BP2(17),GPR125(16),PRDM16(15),TPCN1(15)	1.16799e-40	7.13406e-42	NA	NA	NA	NA	NA	NA	NA	NA	MLC1,DDAH1,ALDH6A1,NHSL1,PPAP2B,NR2E1,GPR37L1,ALDOC,SPARCL1,ZNF423,ADCYAP1R1,SLC1A2,EZR,AMOT,TP53BP2,GPR125,PRDM16,TPCN1	NA
CD-Male-M153	18	KCNQ5(36),SCN2A(33),SLC12A5(29),ADAM23(24),EPHA7(22),LRRC7(20),LMO7(18),RBFOX1(17),DGKH(17),UNC80(17)	6.35938e-40	9.22281e-39	NA	NA	NA	NA	NA	NA	NA	NA	KCNQ5,SCN2A,SLC12A5,ADAM23,EPHA7,LRRC7,LMO7,RBFOX1,DGKH,UNC80	NA
CD-Male-M152	19	MYT1L(36),ATP2B1(27),KCNAB1(24),DGKB(22),KCNA1(19),PPP3CA(17),NPTN(16)	6.58614e-39	4.54036e-39	NA	NA	NA	NA	NA	NA	NA	NA	MYT1L,ATP2B1,KCNAB1,DGKB,KCNA1,PPP3CA,NPTN	NA
CD-Male-M619	20	MLC1(80),ALDH6A1(33),NHSL1(30),PPAP2B(24),NR2E1(24),DDAH1(22),GPR37L1(20),ALDOC(19),SPARCL1(19),ZNF423(19),ADCYAP1R1(18),EZR(17),AMOT(17),TP53BP2(17),GPR125(16)	2.67978e-38	1.55852e-39	NA	NA	NA	NA	NA	NA	NA	NA	MLC1,ALDH6A1,NHSL1,PPAP2B,NR2E1,DDAH1,GPR37L1,ALDOC,SPARCL1,ZNF423,ADCYAP1R1,EZR,AMOT,TP53BP2,GPR125	NA
CD-Male-M19	21	SYT13(27),GAD1(25),RAB3C(24),DLX6-AS1(22),GABBR2(22),ELAVL2(21),SLC10A4(20),ATP1B1(17),KCNJ3(17),DIRAS2(16),HAPLN4(16)	3.009e-37	3.77479e-38	NA	NA	NA	NA	NA	NA	NA	NA	SYT13,GAD1,RAB3C,DLX6-AS1,GABBR2,ELAVL2,SLC10A4,ATP1B1,KCNJ3,DIRAS2,HAPLN4	NA
CD-Male-M105	22	PXDC1(46),YBX3(43),STAT3(37),SLC39A1(33),CD63(31),MAPKAPK2(30),TNFRSF1A(28),NFKB2(26),CDK2(25),BCL3(25),SBNO2(24),IL4R(22),PPP1R18(22),RAB13(22),TNFRSF10B(22),OSMR(21),CASP4(20),CSRNP1(20),KIAA0247(20),SHC1(19),CDKN1A(18),FNDC3B(18),FOSL1(18),MAP2K3(18),ARID5A(17),TIMP1(17),DTX3L(16),C1R(16),DDX21(16),STK40(16),IL1R1(15),SOCS3(15),PML(15),ITGA5(15),IFI44L(15),SEC24D(15),NAMPT(15),ZC3HAV1(15)	1.90875e-52	6.47603e-23	CD-Female-M12	11	RHOC(53),SLC39A1(50),TNFRSF1A(47),YBX3(43),ARID5A(30),SBNO2(29),RELA(29),C1R(28),NUCB1(28),PXDC1(27),AGTRAP(26),MAPKAPK2(26),STK40(26),HLTF(26),CD63(25),TRIM28(25),DTX3L(24),TMBIM1(24),GSTP1(23),PSMB8(23),BACE2(23),FAM105B(23),SQRDL(23),IL4R(23),TAGLN2(23),SLC39A14(22),CDC42SE1(22),ADRM1(22),LINC00634(22),CLIC1(21),PPP1R18(21),TIMP1(21),ELOVL7(21),ANXA2(21),CTTNBP2(20),CASP4(20),ACSL5(20),B3GAT3(…	3.47638e-47	4.15099e-27	0.323243	4.04624e-183	PXDC1,YBX3,SLC39A1,CD63,MAPKAPK2,TNFRSF1A,NFKB2,SBNO2,IL4R,PPP1R18,OSMR,CASP4,CDKN1A,ARID5A,TIMP1,DTX3L,C1R,STK40,PML	STAT3,CDK2,BCL3,RAB13,TNFRSF10B,CSRNP1,KIAA0247,SHC1,FNDC3B,FOSL1,MAP2K3,DDX21,IL1R1,SOCS3,ITGA5,IFI44L,SEC24D,NAMPT,ZC3HAV1	RHOC,RELA,NUCB1,AGTRAP,HLTF,TRIM28,TMBIM1,GSTP1,PSMB8,BACE2,FAM105B,SQRDL,TAGLN2,SLC39A14,CDC42SE1,ADRM1,LINC00634,CLIC1,ELOVL7,ANXA2,CTTNBP2,ACSL5,B3GAT3,UBALD2,IFI16,MAP10,EPHX1,DEAF1,BRD4,TCERG1,ZNF410,ITPRIP,HLA-E,SLC3A2,SOD2,SNRPA,UNG,HSPB1,MVP,UNC79,PTTG1IP,SERPINB6,DTYMK,LMAN2,VAMP5,TXLNA,LGALS1,PARP9,MAOA,MB21D1,MAFF,HSD11B1L,CEBPD,CLU,RTTN,LATS2,BMPR1B,CARF,MRPL4,TPST1,STOM
CD-Male-M4	23	ECI1(44),VEGFB(41),C1orf122(32),SERF2(29),TMEM219(26),TNFSF12(25),RPS10(24),MT3(24),RPL27(23),DCXR(22),RPL13AP5(22),C19orf10(22),TMUB1(22),RPL35A(21),EIF3G(21),PPP4C(21),SHARPIN(21),RPL7(20),POLR2J(20),ADRM1(20),RPL35(18),RPL18(18),RFXANK(18),LMAN2(18),TSC22D4(18),RPL32(17),RPS15(17),MOSPD3(17),MT-ND5(16),RPL19(16),ZNF768(16),RPL24(15),BCL7C(15),FXYD1(15),FAM3A(15),SNAPIN(15),TADA3(15),ZNF444(15)…	4.85173e-20	1.26337e-49	NA	NA	NA	NA	NA	NA	NA	NA	ECI1,VEGFB,C1orf122,SERF2,TMEM219,TNFSF12,RPS10,MT3,RPL27,DCXR,RPL13AP5,C19orf10,TMUB1,RPL35A,EIF3G,PPP4C,SHARPIN,RPL7,POLR2J,ADRM1,RPL35,RPL18,RFXANK,LMAN2,TSC22D4,RPL32,RPS15,MOSPD3,MT-ND5,RPL19,ZNF768,RPL24,BCL7C,FXYD1,FAM3A,SNAPIN,TADA3,ZNF444,MED16,MBD3	NA
CD-Male-M269	24	PJA2(71),NCKAP1(27),WDR47(26),G3BP2(25),RAB6A(24),SHKBP1(23),ACTR2(22),OPA1(21),DENND5B(19),ABI2(19),BTF3L4(18),COPS2(18),SEC23A(17),RNF6(16),AKAP11(15),HSPA13(15),AFG3L2(15),API5(15),UHRF1BP1L(15)	1.18237e-26	8.24787e-43	NA	NA	NA	NA	NA	NA	NA	NA	PJA2,NCKAP1,WDR47,G3BP2,RAB6A,SHKBP1,ACTR2,OPA1,DENND5B,ABI2,BTF3L4,COPS2,SEC23A,RNF6,AKAP11,HSPA13,AFG3L2,API5,UHRF1BP1L	NA
CD-Male-M167	25	UNC13A(43),ABLIM2(38),JPH4(28),DLG4(24),TMEM130(23),PACSIN1(19),DMTN(16)	8.16649e-42	6.17083e-26	NA	NA	NA	NA	NA	NA	NA	NA	UNC13A,ABLIM2,JPH4,DLG4,TMEM130,PACSIN1,DMTN	NA
CD-Male-M20	26	KCNAB2(32),JPH3(28),DLGAP3(27),DGKZ(23),RUNDC3A(22),MGAT5B(21),SEMA6B(20),NEURL(19),CAMK2B(19),MAP3K10(17),MN1(15),SNPH(15)	1.5347e-50	4.6603e-15	NA	NA	NA	NA	NA	NA	NA	NA	KCNAB2,JPH3,DLGAP3,DGKZ,RUNDC3A,MGAT5B,SEMA6B,NEURL,CAMK2B,MAP3K10,MN1,SNPH	NA
CD-Male-M183	27	SYT13(27),GAD1(25),RAB3C(24),DLX6-AS1(22),ELAVL2(21),GABBR2(18),ATP1B1(17)	1.16404e-30	2.12725e-29	NA	NA	NA	NA	NA	NA	NA	NA	SYT13,GAD1,RAB3C,DLX6-AS1,ELAVL2,GABBR2,ATP1B1	NA
CD-Male-M45	28	LAPTM5(56),CD53(30),DOCK2(29),C3AR1(29),NCKAP1L(28),APBB1IP(26),SYK(23),HCLS1(21),FCER1G(21),ARPC1B(21),LAIR1(20),HCK(19),PTGS1(19),SPI1(17),GPSM3(17),TYROBP(17),CD74(16)	8.81195e-44	1.78103e-14	CD-Female-M11	3	HCK(40),CSF1R(32),FCER1G(24),CYBB(23),LAPTM5(22),SPI1(21),LCP1(21),ABI3(20),MYO1F(19),C1QB(18),LAIR1(18),GPSM3(18),SYK(17),LAT2(16),IRF8(16),CD53(15),CD74(15),CD14(15),APBB1IP(15),NCKAP1L(15)	1.15616e-80	5.77674e-75	0.746853	0	LAPTM5,CD53,NCKAP1L,APBB1IP,SYK,FCER1G,LAIR1,HCK,SPI1,GPSM3,CD74	DOCK2,C3AR1,HCLS1,ARPC1B,PTGS1,TYROBP	CSF1R,CYBB,LCP1,ABI3,MYO1F,C1QB,LAT2,IRF8,CD14
CD-Male-M45	28	LAPTM5(56),CD53(30),DOCK2(29),C3AR1(29),NCKAP1L(28),APBB1IP(26),SYK(23),HCLS1(21),FCER1G(21),ARPC1B(21),LAIR1(20),HCK(19),PTGS1(19),SPI1(17),GPSM3(17),TYROBP(17),CD74(16)	8.81195e-44	1.78103e-14	CD-Female-M118	5	HCK(40),FCER1G(24),LAPTM5(22),SPI1(21),LCP1(21),ABI3(20),MYO1F(19),C1QB(18),GPSM3(18),LAIR1(17),LAT2(16)	1.13531e-58	5.19138e-56	0.570952	6.7716e-239	LAPTM5,FCER1G,LAIR1,HCK,SPI1,GPSM3	CD53,DOCK2,C3AR1,NCKAP1L,APBB1IP,SYK,HCLS1,ARPC1B,PTGS1,TYROBP,CD74	LCP1,ABI3,MYO1F,C1QB,LAT2
CD-Male-M45	28	LAPTM5(56),CD53(30),DOCK2(29),C3AR1(29),NCKAP1L(28),APBB1IP(26),SYK(23),HCLS1(21),FCER1G(21),ARPC1B(21),LAIR1(20),HCK(19),PTGS1(19),SPI1(17),GPSM3(17),TYROBP(17),CD74(16)	8.81195e-44	1.78103e-14	CD-Female-M370	8	HCK(40),FCER1G(24),SPI1(21),LCP1(21),ABI3(20),LAPTM5(20),MYO1F(19),C1QB(18),GPSM3(18),LAIR1(17),LAT2(16)	1.76169e-51	6.05617e-50	0.493739	1.17458e-184	LAPTM5,FCER1G,LAIR1,HCK,SPI1,GPSM3	CD53,DOCK2,C3AR1,NCKAP1L,APBB1IP,SYK,HCLS1,ARPC1B,PTGS1,TYROBP,CD74	LCP1,ABI3,MYO1F,C1QB,LAT2
CD-Male-M45	28	LAPTM5(56),CD53(30),DOCK2(29),C3AR1(29),NCKAP1L(28),APBB1IP(26),SYK(23),HCLS1(21),FCER1G(21),ARPC1B(21),LAIR1(20),HCK(19),PTGS1(19),SPI1(17),GPSM3(17),TYROBP(17),CD74(16)	8.81195e-44	1.78103e-14	CD-Female-M119	17	CSF1R(32),SYK(17),CYBB(16),IRF8(16)	3.49693e-23	1.08057e-21	0.409382	1.89772e-140	SYK	LAPTM5,CD53,DOCK2,C3AR1,NCKAP1L,APBB1IP,HCLS1,FCER1G,ARPC1B,LAIR1,HCK,PTGS1,SPI1,GPSM3,TYROBP,CD74	CSF1R,CYBB,IRF8
CD-Male-M45	28	LAPTM5(56),CD53(30),DOCK2(29),C3AR1(29),NCKAP1L(28),APBB1IP(26),SYK(23),HCLS1(21),FCER1G(21),ARPC1B(21),LAIR1(20),HCK(19),PTGS1(19),SPI1(17),GPSM3(17),TYROBP(17),CD74(16)	8.81195e-44	1.78103e-14	CD-Female-M372	32	CSF1R(32),SYK(17),CYBB(16),IRF8(16)	4.58674e-15	1.26084e-13	0.348624	3.89576e-117	SYK	LAPTM5,CD53,DOCK2,C3AR1,NCKAP1L,APBB1IP,HCLS1,FCER1G,ARPC1B,LAIR1,HCK,PTGS1,SPI1,GPSM3,TYROBP,CD74	CSF1R,CYBB,IRF8
CD-Male-M45	28	LAPTM5(56),CD53(30),DOCK2(29),C3AR1(29),NCKAP1L(28),APBB1IP(26),SYK(23),HCLS1(21),FCER1G(21),ARPC1B(21),LAIR1(20),HCK(19),PTGS1(19),SPI1(17),GPSM3(17),TYROBP(17),CD74(16)	8.81195e-44	1.78103e-14	CD-Female-M590	15	HCK(39),SPI1(21),C1QB(18),FCER1G(18)	2.00578e-25	4.71502e-28	0.311111	1.97296e-92	FCER1G,HCK,SPI1	LAPTM5,CD53,DOCK2,C3AR1,NCKAP1L,APBB1IP,SYK,HCLS1,ARPC1B,LAIR1,PTGS1,GPSM3,TYROBP,CD74	C1QB
CD-Male-M106	29	ESAM(44),DOCK6(34),MYO1C(30),HDAC7(28),ELOVL7(27),MMRN2(26),KANK2(22),STARD8(20),TGFBR2(18),PKN3(18),FOXC1(17),TGFB1I1(17),TINAGL1(17),ACVRL1(15),FGR(15),SMTN(15),SLC12A7(15)	1.26644e-28	1.60284e-26	CD-Female-M14	80	MMRN2(35),FOXC1(24),FLI1(21),PKN3(21),TGFBR2(21),LSR(20),ELTD1(19),CXorf36(19),ITIH5(19),ARHGEF15(18),APOL3(17),COBLL1(16),GPR116(16),PTPRB(16)	6.05057e-10	0.172781	0.337478	7.9002e-96	MMRN2,TGFBR2,PKN3,FOXC1	ESAM,DOCK6,MYO1C,HDAC7,ELOVL7,KANK2,STARD8,TGFB1I1,TINAGL1,ACVRL1,FGR,SMTN,SLC12A7	FLI1,LSR,ELTD1,CXorf36,ITIH5,ARHGEF15,APOL3,COBLL1,GPR116,PTPRB
CD-Male-M106	29	ESAM(44),DOCK6(34),MYO1C(30),HDAC7(28),ELOVL7(27),MMRN2(26),KANK2(22),STARD8(20),TGFBR2(18),PKN3(18),FOXC1(17),TGFB1I1(17),TINAGL1(17),ACVRL1(15),FGR(15),SMTN(15),SLC12A7(15)	1.26644e-28	1.60284e-26	CD-Female-M161	49	MMRN2(35),PKN3(21),CXorf36(17)	4.33806e-13	1.90058e-06	0.319202	3.39416e-79	MMRN2,PKN3	ESAM,DOCK6,MYO1C,HDAC7,ELOVL7,KANK2,STARD8,TGFBR2,FOXC1,TGFB1I1,TINAGL1,ACVRL1,FGR,SMTN,SLC12A7	CXorf36
CD-Male-M106	29	ESAM(44),DOCK6(34),MYO1C(30),HDAC7(28),ELOVL7(27),MMRN2(26),KANK2(22),STARD8(20),TGFBR2(18),PKN3(18),FOXC1(17),TGFB1I1(17),TINAGL1(17),ACVRL1(15),FGR(15),SMTN(15),SLC12A7(15)	1.26644e-28	1.60284e-26	CD-Female-M408	60	MMRN2(35),PKN3(21),CXorf36(17)	1.1901e-11	9.00747e-06	0.309278	6.0192e-76	MMRN2,PKN3	ESAM,DOCK6,MYO1C,HDAC7,ELOVL7,KANK2,STARD8,TGFBR2,FOXC1,TGFB1I1,TINAGL1,ACVRL1,FGR,SMTN,SLC12A7	CXorf36
CD-Male-M151	30	GABRB3(39),CAMK4(37),CHN1(20),PPP3R1(17),DKK3(16)	3.81889e-27	8.94882e-28	NA	NA	NA	NA	NA	NA	NA	NA	GABRB3,CAMK4,CHN1,PPP3R1,DKK3	NA
CD-Male-M49	31	ECI1(43),VEGFB(40),C1orf122(32),SERF2(29),TMEM219(26),TNFSF12(25),MT3(24),DCXR(22),POLR2J(20),RFXANK(18),TSC22D4(18),MOSPD3(17),RPL18(16),ZNF768(16),BCL7C(15),FXYD1(15),SNAPIN(15),TADA3(15)	3.09395e-18	2.7472e-36	NA	NA	NA	NA	NA	NA	NA	NA	ECI1,VEGFB,C1orf122,SERF2,TMEM219,TNFSF12,MT3,DCXR,POLR2J,RFXANK,TSC22D4,MOSPD3,RPL18,ZNF768,BCL7C,FXYD1,SNAPIN,TADA3	NA
CD-Male-M10	32	ATP5L(68),ATP5G1(40),UQCRH(34),NDUFA4(33),COX6C(33),C14orf2(32),CLTB(29),COX7A2L(28),PSMB6(25),HINT1(22),AP2S1(22),MYL6B(22),ATP5O(22),NDUFB6(21),CUTA(20),COX14(18),CFL1(18),HAX1(18),RNF5(17),ATP5G3(16),GABARAPL2(16),ATP5J(16),DNAJC19(16),LSM3(16),SNRPB2(16),OAZ1(16),PSMA7(16),SSBP1(16),SNRPD2(15),COX4I1(15),NEDD8(15),NDUFA8(15),BAZ2A(15),SKP1(15),PKD2(15)	7.61926e-32	5.60329e-18	NA	NA	NA	NA	NA	NA	NA	NA	ATP5L,ATP5G1,UQCRH,NDUFA4,COX6C,C14orf2,CLTB,COX7A2L,PSMB6,HINT1,AP2S1,MYL6B,ATP5O,NDUFB6,CUTA,COX14,CFL1,HAX1,RNF5,ATP5G3,GABARAPL2,ATP5J,DNAJC19,LSM3,SNRPB2,OAZ1,PSMA7,SSBP1,SNRPD2,COX4I1,NEDD8,NDUFA8,BAZ2A,SKP1,PKD2	NA
CD-Male-M333	33	ESAM(44),DOCK6(34),MYO1C(30),HDAC7(28),KANK2(22),TGFBR2(18),PKN3(18),FOXC1(17),TGFB1I1(17),TINAGL1(17)	1.41961e-23	4.39409e-26	NA	NA	NA	NA	NA	NA	NA	NA	ESAM,DOCK6,MYO1C,HDAC7,KANK2,TGFBR2,PKN3,FOXC1,TGFB1I1,TINAGL1	NA
CD-Male-M117	34	ATP5L(68),NDUFA4(33),COX6C(33),UQCRH(32),C14orf2(30),COX7A2L(28),HINT1(22),ATP5O(22),NDUFB6(21),MYL6B(21),RNF5(17),ATP5G3(16),GABARAPL2(16),ATP5J(16),DNAJC19(16),LSM3(16),SNRPB2(16),SSBP1(16),COX4I1(15),COX14(15),BAZ2A(15),SKP1(15)	1.72741e-25	4.16606e-20	NA	NA	NA	NA	NA	NA	NA	NA	ATP5L,NDUFA4,COX6C,UQCRH,C14orf2,COX7A2L,HINT1,ATP5O,NDUFB6,MYL6B,RNF5,ATP5G3,GABARAPL2,ATP5J,DNAJC19,LSM3,SNRPB2,SSBP1,COX4I1,COX14,BAZ2A,SKP1	NA
CD-Male-M73	35	AKT2(36),AP000347.4(27),DMPK(24),CC2D1A(23),VTA1(21),CPSF3L(19),C11orf58(18),SELO(18),SELT(16)	7.54364e-17	1.88519e-28	NA	NA	NA	NA	NA	NA	NA	NA	AKT2,AP000347.4,DMPK,CC2D1A,VTA1,CPSF3L,C11orf58,SELO,SELT	NA
CD-Male-M9	36	DNAAF1(49),IQCG(40),DNALI1(36),C8orf34(33),C7orf63(29),NEK11(28),TEKT2(27),CCDC108(26),LRTOMT(26),LRRC48(23),RIBC1(22),TMEM232(22),ARMC3(21),GOLGA2B(21),UNC119B(21),CAPS(20),SPAG17(20),WDR96(20),KIF9(20),HYDIN(19),CASC1(19),SPA17(19),STK33(19),LRRC46(18),TMEM67(18),TTC18(17),CETN2(17),WDR78(17),DNAH9(16),CCDC180(16),MAATS1(16),RSPH1(16),TTC26(16),ZMYND12(16),TTC40(15),SPEF2(15),AK1(15),MLF1(15),T…	1.29465e-41	0.297892	CD-Female-M100	10	SPAG8(28),DRC1(28),EFHC1(27),WDR78(27),DNALI1(25),DNAAF1(25),EFCAB12(24),TMEM232(23),LRRC48(22),TTC40(22),TMEM67(22),IQCG(21),VWA3A(21),RIBC1(21),CAPS(20),C11orf70(20),DNAH1(20),LRTOMT(20),PARD3B(19),RFX2(17),IFT172(16),NEK11(16),ZMYND12(16),WDR16(15),TEKT2(15),IQGAP2(15),FOXJ1(15),WDR52(15),ZMYND10(15)	5.19327e-10	1.44187e-69	0.661277	0	DNAAF1,IQCG,DNALI1,NEK11,TEKT2,LRTOMT,LRRC48,RIBC1,TMEM232,CAPS,TMEM67,WDR78,ZMYND12,TTC40	C8orf34,C7orf63,CCDC108,ARMC3,GOLGA2B,UNC119B,SPAG17,WDR96,KIF9,HYDIN,CASC1,SPA17,STK33,LRRC46,TTC18,CETN2,DNAH9,CCDC180,MAATS1,RSPH1,TTC26,SPEF2,AK1,MLF1,TGIF1	SPAG8,DRC1,EFHC1,EFCAB12,VWA3A,C11orf70,DNAH1,PARD3B,RFX2,IFT172,WDR16,IQGAP2,FOXJ1,WDR52,ZMYND10
CD-Male-M9	36	DNAAF1(49),IQCG(40),DNALI1(36),C8orf34(33),C7orf63(29),NEK11(28),TEKT2(27),CCDC108(26),LRTOMT(26),LRRC48(23),RIBC1(22),TMEM232(22),ARMC3(21),GOLGA2B(21),UNC119B(21),CAPS(20),SPAG17(20),WDR96(20),KIF9(20),HYDIN(19),CASC1(19),SPA17(19),STK33(19),LRRC46(18),TMEM67(18),TTC18(17),CETN2(17),WDR78(17),DNAH9(16),CCDC180(16),MAATS1(16),RSPH1(16),TTC26(16),ZMYND12(16),TTC40(15),SPEF2(15),AK1(15),MLF1(15),T…	1.29465e-41	0.297892	CD-Female-M8	9	SPAG8(28),DRC1(28),EFHC1(27),DNAH6(27),WDR78(27),DNALI1(25),DNAAF1(25),EFCAB12(24),TMEM232(23),LRRC48(22),TTC40(22),TMEM67(22),IQCG(21),VWA3A(21),RIBC1(21),CAPS(20),C11orf70(20),DNAH1(20),C20orf26(20),LRTOMT(20),PARD3B(19),DAW1(18),CCDC39(17),RFX2(17),IFT172(16),NEK11(16),ZMYND12(16),WDR16(15),TEKT2(15),DNAH2(15),IQGAP2(15),FOXJ1(15),WDR52(15),ZMYND10(15)	7.76592e-13	1.99873e-74	0.694992	0	DNAAF1,IQCG,DNALI1,NEK11,TEKT2,LRTOMT,LRRC48,RIBC1,TMEM232,CAPS,TMEM67,WDR78,ZMYND12,TTC40	C8orf34,C7orf63,CCDC108,ARMC3,GOLGA2B,UNC119B,SPAG17,WDR96,KIF9,HYDIN,CASC1,SPA17,STK33,LRRC46,TTC18,CETN2,DNAH9,CCDC180,MAATS1,RSPH1,TTC26,SPEF2,AK1,MLF1,TGIF1	SPAG8,DRC1,EFHC1,DNAH6,EFCAB12,VWA3A,C11orf70,DNAH1,C20orf26,PARD3B,DAW1,CCDC39,RFX2,IFT172,WDR16,DNAH2,IQGAP2,FOXJ1,WDR52,ZMYND10
CD-Male-M9	36	DNAAF1(49),IQCG(40),DNALI1(36),C8orf34(33),C7orf63(29),NEK11(28),TEKT2(27),CCDC108(26),LRTOMT(26),LRRC48(23),RIBC1(22),TMEM232(22),ARMC3(21),GOLGA2B(21),UNC119B(21),CAPS(20),SPAG17(20),WDR96(20),KIF9(20),HYDIN(19),CASC1(19),SPA17(19),STK33(19),LRRC46(18),TMEM67(18),TTC18(17),CETN2(17),WDR78(17),DNAH9(16),CCDC180(16),MAATS1(16),RSPH1(16),TTC26(16),ZMYND12(16),TTC40(15),SPEF2(15),AK1(15),MLF1(15),T…	1.29465e-41	0.297892	CD-Female-M351	16	SPAG8(28),EFHC1(27),EFCAB12(24),TMEM232(23),TTC40(22),TMEM67(22),LRRC48(21),VWA3A(21),CAPS(20),TEKT2(15),WDR52(15),ZMYND10(15)	1.34536e-07	5.38793e-42	0.47817	9.823e-272	TEKT2,LRRC48,TMEM232,CAPS,TMEM67,TTC40	DNAAF1,IQCG,DNALI1,C8orf34,C7orf63,NEK11,CCDC108,LRTOMT,RIBC1,ARMC3,GOLGA2B,UNC119B,SPAG17,WDR96,KIF9,HYDIN,CASC1,SPA17,STK33,LRRC46,TTC18,CETN2,WDR78,DNAH9,CCDC180,MAATS1,RSPH1,TTC26,ZMYND12,SPEF2,AK1,MLF1,TGIF1	SPAG8,EFHC1,EFCAB12,VWA3A,WDR52,ZMYND10
CD-Male-M9	36	DNAAF1(49),IQCG(40),DNALI1(36),C8orf34(33),C7orf63(29),NEK11(28),TEKT2(27),CCDC108(26),LRTOMT(26),LRRC48(23),RIBC1(22),TMEM232(22),ARMC3(21),GOLGA2B(21),UNC119B(21),CAPS(20),SPAG17(20),WDR96(20),KIF9(20),HYDIN(19),CASC1(19),SPA17(19),STK33(19),LRRC46(18),TMEM67(18),TTC18(17),CETN2(17),WDR78(17),DNAH9(16),CCDC180(16),MAATS1(16),RSPH1(16),TTC26(16),ZMYND12(16),TTC40(15),SPEF2(15),AK1(15),MLF1(15),T…	1.29465e-41	0.297892	CD-Female-M352	37	DRC1(27),WDR78(27),IQCG(21),C11orf70(20),DNAAF1(17)	3.53538e-05	1.38901e-21	0.308806	1.07426e-147	DNAAF1,IQCG,WDR78	DNALI1,C8orf34,C7orf63,NEK11,TEKT2,CCDC108,LRTOMT,LRRC48,RIBC1,TMEM232,ARMC3,GOLGA2B,UNC119B,CAPS,SPAG17,WDR96,KIF9,HYDIN,CASC1,SPA17,STK33,LRRC46,TMEM67,TTC18,CETN2,DNAH9,CCDC180,MAATS1,RSPH1,TTC26,ZMYND12,TTC40,SPEF2,AK1,MLF1,TGIF1	DRC1,C11orf70
CD-Male-M87	37	TYK2(27),ARHGEF1(24)	3.23324e-20	7.12035e-21	NA	NA	NA	NA	NA	NA	NA	NA	TYK2,ARHGEF1	NA
CD-Male-M112	38	DNALI1(35),LRTOMT(26),NEK11(25),UNC119B(21),STK33(19),ZMYND12(16)	1.16785e-29	2.47671e-11	CD-Female-M354	73	DNALI1(22),LRTOMT(20),PARD3B(19),RFX2(17)	0.123738	2.77402e-11	0.300469	1.24146e-42	DNALI1,LRTOMT	NEK11,UNC119B,STK33,ZMYND12	PARD3B,RFX2
CD-Male-M177	39	PPP3CB(38),YWHAG(38),NECAP1(27),MAP2K1(25),FAM49B(18)	2.91022e-19	1.16857e-21	NA	NA	NA	NA	NA	NA	NA	NA	PPP3CB,YWHAG,NECAP1,MAP2K1,FAM49B	NA
CD-Male-M331	40	PXDC1(44),SLC39A1(32),CD63(31),MAPKAPK2(30),RAB13(22),TIMP1(17),C1R(16)	1.73365e-22	4.19914e-17	NA	NA	NA	NA	NA	NA	NA	NA	PXDC1,SLC39A1,CD63,MAPKAPK2,RAB13,TIMP1,C1R	NA
CD-Male-M26	41	ATP6V0E1(28),GSTP1(27),TRIP6(27),LGALS1(21),PTTG1IP(21),DDAH2(19),GNAI2(19),CALCOCO2(17),RHOC(16),PRDX1(16)	8.25266e-22	4.19914e-17	NA	NA	NA	NA	NA	NA	NA	NA	ATP6V0E1,GSTP1,TRIP6,LGALS1,PTTG1IP,DDAH2,GNAI2,CALCOCO2,RHOC,PRDX1	NA
CD-Male-M147	42	SNTA1(48),TTYH1(29),SFXN5(25),MMP28(23),AIFM3(21),SLC7A10(20),NDRG2(17),CST3(16),C1orf61(15)	2.55279e-10	6.43e-27	NA	NA	NA	NA	NA	NA	NA	NA	SNTA1,TTYH1,SFXN5,MMP28,AIFM3,SLC7A10,NDRG2,CST3,C1orf61	NA
CD-Male-M423	43	YWHAG(38),PPP3CB(27),NECAP1(26),MAP2K1(22)	2.34793e-17	1.90444e-19	NA	NA	NA	NA	NA	NA	NA	NA	YWHAG,PPP3CB,NECAP1,MAP2K1	NA
CD-Male-M189	44	DLGAP3(27),JPH3(24),DGKZ(22),SEMA6B(20),CAMK2B(18),MAP3K10(17)	7.365e-27	8.15286e-10	NA	NA	NA	NA	NA	NA	NA	NA	DLGAP3,JPH3,DGKZ,SEMA6B,CAMK2B,MAP3K10	NA
CD-Male-M145	45	GPR116(31),PDGFRB(28),ABCB1(27),NOTCH3(27),COBLL1(23),PLXDC1(21),CCM2L(19),GJC1(18),GPR124(18),TBX18(18),ARHGAP29(17),ETS1(17),CYYR1(16),COL1A2(16)	1.54773e-13	4.96234e-22	CD-Female-M14	80	MMRN2(35),FOXC1(24),FLI1(21),PKN3(21),TGFBR2(21),LSR(20),ELTD1(19),CXorf36(19),ITIH5(19),ARHGEF15(18),APOL3(17),COBLL1(16),GPR116(16),PTPRB(16)	6.05057e-10	0.172781	0.380435	6.897e-115	GPR116,COBLL1	PDGFRB,ABCB1,NOTCH3,PLXDC1,CCM2L,GJC1,GPR124,TBX18,ARHGAP29,ETS1,CYYR1,COL1A2	MMRN2,FOXC1,FLI1,PKN3,TGFBR2,LSR,ELTD1,CXorf36,ITIH5,ARHGEF15,APOL3,PTPRB
CD-Male-M387	46	PBXIP1(24),EPHX1(20),UNG(18)	3.66724e-19	1.62686e-15	NA	NA	NA	NA	NA	NA	NA	NA	PBXIP1,EPHX1,UNG	NA
CD-Male-M315	47	TYK2(26)	9.00761e-17	7.06677e-18	NA	NA	NA	NA	NA	NA	NA	NA	TYK2	NA
CD-Male-M330	48	YBX3(43),STAT3(37),CDK2(25),BCL3(24),SBNO2(24),TNFRSF1A(23),NFKB2(23),IL4R(22),TNFRSF10B(22),OSMR(21),CASP4(20),CSRNP1(20),KIAA0247(20),SHC1(19),CDKN1A(18),FNDC3B(18),FOSL1(18),MAP2K3(18),ARID5A(16),DDX21(16),STK40(16),IL1R1(15),SOCS3(15),PML(15),ITGA5(15),SEC24D(15),NAMPT(15),ZC3HAV1(15)	1.04459e-27	8.66268e-07	NA	NA	NA	NA	NA	NA	NA	NA	YBX3,STAT3,CDK2,BCL3,SBNO2,TNFRSF1A,NFKB2,IL4R,TNFRSF10B,OSMR,CASP4,CSRNP1,KIAA0247,SHC1,CDKN1A,FNDC3B,FOSL1,MAP2K3,ARID5A,DDX21,STK40,IL1R1,SOCS3,PML,ITGA5,SEC24D,NAMPT,ZC3HAV1	NA
CD-Male-M31	49	LANCL1(37),DNM3(21),DNAJC6(20),SPOCK3(17),CLASP2(17),ANK3(16),LPGAT1(16)	2.59681e-17	1.19098e-16	NA	NA	NA	NA	NA	NA	NA	NA	LANCL1,DNM3,DNAJC6,SPOCK3,CLASP2,ANK3,LPGAT1	NA
CD-Male-M523	50	ESAM(44),DOCK6(34),MYO1C(29),HDAC7(22),TGFBR2(18),PKN3(18),FOXC1(17)	1.96468e-16	1.60796e-17	CD-Female-M14	80	MMRN2(35),FOXC1(24),FLI1(21),PKN3(21),TGFBR2(21),LSR(20),ELTD1(19),CXorf36(19),ITIH5(19),ARHGEF15(18),APOL3(17),COBLL1(16),GPR116(16),PTPRB(16)	6.05057e-10	0.172781	0.316964	1.11606e-77	TGFBR2,PKN3,FOXC1	ESAM,DOCK6,MYO1C,HDAC7	MMRN2,FLI1,LSR,ELTD1,CXorf36,ITIH5,ARHGEF15,APOL3,COBLL1,GPR116,PTPRB
CD-Male-M523	50	ESAM(44),DOCK6(34),MYO1C(29),HDAC7(22),TGFBR2(18),PKN3(18),FOXC1(17)	1.96468e-16	1.60796e-17	CD-Female-M161	49	MMRN2(35),PKN3(21),CXorf36(17)	4.33806e-13	1.90058e-06	0.321678	5.4758e-58	PKN3	ESAM,DOCK6,MYO1C,HDAC7,TGFBR2,FOXC1	MMRN2,CXorf36
CD-Male-M523	50	ESAM(44),DOCK6(34),MYO1C(29),HDAC7(22),TGFBR2(18),PKN3(18),FOXC1(17)	1.96468e-16	1.60796e-17	CD-Female-M408	60	MMRN2(35),PKN3(21),CXorf36(17)	1.1901e-11	9.00747e-06	0.315018	4.6816e-55	PKN3	ESAM,DOCK6,MYO1C,HDAC7,TGFBR2,FOXC1	MMRN2,CXorf36
CD-Male-M154	51	FGF13(19),PEG10(19),DACH2(17),MAP2(17)	5.1349e-16	6.16904e-18	NA	NA	NA	NA	NA	NA	NA	NA	FGF13,PEG10,DACH2,MAP2	NA
CD-Male-M411	52	UNC13A(40)	2.60917e-20	1.47303e-12	NA	NA	NA	NA	NA	NA	NA	NA	UNC13A	NA
CD-Male-M156	53	NMNAT2(27),FRMPD4(25),KLHL13(17),KSR2(17),SNAP91(17)	3.25767e-15	2.34197e-17	NA	NA	NA	NA	NA	NA	NA	NA	NMNAT2,FRMPD4,KLHL13,KSR2,SNAP91	NA
CD-Male-M90	54	GSDMB(33)	1.2335e-13	2.40675e-18	NA	NA	NA	NA	NA	NA	NA	NA	GSDMB	NA
CD-Male-M59	55	PSMD14(27),ARF4(23),RAN(23),VAPA(17),MRPS23(16),MRPS35(16)	8.19916e-13	3.9421e-19	NA	NA	NA	NA	NA	NA	NA	NA	PSMD14,ARF4,RAN,VAPA,MRPS23,MRPS35	NA
CD-Male-M17	56	GABRD(29),FBXO44(24),TMEM59L(20),ACTL6B(19),RHBDD2(19),RGS14(18),HPCA(17),RBFOX3(17),PRKAR1B(16)	2.48308e-23	2.35592e-08	NA	NA	NA	NA	NA	NA	NA	NA	GABRD,FBXO44,TMEM59L,ACTL6B,RHBDD2,RGS14,HPCA,RBFOX3,PRKAR1B	NA
CD-Male-M404	57	SLC12A5(28)	7.60321e-17	8.53906e-15	NA	NA	NA	NA	NA	NA	NA	NA	SLC12A5	NA
CD-Male-M13	58	GPR116(31),PDGFRB(28),ABCB1(27),NOTCH3(27),COBLL1(23),PLXDC1(21),CCM2L(19),GJC1(18),GPR124(18),TBX18(18),MB(17),ARHGAP29(17),ETS1(17),CYYR1(16),COL1A2(16)	1.1303e-13	8.18214e-18	CD-Female-M14	80	MMRN2(35),FOXC1(24),FLI1(21),PKN3(21),TGFBR2(21),LSR(20),ELTD1(19),CXorf36(19),ITIH5(19),ARHGEF15(18),APOL3(17),COBLL1(16),GPR116(16),PTPRB(16)	6.05057e-10	0.172781	0.353535	4.389e-107	GPR116,COBLL1	PDGFRB,ABCB1,NOTCH3,PLXDC1,CCM2L,GJC1,GPR124,TBX18,MB,ARHGAP29,ETS1,CYYR1,COL1A2	MMRN2,FOXC1,FLI1,PKN3,TGFBR2,LSR,ELTD1,CXorf36,ITIH5,ARHGEF15,APOL3,PTPRB
CD-Male-M547	59	PDGFRB(28),NOTCH3(23),PLXDC1(21),TBX18(18)	6.47835e-12	5.02295e-19	NA	NA	NA	NA	NA	NA	NA	NA	PDGFRB,NOTCH3,PLXDC1,TBX18	NA
CD-Male-M243	60	LAPTM5(54),CD53(22),FCER1G(21),LAIR1(20),HCLS1(19),HCK(19),SPI1(17),TYROBP(17),CD74(16)	4.71974e-25	1.13743e-05	CD-Female-M11	3	HCK(40),CSF1R(32),FCER1G(24),CYBB(23),LAPTM5(22),SPI1(21),LCP1(21),ABI3(20),MYO1F(19),C1QB(18),LAIR1(18),GPSM3(18),SYK(17),LAT2(16),IRF8(16),CD53(15),CD74(15),CD14(15),APBB1IP(15),NCKAP1L(15)	1.15616e-80	5.77674e-75	0.516008	1.07008e-201	LAPTM5,CD53,FCER1G,LAIR1,HCK,SPI1,CD74	HCLS1,TYROBP	CSF1R,CYBB,LCP1,ABI3,MYO1F,C1QB,GPSM3,SYK,LAT2,IRF8,CD14,APBB1IP,NCKAP1L
CD-Male-M243	60	LAPTM5(54),CD53(22),FCER1G(21),LAIR1(20),HCLS1(19),HCK(19),SPI1(17),TYROBP(17),CD74(16)	4.71974e-25	1.13743e-05	CD-Female-M118	5	HCK(40),FCER1G(24),LAPTM5(22),SPI1(21),LCP1(21),ABI3(20),MYO1F(19),C1QB(18),GPSM3(18),LAIR1(17),LAT2(16)	1.13531e-58	5.19138e-56	0.583133	4.3472e-190	LAPTM5,FCER1G,LAIR1,HCK,SPI1	CD53,HCLS1,TYROBP,CD74	LCP1,ABI3,MYO1F,C1QB,GPSM3,LAT2
CD-Male-M243	60	LAPTM5(54),CD53(22),FCER1G(21),LAIR1(20),HCLS1(19),HCK(19),SPI1(17),TYROBP(17),CD74(16)	4.71974e-25	1.13743e-05	CD-Female-M370	8	HCK(40),FCER1G(24),SPI1(21),LCP1(21),ABI3(20),LAPTM5(20),MYO1F(19),C1QB(18),GPSM3(18),LAIR1(17),LAT2(16)	1.76169e-51	6.05617e-50	0.544	1.68454e-155	LAPTM5,FCER1G,LAIR1,HCK,SPI1	CD53,HCLS1,TYROBP,CD74	LCP1,ABI3,MYO1F,C1QB,GPSM3,LAT2
CD-Male-M243	60	LAPTM5(54),CD53(22),FCER1G(21),LAIR1(20),HCLS1(19),HCK(19),SPI1(17),TYROBP(17),CD74(16)	4.71974e-25	1.13743e-05	CD-Female-M590	15	HCK(39),SPI1(21),C1QB(18),FCER1G(18)	2.00578e-25	4.71502e-28	0.458647	3.36072e-96	FCER1G,HCK,SPI1	LAPTM5,CD53,LAIR1,HCLS1,TYROBP,CD74	C1QB
CD-Male-M376	61	PDGFRB(28),NOTCH3(24),PLXDC1(21),TBX18(18),GJC1(16),COL1A2(16),ETS1(16)	5.74826e-12	2.40675e-18	NA	NA	NA	NA	NA	NA	NA	NA	PDGFRB,NOTCH3,PLXDC1,TBX18,GJC1,COL1A2,ETS1	NA
CD-Male-M56	62	GARS(27),UBQLN1(25),ZC3H15(25),GNL3(18)	1.04948e-11	4.08306e-18	NA	NA	NA	NA	NA	NA	NA	NA	GARS,UBQLN1,ZC3H15,GNL3	NA
CD-Male-M172	63	GABRD(25),RGS14(18),HPCA(17),RBFOX3(17)	1.31993e-19	1.81061e-09	NA	NA	NA	NA	NA	NA	NA	NA	GABRD,RGS14,HPCA,RBFOX3	NA
CD-Male-M46	64	TAGLN2(24),SP100(21),HLA-B(20),CLIC1(19),ANXA2(18),ANXA1(18)	4.78563e-20	1.01616e-08	NA	NA	NA	NA	NA	NA	NA	NA	TAGLN2,SP100,HLA-B,CLIC1,ANXA2,ANXA1	NA
CD-Male-M33	65	SMAD5(59),PTAR1(19),ARHGAP5(19),RASSF8(16),G3BP1(16),PKN2(16)	1.99679e-21	6.36402e-07	NA	NA	NA	NA	NA	NA	NA	NA	SMAD5,PTAR1,ARHGAP5,RASSF8,G3BP1,PKN2	NA
CD-Male-M615	66	PDGFRB(28),NOTCH3(23),PLXDC1(21),TBX18(18)	5.36777e-10	2.45636e-18	NA	NA	NA	NA	NA	NA	NA	NA	PDGFRB,NOTCH3,PLXDC1,TBX18	NA
CD-Male-M76	67	MDM4(30),AGO3(26),ZC3H11A(23),KMT2C(22),ZBTB37(18),LRCH3(17),MED23(17)	2.53151e-18	2.94936e-09	NA	NA	NA	NA	NA	NA	NA	NA	MDM4,AGO3,ZC3H11A,KMT2C,ZBTB37,LRCH3,MED23	NA
CD-Male-M148	68	TGFB2(22),FGF2(20),CNN3(17),YAP1(17)	1.47137e-18	5.8614e-09	NA	NA	NA	NA	NA	NA	NA	NA	TGFB2,FGF2,CNN3,YAP1	NA
CD-Male-M405	69	FGF13(19),PEG10(19),DACH2(17),MAP2(17)	3.62239e-13	2.56478e-14	NA	NA	NA	NA	NA	NA	NA	NA	FGF13,PEG10,DACH2,MAP2	NA
CD-Male-M79	70	SNRNP70(26),OSBPL7(21),TAZ(19),CLASRP(16)	6.27072e-10	5.05743e-17	NA	NA	NA	NA	NA	NA	NA	NA	SNRNP70,OSBPL7,TAZ,CLASRP	NA
CD-Male-M206	71	SCN8A(45),LMTK2(22),DGKI(20),CHST15(18),NBEA(17),RGS8(17)	1.49775e-12	3.18697e-14	NA	NA	NA	NA	NA	NA	NA	NA	SCN8A,LMTK2,DGKI,CHST15,NBEA,RGS8	NA
CD-Male-M54	72	SUB1(62),SUMO1(43),RAB2A(26),UBE2V2(26),PSMA1(25),GCN1L1(23),MED12(21),MOCS2(20),NDUFA5(19),PPP1R2(18),ACP1(17),SCOC(16),TAF9(16),POLR2K(16),SERINC1(16),ARHGAP17(15),TSNAX(15),ACIN1(15),TLN1(15),ZNF202(15)	4.80052e-11	4.46842e-15	NA	NA	NA	NA	NA	NA	NA	NA	SUB1,SUMO1,RAB2A,UBE2V2,PSMA1,GCN1L1,MED12,MOCS2,NDUFA5,PPP1R2,ACP1,SCOC,TAF9,POLR2K,SERINC1,ARHGAP17,TSNAX,ACIN1,TLN1,ZNF202	NA
CD-Male-M224	73	SMAD5(59),PTAR1(19),ARHGAP5(19),RASSF8(16),G3BP1(16),PKN2(16)	2.9227e-19	2.39718e-06	NA	NA	NA	NA	NA	NA	NA	NA	SMAD5,PTAR1,ARHGAP5,RASSF8,G3BP1,PKN2	NA
CD-Male-M466	74	LAPTM5(54),CD53(22),FCER1G(21),LAIR1(20),HCK(19),SPI1(17),TYROBP(17),CD74(16)	8.24082e-20	0.000128586	CD-Female-M11	3	HCK(40),CSF1R(32),FCER1G(24),CYBB(23),LAPTM5(22),SPI1(21),LCP1(21),ABI3(20),MYO1F(19),C1QB(18),LAIR1(18),GPSM3(18),SYK(17),LAT2(16),IRF8(16),CD53(15),CD74(15),CD14(15),APBB1IP(15),NCKAP1L(15)	1.15616e-80	5.77674e-75	0.462151	1.05754e-170	LAPTM5,CD53,FCER1G,LAIR1,HCK,SPI1,CD74	TYROBP	CSF1R,CYBB,LCP1,ABI3,MYO1F,C1QB,GPSM3,SYK,LAT2,IRF8,CD14,APBB1IP,NCKAP1L
CD-Male-M466	74	LAPTM5(54),CD53(22),FCER1G(21),LAIR1(20),HCK(19),SPI1(17),TYROBP(17),CD74(16)	8.24082e-20	0.000128586	CD-Female-M118	5	HCK(40),FCER1G(24),LAPTM5(22),SPI1(21),LCP1(21),ABI3(20),MYO1F(19),C1QB(18),GPSM3(18),LAIR1(17),LAT2(16)	1.13531e-58	5.19138e-56	0.533679	3.73692e-161	LAPTM5,FCER1G,LAIR1,HCK,SPI1	CD53,TYROBP,CD74	LCP1,ABI3,MYO1F,C1QB,GPSM3,LAT2
CD-Male-M466	74	LAPTM5(54),CD53(22),FCER1G(21),LAIR1(20),HCK(19),SPI1(17),TYROBP(17),CD74(16)	8.24082e-20	0.000128586	CD-Female-M370	8	HCK(40),FCER1G(24),SPI1(21),LCP1(21),ABI3(20),LAPTM5(20),MYO1F(19),C1QB(18),GPSM3(18),LAIR1(17),LAT2(16)	1.76169e-51	6.05617e-50	0.491329	3.04304e-127	LAPTM5,FCER1G,LAIR1,HCK,SPI1	CD53,TYROBP,CD74	LCP1,ABI3,MYO1F,C1QB,GPSM3,LAT2
CD-Male-M466	74	LAPTM5(54),CD53(22),FCER1G(21),LAIR1(20),HCK(19),SPI1(17),TYROBP(17),CD74(16)	8.24082e-20	0.000128586	CD-Female-M590	15	HCK(39),SPI1(21),C1QB(18),FCER1G(18)	2.00578e-25	4.71502e-28	0.447257	5.9356e-83	FCER1G,HCK,SPI1	LAPTM5,CD53,LAIR1,TYROBP,CD74	C1QB
CD-Male-M220	75	LANCL1(37),DNM3(21),DNAJC6(20),SPOCK3(17),CLASP2(17)	3.74971e-11	5.21931e-13	NA	NA	NA	NA	NA	NA	NA	NA	LANCL1,DNM3,DNAJC6,SPOCK3,CLASP2	NA
CD-Male-M391	76	SNTA1(47),SFXN5(24),TTYH1(21),AIFM3(18),NDRG2(17)	2.24212e-07	8.63847e-16	NA	NA	NA	NA	NA	NA	NA	NA	SNTA1,SFXN5,TTYH1,AIFM3,NDRG2	NA
CD-Male-M50	77	TMUB1(22)	3.18966e-05	6.71127e-18	NA	NA	NA	NA	NA	NA	NA	NA	TMUB1	NA
CD-Male-M168	78	PDE2A(30),CAMKK2(18)	3.9984e-13	6.51465e-09	NA	NA	NA	NA	NA	NA	NA	NA	PDE2A,CAMKK2	NA
CD-Male-M180	79	ATP6AP2(26),NDFIP1(21),OCIAD1(17),ITFG1(16),REEP5(16)	4.04336e-10	8.13641e-12	NA	NA	NA	NA	NA	NA	NA	NA	ATP6AP2,NDFIP1,OCIAD1,ITFG1,REEP5	NA
CD-Male-M520	80	CD63(30),SLC39A1(20),C1R(16)	2.44446e-12	2.16564e-09	NA	NA	NA	NA	NA	NA	NA	NA	CD63,SLC39A1,C1R	NA
CD-Male-M293	81	AKT2(33),AP000347.4(26),DMPK(22),VTA1(21),C11orf58(18),SELT(16)	2.60585e-09	1.54872e-11	NA	NA	NA	NA	NA	NA	NA	NA	AKT2,AP000347.4,DMPK,VTA1,C11orf58,SELT	NA
CD-Male-M519	82	PXDC1(42),MAPKAPK2(28)	1.34118e-11	5.00932e-09	NA	NA	NA	NA	NA	NA	NA	NA	PXDC1,MAPKAPK2	NA
CD-Male-M257	83	VEGFB(38),TNFSF12(24)	1.18629e-07	4.73358e-12	NA	NA	NA	NA	NA	NA	NA	NA	VEGFB,TNFSF12	NA
CD-Male-M386	84	NFIB(26),MYO10(20),NFIA(18)	8.00064e-10	9.67162e-10	NA	NA	NA	NA	NA	NA	NA	NA	NFIB,MYO10,NFIA	NA
CD-Male-M211	85	PTTG1IP(19),CALCOCO2(17)	3.49576e-12	3.84358e-07	NA	NA	NA	NA	NA	NA	NA	NA	PTTG1IP,CALCOCO2	NA
CD-Male-M284	86	ARF4(19),RAN(19)	2.30244e-07	6.64543e-12	NA	NA	NA	NA	NA	NA	NA	NA	ARF4,RAN	NA
CD-Male-M513	87	YBX3(34),CDK2(24),SBNO2(23),IL4R(22),CASP4(20),TNFRSF10B(18),OSMR(17)	1.30685e-14	0.000362012	NA	NA	NA	NA	NA	NA	NA	NA	YBX3,CDK2,SBNO2,IL4R,CASP4,TNFRSF10B,OSMR	NA
CD-Male-M126	88	CNP(36),PLLP(28),ELOVL1(25),SOX10(24),RHOG(22),CDC42EP1(20),TFEB(20),PPP1R14A(16)	3.70022e-07	4.79595e-11	NA	NA	NA	NA	NA	NA	NA	NA	CNP,PLLP,ELOVL1,SOX10,RHOG,CDC42EP1,TFEB,PPP1R14A	NA
CD-Male-M244	89	DOCK2(28),APBB1IP(24),SYK(23),NCKAP1L(22),PTGS1(19),C3AR1(17)	1.20889e-12	8.7618e-05	CD-Female-M11	3	HCK(40),CSF1R(32),FCER1G(24),CYBB(23),LAPTM5(22),SPI1(21),LCP1(21),ABI3(20),MYO1F(19),C1QB(18),LAIR1(18),GPSM3(18),SYK(17),LAT2(16),IRF8(16),CD53(15),CD74(15),CD14(15),APBB1IP(15),NCKAP1L(15)	1.15616e-80	5.77674e-75	0.415638	1.4212e-145	APBB1IP,SYK,NCKAP1L	DOCK2,PTGS1,C3AR1	HCK,CSF1R,FCER1G,CYBB,LAPTM5,SPI1,LCP1,ABI3,MYO1F,C1QB,LAIR1,GPSM3,LAT2,IRF8,CD53,CD74,CD14
CD-Male-M244	89	DOCK2(28),APBB1IP(24),SYK(23),NCKAP1L(22),PTGS1(19),C3AR1(17)	1.20889e-12	8.7618e-05	CD-Female-M119	17	CSF1R(32),SYK(17),CYBB(16),IRF8(16)	3.49693e-23	1.08057e-21	0.525	9.3632e-105	SYK	DOCK2,APBB1IP,NCKAP1L,PTGS1,C3AR1	CSF1R,CYBB,IRF8
CD-Male-M244	89	DOCK2(28),APBB1IP(24),SYK(23),NCKAP1L(22),PTGS1(19),C3AR1(17)	1.20889e-12	8.7618e-05	CD-Female-M372	32	CSF1R(32),SYK(17),CYBB(16),IRF8(16)	4.58674e-15	1.26084e-13	0.502415	2.90092e-89	SYK	DOCK2,APBB1IP,NCKAP1L,PTGS1,C3AR1	CSF1R,CYBB,IRF8
CD-Male-M210	90	TRIP6(25),LGALS1(21),DDAH2(19),GSTP1(18),GNAI2(17)	5.73777e-08	5.8614e-09	NA	NA	NA	NA	NA	NA	NA	NA	TRIP6,LGALS1,DDAH2,GSTP1,GNAI2	NA
CD-Male-M129	91	ANAPC11(47),LAMTOR4(34),TCEB2(33),NOSIP(30),ARL6IP4(29),UQCR11(21),MZT2B(17),FIS1(17),ATP5D(17)	0.0270232	4.23466e-14	NA	NA	NA	NA	NA	NA	NA	NA	ANAPC11,LAMTOR4,TCEB2,NOSIP,ARL6IP4,UQCR11,MZT2B,FIS1,ATP5D	NA
CD-Male-M362	92	ANAPC11(47),LAMTOR4(34),TCEB2(33),NOSIP(30),ARL6IP4(29),UQCR11(21),MZT2B(17),FIS1(17)	0.0233202	5.70353e-14	NA	NA	NA	NA	NA	NA	NA	NA	ANAPC11,LAMTOR4,TCEB2,NOSIP,ARL6IP4,UQCR11,MZT2B,FIS1	NA
CD-Male-M274	93	SUMO1(30)	4.70373e-06	4.40393e-10	NA	NA	NA	NA	NA	NA	NA	NA	SUMO1	NA
CD-Male-M159	94	TUSC3(32),RTN1(20),FBXL2(16),ARL6(16)	2.32419e-08	1.0191e-07	NA	NA	NA	NA	NA	NA	NA	NA	TUSC3,RTN1,FBXL2,ARL6	NA
CD-Male-M272	95	SUB1(60),RAB2A(26),UBE2V2(26),MOCS2(19),PPP1R2(18)	2.81965e-07	1.53536e-08	NA	NA	NA	NA	NA	NA	NA	NA	SUB1,RAB2A,UBE2V2,MOCS2,PPP1R2	NA
CD-Male-M283	96	PSMD14(22)	4.1068e-07	1.46497e-08	NA	NA	NA	NA	NA	NA	NA	NA	PSMD14	NA
CD-Male-M108	97	DNAAF1(48),TEKT2(26),CCDC108(24),ARMC3(21),SPAG17(20),WDR96(20),LRRC48(18),LRRC46(18),CASC1(18),TMEM232(18),CAPS(16),DNAH9(16)	1.1171e-13	0.0940449	CD-Female-M100	10	SPAG8(28),DRC1(28),EFHC1(27),WDR78(27),DNALI1(25),DNAAF1(25),EFCAB12(24),TMEM232(23),LRRC48(22),TTC40(22),TMEM67(22),IQCG(21),VWA3A(21),RIBC1(21),CAPS(20),C11orf70(20),DNAH1(20),LRTOMT(20),PARD3B(19),RFX2(17),IFT172(16),NEK11(16),ZMYND12(16),WDR16(15),TEKT2(15),IQGAP2(15),FOXJ1(15),WDR52(15),ZMYND10(15)	5.19327e-10	1.44187e-69	0.446999	2.09836e-220	DNAAF1,TEKT2,LRRC48,TMEM232,CAPS	CCDC108,ARMC3,SPAG17,WDR96,LRRC46,CASC1,DNAH9	SPAG8,DRC1,EFHC1,WDR78,DNALI1,EFCAB12,TTC40,TMEM67,IQCG,VWA3A,RIBC1,C11orf70,DNAH1,LRTOMT,PARD3B,RFX2,IFT172,NEK11,ZMYND12,WDR16,IQGAP2,FOXJ1,WDR52,ZMYND10
CD-Male-M108	97	DNAAF1(48),TEKT2(26),CCDC108(24),ARMC3(21),SPAG17(20),WDR96(20),LRRC48(18),LRRC46(18),CASC1(18),TMEM232(18),CAPS(16),DNAH9(16)	1.1171e-13	0.0940449	CD-Female-M8	9	SPAG8(28),DRC1(28),EFHC1(27),DNAH6(27),WDR78(27),DNALI1(25),DNAAF1(25),EFCAB12(24),TMEM232(23),LRRC48(22),TTC40(22),TMEM67(22),IQCG(21),VWA3A(21),RIBC1(21),CAPS(20),C11orf70(20),DNAH1(20),C20orf26(20),LRTOMT(20),PARD3B(19),DAW1(18),CCDC39(17),RFX2(17),IFT172(16),NEK11(16),ZMYND12(16),WDR16(15),TEKT2(15),DNAH2(15),IQGAP2(15),FOXJ1(15),WDR52(15),ZMYND10(15)	7.76592e-13	1.99873e-74	0.412037	5.434e-215	DNAAF1,TEKT2,LRRC48,TMEM232,CAPS	CCDC108,ARMC3,SPAG17,WDR96,LRRC46,CASC1,DNAH9	SPAG8,DRC1,EFHC1,DNAH6,WDR78,DNALI1,EFCAB12,TTC40,TMEM67,IQCG,VWA3A,RIBC1,C11orf70,DNAH1,C20orf26,LRTOMT,PARD3B,DAW1,CCDC39,RFX2,IFT172,NEK11,ZMYND12,WDR16,DNAH2,IQGAP2,FOXJ1,WDR52,ZMYND10
CD-Male-M108	97	DNAAF1(48),TEKT2(26),CCDC108(24),ARMC3(21),SPAG17(20),WDR96(20),LRRC48(18),LRRC46(18),CASC1(18),TMEM232(18),CAPS(16),DNAH9(16)	1.1171e-13	0.0940449	CD-Female-M351	16	SPAG8(28),EFHC1(27),EFCAB12(24),TMEM232(23),TTC40(22),TMEM67(22),LRRC48(21),VWA3A(21),CAPS(20),TEKT2(15),WDR52(15),ZMYND10(15)	1.34536e-07	5.38793e-42	0.417323	7.0642e-128	TEKT2,LRRC48,TMEM232,CAPS	DNAAF1,CCDC108,ARMC3,SPAG17,WDR96,LRRC46,CASC1,DNAH9	SPAG8,EFHC1,EFCAB12,TTC40,TMEM67,VWA3A,WDR52,ZMYND10
CD-Male-M108	97	DNAAF1(48),TEKT2(26),CCDC108(24),ARMC3(21),SPAG17(20),WDR96(20),LRRC48(18),LRRC46(18),CASC1(18),TMEM232(18),CAPS(16),DNAH9(16)	1.1171e-13	0.0940449	CD-Female-M352	37	DRC1(27),WDR78(27),IQCG(21),C11orf70(20),DNAAF1(17)	3.53538e-05	1.38901e-21	0.357333	8.2346e-82	DNAAF1	TEKT2,CCDC108,ARMC3,SPAG17,WDR96,LRRC48,LRRC46,CASC1,TMEM232,CAPS,DNAH9	DRC1,WDR78,IQCG,C11orf70
CD-Male-M165	98	CAMKV(31),PTPN5(25),CPNE5(19),SH2D5(17),PHYHIP(16)	1.62332e-10	7.28078e-05	NA	NA	NA	NA	NA	NA	NA	NA	CAMKV,PTPN5,CPNE5,SH2D5,PHYHIP	NA
CD-Male-M22	99	ATP6V1E1(34),OTUB1(34),ARF5(24),MLF2(24),PTGES2(20),AP2M1(18),ARPC5L(17)	1.54046e-09	9.35628e-06	NA	NA	NA	NA	NA	NA	NA	NA	ATP6V1E1,OTUB1,ARF5,MLF2,PTGES2,AP2M1,ARPC5L	NA
CD-Male-M337	100	DNAAF1(48),TEKT2(26),CCDC108(24),ARMC3(21),SPAG17(20),WDR96(20),LRRC48(18),LRRC46(18),CASC1(18),TMEM232(18),CAPS(16),DNAH9(16)	1.92098e-13	0.117617	CD-Female-M100	10	SPAG8(28),DRC1(28),EFHC1(27),WDR78(27),DNALI1(25),DNAAF1(25),EFCAB12(24),TMEM232(23),LRRC48(22),TTC40(22),TMEM67(22),IQCG(21),VWA3A(21),RIBC1(21),CAPS(20),C11orf70(20),DNAH1(20),LRTOMT(20),PARD3B(19),RFX2(17),IFT172(16),NEK11(16),ZMYND12(16),WDR16(15),TEKT2(15),IQGAP2(15),FOXJ1(15),WDR52(15),ZMYND10(15)	5.19327e-10	1.44187e-69	0.444444	3.8038e-220	DNAAF1,TEKT2,LRRC48,TMEM232,CAPS	CCDC108,ARMC3,SPAG17,WDR96,LRRC46,CASC1,DNAH9	SPAG8,DRC1,EFHC1,WDR78,DNALI1,EFCAB12,TTC40,TMEM67,IQCG,VWA3A,RIBC1,C11orf70,DNAH1,LRTOMT,PARD3B,RFX2,IFT172,NEK11,ZMYND12,WDR16,IQGAP2,FOXJ1,WDR52,ZMYND10
CD-Male-M337	100	DNAAF1(48),TEKT2(26),CCDC108(24),ARMC3(21),SPAG17(20),WDR96(20),LRRC48(18),LRRC46(18),CASC1(18),TMEM232(18),CAPS(16),DNAH9(16)	1.92098e-13	0.117617	CD-Female-M8	9	SPAG8(28),DRC1(28),EFHC1(27),DNAH6(27),WDR78(27),DNALI1(25),DNAAF1(25),EFCAB12(24),TMEM232(23),LRRC48(22),TTC40(22),TMEM67(22),IQCG(21),VWA3A(21),RIBC1(21),CAPS(20),C11orf70(20),DNAH1(20),C20orf26(20),LRTOMT(20),PARD3B(19),DAW1(18),CCDC39(17),RFX2(17),IFT172(16),NEK11(16),ZMYND12(16),WDR16(15),TEKT2(15),DNAH2(15),IQGAP2(15),FOXJ1(15),WDR52(15),ZMYND10(15)	7.76592e-13	1.99873e-74	0.409357	3.86232e-215	DNAAF1,TEKT2,LRRC48,TMEM232,CAPS	CCDC108,ARMC3,SPAG17,WDR96,LRRC46,CASC1,DNAH9	SPAG8,DRC1,EFHC1,DNAH6,WDR78,DNALI1,EFCAB12,TTC40,TMEM67,IQCG,VWA3A,RIBC1,C11orf70,DNAH1,C20orf26,LRTOMT,PARD3B,DAW1,CCDC39,RFX2,IFT172,NEK11,ZMYND12,WDR16,DNAH2,IQGAP2,FOXJ1,WDR52,ZMYND10
CD-Male-M337	100	DNAAF1(48),TEKT2(26),CCDC108(24),ARMC3(21),SPAG17(20),WDR96(20),LRRC48(18),LRRC46(18),CASC1(18),TMEM232(18),CAPS(16),DNAH9(16)	1.92098e-13	0.117617	CD-Female-M351	16	SPAG8(28),EFHC1(27),EFCAB12(24),TMEM232(23),TTC40(22),TMEM67(22),LRRC48(21),VWA3A(21),CAPS(20),TEKT2(15),WDR52(15),ZMYND10(15)	1.34536e-07	5.38793e-42	0.416834	1.22892e-126	TEKT2,LRRC48,TMEM232,CAPS	DNAAF1,CCDC108,ARMC3,SPAG17,WDR96,LRRC46,CASC1,DNAH9	SPAG8,EFHC1,EFCAB12,TTC40,TMEM67,VWA3A,WDR52,ZMYND10
CD-Male-M337	100	DNAAF1(48),TEKT2(26),CCDC108(24),ARMC3(21),SPAG17(20),WDR96(20),LRRC48(18),LRRC46(18),CASC1(18),TMEM232(18),CAPS(16),DNAH9(16)	1.92098e-13	0.117617	CD-Female-M352	37	DRC1(27),WDR78(27),IQCG(21),C11orf70(20),DNAAF1(17)	3.53538e-05	1.38901e-21	0.360656	2.4035e-81	DNAAF1	TEKT2,CCDC108,ARMC3,SPAG17,WDR96,LRRC48,LRRC46,CASC1,TMEM232,CAPS,DNAH9	DRC1,WDR78,IQCG,C11orf70
CD-Male-M343	101	KIF1C(24),C7orf41(19),MCM7(18),CENPB(17)	0.000165125	4.48762e-10	NA	NA	NA	NA	NA	NA	NA	NA	KIF1C,C7orf41,MCM7,CENPB	NA
CD-Male-M12	102	NDUFA13(56),ANAPC11(49),TCEB2(38),PARK7(36),LAMTOR4(34),NDUFB7(32),UQCRQ(32),NOSIP(30),COPE(30),UQCR11(30),ARL6IP4(29),TCEA2(28),C19orf70(26),AURKAIP1(26),COX5B(24),C19orf60(24),SF3B5(22),SF3B14(21),NDUFA2(20),VBP1(20),LSMD1(19),UQCR10(19),FBXL15(19),NDUFA11(18),COX8A(18),TRAPPC6A(18),MZT2B(17),FIS1(17),CHMP2A(17),ATP5D(17),MRPL47(17),CWC15(17),ATP5E(16),C19orf53(16),HCFC1R1(16),DGCR6L(16),SENP6(…	0.484786	1.64431e-13	CD-Female-M17	118	NDUFA13(51),ANAPC11(36),NDUFB7(33),ATP5E(30),UQCRQ(28),AURKAIP1(23),NOSIP(20),PARK7(20),GADD45GIP1(20),MRPS34(20),TCEB2(19),COX7C(18),ABHD17A(18),UQCR11(18),MZT2B(17),COX5B(17),COX6A1(15),COX8A(15),TPGS1(15),ATP5D(15)	0.000500226	0.0459411	0.350794	1.13278e-183	NDUFA13,ANAPC11,TCEB2,PARK7,NDUFB7,UQCRQ,NOSIP,UQCR11,AURKAIP1,COX5B,COX8A,MZT2B,ATP5D,ATP5E	LAMTOR4,COPE,ARL6IP4,TCEA2,C19orf70,C19orf60,SF3B5,SF3B14,NDUFA2,VBP1,LSMD1,UQCR10,FBXL15,NDUFA11,TRAPPC6A,FIS1,CHMP2A,MRPL47,CWC15,C19orf53,HCFC1R1,DGCR6L,SENP6,FAM96B,CCDC85B,RABAC1,PEX16,GTF2A2,CNOT1,FBXW5,TALDO1	GADD45GIP1,MRPS34,COX7C,ABHD17A,COX6A1,TPGS1
CD-Male-M12	102	NDUFA13(56),ANAPC11(49),TCEB2(38),PARK7(36),LAMTOR4(34),NDUFB7(32),UQCRQ(32),NOSIP(30),COPE(30),UQCR11(30),ARL6IP4(29),TCEA2(28),C19orf70(26),AURKAIP1(26),COX5B(24),C19orf60(24),SF3B5(22),SF3B14(21),NDUFA2(20),VBP1(20),LSMD1(19),UQCR10(19),FBXL15(19),NDUFA11(18),COX8A(18),TRAPPC6A(18),MZT2B(17),FIS1(17),CHMP2A(17),ATP5D(17),MRPL47(17),CWC15(17),ATP5E(16),C19orf53(16),HCFC1R1(16),DGCR6L(16),SENP6(…	0.484786	1.64431e-13	CD-Female-M198	155	NDUFA13(51),ANAPC11(36),NDUFB7(33),ATP5E(30),UQCRQ(28),AURKAIP1(23),NOSIP(20),PARK7(20),GADD45GIP1(19),TCEB2(19),COX7C(18),UQCR11(18),MRPS34(18),MZT2B(17),COX5B(17),COX6A1(15),COX8A(15),ATP5D(15)	0.0149592	0.339188	0.322686	1.21638e-161	NDUFA13,ANAPC11,TCEB2,PARK7,NDUFB7,UQCRQ,NOSIP,UQCR11,AURKAIP1,COX5B,COX8A,MZT2B,ATP5D,ATP5E	LAMTOR4,COPE,ARL6IP4,TCEA2,C19orf70,C19orf60,SF3B5,SF3B14,NDUFA2,VBP1,LSMD1,UQCR10,FBXL15,NDUFA11,TRAPPC6A,FIS1,CHMP2A,MRPL47,CWC15,C19orf53,HCFC1R1,DGCR6L,SENP6,FAM96B,CCDC85B,RABAC1,PEX16,GTF2A2,CNOT1,FBXW5,TALDO1	GADD45GIP1,COX7C,MRPS34,COX6A1
CD-Male-M260	103	SERF2(22)	8.82835e-05	1.86057e-09	NA	NA	NA	NA	NA	NA	NA	NA	SERF2	NA
CD-Male-M55	104	MTPN(34)	0.000131325	1.37259e-09	NA	NA	NA	NA	NA	NA	NA	NA	MTPN	NA
CD-Male-M27	105	KIAA1377(21),NELL2(21),CCNA1(17),FZD3(16)	0.000217341	1.28709e-09	NA	NA	NA	NA	NA	NA	NA	NA	KIAA1377,NELL2,CCNA1,FZD3	NA
CD-Male-M388	106	BMPR1B(22),SOX5(17)	4.83883e-09	6.08677e-05	NA	NA	NA	NA	NA	NA	NA	NA	BMPR1B,SOX5	NA
CD-Male-M531	107	KIF1C(24),C7orf41(19),MCM7(18)	0.000243944	1.32387e-09	CD-Female-M291	102	HIPK2(24),ANKRD40(22),KIF1C(19),FOXO4(16),SMARCC1(16)	0.145215	1.07443e-05	0.315789	1.46718e-41	KIF1C	C7orf41,MCM7	HIPK2,ANKRD40,FOXO4,SMARCC1
CD-Male-M514	108	STAT3(35),TNFRSF1A(19),FNDC3B(18)	3.94889e-10	0.00108629	NA	NA	NA	NA	NA	NA	NA	NA	STAT3,TNFRSF1A,FNDC3B	NA
CD-Male-M381	109	ACAA2(18),SLC25A20(16),PON2(16),TMBIM6(16)	1.88631e-07	1.38336e-05	NA	NA	NA	NA	NA	NA	NA	NA	ACAA2,SLC25A20,PON2,TMBIM6	NA
CD-Male-M430	110	JPH3(23)	5.04636e-09	0.000688396	NA	NA	NA	NA	NA	NA	NA	NA	JPH3	NA
CD-Male-M24	111	SCN8A(45),NBEA(30),B4GALT6(23),LMTK2(22),DGKI(21),CHST15(18),RGS8(17),CDC40(17),TSPO(17),PHACTR1(16),TPRA1(16)	1.65086e-05	2.53425e-07	NA	NA	NA	NA	NA	NA	NA	NA	SCN8A,NBEA,B4GALT6,LMTK2,DGKI,CHST15,RGS8,CDC40,TSPO,PHACTR1,TPRA1	NA
CD-Male-M350	112	CNP(36),PLLP(28),SOX10(21),PPP1R14A(16),ELOVL1(16)	0.000217341	2.78541e-08	CD-Female-M107	87	NKX6-2(18),CNP(16)	1.93838e-06	0.00609148	0.314136	2.98452e-44	CNP	PLLP,SOX10,PPP1R14A,ELOVL1	NKX6-2
CD-Male-M58	113	DDX6(34),UBE4A(22)	0.00043839	1.46497e-08	NA	NA	NA	NA	NA	NA	NA	NA	DDX6,UBE4A	NA
CD-Male-M188	114	KCNAB2(26)	5.69859e-09	0.00142156	NA	NA	NA	NA	NA	NA	NA	NA	KCNAB2	NA
CD-Male-M253	115	RPL27(23),RPS10(21),RPL35A(18),RPL32(17)	0.00470794	7.90955e-09	CD-Female-M203	146	RPL27(21),RPL17(21),RPL35A(17)	0.262477	0.00733223	0.510417	8.9452e-85	RPL27,RPL35A	RPS10,RPL32	RPL17
CD-Male-M253	115	RPL27(23),RPS10(21),RPL35A(18),RPL32(17)	0.00470794	7.90955e-09	CD-Female-M19	126	MRPS24(25),RPL27(24),RPL17(21),JTB(20),RPL35A(17),GTF3C6(17),MED14(16)	0.10445	0.00123788	0.358804	2.93854e-77	RPL27,RPL35A	RPS10,RPL32	MRPS24,RPL17,JTB,GTF3C6,MED14
CD-Male-M253	115	RPL27(23),RPS10(21),RPL35A(18),RPL32(17)	0.00470794	7.90955e-09	CD-Female-M490	209	RPL17(17)	0.967417	0.0760604	0.49635	4.0755e-64		RPL27,RPS10,RPL35A,RPL32	RPL17
CD-Male-M198	116	OTUB1(34),ATP6V1E1(32),ARF5(24),MLF2(24),PTGES2(20),AP2M1(18)	7.55264e-08	0.000660557	NA	NA	NA	NA	NA	NA	NA	NA	OTUB1,ATP6V1E1,ARF5,MLF2,PTGES2,AP2M1	NA
CD-Male-M259	117	ECI1(25),RFXANK(18)	4.52123e-05	1.25746e-06	NA	NA	NA	NA	NA	NA	NA	NA	ECI1,RFXANK	NA
CD-Male-M258	118	DCXR(21)	0.00140769	7.92271e-08	NA	NA	NA	NA	NA	NA	NA	NA	DCXR	NA
CD-Male-M111	119	C8orf34(31)	0.0257248	5.48898e-09	CD-Female-M101	82	DNAH6(27),C20orf26(20),DAW1(18),CCDC39(17)	0.000272063	2.75887e-06	0.357616	2.31154e-41		C8orf34	DNAH6,C20orf26,DAW1,CCDC39
CD-Male-M63	120	PHF20L1(16)	0.000433641	7.409e-07	NA	NA	NA	NA	NA	NA	NA	NA	PHF20L1	NA
CD-Male-M119	121	CLTB(29),ATP5G1(28),CUTA(20),AP2S1(17)	1.95168e-08	0.0230518	NA	NA	NA	NA	NA	NA	NA	NA	CLTB,ATP5G1,CUTA,AP2S1	NA
CD-Male-M468	122	DOCK2(25)	2.27563e-07	0.00364385	NA	NA	NA	NA	NA	NA	NA	NA	DOCK2	NA
CD-Male-M460	123	QKI(41),ZNF24(19),ACBD5(17)	3.53905e-07	0.00654853	NA	NA	NA	NA	NA	NA	NA	NA	QKI,ZNF24,ACBD5	NA
CD-Male-M11	124	ERMN(44),SLC44A1(39),PLEKHH1(38),MOG(36),CNP(36),MYRF(33),CNTN2(30),PLP1(30),PLLP(28),PRRG1(28),TRIM59(25),ELOVL1(25),KIF1C(24),SOX10(24),TMCC3(24),SOS2(24),KIAA1598(23),AATK(23),KLHL4(23),ENPP2(22),CLDND1(22),HIP1(22),RHOG(22),ZNF536(22),POGK(21),PDGFRA(21),HIPK2(20),WNK1(20),MAP4K4(20),FA2H(20),CDC42EP1(20),PLCL1(20),TFEB(20),C7orf41(19),MAG(19),CARNS1(19),MCM7(18),SECISBP2L(18),GPR17(18),ITCH(…	0.000945205	2.98555e-06	CD-Female-M9	124	PLEKHH1(30),CNP(25),PLP1(23),ABCA2(23),SLC45A3(22),SLC44A1(22),PLLP(21),NKX6-2(19),CDK18(19),TJAP1(19),ENPP2(18),FA2H(18),PLCL1(18),ZNF536(18),ERMN(17),PPP1R14A(17),MOG(17),SLAIN1(17),SLC12A2(17),HHIP(16),TTYH2(16),CNTN2(15),PDE1C(15),CARNS1(15),SEMA3B(15),TMCC3(15),TMEM125(15)	0.000117341	0.869144	0.429894	1.50479997541114e-312	ERMN,SLC44A1,PLEKHH1,MOG,CNP,CNTN2,PLP1,PLLP,TMCC3,ENPP2,ZNF536,FA2H,PLCL1,CARNS1,PPP1R14A,TJAP1	MYRF,PRRG1,TRIM59,ELOVL1,KIF1C,SOX10,SOS2,KIAA1598,AATK,KLHL4,CLDND1,HIP1,RHOG,POGK,PDGFRA,HIPK2,WNK1,MAP4K4,CDC42EP1,TFEB,C7orf41,MAG,MCM7,SECISBP2L,GPR17,ITCH,ZEB2,USP54,DYNC1LI2,ERBB3,CENPB,GAB1,SAPCD2,TNR,ANKRD40,CFL2,PLD1,HINT3,CLMN,KIF13A,TMEM144,RTKN,SEPT7,NPC1,CA10,P2RX7,PCBP4	ABCA2,SLC45A3,NKX6-2,CDK18,SLAIN1,SLC12A2,HHIP,TTYH2,PDE1C,SEMA3B,TMEM125
CD-Male-M60	125	TMED2(24),KPNA4(20),ARCN1(16),EIF2S1(16)	0.01158	2.67095e-07	NA	NA	NA	NA	NA	NA	NA	NA	TMED2,KPNA4,ARCN1,EIF2S1	NA
CD-Male-M179	126	ENTPD6(25),DNAJC5(19)	2.47688e-06	0.00129589	NA	NA	NA	NA	NA	NA	NA	NA	ENTPD6,DNAJC5	NA
CD-Male-M232	127	QKI(41),ZNF24(19),ACBD5(17),KAT2B(16)	4.26855e-07	0.0179383	NA	NA	NA	NA	NA	NA	NA	NA	QKI,ZNF24,ACBD5,KAT2B	NA
CD-Male-M150	128	GABRA2(19),GPM6A(18),LSAMP(17),NRXN1(17)	5.02659e-05	0.000170804	NA	NA	NA	NA	NA	NA	NA	NA	GABRA2,GPM6A,LSAMP,NRXN1	NA
CD-Male-M469	129	APBB1IP(23),SYK(23),C3AR1(17),NCKAP1L(16)	1.05865e-06	0.00881519	CD-Female-M372	32	CSF1R(32),SYK(17),CYBB(16),IRF8(16)	4.58674e-15	1.26084e-13	0.522293	1.5884e-74	SYK	APBB1IP,C3AR1,NCKAP1L	CSF1R,CYBB,IRF8
CD-Male-M469	129	APBB1IP(23),SYK(23),C3AR1(17),NCKAP1L(16)	1.05865e-06	0.00881519	CD-Female-M119	17	CSF1R(32),SYK(17),CYBB(16),IRF8(16)	3.49693e-23	1.08057e-21	0.452632	8.8198e-72	SYK	APBB1IP,C3AR1,NCKAP1L	CSF1R,CYBB,IRF8
CD-Male-M334	130	ELOVL7(26),STARD8(18)	2.0977e-06	0.00458484	NA	NA	NA	NA	NA	NA	NA	NA	ELOVL7,STARD8	NA
CD-Male-M57	131	BRMS1L(16),HDGFRP3(16)	0.00166788	7.15954e-06	NA	NA	NA	NA	NA	NA	NA	NA	BRMS1L,HDGFRP3	NA
CD-Male-M25	132	OLA1(38),PCMT1(35),EIF4A2(26),COPS3(23),YWHAZ(23),PPP2CA(21),YWHAB(17)	6.00679e-05	0.00020147	NA	NA	NA	NA	NA	NA	NA	NA	OLA1,PCMT1,EIF4A2,COPS3,YWHAZ,PPP2CA,YWHAB	NA
CD-Male-M124	133	KIF1C(24),POGK(21),WNK1(20),MAP4K4(20),C7orf41(19),HIPK2(19),MCM7(18),DYNC1LI2(17),CENPB(17),ZEB2(17),ANKRD40(16)	0.00200139	2.06906e-05	CD-Female-M291	102	HIPK2(24),ANKRD40(22),KIF1C(19),FOXO4(16),SMARCC1(16)	0.145215	1.07443e-05	0.390093	8.8616e-88	KIF1C,HIPK2,ANKRD40	POGK,WNK1,MAP4K4,C7orf41,MCM7,DYNC1LI2,CENPB,ZEB2	FOXO4,SMARCC1
CD-Male-M124	133	KIF1C(24),POGK(21),WNK1(20),MAP4K4(20),C7orf41(19),HIPK2(19),MCM7(18),DYNC1LI2(17),CENPB(17),ZEB2(17),ANKRD40(16)	0.00200139	2.06906e-05	CD-Female-M53	85	HIPK2(24),ANKRD40(22),KIF1C(19)	0.016458	1.22598e-07	0.374269	7.6076e-84	KIF1C,HIPK2,ANKRD40	POGK,WNK1,MAP4K4,C7orf41,MCM7,DYNC1LI2,CENPB,ZEB2
CD-Male-M75	134	NKTR(22),FNBP4(18)	6.50945e-05	0.00106481	NA	NA	NA	NA	NA	NA	NA	NA	NKTR,FNBP4	NA
CD-Male-M439	135	OTUB1(34),ATP6V1E1(29),ARF5(24),MLF2(24),PTGES2(20),AP2M1(18)	1.07646e-05	0.0100365	NA	NA	NA	NA	NA	NA	NA	NA	OTUB1,ATP6V1E1,ARF5,MLF2,PTGES2,AP2M1	NA
CD-Male-M36	136	QKI(41),ACBD5(19),ZNF24(19)	1.44201e-06	0.0905434	NA	NA	NA	NA	NA	NA	NA	NA	QKI,ACBD5,ZNF24	NA
CD-Male-M526	137	ELOVL7(26),STARD8(18)	6.7544e-06	0.0204753	NA	NA	NA	NA	NA	NA	NA	NA	ELOVL7,STARD8	NA
CD-Male-M351	138	RHOG(19),CDC42EP1(18),TFEB(17)	0.000436164	0.00054882	NA	NA	NA	NA	NA	NA	NA	NA	RHOG,CDC42EP1,TFEB	NA
CD-Male-M375	139	ABCB1(27),GPR116(26),COBLL1(21)	0.000711513	0.000754413	CD-Female-M14	80	MMRN2(35),FOXC1(24),FLI1(21),PKN3(21),TGFBR2(21),LSR(20),ELTD1(19),CXorf36(19),ITIH5(19),ARHGEF15(18),APOL3(17),COBLL1(16),GPR116(16),PTPRB(16)	6.05057e-10	0.172781	0.318302	1.22892e-77	GPR116,COBLL1	ABCB1	MMRN2,FOXC1,FLI1,PKN3,TGFBR2,LSR,ELTD1,CXorf36,ITIH5,ARHGEF15,APOL3,PTPRB
CD-Male-M375	139	ABCB1(27),GPR116(26),COBLL1(21)	0.000711513	0.000754413	CD-Female-M162	161	FOXC1(22),FLI1(21),TGFBR2(19)	0.593148	0.0171878	0.386473	3.23532e-59		ABCB1,GPR116,COBLL1	FOXC1,FLI1,TGFBR2
CD-Male-M375	139	ABCB1(27),GPR116(26),COBLL1(21)	0.000711513	0.000754413	CD-Female-M411	209	FOXC1(20),COBLL1(16),GPR116(16),PTPRB(16)	0.99807	0.0760604	0.333333	2.90928e-40	GPR116,COBLL1	ABCB1	FOXC1,PTPRB
CD-Male-M109	140	IQCG(33)	1.12602e-06	0.49772	NA	NA	NA	NA	NA	NA	NA	NA	IQCG	NA
CD-Male-M77	141	MEG3(32),CORO6(22),HIC2(18),ANKRD19P(16)	0.0157538	7.28078e-05	NA	NA	NA	NA	NA	NA	NA	NA	MEG3,CORO6,HIC2,ANKRD19P	NA
CD-Male-M270	142	PRKACB(27),TRIM23(23)	0.00445322	0.000266118	NA	NA	NA	NA	NA	NA	NA	NA	PRKACB,TRIM23	NA
CD-Male-M134	143	COPE(22)	0.109575	1.08304e-05	NA	NA	NA	NA	NA	NA	NA	NA	COPE	NA
CD-Male-M135	144	C19orf60(19)	0.353641	4.43011e-06	NA	NA	NA	NA	NA	NA	NA	NA	C19orf60	NA
CD-Male-M96	145	TMEM175(25),RHOT2(21),QTRT1(19),MIB2(16)	0.0896866	4.77091e-05	NA	NA	NA	NA	NA	NA	NA	NA	TMEM175,RHOT2,QTRT1,MIB2	NA
CD-Male-M364	146	NDUFA13(50),NDUFB7(30),C19orf70(22),AURKAIP1(22),SF3B5(22),COX5B(20),NDUFA11(18),COX8A(17),CHMP2A(17),LSMD1(16),NDUFA2(16)	0.000744975	0.015776	NA	NA	NA	NA	NA	NA	NA	NA	NDUFA13,NDUFB7,C19orf70,AURKAIP1,SF3B5,COX5B,NDUFA11,COX8A,CHMP2A,LSMD1,NDUFA2	NA
CD-Male-M130	147	NDUFA13(50),NDUFB7(30),C19orf70(22),AURKAIP1(22),SF3B5(22),COX5B(20),NDUFA11(18),COX8A(17),CHMP2A(17),LSMD1(16),NDUFA2(16)	0.00123756	0.0125184	NA	NA	NA	NA	NA	NA	NA	NA	NDUFA13,NDUFB7,C19orf70,AURKAIP1,SF3B5,COX5B,NDUFA11,COX8A,CHMP2A,LSMD1,NDUFA2	NA
CD-Male-M48	148	RPL27(23),RPS10(23),RPL35A(21),RPL7(20),RPL32(17),RPL19(16)	0.0832835	0.000262418	CD-Female-M203	146	RPL27(21),RPL17(21),RPL35A(17)	0.262477	0.00733223	0.541516	7.6076e-127	RPL27,RPL35A	RPS10,RPL7,RPL32,RPL19	RPL17
CD-Male-M48	148	RPL27(23),RPS10(23),RPL35A(21),RPL7(20),RPL32(17),RPL19(16)	0.0832835	0.000262418	CD-Female-M19	126	MRPS24(25),RPL27(24),RPL17(21),JTB(20),RPL35A(17),GTF3C6(17),MED14(16)	0.10445	0.00123788	0.42487	2.1945e-108	RPL27,RPL35A	RPS10,RPL7,RPL32,RPL19	MRPS24,RPL17,JTB,GTF3C6,MED14
CD-Male-M48	148	RPL27(23),RPS10(23),RPL35A(21),RPL7(20),RPL32(17),RPL19(16)	0.0832835	0.000262418	CD-Female-M490	209	RPL17(17)	0.967417	0.0760604	0.36036	1.6093e-67		RPL27,RPS10,RPL35A,RPL7,RPL32,RPL19	RPL17
CD-Male-M545	149	ABCB1(27),GPR116(25)	0.00207068	0.0172024	CD-Female-M162	161	FOXC1(22),FLI1(21),TGFBR2(19)	0.593148	0.0171878	0.404372	2.31572e-58		ABCB1,GPR116	FOXC1,FLI1,TGFBR2
CD-Male-M545	149	ABCB1(27),GPR116(25)	0.00207068	0.0172024	CD-Female-M411	209	FOXC1(20),COBLL1(16),GPR116(16),PTPRB(16)	0.99807	0.0760604	0.362319	2.52054e-39	GPR116	ABCB1	FOXC1,COBLL1,PTPRB
CD-Male-M51	150	C19orf10(22),PPP4C(21),ADRM1(20),EIF3G(19),LMAN2(18)	0.108912	0.000456184	NA	NA	NA	NA	NA	NA	NA	NA	C19orf10,PPP4C,ADRM1,EIF3G,LMAN2	NA
CD-Male-M23	151	TRIM46(31),SRRM3(24),CACNA1H(23),RAPGEFL1(22),GRIN1(20),CPT1C(18),ACAP3(18),CD164(18),WNT10B(17),TMEM120B(17),BRSK2(16),EHMT2(16)	0.000497461	0.417612	NA	NA	NA	NA	NA	NA	NA	NA	TRIM46,SRRM3,CACNA1H,RAPGEFL1,GRIN1,CPT1C,ACAP3,CD164,WNT10B,TMEM120B,BRSK2,EHMT2	NA
CD-Male-M67	152	DNAJA1(38),UBE2D3(21)	0.00206686	0.113834	NA	NA	NA	NA	NA	NA	NA	NA	DNAJA1,UBE2D3	NA
CD-Male-M28	153	CAMTA2(26),PIP5K1C(22),FAM65A(20),CBFA2T3(16),PITPNM2(16)	0.00107211	0.24172	NA	NA	NA	NA	NA	NA	NA	NA	CAMTA2,PIP5K1C,FAM65A,CBFA2T3,PITPNM2	NA
CD-Male-M339	154	C7orf63(27)	0.000497461	0.686802	NA	NA	NA	NA	NA	NA	NA	NA	C7orf63	NA
CD-Male-M173	155	FBXO44(21),PRKAR1B(16)	0.000869508	0.395046	NA	NA	NA	NA	NA	NA	NA	NA	FBXO44,PRKAR1B	NA
CD-Male-M110	156	C7orf63(27)	0.000731147	0.539902	NA	NA	NA	NA	NA	NA	NA	NA	C7orf63	NA
CD-Male-M38	157	MCMBP(21),TRAM1(18)	0.878085	0.000774324	NA	NA	NA	NA	NA	NA	NA	NA	MCMBP,TRAM1	NA
CD-Male-M6	158	DNAJA1(51),STIP1(46),FKBP4(22),CCT5(21),UBE2D3(21),CACYBP(20),AHSA1(19),HSP90AB1(18),HSPA5(17),DNAJB1(16),MRPS6(16)	0.0120299	0.0645878	NA	NA	NA	NA	NA	NA	NA	NA	DNAJA1,STIP1,FKBP4,CCT5,UBE2D3,CACYBP,AHSA1,HSP90AB1,HSPA5,DNAJB1,MRPS6	NA
CD-Male-M94	159	DNASE1(22)	0.0210002	0.0461423	NA	NA	NA	NA	NA	NA	NA	NA	DNASE1	NA
CD-Male-M35	160	TWF1(25),TM9SF3(20)	0.00673965	0.159533	NA	NA	NA	NA	NA	NA	NA	NA	TWF1,TM9SF3	NA
CD-Male-M149	161	CLNS1A(26),MRPS14(18),SKA2(16)	0.0190223	0.0576873	NA	NA	NA	NA	NA	NA	NA	NA	CLNS1A,MRPS14,SKA2	NA
CD-Male-M201	162	TRIM46(26),GRIN1(18),RAPGEFL1(18),CPT1C(17),BRSK2(16)	0.00178871	0.98589	NA	NA	NA	NA	NA	NA	NA	NA	TRIM46,GRIN1,RAPGEFL1,CPT1C,BRSK2	NA
CD-Male-M29	163	RNF208(28),ST3GAL3(20),CEND1(19)	0.018968	0.111581	NA	NA	NA	NA	NA	NA	NA	NA	RNF208,ST3GAL3,CEND1	NA
CD-Male-M39	164	PAPOLA(33),FXR1(21)	0.0056985	0.401143	NA	NA	NA	NA	NA	NA	NA	NA	PAPOLA,FXR1	NA
CD-Male-M304	165	AMY2B(23)	0.187976	0.0135079	NA	NA	NA	NA	NA	NA	NA	NA	AMY2B	NA
CD-Male-M78	166	AMY2B(24),SEC31B(24),ARGLU1(20)	0.124422	0.0291465	NA	NA	NA	NA	NA	NA	NA	NA	AMY2B,SEC31B,ARGLU1	NA
CD-Male-M600	167	SBNO2(23),YBX3(19)	0.00489515	0.782626	NA	NA	NA	NA	NA	NA	NA	NA	SBNO2,YBX3	NA
CD-Male-M132	168	TCEA2(28),HCFC1R1(16)	0.993406	0.00458484	NA	NA	NA	NA	NA	NA	NA	NA	TCEA2,HCFC1R1	NA
CD-Male-M218	169	PIN1(28)	0.0123231	0.374653	NA	NA	NA	NA	NA	NA	NA	NA	PIN1	NA
CD-Male-M30	170	PIN1(31),UBXN6(17)	0.0157538	0.315256	NA	NA	NA	NA	NA	NA	NA	NA	PIN1,UBXN6	NA
CD-Male-M127	171	ERMN(44),SLC44A1(39),PRRG1(28),PLP1(26),TMCC3(24),SOS2(24),KLHL4(23),CLDND1(22),HIP1(22),PLCL1(20),SECISBP2L(18),ITCH(18),USP54(18),GAB1(17),CFL2(16),HINT3(16),CLMN(15),SEPT7(15),P2RX7(15)	0.632861	0.0162407	NA	NA	NA	NA	NA	NA	NA	NA	ERMN,SLC44A1,PRRG1,PLP1,TMCC3,SOS2,KLHL4,CLDND1,HIP1,PLCL1,SECISBP2L,ITCH,USP54,GAB1,CFL2,HINT3,CLMN,SEPT7,P2RX7	NA
CD-Male-M335	172	SOD2(24),TXNRD1(19)	0.601005	0.0176218	NA	NA	NA	NA	NA	NA	NA	NA	SOD2,TXNRD1	NA
CD-Male-M230	173	TWF1(23),TM9SF3(20)	0.0392047	0.394827	NA	NA	NA	NA	NA	NA	NA	NA	TWF1,TM9SF3	NA
CD-Male-M107	174	SOD2(24),WTAP(20),TXNRD1(19)	0.688301	0.0291465	NA	NA	NA	NA	NA	NA	NA	NA	SOD2,WTAP,TXNRD1	NA
CD-Male-M128	175	PDGFRA(21),GPR17(18),TNR(17)	0.971167	0.0288429	NA	NA	NA	NA	NA	NA	NA	NA	PDGFRA,GPR17,TNR	NA
CD-Male-M347	176	PLEKHH1(38),AATK(23),MYRF(19)	0.962596	0.0444656	NA	NA	NA	NA	NA	NA	NA	NA	PLEKHH1,AATK,MYRF	NA
NA	NA	NA	NA	NA	CD-Female-M7	2	JPH3(43),RGS14(39),CCDC106(36),ADCY5(35),MAP1S(31),JPH4(28),DCLK3(26),LRRC4B(26),CHRM1(23),NGEF(23),DGKZ(23),HIC2(23),SEPT5(22),KCNJ4(22),CCDC88C(22),SPTBN2(22),CLTB(22),MMP17(22),PDE1B(21),TMEM74B(21),MAP3K10(21),PIN1(21),ZBTB45(21),KIAA1211L(20),SRRM3(20),NEURL(20),LMTK3(20),PTGES2(20),KCNAB2(19),BCL11B(19),ARHGEF4(19),KCNQ5(18),OBSCN(18),CTD-2555A7.2(18),TECPR1(18),DHX30(18),NACC1(18),TRIM17(1…	3.80638e-54	1.22608e-107	NA	NA	NA	NA	JPH3,RGS14,CCDC106,ADCY5,MAP1S,JPH4,DCLK3,LRRC4B,CHRM1,NGEF,DGKZ,HIC2,SEPT5,KCNJ4,CCDC88C,SPTBN2,CLTB,MMP17,PDE1B,TMEM74B,MAP3K10,PIN1,ZBTB45,KIAA1211L,SRRM3,NEURL,LMTK3,PTGES2,KCNAB2,BCL11B,ARHGEF4,KCNQ5,OBSCN,CTD-2555A7.2,TECPR1,DHX30,NACC1,TRIM17,CELF3,SP9,HAGH,EPN1,SNAPC2,DVL1,DLX6,SCN4B,PHYHIP,PPP1R1A,POP7,TTYH3,CAMKK2,C14orf23,COCH,BAIAP2,MGAT5B,AGAP3,CCM2,DBN1,UBXN2A,HRAS,PEX16
NA	NA	NA	NA	NA	CD-Female-M92	13	HIC2(23),TMEM74B(21),LMTK3(19),OBSCN(17)	8.7244e-21	5.51112e-42	NA	NA	NA	NA	HIC2,TMEM74B,LMTK3,OBSCN
NA	NA	NA	NA	NA	CD-Female-M64	14	GMFB(25),BRD7(24),HINT3(17),URI1(17)	4.05393e-24	8.03173e-35	NA	NA	NA	NA	GMFB,BRD7,HINT3,URI1
NA	NA	NA	NA	NA	CD-Female-M113	18	SCNN1D(25),CHTF18(16)	1.04516e-17	7.65568e-25	NA	NA	NA	NA	SCNN1D,CHTF18
NA	NA	NA	NA	NA	CD-Female-M88	19	JPH3(43),JPH4(27),SEPT5(22),SPTBN2(22),MAP3K10(21),DGKZ(20),NEURL(20),KCNAB2(19),CELF3(17)	6.38682e-11	1.01636e-29	NA	NA	NA	NA	JPH3,JPH4,SEPT5,SPTBN2,MAP3K10,DGKZ,NEURL,KCNAB2,CELF3
NA	NA	NA	NA	NA	CD-Female-M89	20	RGS14(39),CHRM1(23),KCNJ4(22),BCL11B(19),CTD-2555A7.2(18),SP9(17),DLX6(16),PPP1R1A(16)	1.00938e-12	7.11099e-28	NA	NA	NA	NA	RGS14,CHRM1,KCNJ4,BCL11B,CTD-2555A7.2,SP9,DLX6,PPP1R1A
NA	NA	NA	NA	NA	CD-Female-M191	21	SKP1(25)	1.19394e-19	1.69379e-20	NA	NA	NA	NA	SKP1
NA	NA	NA	NA	NA	CD-Female-M572	22	EFHC1(23),TMEM67(22),TMEM232(22)	9.70643e-11	1.69872e-26	NA	NA	NA	NA	EFHC1,TMEM67,TMEM232
NA	NA	NA	NA	NA	CD-Female-M337	23	RGS14(39),CHRM1(23),KCNJ4(22),BCL11B(19),CTD-2555A7.2(18),DLX6(16),PPP1R1A(16)	1.73547e-11	4.29326e-24	NA	NA	NA	NA	RGS14,CHRM1,KCNJ4,BCL11B,CTD-2555A7.2,DLX6,PPP1R1A
NA	NA	NA	NA	NA	CD-Female-M52	24	TRANK1(56),AP1G2(22),FAM153B(19)	2.48539e-10	1.20151e-23	NA	NA	NA	NA	TRANK1,AP1G2,FAM153B
NA	NA	NA	NA	NA	CD-Female-M171	25	UBR3(29),CCSER2(23),MRPL35(19),DNAJB14(18)	2.33673e-20	3.20338e-13	NA	NA	NA	NA	UBR3,CCSER2,MRPL35,DNAJB14
NA	NA	NA	NA	NA	CD-Female-M174	26	TSNAX(28),THUMPD1(19),PIK3C3(16),ATAD1(16),TRAPPC13(16),PRKAR1A(16)	1.83238e-16	1.3357e-14	NA	NA	NA	NA	TSNAX,THUMPD1,PIK3C3,ATAD1,TRAPPC13,PRKAR1A
NA	NA	NA	NA	NA	CD-Female-M126	27	YBX3(35),SBNO2(26),IL4R(19),MAFF(16)	1.83238e-16	1.39203e-14	NA	NA	NA	NA	YBX3,SBNO2,IL4R,MAFF
NA	NA	NA	NA	NA	CD-Female-M172	28	PSMA1(20),PSMD14(18),NDUFA9(16),VDAC2(16),XRCC6(16)	1.1419e-16	3.73092e-14	NA	NA	NA	NA	PSMA1,PSMD14,NDUFA9,VDAC2,XRCC6
NA	NA	NA	NA	NA	CD-Female-M436	29	UBR3(29),CCSER2(20),DNAJB14(18)	2.75268e-18	2.5151e-12	NA	NA	NA	NA	UBR3,CCSER2,DNAJB14
NA	NA	NA	NA	NA	CD-Female-M474	31	SKP1(24)	1.23623e-14	2.05301e-15	NA	NA	NA	NA	SKP1
NA	NA	NA	NA	NA	CD-Female-M182	33	HECTD1(23),FBXO11(20),ASH1L(16)	1.45268e-14	1.26084e-13	NA	NA	NA	NA	HECTD1,FBXO11,ASH1L
NA	NA	NA	NA	NA	CD-Female-M26	34	MRPL13(28),GTF2A2(24),SRP9(22),SF3B14(22),POMP(21),ESD(18),DECR1(17)	4.08124e-12	1.87541e-15	NA	NA	NA	NA	MRPL13,GTF2A2,SRP9,SF3B14,POMP,ESD,DECR1
NA	NA	NA	NA	NA	CD-Female-M344	35	LMTK3(19)	1.75682e-09	8.18739e-18	NA	NA	NA	NA	LMTK3
NA	NA	NA	NA	NA	CD-Female-M170	36	RAB18(38),BTBD1(33),VAPA(22),MRPS35(20),PPP2R5E(20),VTA1(18),CPSF3L(16)	3.16878e-16	6.00196e-11	NA	NA	NA	NA	RAB18,BTBD1,VAPA,MRPS35,PPP2R5E,VTA1,CPSF3L
NA	NA	NA	NA	NA	CD-Female-M165	38	SUB1(54),OCIAD1(35),MOCS2(29),RAB2A(25),ATP6AP2(25),NDFIP1(21),SNAPC5(20),FKBP3(18),UBE2V2(17),VDAC3(16)	3.19585e-15	6.13071e-11	NA	NA	NA	NA	SUB1,OCIAD1,MOCS2,RAB2A,ATP6AP2,NDFIP1,SNAPC5,FKBP3,UBE2V2,VDAC3
NA	NA	NA	NA	NA	CD-Female-M418	39	SUB1(54),OCIAD1(35),MOCS2(29),RAB2A(25),ATP6AP2(25),NDFIP1(21),SNAPC5(20),FKBP3(18),UBE2V2(17),VDAC3(16)	3.39312e-15	6.30841e-11	NA	NA	NA	NA	SUB1,OCIAD1,MOCS2,RAB2A,ATP6AP2,NDFIP1,SNAPC5,FKBP3,UBE2V2,VDAC3
NA	NA	NA	NA	NA	CD-Female-M459	40	HECTD1(23),FBXO11(20)	2.09846e-13	1.64878e-12	NA	NA	NA	NA	HECTD1,FBXO11
NA	NA	NA	NA	NA	CD-Female-M58	41	FGD5-AS1(21),ADD3(17),ACBD5(17)	3.25608e-10	1.46954e-15	NA	NA	NA	NA	FGD5-AS1,ADD3,ACBD5
NA	NA	NA	NA	NA	CD-Female-M22	42	HIBADH(35),HSDL2(32),SNX5(31),ACAA2(26),RAB31(21),PON2(20),DARS(19),SLC25A20(18),MSI2(17),CC2D2A(17),SUCLG2(16),EPHX2(16),TMBIM6(16),NMD3(15)	4.17637e-06	1.0442e-16	NA	NA	NA	NA	HIBADH,HSDL2,SNX5,ACAA2,RAB31,PON2,DARS,SLC25A20,MSI2,CC2D2A,SUCLG2,EPHX2,TMBIM6,NMD3
NA	NA	NA	NA	NA	CD-Female-M415	43	BRMS1L(23),BTF3L4(16)	1.13092e-11	6.13071e-11	NA	NA	NA	NA	BRMS1L,BTF3L4
NA	NA	NA	NA	NA	CD-Female-M97	44	MAP1S(31),DHX30(18),EPN1(17),SNAPC2(17)	3.55684e-10	4.52229e-12	NA	NA	NA	NA	MAP1S,DHX30,EPN1,SNAPC2
NA	NA	NA	NA	NA	CD-Female-M225	45	SF3B14(21),MRPL13(20),ESD(17),SRP9(16)	1.34827e-09	8.71029e-12	NA	NA	NA	NA	SF3B14,MRPL13,ESD,SRP9
NA	NA	NA	NA	NA	CD-Female-M127	46	ARID5A(18),NFKB2(16),ITPRIP(16)	1.56182e-09	1.22578e-11	NA	NA	NA	NA	ARID5A,NFKB2,ITPRIP
NA	NA	NA	NA	NA	CD-Female-M164	47	BTF3L4(25),BRMS1L(23),CDC27(20),SERINC1(20),API5(19),SCOC(19),CCNC(19),DPP8(19)	2.2037e-11	2.67274e-09	NA	NA	NA	NA	BTF3L4,BRMS1L,CDC27,SERINC1,API5,SCOC,CCNC,DPP8
NA	NA	NA	NA	NA	CD-Female-M112	48	TWF1(26),TCEA1(22),RAD21(19),UBE2E1(19),SLMO2(17)	2.84736e-09	6.13071e-11	NA	NA	NA	NA	TWF1,TCEA1,RAD21,UBE2E1,SLMO2
NA	NA	NA	NA	NA	CD-Female-M332	50	JPH3(41),MAP3K10(21),NEURL(20),KCNAB2(19),SEPT5(16)	2.23193e-05	4.57554e-14	NA	NA	NA	NA	JPH3,MAP3K10,NEURL,KCNAB2,SEPT5
NA	NA	NA	NA	NA	CD-Female-M18	51	RFXANK(41),RPL36(37),DCXR(31),AIFM3(29),RPL18(27),ECI1(27),POLR2J(27),RP11-159D12.2(24),TARBP1(24),RPS15(23),SERF2(23),TMEM134(23),RP11-658F2.8(23),LAMTOR4(22),MT3(22),CST3(21),C1orf122(21),FXYD1(20),NME3(19),RPL8(19),FAM195A(19),ARMCX4(17),MLC1(17),ATG2B(17),MOSPD3(17),ACY1(16),AMY2B(16),RPLP2(16),IMPA2(16),ZNHIT1(16),KLRAP1(15),SNTA1(15)	3.68469e-14	4.12922e-05	NA	NA	NA	NA	RFXANK,RPL36,DCXR,AIFM3,RPL18,ECI1,POLR2J,RP11-159D12.2,TARBP1,RPS15,SERF2,TMEM134,RP11-658F2.8,LAMTOR4,MT3,CST3,C1orf122,FXYD1,NME3,RPL8,FAM195A,ARMCX4,MLC1,ATG2B,MOSPD3,ACY1,AMY2B,RPLP2,IMPA2,ZNHIT1,KLRAP1,SNTA1
NA	NA	NA	NA	NA	CD-Female-M185	52	CUL5(31),SNX13(17),HIAT1(16),DPP7(16),LMF2(16)	2.2037e-11	9.66e-08	NA	NA	NA	NA	CUL5,SNX13,HIAT1,DPP7,LMF2
NA	NA	NA	NA	NA	CD-Female-M91	53	SRRM3(18)	3.83073e-06	8.19192e-13	NA	NA	NA	NA	SRRM3
NA	NA	NA	NA	NA	CD-Female-M434	54	VAPA(22),MRPS35(19),PPP2R5E(19)	1.36741e-10	4.41651e-08	NA	NA	NA	NA	VAPA,MRPS35,PPP2R5E
NA	NA	NA	NA	NA	CD-Female-M181	55	CBX3(27),ERGIC2(21),TDP2(16)	2.06181e-09	3.9829e-09	NA	NA	NA	NA	CBX3,ERGIC2,TDP2
NA	NA	NA	NA	NA	CD-Female-M276	56	CDC40(28),SEC23A(22),LMBR1(20),SYNJ1(18),CHM(17),G3BP2(16)	3.82998e-11	2.98027e-07	NA	NA	NA	NA	CDC40,SEC23A,LMBR1,SYNJ1,CHM,G3BP2
NA	NA	NA	NA	NA	CD-Female-M5	57	LENG8(66),RFXANK(41),AP000347.2(41),RPL36(38),HIBADH(35),HSDL2(34),RALY(33),RP11-274B21.2(32),DCXR(32),SNX5(31),MON2(30),AIFM3(29),SERF2(29),RP11-894P9.1(29),AFG3L1P(28),MRPL13(28),C1orf61(28),RPL18(27),ACAA2(27),ECI1(27),POLR2J(27),PLA2G4B(27),TTYH1(27),AKT1S1(26),RP11-159D12.2(26),MRPS24(25),MT3(25),CCNL2(25),TARBP1(25),RPL27(24),PON2(24),LRRC16A(24),PRSS53(24),RAB31(24),GPR37L1(24),GTF2A2(24),…	3.78109e-15	0.00564349	NA	NA	NA	NA	LENG8,RFXANK,AP000347.2,RPL36,HIBADH,HSDL2,RALY,RP11-274B21.2,DCXR,SNX5,MON2,AIFM3,SERF2,RP11-894P9.1,AFG3L1P,MRPL13,C1orf61,RPL18,ACAA2,ECI1,POLR2J,PLA2G4B,TTYH1,AKT1S1,RP11-159D12.2,MRPS24,MT3,CCNL2,TARBP1,RPL27,PON2,LRRC16A,PRSS53,RAB31,GPR37L1,GTF2A2,SEC31B,ZNF787,RPL17,RPS15,FAM3A,KLRAP1,POGZ,TMEM134,RP11-658F2.8,SLC25A20,RPL19,LAMTOR4,FAM13A-AS1,SRP9,LINC00092,SIRT2,SF3B14,SZT2,RP11-51O6.1,…
NA	NA	NA	NA	NA	CD-Female-M39	58	CDC40(28),SEC23A(22),LMBR1(20),SYNJ1(18),CHM(17),G3BP2(16)	2.26129e-10	1.74673e-07	NA	NA	NA	NA	CDC40,SEC23A,LMBR1,SYNJ1,CHM,G3BP2
NA	NA	NA	NA	NA	CD-Female-M364	59	TCEA1(21),UBE2E1(19),TWF1(18),CUL9(16)	2.51832e-08	2.08076e-09	NA	NA	NA	NA	TCEA1,UBE2E1,TWF1,CUL9
NA	NA	NA	NA	NA	CD-Female-M207	61	AP000347.2(33),SEC31B(21),RP1-59D14.5(18)	8.20068e-07	5.22908e-10	NA	NA	NA	NA	AP000347.2,SEC31B,RP1-59D14.5
NA	NA	NA	NA	NA	CD-Female-M333	62	JPH4(18)	0.000137344	5.40686e-12	NA	NA	NA	NA	JPH4
NA	NA	NA	NA	NA	CD-Female-M81	63	DICER1(21),WAPAL(20),SMCHD1(17)	1.63504e-08	1.11809e-07	NA	NA	NA	NA	DICER1,WAPAL,SMCHD1
NA	NA	NA	NA	NA	CD-Female-M239	64	GABRB3(58),SCN2A(27),DGKI(25),KIAA1549L(25),PEG3(22),RGS7(21),GABRB2(20),MYO5A(19),RAB9B(19),ELOVL4(17),RASGRP1(17),KCNIP4(16),CELF4(16)	3.68469e-14	0.0745684	NA	NA	NA	NA	GABRB3,SCN2A,DGKI,KIAA1549L,PEG3,RGS7,GABRB2,MYO5A,RAB9B,ELOVL4,RASGRP1,KCNIP4,CELF4
NA	NA	NA	NA	NA	CD-Female-M195	65	ZSWIM8(58),KMT2D(33),SETD1A(30),PTPN23(25),MED15(25),ATP13A1(20),AP5Z1(19),PHRF1(18),ATXN2L(17),DCTN6(16)	1.92581e-08	1.45723e-07	NA	NA	NA	NA	ZSWIM8,KMT2D,SETD1A,PTPN23,MED15,ATP13A1,AP5Z1,PHRF1,ATXN2L,DCTN6
NA	NA	NA	NA	NA	CD-Female-M213	66	HIBADH(34),SNX5(30),DARS(19)	2.10089e-06	2.35152e-09	NA	NA	NA	NA	HIBADH,SNX5,DARS
NA	NA	NA	NA	NA	CD-Female-M617	67	NDUFAB1(29),NDUFB6(22),ATP5L(21)	7.84473e-09	2.09871e-06	NA	NA	NA	NA	NDUFAB1,NDUFB6,ATP5L
NA	NA	NA	NA	NA	CD-Female-M179	68	YTHDF3(33),ATF2(26),APPBP2(17)	6.43746e-10	0.000160331	NA	NA	NA	NA	YTHDF3,ATF2,APPBP2
NA	NA	NA	NA	NA	CD-Female-M32	69	GABRB3(58),ARHGEF9(36),DGKI(28),SCN2A(27),KIAA1549L(25),DOCK3(23),PEG3(23),RGS7(21),GABRB2(20),MYO5A(19),RAB9B(19),STXBP5L(18),ELOVL4(17),RASGRP1(17),IDS(17),KCNIP4(16),CELF4(16),LPPR4(15),LRRC7(15)	2.89942e-12	0.118929	NA	NA	NA	NA	GABRB3,ARHGEF9,DGKI,SCN2A,KIAA1549L,DOCK3,PEG3,RGS7,GABRB2,MYO5A,RAB9B,STXBP5L,ELOVL4,RASGRP1,IDS,KCNIP4,CELF4,LPPR4,LRRC7
NA	NA	NA	NA	NA	CD-Female-M268	70	PIANP(20),LPCAT4(19),BSN(17)	0.00411325	1.45278e-10	NA	NA	NA	NA	PIANP,LPCAT4,BSN
NA	NA	NA	NA	NA	CD-Female-M122	71	SLC39A1(48),TNFRSF1A(41),CD63(25),DTX3L(24),PSMB8(21),SQRDL(19),MAPKAPK2(17),TIMP1(17),TMBIM1(17),PARP9(16)	1.06877e-08	0.000209071	NA	NA	NA	NA	SLC39A1,TNFRSF1A,CD63,DTX3L,PSMB8,SQRDL,MAPKAPK2,TIMP1,TMBIM1,PARP9
NA	NA	NA	NA	NA	CD-Female-M71	72	GABBR2(23),KIT(17),KCNC2(16)	2.5137e-09	0.00132397	NA	NA	NA	NA	GABBR2,KIT,KCNC2
NA	NA	NA	NA	NA	CD-Female-M180	74	CNIH1(22),CAPZA2(17)	1.75039e-06	2.03395e-06	NA	NA	NA	NA	CNIH1,CAPZA2
NA	NA	NA	NA	NA	CD-Female-M13	75	UBE2D3(46),PAPOLA(37),STIP1(35),DNAJB6(32),C11orf84(31),FXR1(29),AHSA1(28),DEDD2(28),CCT6A(28),DNAJA1(27),JMJD6(26),CCT4(24),LARP4(24),DCAF4L1(24),TICAM2(24),MRPL18(23),TMEM198B(23),TARS(22),CCT2(21),CACYBP(21),TCP1(21),NAA16(21),HERC4(21),PAPD5(21),KANSL1L(20),HSPH1(19),PTGES3(19),XBP1(19),HSPA4L(18),CIRBP(18),DNTTIP2(17),CLK1(17),HSPA4(16),C7orf60(16),DCAF16(16),SNX3(16),MRPS6(16),CCT8(16),CCT5…	2.98017e-07	2.03598e-05	NA	NA	NA	NA	UBE2D3,PAPOLA,STIP1,DNAJB6,C11orf84,FXR1,AHSA1,DEDD2,CCT6A,DNAJA1,JMJD6,CCT4,LARP4,DCAF4L1,TICAM2,MRPL18,TMEM198B,TARS,CCT2,CACYBP,TCP1,NAA16,HERC4,PAPD5,KANSL1L,HSPH1,PTGES3,XBP1,HSPA4L,CIRBP,DNTTIP2,CLK1,HSPA4,C7orf60,DCAF16,SNX3,MRPS6,CCT8,CCT5,PAPD7,APH1B,MED13,ADNP,RP11-427H3.3,UBR2,ZDHHC18
NA	NA	NA	NA	NA	CD-Female-M201	76	RFXANK(39),DCXR(30),AIFM3(29),ECI1(24),MT3(22),CST3(21),C1orf122(21),FXYD1(20),FAM195A(19),MLC1(17),ACY1(16),IMPA2(16)	2.91872e-09	0.00243267	NA	NA	NA	NA	RFXANK,DCXR,AIFM3,ECI1,MT3,CST3,C1orf122,FXYD1,FAM195A,MLC1,ACY1,IMPA2
NA	NA	NA	NA	NA	CD-Female-M549	77	ANKRD40(21),SMARCC1(16)	0.000444251	7.20154e-08	NA	NA	NA	NA	ANKRD40,SMARCC1
NA	NA	NA	NA	NA	CD-Female-M435	78	RAB18(38),BTBD1(33),CPSF3L(16)	2.53572e-07	0.000155211	NA	NA	NA	NA	RAB18,BTBD1,CPSF3L
NA	NA	NA	NA	NA	CD-Female-M105	79	CDK18(19),TJAP1(19)	7.64626e-08	0.000554053	NA	NA	NA	NA	CDK18,TJAP1
NA	NA	NA	NA	NA	CD-Female-M62	81	STAG2(26),ARHGAP5(22)	0.000272063	1.99439e-06	NA	NA	NA	NA	STAG2,ARHGAP5
NA	NA	NA	NA	NA	CD-Female-M33	83	NSF(45),GABRG2(37),SLC4A10(24),ATP2B3(22),KIAA1468(21),SCN8A(20),RAB3C(19),FRMPD4(19),SLITRK5(19),MAP7D2(18),NAPB(18),SNAP25(18),NECAP1(17),GLS(16),NMNAT2(15),PREPL(15),SV2A(15),AAK1(15),GPHN(15),RNF150(15)	1.48636e-09	0.671936	NA	NA	NA	NA	NSF,GABRG2,SLC4A10,ATP2B3,KIAA1468,SCN8A,RAB3C,FRMPD4,SLITRK5,MAP7D2,NAPB,SNAP25,NECAP1,GLS,NMNAT2,PREPL,SV2A,AAK1,GPHN,RNF150
NA	NA	NA	NA	NA	CD-Female-M426	84	NDUFAB1(29),NDUFB6(22),ATP5L(21),MDM4(17),TCEB1(16)	3.83073e-06	0.000425443	NA	NA	NA	NA	NDUFAB1,NDUFB6,ATP5L,MDM4,TCEB1
NA	NA	NA	NA	NA	CD-Female-M167	86	NDUFAB1(29),ATP5L(25),NDUFA4(22),COX6C(22),NDUFB6(22),HINT1(20),C14orf2(19),UQCRH(19),MDM4(17),TCEB1(16)	2.02574e-06	0.00200155	NA	NA	NA	NA	NDUFAB1,ATP5L,NDUFA4,COX6C,NDUFB6,HINT1,C14orf2,UQCRH,MDM4,TCEB1
NA	NA	NA	NA	NA	CD-Female-M31	88	TMEM130(31),SVOP(30),ENTPD6(29),CAMKV(24),NCDN(22),GLS2(22),CPNE5(21),SH2D5(21),THY1(19),CGREF1(18),SLC1A6(17),ACTL6B(16),ADD2(15),SEMA6B(15)	0.464344	6.46339e-08	NA	NA	NA	NA	TMEM130,SVOP,ENTPD6,CAMKV,NCDN,GLS2,CPNE5,SH2D5,THY1,CGREF1,SLC1A6,ACTL6B,ADD2,SEMA6B
NA	NA	NA	NA	NA	CD-Female-M571	89	VWA3A(21),SPAG8(20),CAPS(20),LRRC48(18)	0.74512	4.81678e-08	NA	NA	NA	NA	VWA3A,SPAG8,CAPS,LRRC48
NA	NA	NA	NA	NA	CD-Female-M176	90	MOB4(31),C17orf70(26),SPPL2B(24),RSL24D1(21)	0.000272063	0.000146686	NA	NA	NA	NA	MOB4,C17orf70,SPPL2B,RSL24D1
NA	NA	NA	NA	NA	CD-Female-M200	91	RPL36(37),RPS15(23),TMEM134(23),RPL18(22),LAMTOR4(22),POLR2J(19),NME3(19),RPL8(19),SERF2(18),MOSPD3(17),RPLP2(16),ZNHIT1(16)	2.63423e-06	0.0461711	NA	NA	NA	NA	RPL36,RPS15,TMEM134,RPL18,LAMTOR4,POLR2J,NME3,RPL8,SERF2,MOSPD3,RPLP2,ZNHIT1
NA	NA	NA	NA	NA	CD-Female-M377	92	TNFRSF1A(39)	0.000137344	0.00107698	NA	NA	NA	NA	TNFRSF1A
NA	NA	NA	NA	NA	CD-Female-M611	93	UBE2K(25),NCKAP1(23),OPA1(20)	3.52684e-05	0.00568627	NA	NA	NA	NA	UBE2K,NCKAP1,OPA1
NA	NA	NA	NA	NA	CD-Female-M421	94	UBE2K(26),NCKAP1(23),OPA1(20)	4.23177e-05	0.00707075	NA	NA	NA	NA	UBE2K,NCKAP1,OPA1
NA	NA	NA	NA	NA	CD-Female-M90	95	ADCY5(31),CCDC88C(21),TRIM17(18)	0.00812946	5.71879e-05	NA	NA	NA	NA	ADCY5,CCDC88C,TRIM17
NA	NA	NA	NA	NA	CD-Female-M48	96	MAP2K4(26),ATP6V1C1(24)	4.76431e-05	0.00979829	NA	NA	NA	NA	MAP2K4,ATP6V1C1
NA	NA	NA	NA	NA	CD-Female-M116	97	SERBP1(35),EIF4G2(17)	0.00059099	0.000817849	NA	NA	NA	NA	SERBP1,EIF4G2
NA	NA	NA	NA	NA	CD-Female-M219	98	ZNF787(24),AKT1S1(23)	7.99653e-05	0.00609148	NA	NA	NA	NA	ZNF787,AKT1S1
NA	NA	NA	NA	NA	CD-Female-M523	99	SVOP(30),TMEM130(30),ENTPD6(29),CAMKV(24),GLS2(22),NCDN(21),SH2D5(21),CPNE5(17)	0.435651	1.16767e-06	NA	NA	NA	NA	SVOP,TMEM130,ENTPD6,CAMKV,GLS2,NCDN,SH2D5,CPNE5
NA	NA	NA	NA	NA	CD-Female-M498	100	HIBADH(22)	0.00364547	0.000167771	NA	NA	NA	NA	HIBADH
NA	NA	NA	NA	NA	CD-Female-M121	101	RHOC(53),GSTP1(23),CTTNBP2(20),AGTRAP(19),SERPINB6(16),VAMP5(16)	4.23177e-05	0.0192576	NA	NA	NA	NA	RHOC,GSTP1,CTTNBP2,AGTRAP,SERPINB6,VAMP5
NA	NA	NA	NA	NA	CD-Female-M125	103	TAGLN2(22),ANXA2(21),CLIC1(19)	3.37666e-05	0.0599909	NA	NA	NA	NA	TAGLN2,ANXA2,CLIC1
NA	NA	NA	NA	NA	CD-Female-M236	104	SVOP(30),TMEM130(30),ENTPD6(29),CAMKV(24),GLS2(22),NCDN(21),SH2D5(21),CPNE5(17)	0.601287	3.86304e-06	NA	NA	NA	NA	SVOP,TMEM130,ENTPD6,CAMKV,GLS2,NCDN,SH2D5,CPNE5
NA	NA	NA	NA	NA	CD-Female-M486	105	AIFM3(25),MLC1(17)	3.14566e-05	0.0890098	NA	NA	NA	NA	AIFM3,MLC1
NA	NA	NA	NA	NA	CD-Female-M692	106	()	0.643877	4.42976e-06	NA	NA	NA	NA	(
NA	NA	NA	NA	NA	CD-Female-M379	107	SLC39A1(34)	0.000226381	0.017315	NA	NA	NA	NA	SLC39A1
NA	NA	NA	NA	NA	CD-Female-M248	108	NSF(42),ATP2B3(22),SCN8A(20)	6.55254e-06	0.600242	NA	NA	NA	NA	NSF,ATP2B3,SCN8A
NA	NA	NA	NA	NA	CD-Female-M485	109	DCXR(29),CST3(21),C1orf122(21),FAM195A(19)	0.000137344	0.0475481	NA	NA	NA	NA	DCXR,CST3,C1orf122,FAM195A
NA	NA	NA	NA	NA	CD-Female-M29	110	MON2(30),TIA1(19),PDCD6IP(18),DMTF1(17),U2SURP(17)	0.000225843	0.0347787	NA	NA	NA	NA	MON2,TIA1,PDCD6IP,DMTF1,U2SURP
NA	NA	NA	NA	NA	CD-Female-M479	111	NDUFB7(19),GADD45GIP1(18),MRPS34(18)	0.000619653	0.0177789	NA	NA	NA	NA	NDUFB7,GADD45GIP1,MRPS34
NA	NA	NA	NA	NA	CD-Female-M270	112	TOMM70A(23),MAPK9(22)	0.000467802	0.0241091	NA	NA	NA	NA	TOMM70A,MAPK9
NA	NA	NA	NA	NA	CD-Female-M150	113	UBE2D3(44),TARS(22),TCP1(18),CCT4(17)	0.00166688	0.00821026	NA	NA	NA	NA	UBE2D3,TARS,TCP1,CCT4
NA	NA	NA	NA	NA	CD-Female-M232	114	MON2(30),TIA1(19),PDCD6IP(18),U2SURP(17)	0.000500226	0.029592	NA	NA	NA	NA	MON2,TIA1,PDCD6IP,U2SURP
NA	NA	NA	NA	NA	CD-Female-M44	115	SYDE1(23),REEP5(22),PTBP1(17)	0.00101415	0.0158404	NA	NA	NA	NA	SYDE1,REEP5,PTBP1
NA	NA	NA	NA	NA	CD-Female-M230	116	POGZ(23),FAM13A-AS1(19)	0.0127512	0.00127639	NA	NA	NA	NA	POGZ,FAM13A-AS1
NA	NA	NA	NA	NA	CD-Female-M247	117	GABRG2(27),SLC4A10(19)	3.00502e-05	0.716413	NA	NA	NA	NA	GABRG2,SLC4A10
NA	NA	NA	NA	NA	CD-Female-M529	119	NSF(42),ATP2B3(22),SCN8A(20)	4.29832e-05	0.798087	NA	NA	NA	NA	NSF,ATP2B3,SCN8A
NA	NA	NA	NA	NA	CD-Female-M36	120	PIANP(20),LPCAT4(19),BSN(18)	0.256683	0.000176479	NA	NA	NA	NA	PIANP,LPCAT4,BSN
NA	NA	NA	NA	NA	CD-Female-M656	121	DCXR(28)	0.000590216	0.081055	NA	NA	NA	NA	DCXR
NA	NA	NA	NA	NA	CD-Female-M212	122	ACAA2(26),HSDL2(23),PON2(20),RAB31(19),SLC25A20(18)	0.275975	0.000242366	NA	NA	NA	NA	ACAA2,HSDL2,PON2,RAB31,SLC25A20
NA	NA	NA	NA	NA	CD-Female-M87	123	DCLK3(26)	0.103639	0.000833381	NA	NA	NA	NA	DCLK3
NA	NA	NA	NA	NA	CD-Female-M339	125	ADCY5(28),SCN4B(16)	0.096372	0.00110138	NA	NA	NA	NA	ADCY5,SCN4B
NA	NA	NA	NA	NA	CD-Female-M480	127	ANAPC11(30),AURKAIP1(20),NOSIP(20)	0.0013032	0.118929	NA	NA	NA	NA	ANAPC11,AURKAIP1,NOSIP
NA	NA	NA	NA	NA	CD-Female-M56	128	PKD1(24),MAPK8IP3(22),MYBBP1A(17)	0.0143196	0.010902	NA	NA	NA	NA	PKD1,MAPK8IP3,MYBBP1A
NA	NA	NA	NA	NA	CD-Female-M187	129	IMPACT(28),RNF170(17)	0.0180803	0.00967901	NA	NA	NA	NA	IMPACT,RNF170
NA	NA	NA	NA	NA	CD-Female-M108	130	PLEKHH1(27),SLC45A3(18)	0.000920689	0.193242	NA	NA	NA	NA	PLEKHH1,SLC45A3
NA	NA	NA	NA	NA	CD-Female-M178	131	CSRNP2(22),OTUD4(21),SMG1(18),FOXJ3(17)	0.0175982	0.0120357	NA	NA	NA	NA	CSRNP2,OTUD4,SMG1,FOXJ3
NA	NA	NA	NA	NA	CD-Female-M221	132	TTYH1(26),GPR37L1(24),ATP1A2(20),FGFR3(19),SOX21(18),PCDHGC3(17)	0.00117152	0.212377	NA	NA	NA	NA	TTYH1,GPR37L1,ATP1A2,FGFR3,SOX21,PCDHGC3
NA	NA	NA	NA	NA	CD-Female-M482	133	RPL36(37),RPS15(23),RPL18(22),LAMTOR4(22),POLR2J(19),RPL8(19),SERF2(18),RPLP2(16),ZNHIT1(16)	0.000999595	0.309836	NA	NA	NA	NA	RPL36,RPS15,RPL18,LAMTOR4,POLR2J,RPL8,SERF2,RPLP2,ZNHIT1
NA	NA	NA	NA	NA	CD-Female-M422	134	PRKACB(41),RAB6A(22),EML3(20),AASDHPPT(17)	0.00859007	0.0475481	NA	NA	NA	NA	PRKACB,RAB6A,EML3,AASDHPPT
NA	NA	NA	NA	NA	CD-Female-M45	135	TRIM46(27),RAP1B(17),MCMBP(17)	0.0215238	0.0251259	NA	NA	NA	NA	TRIM46,RAP1B,MCMBP
NA	NA	NA	NA	NA	CD-Female-M24	136	RALY(31),AKT1S1(26),ZNF787(24),FAM3A(23),SIRT2(22),FAM195B(17)	0.00271606	0.22593	NA	NA	NA	NA	RALY,AKT1S1,ZNF787,FAM3A,SIRT2,FAM195B
NA	NA	NA	NA	NA	CD-Female-M330	137	DCLK3(26)	0.185797	0.00333045	NA	NA	NA	NA	DCLK3
NA	NA	NA	NA	NA	CD-Female-M98	138	LRRC4B(26),ZBTB45(19),NACC1(18),DVL1(16),TTYH3(16)	0.0198361	0.0353618	NA	NA	NA	NA	LRRC4B,ZBTB45,NACC1,DVL1,TTYH3
NA	NA	NA	NA	NA	CD-Female-M16	139	ZSWIM8(60),KMT2D(33),SKP1(32),SETD1A(30),LRCH4(26),ATP5F1(25),PTPN23(25),MED15(25),ATP13A1(20),TXNDC9(19),AP5Z1(19),PHRF1(18),DCTN6(18),FBRSL1(17),LDHB(17),NCKAP5L(17),ATXN2L(17),NDUFB5(16),PRKAG1(16),HIGD1A(15),NCOR2(15),PPCS(15)	0.0180803	0.051739	NA	NA	NA	NA	ZSWIM8,KMT2D,SKP1,SETD1A,LRCH4,ATP5F1,PTPN23,MED15,ATP13A1,TXNDC9,AP5Z1,PHRF1,DCTN6,FBRSL1,LDHB,NCKAP5L,ATXN2L,NDUFB5,PRKAG1,HIGD1A,NCOR2,PPCS
NA	NA	NA	NA	NA	CD-Female-M450	140	EID1(31),TYK2(27),GCN1L1(19)	0.014486	0.0715931	NA	NA	NA	NA	EID1,TYK2,GCN1L1
NA	NA	NA	NA	NA	CD-Female-M47	141	ATP6V1D(25),PPP2CA(23),VDAC1(22),DNAJC7(19),DNAJA2(17),TP53INP1(17)	0.0318012	0.0367897	NA	NA	NA	NA	ATP6V1D,PPP2CA,VDAC1,DNAJC7,DNAJA2,TP53INP1
NA	NA	NA	NA	NA	CD-Female-M257	142	RBFOX1(41),LMO7(25),CAMK4(19),GNAL(19)	0.354003	0.00366565	NA	NA	NA	NA	RBFOX1,LMO7,CAMK4,GNAL
NA	NA	NA	NA	NA	CD-Female-M177	143	EID1(31),TYK2(27),GCN1L1(19),PFDN4(16)	0.013636	0.0956506	NA	NA	NA	NA	EID1,TYK2,GCN1L1,PFDN4
NA	NA	NA	NA	NA	CD-Female-M575	144	DRC1(17)	0.772186	0.00222982	NA	NA	NA	NA	DRC1
NA	NA	NA	NA	NA	CD-Female-M34	145	RBFOX1(41),LMO7(30),TANC2(27),INPP5A(22),GNAL(20),INPP4A(20),CAMK4(19),C9orf91(19),ATP1A1(19),KIAA1324(18),LARGE(18),RYR2(17),ACTN1(17),AJAP1(16),STIM1(16),HTR2C(15)	0.18856	0.00943837	NA	NA	NA	NA	RBFOX1,LMO7,TANC2,INPP5A,GNAL,INPP4A,CAMK4,C9orf91,ATP1A1,KIAA1324,LARGE,RYR2,ACTN1,AJAP1,STIM1,HTR2C
NA	NA	NA	NA	NA	CD-Female-M55	147	AC007092.1(19)	0.235988	0.00931716	NA	NA	NA	NA	AC007092.1
NA	NA	NA	NA	NA	CD-Female-M27	148	LINC00092(22),LDHD(20),ACADS(19),PRODH(18),PLIN5(17),GPAM(17)	0.0136168	0.164799	NA	NA	NA	NA	LINC00092,LDHD,ACADS,PRODH,PLIN5,GPAM
NA	NA	NA	NA	NA	CD-Female-M43	149	OSBPL8(22),GRIA2(21),HOMER1(19)	0.0144388	0.198644	NA	NA	NA	NA	OSBPL8,GRIA2,HOMER1
NA	NA	NA	NA	NA	CD-Female-M49	150	RHBDD2(31),PLD3(27),MLF2(22),OTUB1(21),SLC22A17(18),PRRT1(16),DAGLB(16)	0.200867	0.0147202	NA	NA	NA	NA	RHBDD2,PLD3,MLF2,OTUB1,SLC22A17,PRRT1,DAGLB
NA	NA	NA	NA	NA	CD-Female-M166	151	PRKACB(43),UBE2K(34),RAB6A(24),NCKAP1(23),OPA1(22),EML3(20),FLT3LG(20),SCAMP1(18),AVL9(18),AASDHPPT(17),CHIC1(16),TRIM23(16)	0.0255269	0.12892	NA	NA	NA	NA	PRKACB,UBE2K,RAB6A,NCKAP1,OPA1,EML3,FLT3LG,SCAMP1,AVL9,AASDHPPT,CHIC1,TRIM23
NA	NA	NA	NA	NA	CD-Female-M94	152	CCDC106(35),CLTB(22),PIN1(21),PTGES2(20),HAGH(17),POP7(16)	0.110721	0.0349421	NA	NA	NA	NA	CCDC106,CLTB,PIN1,PTGES2,HAGH,POP7
NA	NA	NA	NA	NA	CD-Female-M72	153	LOH12CR2(26),TRAM2-AS1(18)	0.171272	0.0239121	NA	NA	NA	NA	LOH12CR2,TRAM2-AS1
NA	NA	NA	NA	NA	CD-Female-M228	154	LINC00092(22),LDHD(20),PRODH(18),ACADS(17)	0.014161	0.336935	NA	NA	NA	NA	LINC00092,LDHD,PRODH,ACADS
NA	NA	NA	NA	NA	CD-Female-M102	156	PLP1(21),SLC44A1(21),ERMN(17),SLAIN1(17)	0.355921	0.0147202	NA	NA	NA	NA	PLP1,SLC44A1,ERMN,SLAIN1
NA	NA	NA	NA	NA	CD-Female-M106	157	ENPP2(17),HHIP(16)	0.204581	0.0278889	NA	NA	NA	NA	ENPP2,HHIP
NA	NA	NA	NA	NA	CD-Female-M35	158	KCNAB1(34),ATP2B1(30),DGKB(19),PRKCB(19),MCTP1(17),ST8SIA3(17)	0.0189767	0.375854	NA	NA	NA	NA	KCNAB1,ATP2B1,DGKB,PRKCB,MCTP1,ST8SIA3
NA	NA	NA	NA	NA	CD-Female-M569	159	EFCAB12(23),TTC40(18)	0.441212	0.0192576	NA	NA	NA	NA	EFCAB12,TTC40
NA	NA	NA	NA	NA	CD-Female-M514	160	LINC00092(21),ACADS(17)	0.0088795	0.98833	NA	NA	NA	NA	LINC00092,ACADS
NA	NA	NA	NA	NA	CD-Female-M265	162	ATP2B1(26)	0.0136168	0.780348	NA	NA	NA	NA	ATP2B1
NA	NA	NA	NA	NA	CD-Female-M54	163	ATP6V0E1(24),MADD(20),MAPRE1(19),FNTA(17)	0.298463	0.0461711	NA	NA	NA	NA	ATP6V0E1,MADD,MAPRE1,FNTA
NA	NA	NA	NA	NA	CD-Female-M28	164	POGZ(23),INO80D(20),FAM13A-AS1(19),CCNT2(19),AGO3(18)	0.580875	0.0295933	NA	NA	NA	NA	POGZ,INO80D,FAM13A-AS1,CCNT2,AGO3
NA	NA	NA	NA	NA	CD-Female-M163	165	LSR(20),ITIH5(19)	0.0240673	0.850444	NA	NA	NA	NA	LSR,ITIH5

## Sheet: Table S11
Table S11. Modules conserved in or specific to male and female in the CB region.
Male.Module	Male.rank	Male.Hub	Male.ACG.Enrich.adjP	Male.DEG.Enrich.adjP	Female.Module	Female.rank	Female.Hub	Female.ACG.Enrich.adjP	Female.DEG.Enrich.adjP	Set.Overlap	Set.Overlap.Adj.P	Overlap.Hub	Male.Specific.Hub	Female.Specific.Hub
CB-Male-M50	1	TRPS1(80),S1PR1(47),SLC1A3(41),FGFR3(39),PPAP2B(35),RAMP1(35),SLC25A18(34),NPAS3(32),BMPR1B(31),SNTA1(31),QKI(28),HADHB(28),GABRG1(27),BLM(27),MCC(26),SLC6A11(26),ITM2C(25),LAMA2(25),WWC1(25),SLC4A4(25),YAP1(25),ARHGEF26(24),MLC1(24),KIAA1671(24),ALDH6A1(24),GABRA2(23),PDLIM5(23),AQP1(23),GOLIM4(23),ARHGAP31(22),GNG12(22),GPR37L1(22),MSN(22),GPM6B(22),SDC3(22),REST(22),ITGB8(21),GRIA1(20),PRKCA(2…	8.74008e-187	1.11263e-97	CB-Female-M8	3	ARHGEF26(59),CD81(45),YAP1(45),MLC1(44),GABRA2(36),ARHGAP31(36),PRKCA(32),RAMP1(32),TRPS1(32),TTYH1(32),SDC3(30),SNTA1(30),RFX4(29),MDFIC(28),LRP10(27),JAM2(27),NOTCH2(26),PREX2(26),SLC6A11(26),SLC1A2(25),LIFR(25),PTTG1IP(25),GPR56(24),TMBIM1(24),BMPR1B(23),NTSR2(23),IL17D(23),MRVI1(23),RARRES2(23),PTPN13(23),RAB31(22),DCHS1(22),NCAM2(22),RFX2(22),GNG12(21),PDLIM5(21),ITGB4(21),PTPRZ1(21),S1PR1(2…	4.62826e-66	1.11997e-105	0.647554	0	TRPS1,S1PR1,SLC1A3,PPAP2B,RAMP1,NPAS3,BMPR1B,SNTA1,HADHB,SLC6A11,SLC4A4,YAP1,ARHGEF26,MLC1,ALDH6A1,GABRA2,PDLIM5,AQP1,GOLIM4,ARHGAP31,GNG12,MSN,GPM6B,SDC3,GRIA1,PRKCA,ITGB4,LGI4,NDRG2,FGF2,HNMT,TTYH1,DCHS1,FXYD1,LIFR,ARAP2,RFX4,PLEKHO2,GPR56	FGFR3,SLC25A18,QKI,GABRG1,BLM,MCC,ITM2C,LAMA2,WWC1,KIAA1671,GPR37L1,REST,ITGB8,SASH1,LMO3,IRX1,LRRC8A,PIPOX,SOX5,MT3,CABLES1,BAI1,C15orf59,GRID1,PRDX6,SERPINE2,KIAA1161,TJP2,PON2,RASL12,KCNN3,DAO,MPP6,PPP1R1B,CCDC80,GLUD1,HSPB8,TP53BP2,LRP4,IFI16	CD81,MDFIC,LRP10,JAM2,NOTCH2,PREX2,SLC1A2,PTTG1IP,TMBIM1,NTSR2,IL17D,MRVI1,RARRES2,PTPN13,RAB31,NCAM2,RFX2,PTPRZ1,STK32A,RALGAPB,ACAA2,ITPKB,FAM189A2,FAM167A,SYNM,ARHGEF6,BMP7,CYP27A1,RGMA,ATP1A2,AXL,ACSS3,FKBP10,TGFB2,PARD3B,PLTP,KIAA1217,SH3BGRL,KIFC3,SUCLG2,WASF2,FGFR2,GJA1,ANO6,LAMA1,ATP6V0E1,FAM181B,DDAH2,PARP4
CB-Male-M4	2	TAGLN2(89),TRPS1(80),TMBIM1(60),DCN(54),DMXL2(48),S1PR1(47),CYFIP2(46),MOG(44),ESAM(44),LAPTM5(44),RHOC(42),LRP10(41),SLC1A3(41),TRIM44(41),COL1A2(40),FGFR3(39),MYRF(39),CSF1R(39),ERBB3(38),RRAS(37),PXDC1(36),GPR4(36),MYO1F(36),PPAP2B(35),CNP(35),IFITM3(35),RAMP1(35),NBEA(35),ZFYVE9(35),SLC25A18(34),RAB13(33),NPAS3(32),ITGB2(32),PPP3CB(32),MOV10(32),BMPR1B(31),LRRC32(31),ATP6V1A(31),TNFRSF1A(31),…	4.48782e-174	9.11053e-91	CB-Female-M6	7	TAGLN2(55),TGM2(46),IFITM2(45),YBX3(44),MYL9(41),PXDC1(39),COL1A2(35),ITGB2(35),LAPTM5(35),VIM(34),PSMB8(33),RELA(31),MFAP4(30),NFKB2(30),CLIC1(28),ARID5A(28),MMRN2(28),SYNPO2(28),IFI16(28),NLRC5(27),OSMR(27),LTBR(26),BGN(26),TNS1(26),NUDT17(26),MTCH2(26),TNFRSF1A(26),ACTA2(25),C1QB(25),ECE1(25),FGD2(25),PRKCH(24),RRAS(23),IGFBP7(23),JAG1(23),MYO1B(23),IFITM3(22),FXYD5(22),TAP1(22),WWTR1(22),ZFHX…	4.43243e-44	3.92287e-52	0.416653	0	TAGLN2,DCN,ESAM,LAPTM5,RHOC,COL1A2,CSF1R,RRAS,PXDC1,GPR4,MYO1F,IFITM3,RAB13,ITGB2,MOV10,TNFRSF1A,MYL9,WWTR1,ECE1,LSR,MMRN2,YBX3,ARID5A,MAFF,TNFRSF10B,FCGRT,BGN,OSMR,TGFBR2,HDAC1,PLCB2,ANXA2,PRKCH,ABCG2,PLS3,PTPRC,VIM,ACTA2,AIF1,C1QB,CDH5,PARP9,MFAP4,RHBDF2,SPI1,IFI16,TGFB1,JAG1,OGN	TRPS1,TMBIM1,DMXL2,S1PR1,CYFIP2,MOG,LRP10,SLC1A3,TRIM44,FGFR3,MYRF,ERBB3,PPAP2B,CNP,RAMP1,NBEA,ZFYVE9,SLC25A18,NPAS3,PPP3CB,BMPR1B,LRRC32,ATP6V1A,LRPPRC,SOCS7,SNTA1,STOM,YAP1,NAPB,BIRC6,SNAP91,ZNF510,QKI,HADHB,TOMM70A,GABRG1,KLK6,BLM,CLIC4,FMOD,AGGF1,VAMP5,MCC,CDKN1A,CEBPD,CTD-2196E14.9,AMPH,SCN8A,SLC6A11,KIAA1671,ITM2C,LAMA2,PMP22,WWC1,SLC4A4,ARHGEF26,PDLIM5,MLC1,HCLS1,ALDH6A1,OLA1,ANO6,CLDND1,S…	TGM2,IFITM2,PSMB8,RELA,NFKB2,CLIC1,SYNPO2,NLRC5,LTBR,TNS1,NUDT17,MTCH2,FGD2,IGFBP7,MYO1B,FXYD5,TAP1,ZFHX3,PPP1R18,TRIM5,UTRN,ATP8B1,HELZ2,MLTK,FLI1,COBLL1,TNIP2,COL1A1,EHD2,FLNA,PALMD,IRF9,GPR61,CCNA2,FES,MT1M,PDLIM7,DDX58,KANK2,ICAM1,SYDE1,C1R,CFH,A4GALT,ABCB1,IFIT3,CD37,PEAR1,PSPN,SLC11A1,MTOR,TAGLN,APOL6,OAS1,COL14A1,CDH6,MYLK,DOCK6,MVP
CB-Male-M4	2	TAGLN2(89),TRPS1(80),TMBIM1(60),DCN(54),DMXL2(48),S1PR1(47),CYFIP2(46),MOG(44),ESAM(44),LAPTM5(44),RHOC(42),LRP10(41),SLC1A3(41),TRIM44(41),COL1A2(40),FGFR3(39),MYRF(39),CSF1R(39),ERBB3(38),RRAS(37),PXDC1(36),GPR4(36),MYO1F(36),PPAP2B(35),CNP(35),IFITM3(35),RAMP1(35),NBEA(35),ZFYVE9(35),SLC25A18(34),RAB13(33),NPAS3(32),ITGB2(32),PPP3CB(32),MOV10(32),BMPR1B(31),LRRC32(31),ATP6V1A(31),TNFRSF1A(31),…	4.48782e-174	9.11053e-91	CB-Female-M8	3	ARHGEF26(59),CD81(45),YAP1(45),MLC1(44),GABRA2(36),ARHGAP31(36),PRKCA(32),RAMP1(32),TRPS1(32),TTYH1(32),SDC3(30),SNTA1(30),RFX4(29),MDFIC(28),LRP10(27),JAM2(27),NOTCH2(26),PREX2(26),SLC6A11(26),SLC1A2(25),LIFR(25),PTTG1IP(25),GPR56(24),TMBIM1(24),BMPR1B(23),NTSR2(23),IL17D(23),MRVI1(23),RARRES2(23),PTPN13(23),RAB31(22),DCHS1(22),NCAM2(22),RFX2(22),GNG12(21),PDLIM5(21),ITGB4(21),PTPRZ1(21),S1PR1(2…	4.62826e-66	1.11997e-105	0.377947	0	TRPS1,TMBIM1,S1PR1,LRP10,SLC1A3,PPAP2B,RAMP1,NPAS3,BMPR1B,SNTA1,YAP1,HADHB,SLC6A11,SLC4A4,ARHGEF26,PDLIM5,MLC1,ALDH6A1,ANO6,WASF2,GABRA2,AQP1,GOLIM4,PTTG1IP,ARHGAP31,GNG12,MSN,GPM6B,SDC3,GRIA1,PRKCA,CD81,ITGB4,LGI4,NDRG2,FGF2,ATP6V0E1,HNMT,TTYH1,DCHS1,FXYD1,LIFR,ARAP2,RFX4,PLEKHO2,CYP27A1,GPR56	TAGLN2,DCN,DMXL2,CYFIP2,MOG,ESAM,LAPTM5,RHOC,TRIM44,COL1A2,FGFR3,MYRF,CSF1R,ERBB3,RRAS,PXDC1,GPR4,MYO1F,CNP,IFITM3,NBEA,ZFYVE9,SLC25A18,RAB13,ITGB2,PPP3CB,MOV10,LRRC32,ATP6V1A,TNFRSF1A,LRPPRC,SOCS7,STOM,MYL9,NAPB,BIRC6,SNAP91,ZNF510,WWTR1,QKI,TOMM70A,GABRG1,KLK6,BLM,CLIC4,ECE1,FMOD,LSR,AGGF1,VAMP5,MCC,CDKN1A,MMRN2,CEBPD,CTD-2196E14.9,AMPH,SCN8A,YBX3,KIAA1671,ITM2C,LAMA2,PMP22,WWC1,HCLS1,OLA1,ARID…	MDFIC,JAM2,NOTCH2,PREX2,SLC1A2,NTSR2,IL17D,MRVI1,RARRES2,PTPN13,RAB31,NCAM2,RFX2,PTPRZ1,STK32A,RALGAPB,ACAA2,ITPKB,FAM189A2,FAM167A,SYNM,ARHGEF6,BMP7,RGMA,ATP1A2,AXL,ACSS3,FKBP10,TGFB2,PARD3B,PLTP,KIAA1217,SH3BGRL,KIFC3,SUCLG2,FGFR2,GJA1,LAMA1,FAM181B,DDAH2,PARP4
CB-Male-M2	3	GAD1(37),CA8(34),CACNA1G(33),ATP2A3(32),ATP5B(30),BECN1(30),ITPR1(29),BTBD11(29),RP3-406A7.7(29),PRKCG(28),KIT(27),PHACTR2(26),GRIN2B(25),SLC24A3(25),NCAM2(25),AFG3L2(25),LARGE(24),CHRNB2(24),ATP5A1(23),ATRNL1(23),NOS1(23),SPTBN2(23),PCP4L1(22),KCNMA1(22),SLC6A1(22),RORA(22),FRMPD4(21),GAD2(21),DNAJC14(21),TRPC3(21),CHST2(20),GPR63(20),MDH1(20),ATP5C1(20),CCNL1(20),BHLHE22(19),PITPNM1(19),SLC4A8(…	1.37932e-110	3.68249e-89	CB-Female-M2	6	BTBD11(39),LARGE(36),GRIA3(33),CACNA1G(32),PTPRM(28),GAD1(27),CHST2(27),PRKCG(25),SLC24A3(25),PRDM8(24),C15orf59(23),GRIK1(21),KCNN1(21),NOS1(21),CA8(20),VSTM2L(20),ITPR1(19),ATRNL1(19),SIAH3(19),EIF5A2(19),AJAP1(18),BHLHE22(18),ATP2A3(17),CLEC2L(17),GAD2(16),CLSTN2(16),NEFL(16),GRIK3(16),PLXDC2(16),RORA(16),KITLG(16),PRKCD(15),ANKRD29(15),GABRG2(15),SLC6A1(15),UNC5C(15),SLC24A2(15)	5.30817e-70	2.12406e-26	0.552865	0	GAD1,CA8,CACNA1G,ATP2A3,ITPR1,BTBD11,PRKCG,SLC24A3,LARGE,ATRNL1,NOS1,SLC6A1,RORA,GAD2,CHST2,BHLHE22,CLSTN2,SIAH3,UNC5C,NEFL	ATP5B,BECN1,RP3-406A7.7,KIT,PHACTR2,GRIN2B,NCAM2,AFG3L2,CHRNB2,ATP5A1,SPTBN2,PCP4L1,KCNMA1,FRMPD4,DNAJC14,TRPC3,GPR63,MDH1,ATP5C1,CCNL1,PITPNM1,SLC4A8,RP4-635E18.8,ZNF385C,ELMOD1,LPL,RAB3B,RP11-141O15.1,EIF4G1,HUNK,RP11-434H6.7,TMEM167A,THOC1,SLC32A1,CALB1,PCDH17,SHANK2,MEGF10,HAPLN4,PPP1R17,LINC00617,EHD3,CEP95,PTPRK,MAGED1,SUPV3L1,SLC1A6	GRIA3,PTPRM,PRDM8,C15orf59,GRIK1,KCNN1,VSTM2L,EIF5A2,AJAP1,CLEC2L,GRIK3,PLXDC2,KITLG,PRKCD,ANKRD29,GABRG2,SLC24A2
CB-Male-M2	3	GAD1(37),CA8(34),CACNA1G(33),ATP2A3(32),ATP5B(30),BECN1(30),ITPR1(29),BTBD11(29),RP3-406A7.7(29),PRKCG(28),KIT(27),PHACTR2(26),GRIN2B(25),SLC24A3(25),NCAM2(25),AFG3L2(25),LARGE(24),CHRNB2(24),ATP5A1(23),ATRNL1(23),NOS1(23),SPTBN2(23),PCP4L1(22),KCNMA1(22),SLC6A1(22),RORA(22),FRMPD4(21),GAD2(21),DNAJC14(21),TRPC3(21),CHST2(20),GPR63(20),MDH1(20),ATP5C1(20),CCNL1(20),BHLHE22(19),PITPNM1(19),SLC4A8(…	1.37932e-110	3.68249e-89	CB-Female-M12	34	LARGE(36),CACNA1G(32),PTPRM(28),CHST2(27),PRKCG(25),C15orf59(23),GRIK1(21),KCNN1(21),CA8(20),VSTM2L(20),ATRNL1(19),EIF5A2(19),ITPR1(18),AJAP1(18),ATP2A3(17),CLEC2L(17),PLXDC2(16),RORA(16),KITLG(16),GABRG2(15),SLC6A1(15)	2.55932e-22	1.82815e-07	0.368236	9.97078e-224	CA8,CACNA1G,ATP2A3,ITPR1,PRKCG,LARGE,ATRNL1,SLC6A1,RORA,CHST2	GAD1,ATP5B,BECN1,BTBD11,RP3-406A7.7,KIT,PHACTR2,GRIN2B,SLC24A3,NCAM2,AFG3L2,CHRNB2,ATP5A1,NOS1,SPTBN2,PCP4L1,KCNMA1,FRMPD4,GAD2,DNAJC14,TRPC3,GPR63,MDH1,ATP5C1,CCNL1,BHLHE22,PITPNM1,SLC4A8,RP4-635E18.8,ZNF385C,CLSTN2,ELMOD1,SIAH3,LPL,RAB3B,RP11-141O15.1,EIF4G1,HUNK,RP11-434H6.7,TMEM167A,THOC1,SLC32A1,UNC5C,CALB1,NEFL,PCDH17,SHANK2,MEGF10,HAPLN4,PPP1R17,LINC00617,EHD3,CEP95,PTPRK,MAGED1,SUPV3L1,SL…	PTPRM,C15orf59,GRIK1,KCNN1,VSTM2L,EIF5A2,AJAP1,CLEC2L,PLXDC2,KITLG,GABRG2
CB-Male-M2	3	GAD1(37),CA8(34),CACNA1G(33),ATP2A3(32),ATP5B(30),BECN1(30),ITPR1(29),BTBD11(29),RP3-406A7.7(29),PRKCG(28),KIT(27),PHACTR2(26),GRIN2B(25),SLC24A3(25),NCAM2(25),AFG3L2(25),LARGE(24),CHRNB2(24),ATP5A1(23),ATRNL1(23),NOS1(23),SPTBN2(23),PCP4L1(22),KCNMA1(22),SLC6A1(22),RORA(22),FRMPD4(21),GAD2(21),DNAJC14(21),TRPC3(21),CHST2(20),GPR63(20),MDH1(20),ATP5C1(20),CCNL1(20),BHLHE22(19),PITPNM1(19),SLC4A8(…	1.37932e-110	3.68249e-89	CB-Female-M151	36	LARGE(36),CACNA1G(32),PTPRM(28),CHST2(27),PRKCG(25),GRIK1(21),CA8(20),KCNN1(20),ATRNL1(19),ITPR1(18),AJAP1(18),ATP2A3(17),CLEC2L(17),PLXDC2(16),RORA(16)	2.41486e-21	7.91929e-08	0.344311	2.65426e-215	CA8,CACNA1G,ATP2A3,ITPR1,PRKCG,LARGE,ATRNL1,RORA,CHST2	GAD1,ATP5B,BECN1,BTBD11,RP3-406A7.7,KIT,PHACTR2,GRIN2B,SLC24A3,NCAM2,AFG3L2,CHRNB2,ATP5A1,NOS1,SPTBN2,PCP4L1,KCNMA1,SLC6A1,FRMPD4,GAD2,DNAJC14,TRPC3,GPR63,MDH1,ATP5C1,CCNL1,BHLHE22,PITPNM1,SLC4A8,RP4-635E18.8,ZNF385C,CLSTN2,ELMOD1,SIAH3,LPL,RAB3B,RP11-141O15.1,EIF4G1,HUNK,RP11-434H6.7,TMEM167A,THOC1,SLC32A1,UNC5C,CALB1,NEFL,PCDH17,SHANK2,MEGF10,HAPLN4,PPP1R17,LINC00617,EHD3,CEP95,PTPRK,MAGED1,SUP…	PTPRM,GRIK1,KCNN1,AJAP1,CLEC2L,PLXDC2
CB-Male-M2	3	GAD1(37),CA8(34),CACNA1G(33),ATP2A3(32),ATP5B(30),BECN1(30),ITPR1(29),BTBD11(29),RP3-406A7.7(29),PRKCG(28),KIT(27),PHACTR2(26),GRIN2B(25),SLC24A3(25),NCAM2(25),AFG3L2(25),LARGE(24),CHRNB2(24),ATP5A1(23),ATRNL1(23),NOS1(23),SPTBN2(23),PCP4L1(22),KCNMA1(22),SLC6A1(22),RORA(22),FRMPD4(21),GAD2(21),DNAJC14(21),TRPC3(21),CHST2(20),GPR63(20),MDH1(20),ATP5C1(20),CCNL1(20),BHLHE22(19),PITPNM1(19),SLC4A8(…	1.37932e-110	3.68249e-89	CB-Female-M13	9	BTBD11(39),GRIA3(33),GAD1(27),SLC24A3(25),PRDM8(24),NOS1(21),SIAH3(19),BHLHE22(18),GAD2(16),CLSTN2(16),NEFL(16),GRIK3(16)	2.88068e-54	7.91093e-24	0.315709	3.48977e-191	GAD1,BTBD11,SLC24A3,NOS1,GAD2,BHLHE22,CLSTN2,SIAH3,NEFL	CA8,CACNA1G,ATP2A3,ATP5B,BECN1,ITPR1,RP3-406A7.7,PRKCG,KIT,PHACTR2,GRIN2B,NCAM2,AFG3L2,LARGE,CHRNB2,ATP5A1,ATRNL1,SPTBN2,PCP4L1,KCNMA1,SLC6A1,RORA,FRMPD4,DNAJC14,TRPC3,CHST2,GPR63,MDH1,ATP5C1,CCNL1,PITPNM1,SLC4A8,RP4-635E18.8,ZNF385C,ELMOD1,LPL,RAB3B,RP11-141O15.1,EIF4G1,HUNK,RP11-434H6.7,TMEM167A,THOC1,SLC32A1,UNC5C,CALB1,PCDH17,SHANK2,MEGF10,HAPLN4,PPP1R17,LINC00617,EHD3,CEP95,PTPRK,MAGED1,SUPV…	GRIA3,PRDM8,GRIK3
CB-Male-M49	4	TAGLN2(89),TMBIM1(60),DCN(54),MOG(44),ESAM(44),LAPTM5(44),RHOC(42),COL1A2(40),LRP10(39),MYRF(39),CSF1R(39),ERBB3(38),RRAS(37),PXDC1(36),GPR4(36),MYO1F(36),CNP(35),IFITM3(35),RAB13(33),ITGB2(32),MOV10(32),LRRC32(31),TNFRSF1A(31),STOM(30),MYL9(30),WWTR1(29),KLK6(27),CLIC4(27),ECE1(27),FMOD(27),LSR(27),VAMP5(27),CDKN1A(26),MMRN2(26),CEBPD(26),AMPH(26),YBX3(26),PMP22(25),HCLS1(24),ARID5A(24),MAFF(24)…	3.1019e-104	8.97066e-87	CB-Female-M6	7	TAGLN2(55),TGM2(46),IFITM2(45),YBX3(44),MYL9(41),PXDC1(39),COL1A2(35),ITGB2(35),LAPTM5(35),VIM(34),PSMB8(33),RELA(31),MFAP4(30),NFKB2(30),CLIC1(28),ARID5A(28),MMRN2(28),SYNPO2(28),IFI16(28),NLRC5(27),OSMR(27),LTBR(26),BGN(26),TNS1(26),NUDT17(26),MTCH2(26),TNFRSF1A(26),ACTA2(25),C1QB(25),ECE1(25),FGD2(25),PRKCH(24),RRAS(23),IGFBP7(23),JAG1(23),MYO1B(23),IFITM3(22),FXYD5(22),TAP1(22),WWTR1(22),ZFHX…	4.43243e-44	3.92287e-52	0.570665	0	TAGLN2,DCN,ESAM,LAPTM5,RHOC,COL1A2,CSF1R,RRAS,PXDC1,GPR4,MYO1F,IFITM3,RAB13,ITGB2,MOV10,TNFRSF1A,MYL9,WWTR1,ECE1,LSR,MMRN2,YBX3,ARID5A,MAFF,TNFRSF10B,FCGRT,BGN,OSMR,TGFBR2,HDAC1,PLCB2,ANXA2,PRKCH,ABCG2,PLS3,PTPRC,VIM,ACTA2,AIF1,C1QB,CDH5,PARP9,MFAP4,RHBDF2,SPI1,TGFB1,JAG1,OGN	TMBIM1,MOG,LRP10,MYRF,ERBB3,CNP,LRRC32,STOM,KLK6,CLIC4,FMOD,VAMP5,CDKN1A,CEBPD,AMPH,PMP22,HCLS1,ANO6,CLDND1,SFT2D2,CDC42EP1,WASF2,PTTG1IP,PLP1,ITGA5,MBP,CARNS1,DHRS3,HLA-E,S100A11,MAL,EIF4A1,TTYH2,CD81,PAQR6,ARPC1B,A2M,DENND3,CCDC132,MAG,CD53,RP11-395B7.7,CLDN5,STK40,SRGN,MOBP,PDLIM4,ATP6V0E1,CDK2,EPAS1,INF2,LMNA,OLFM3,TF,SOX8,ATOH8,CSRNP1,DOCK1,C1QC,GPR116,TDRKH,ZEB2,MAOA,CYP27A1,FOXC1,FGF1,COL6…	TGM2,IFITM2,PSMB8,RELA,NFKB2,CLIC1,SYNPO2,IFI16,NLRC5,LTBR,TNS1,NUDT17,MTCH2,FGD2,IGFBP7,MYO1B,FXYD5,TAP1,ZFHX3,PPP1R18,TRIM5,UTRN,ATP8B1,HELZ2,MLTK,FLI1,COBLL1,TNIP2,COL1A1,EHD2,FLNA,PALMD,IRF9,GPR61,CCNA2,FES,MT1M,PDLIM7,DDX58,KANK2,ICAM1,SYDE1,C1R,CFH,A4GALT,ABCB1,IFIT3,CD37,PEAR1,PSPN,SLC11A1,MTOR,TAGLN,APOL6,OAS1,COL14A1,CDH6,MYLK,DOCK6,MVP
CB-Male-M49	4	TAGLN2(89),TMBIM1(60),DCN(54),MOG(44),ESAM(44),LAPTM5(44),RHOC(42),COL1A2(40),LRP10(39),MYRF(39),CSF1R(39),ERBB3(38),RRAS(37),PXDC1(36),GPR4(36),MYO1F(36),CNP(35),IFITM3(35),RAB13(33),ITGB2(32),MOV10(32),LRRC32(31),TNFRSF1A(31),STOM(30),MYL9(30),WWTR1(29),KLK6(27),CLIC4(27),ECE1(27),FMOD(27),LSR(27),VAMP5(27),CDKN1A(26),MMRN2(26),CEBPD(26),AMPH(26),YBX3(26),PMP22(25),HCLS1(24),ARID5A(24),MAFF(24)…	3.1019e-104	8.97066e-87	CB-Female-M43	5	TAGLN2(54),TGM2(46),IFITM2(45),YBX3(44),PXDC1(39),NFKB2(30),CLIC1(28),ARID5A(28),MMRN2(28),OSMR(27),LTBR(26),TNFRSF1A(26),ECE1(25),IFI16(24),JAG1(23),IFITM3(22),WWTR1(22),ZFHX3(22),RAB13(20),MAFF(20),PPP1R18(20),FXYD5(19),GPR4(19),MLTK(19),TNIP2(19),ESAM(18),EHD2(18),HDAC1(18),GPR61(18),FES(17),MT1M(17),CDH5(17),ICAM1(17),TGFB1(17),SYDE1(17),C1R(16),A4GALT(16),PEAR1(16),MTOR(16),TNFRSF10B(16),ANX…	9.16141e-66	3.62704e-80	0.356519	1.98031e-306	TAGLN2,ESAM,RHOC,PXDC1,GPR4,IFITM3,RAB13,TNFRSF1A,WWTR1,ECE1,MMRN2,YBX3,ARID5A,MAFF,TNFRSF10B,FCGRT,OSMR,HDAC1,ANXA2,CDH5,TGFB1,JAG1	TMBIM1,DCN,MOG,LAPTM5,COL1A2,LRP10,MYRF,CSF1R,ERBB3,RRAS,MYO1F,CNP,ITGB2,MOV10,LRRC32,STOM,MYL9,KLK6,CLIC4,FMOD,LSR,VAMP5,CDKN1A,CEBPD,AMPH,PMP22,HCLS1,ANO6,CLDND1,SFT2D2,CDC42EP1,BGN,WASF2,PTTG1IP,PLP1,ITGA5,MBP,CARNS1,DHRS3,HLA-E,S100A11,TGFBR2,MAL,PLCB2,EIF4A1,TTYH2,CD81,PAQR6,ARPC1B,A2M,DENND3,PRKCH,ABCG2,CCDC132,MAG,CD53,RP11-395B7.7,PLS3,CLDN5,PTPRC,STK40,VIM,ACTA2,SRGN,MOBP,PDLIM4,ATP6V0E1…	TGM2,IFITM2,NFKB2,CLIC1,LTBR,IFI16,ZFHX3,PPP1R18,FXYD5,MLTK,TNIP2,EHD2,GPR61,FES,MT1M,ICAM1,SYDE1,C1R,A4GALT,PEAR1,MTOR,DOCK6
CB-Male-M5	5	CAMSAP2(85),PJA2(55),RAB6A(48),NCOA7(45),NCKAP1(44),ASH1L(42),PPM1A(42),MFSD8(42),BCLAF1(42),UBR3(42),SP3(41),IKZF5(40),SMAD5(40),RCOR3(39),VPS26A(38),PIK3CA(37),HECTD1(37),FBXO11(37),DDX3Y(36),NDFIP1(36),MBTD1(36),G3BP2(35),ATF2(35),WASL(34),RICTOR(32),CAPRIN1(32),WDR82(31),RBM33(31),KIAA0408(30),PHC3(30),SMARCAD1(30),XRN1(30),IPO7(29),GABPA(29),TM9SF3(29),DNAJC6(28),AKT3(28),PHIP(28),UBR5(28),A…	5.35783e-41	8.47217e-122	CB-Female-M11	4	TOMM70A(50),RAB6A(44),EHBP1(43),ASH1L(42),PJA2(42),BLOC1S6(39),CADPS2(38),RNF11(38),DNAJC6(37),RC3H2(34),SUMO1(34),NCOA7(33),YWHAB(33),ZNF25(33),ZNF644(32),PPM1A(31),PLA2G12A(31),ADNP(30),AFF2(30),API5(30),ATP6V1A(28),ZNF148(28),CAB39(28),CLTC(28),HEATR5B(28),CLCN4(28),FSTL5(28),FBXO28(28),USP1(28),YME1L1(27),DMXL2(26),NCKAP1(25),NAPB(24),CAND1(24),CHD9(24),GPRASP2(24),CAMSAP2(24),APPBP2(23),CSE1…	2.06906e-62	2.78324e-91	0.378083	3.92369e-205	CAMSAP2,PJA2,RAB6A,NCOA7,NCKAP1,ASH1L,PPM1A,HECTD1,NDFIP1,G3BP2,DNAJC6,CLTC,API5,EHBP1,UCHL5,APPBP2,CAB39,UBE2V2,RB1CC1,CAND1,PIK3CB,ITFG1,NAP1L3,ZNF281,MTMR9,CEP170,RTN4,NDUFA5,UBQLN1,ATRX,EIF4G2,USO1,RC3H2,POLR2B	MFSD8,BCLAF1,UBR3,SP3,IKZF5,SMAD5,RCOR3,VPS26A,PIK3CA,FBXO11,DDX3Y,MBTD1,ATF2,WASL,RICTOR,CAPRIN1,WDR82,RBM33,KIAA0408,PHC3,SMARCAD1,XRN1,IPO7,GABPA,TM9SF3,AKT3,PHIP,UBR5,ACTR2,RC3H1,NAA50,VTA1,MORF4L1,BRWD1,ATAD1,USP9Y,WHSC1L1,ZHX1,AKAP12,TRIM33,LAMTOR3,RP11-348N5.7,TARDBP,RP11-258C19.7,ZRANB1,PAPD4,RTN3,SEC23IP,SEPT5,ACAP2,YWHAG,RAD21,SNX13,TNKS2,ZNF75A,WAC,CNOT1,LSM11,NUP54,MIB1,SYNJ1,STXBP5,E…	TOMM70A,BLOC1S6,CADPS2,RNF11,SUMO1,YWHAB,ZNF25,ZNF644,PLA2G12A,ADNP,AFF2,ATP6V1A,ZNF148,HEATR5B,CLCN4,FSTL5,FBXO28,USP1,YME1L1,DMXL2,NAPB,CHD9,GPRASP2,CSE1L,VEGFB,SYT1,CEP120,INA,RSBN1,PKIA,CDK12,AFTPH,CHD8,ZBTB11,CLOCK,TRIP12,COL4A3BP,COPS2,SMEK2,CNTN1,SERINC1,RAB2A,USP9X,CCNT1,NSF,WDR47,SUCLA2,OLA1,NMNAT2,RUFY3,SCAMP1,SUPT4H1,SNAP91,EPRS,DSTYK,FOXO3,WAPAL,ATP6V1H,COPB2,ETV1,FOXJ2,C3orf38,CUL4B,…
CB-Male-M5	5	CAMSAP2(85),PJA2(55),RAB6A(48),NCOA7(45),NCKAP1(44),ASH1L(42),PPM1A(42),MFSD8(42),BCLAF1(42),UBR3(42),SP3(41),IKZF5(40),SMAD5(40),RCOR3(39),VPS26A(38),PIK3CA(37),HECTD1(37),FBXO11(37),DDX3Y(36),NDFIP1(36),MBTD1(36),G3BP2(35),ATF2(35),WASL(34),RICTOR(32),CAPRIN1(32),WDR82(31),RBM33(31),KIAA0408(30),PHC3(30),SMARCAD1(30),XRN1(30),IPO7(29),GABPA(29),TM9SF3(29),DNAJC6(28),AKT3(28),PHIP(28),UBR5(28),A…	5.35783e-41	8.47217e-122	CB-Female-M9	131	BCLAF1(80),CCPG1(56),ATG2B(54),PPIP5K2(50),DNM1L(46),RP4-635E18.8(43),ZMYM6(43),DONSON(40),USP48(40),RUFY2(39),XRN1(39),NKTR(38),UHRF2(38),MBTD1(36),DOPEY1(36),SUZ12(33),LRRC28(33),RP3-406A7.7(32),RCOR3(32),KIAA1429(31),GOLT1B(31),GNRH1(31),PWWP2A(31),PRPF4B(30),PRPF40A(30),MON2(29),FAM208A(29),GDAP1(29),PHIP(27),MALT1(27),TCERG1(27),ZFYVE16(27),SRSF11(26),BRWD1(26),NAA25(26),SRSF1(26),HERC4(26),…	0.779564	3.39118e-05	0.326412	4.30221e-81	MFSD8,BCLAF1,UBR3,IKZF5,RCOR3,VPS26A,PIK3CA,MBTD1,RICTOR,XRN1,PHIP,BRWD1,TARDBP,RP11-258C19.7,WAC,LSM11,NUP54,SUZ12,TIAL1,ATG2B,WDR33,CPSF6,SRSF11,FAM76B,FNBP4,DHX15,ARHGAP21	CAMSAP2,PJA2,RAB6A,NCOA7,NCKAP1,ASH1L,PPM1A,SP3,SMAD5,HECTD1,FBXO11,DDX3Y,NDFIP1,G3BP2,ATF2,WASL,CAPRIN1,WDR82,RBM33,KIAA0408,PHC3,SMARCAD1,IPO7,GABPA,TM9SF3,DNAJC6,AKT3,UBR5,ACTR2,RC3H1,CLTC,NAA50,VTA1,MORF4L1,API5,EHBP1,UCHL5,ATAD1,USP9Y,WHSC1L1,ZHX1,AKAP12,APPBP2,CAB39,TRIM33,LAMTOR3,RP11-348N5.7,UBE2V2,ZRANB1,PAPD4,RTN3,RB1CC1,CAND1,SEC23IP,SEPT5,ACAP2,YWHAG,RAD21,SNX13,TNKS2,ZNF75A,PIK3CB,CN…	CCPG1,PPIP5K2,DNM1L,RP4-635E18.8,ZMYM6,DONSON,USP48,RUFY2,NKTR,UHRF2,DOPEY1,LRRC28,RP3-406A7.7,KIAA1429,GOLT1B,GNRH1,PWWP2A,PRPF4B,PRPF40A,MON2,FAM208A,GDAP1,MALT1,TCERG1,ZFYVE16,NAA25,SRSF1,HERC4,ZNF141,PAXBP1,ZFC3H1,FKTN,ATG12,RP11-49I11.1,TUBE1,TARBP1,RP11-658F2.8,NPR2,REV1,EZH1,ICA1L,AGPAT6,RP11-141O15.1,LTN1,RP11-127B20.2,RAD51-AS1,RP4-758J18.13,SLC35A1,TAF1D,SMEK1,NHLRC3,TRAPPC11,CREBRF,PRK…
CB-Male-M51	6	CAMSAP2(85),PJA2(55),RAB6A(48),NCOA7(45),NCKAP1(44),ASH1L(42),PPM1A(42),BCLAF1(42),SP3(41),IKZF5(40),SMAD5(40),PIK3CA(37),HECTD1(37),FBXO11(37),DDX3Y(36),NDFIP1(36),MBTD1(36),G3BP2(35),WASL(34),RICTOR(32),CAPRIN1(32),ATF2(32),WDR82(31),RBM33(31),KIAA0408(30),PHC3(30),XRN1(30),IPO7(29),GABPA(29),TM9SF3(29),DNAJC6(28),AKT3(28),UBR5(28),ACTR2(27),RC3H1(27),CLTC(27),NAA50(27),VTA1(27),MORF4L1(26),API…	7.72465e-31	5.48253e-82	CB-Female-M11	4	TOMM70A(50),RAB6A(44),EHBP1(43),ASH1L(42),PJA2(42),BLOC1S6(39),CADPS2(38),RNF11(38),DNAJC6(37),RC3H2(34),SUMO1(34),NCOA7(33),YWHAB(33),ZNF25(33),ZNF644(32),PPM1A(31),PLA2G12A(31),ADNP(30),AFF2(30),API5(30),ATP6V1A(28),ZNF148(28),CAB39(28),CLTC(28),HEATR5B(28),CLCN4(28),FSTL5(28),FBXO28(28),USP1(28),YME1L1(27),DMXL2(26),NCKAP1(25),NAPB(24),CAND1(24),CHD9(24),GPRASP2(24),CAMSAP2(24),APPBP2(23),CSE1…	2.06906e-62	2.78324e-91	0.386234	6.2779e-222	CAMSAP2,PJA2,RAB6A,NCOA7,NCKAP1,ASH1L,PPM1A,HECTD1,NDFIP1,G3BP2,DNAJC6,CLTC,API5,EHBP1,UCHL5,APPBP2,CAB39,UBE2V2,CAND1,PIK3CB,ITFG1,NAP1L3,ZNF281,MTMR9,CEP170,RTN4,UBQLN1,ATRX,EIF4G2,RC3H2,POLR2B	BCLAF1,SP3,IKZF5,SMAD5,PIK3CA,FBXO11,DDX3Y,MBTD1,WASL,RICTOR,CAPRIN1,ATF2,WDR82,RBM33,KIAA0408,PHC3,XRN1,IPO7,GABPA,TM9SF3,AKT3,UBR5,ACTR2,RC3H1,NAA50,VTA1,MORF4L1,WHSC1L1,ZHX1,AKAP12,LAMTOR3,RP11-348N5.7,TARDBP,RP11-258C19.7,ZRANB1,RTN3,SEPT5,ACAP2,YWHAG,RAD21,TNKS2,WAC,CNOT1,LSM11,MIB1,SYNJ1,STXBP5,ETF1,TOP2B,SUZ12,LMAN1,SLC22A17,CTDSPL2,PRKCI,BZW1,LONRF2,GLTSCR1L,UBXN2B,CDV3,USP12,PAPD7,TIAL1,…	TOMM70A,BLOC1S6,CADPS2,RNF11,SUMO1,YWHAB,ZNF25,ZNF644,PLA2G12A,ADNP,AFF2,ATP6V1A,ZNF148,HEATR5B,CLCN4,FSTL5,FBXO28,USP1,YME1L1,DMXL2,NAPB,CHD9,GPRASP2,CSE1L,VEGFB,SYT1,CEP120,RB1CC1,INA,RSBN1,PKIA,CDK12,AFTPH,CHD8,ZBTB11,CLOCK,TRIP12,COL4A3BP,COPS2,SMEK2,CNTN1,SERINC1,RAB2A,USP9X,CCNT1,NSF,WDR47,SUCLA2,OLA1,NMNAT2,RUFY3,SCAMP1,SUPT4H1,SNAP91,EPRS,DSTYK,FOXO3,WAPAL,ATP6V1H,COPB2,ETV1,NDUFA5,FOXJ2,…
CB-Male-M163	7	TAGLN2(87),ESAM(42),GPR4(36),IFITM3(32),LRRC32(31),CDKN1A(26),MMRN2(26),YBX3(26),CEBPD(25),ARID5A(24),MAFF(24),TNFRSF10B(24),ITGA5(23),OSMR(23),ECE1(21),ANXA2(20),DENND3(20),SRGN(18),ARPC1B(18),HLA-E(18),CDK2(18),EPAS1(18),LMNA(18),C1QC(17),C1QB(16),CDH5(16),RHBDF2(16),CD74(15),TNFRSF1B(15),ZFP36(15)	1.68883e-53	1.24026e-52	CB-Female-M6	7	TAGLN2(55),TGM2(46),IFITM2(45),YBX3(44),MYL9(41),PXDC1(39),COL1A2(35),ITGB2(35),LAPTM5(35),VIM(34),PSMB8(33),RELA(31),MFAP4(30),NFKB2(30),CLIC1(28),ARID5A(28),MMRN2(28),SYNPO2(28),IFI16(28),NLRC5(27),OSMR(27),LTBR(26),BGN(26),TNS1(26),NUDT17(26),MTCH2(26),TNFRSF1A(26),ACTA2(25),C1QB(25),ECE1(25),FGD2(25),PRKCH(24),RRAS(23),IGFBP7(23),JAG1(23),MYO1B(23),IFITM3(22),FXYD5(22),TAP1(22),WWTR1(22),ZFHX…	4.43243e-44	3.92287e-52	0.359664	2.4373e-289	TAGLN2,ESAM,GPR4,IFITM3,MMRN2,YBX3,ARID5A,MAFF,TNFRSF10B,OSMR,ECE1,ANXA2,C1QB,CDH5,RHBDF2	LRRC32,CDKN1A,CEBPD,ITGA5,DENND3,SRGN,ARPC1B,HLA-E,CDK2,EPAS1,LMNA,C1QC,CD74,TNFRSF1B,ZFP36	TGM2,IFITM2,MYL9,PXDC1,COL1A2,ITGB2,LAPTM5,VIM,PSMB8,RELA,MFAP4,NFKB2,CLIC1,SYNPO2,IFI16,NLRC5,LTBR,BGN,TNS1,NUDT17,MTCH2,TNFRSF1A,ACTA2,FGD2,PRKCH,RRAS,IGFBP7,JAG1,MYO1B,FXYD5,TAP1,WWTR1,ZFHX3,PLCB2,RAB13,PPP1R18,ABCG2,TRIM5,TGFBR2,UTRN,ATP8B1,HELZ2,PARP9,DCN,MLTK,FLI1,LSR,COBLL1,TNIP2,COL1A1,EHD2,HDAC1,OGN,FLNA,PALMD,IRF9,PLS3,GPR61,CCNA2,PTPRC,FES,MT1M,PDLIM7,DDX58,KANK2,ICAM1,TGFB1,SYDE1,C1R,…
CB-Male-M163	7	TAGLN2(87),ESAM(42),GPR4(36),IFITM3(32),LRRC32(31),CDKN1A(26),MMRN2(26),YBX3(26),CEBPD(25),ARID5A(24),MAFF(24),TNFRSF10B(24),ITGA5(23),OSMR(23),ECE1(21),ANXA2(20),DENND3(20),SRGN(18),ARPC1B(18),HLA-E(18),CDK2(18),EPAS1(18),LMNA(18),C1QC(17),C1QB(16),CDH5(16),RHBDF2(16),CD74(15),TNFRSF1B(15),ZFP36(15)	1.68883e-53	1.24026e-52	CB-Female-M43	5	TAGLN2(54),TGM2(46),IFITM2(45),YBX3(44),PXDC1(39),NFKB2(30),CLIC1(28),ARID5A(28),MMRN2(28),OSMR(27),LTBR(26),TNFRSF1A(26),ECE1(25),IFI16(24),JAG1(23),IFITM3(22),WWTR1(22),ZFHX3(22),RAB13(20),MAFF(20),PPP1R18(20),FXYD5(19),GPR4(19),MLTK(19),TNIP2(19),ESAM(18),EHD2(18),HDAC1(18),GPR61(18),FES(17),MT1M(17),CDH5(17),ICAM1(17),TGFB1(17),SYDE1(17),C1R(16),A4GALT(16),PEAR1(16),MTOR(16),TNFRSF10B(16),ANX…	9.16141e-66	3.62704e-80	0.41833	2.22034e-227	TAGLN2,ESAM,GPR4,IFITM3,MMRN2,YBX3,ARID5A,MAFF,TNFRSF10B,OSMR,ECE1,ANXA2,CDH5	LRRC32,CDKN1A,CEBPD,ITGA5,DENND3,SRGN,ARPC1B,HLA-E,CDK2,EPAS1,LMNA,C1QC,C1QB,RHBDF2,CD74,TNFRSF1B,ZFP36	TGM2,IFITM2,PXDC1,NFKB2,CLIC1,LTBR,TNFRSF1A,IFI16,JAG1,WWTR1,ZFHX3,RAB13,PPP1R18,FXYD5,MLTK,TNIP2,EHD2,HDAC1,GPR61,FES,MT1M,ICAM1,TGFB1,SYDE1,C1R,A4GALT,PEAR1,MTOR,RHOC,FCGRT,DOCK6
CB-Male-M170	8	TRPS1(80),BMPR1B(31),BLM(27),S1PR1(25),GOLIM4(23),ARHGAP31(22),GABRG1(21),MCC(21),NPAS3(20),PRKCA(20),SASH1(20),GNG12(20),PDLIM5(19),NDRG2(19),LMO3(19),FGF2(18),SOX5(18),HNMT(18),ARHGEF26(17),RFX4(16),TJP2(16),PON2(16),MPP6(16),GPR56(15),TP53BP2(15)	4.75366e-74	9.61038e-30	CB-Female-M8	3	ARHGEF26(59),CD81(45),YAP1(45),MLC1(44),GABRA2(36),ARHGAP31(36),PRKCA(32),RAMP1(32),TRPS1(32),TTYH1(32),SDC3(30),SNTA1(30),RFX4(29),MDFIC(28),LRP10(27),JAM2(27),NOTCH2(26),PREX2(26),SLC6A11(26),SLC1A2(25),LIFR(25),PTTG1IP(25),GPR56(24),TMBIM1(24),BMPR1B(23),NTSR2(23),IL17D(23),MRVI1(23),RARRES2(23),PTPN13(23),RAB31(22),DCHS1(22),NCAM2(22),RFX2(22),GNG12(21),PDLIM5(21),ITGB4(21),PTPRZ1(21),S1PR1(2…	4.62826e-66	1.11997e-105	0.320228	1.26943e-231	TRPS1,BMPR1B,S1PR1,GOLIM4,ARHGAP31,NPAS3,PRKCA,GNG12,PDLIM5,NDRG2,FGF2,HNMT,ARHGEF26,RFX4,GPR56	BLM,GABRG1,MCC,SASH1,LMO3,SOX5,TJP2,PON2,MPP6,TP53BP2	CD81,YAP1,MLC1,GABRA2,RAMP1,TTYH1,SDC3,SNTA1,MDFIC,LRP10,JAM2,NOTCH2,PREX2,SLC6A11,SLC1A2,LIFR,PTTG1IP,TMBIM1,NTSR2,IL17D,MRVI1,RARRES2,PTPN13,RAB31,DCHS1,NCAM2,RFX2,ITGB4,PTPRZ1,GRIA1,STK32A,RALGAPB,ACAA2,ITPKB,PLEKHO2,FXYD1,FAM189A2,FAM167A,PPAP2B,SYNM,LGI4,ARHGEF6,BMP7,CYP27A1,RGMA,ATP1A2,AXL,ACSS3,FKBP10,SLC1A3,TGFB2,PARD3B,PLTP,KIAA1217,SH3BGRL,SLC4A4,KIFC3,SUCLG2,WASF2,ALDH6A1,FGFR2,ARAP2,G…
CB-Male-M3	9	CYHR1(60),U2AF2(58),RBM4(54),CXXC1(53),SEMA6B(52),GRIN1(50),THOP1(49),MAST1(44),DNAJA1(42),CARM1(42),ANKRD13D(42),HID1(41),MIB2(39),DNASE1L2(34),STX10(34),HSF1(32),NUBP2(31),AKT2(29),ABTB1(29),RGS11(28),PPP1R37(27),L1CAM(26),CRELD1(25),ARL6IP4(25),NPDC1(25),TAZ(25),DPP7(24),FKBP4(23),CNOT3(23),SAFB2(23),MINK1(23),UCKL1(23),AHSA1(22),AGAP3(22),C1orf35(22),CLDN9(22),CLSTN1(22),AUP1(21),CCT6B(21),BA…	8.93952e-36	1.15454e-57	CB-Female-M10	2	CXXC1(73),THOP1(65),MIB2(50),LIME1(48),RPS6KA4(45),PPP1R37(45),U2AF2(43),FBXW5(42),SMPD4(40),VPS9D1(37),MAST1(36),ANKRD13B(36),SLC25A6(36),ABCC10(35),CYHR1(34),RHOT2(33),RP11-46F15.2(33),SLC39A13(32),MEN1(32),ACAP3(31),ZNF511(31),DNASE1L2(30),CNOT3(30),IMPACT(30),ABHD17A(29),DPP7(29),RFNG(29),CLUH(28),NUBP2(27),E4F1(26),ARL6IP4(26),MAP3K10(26),NME3(26),ADRBK1(26),TAZ(26),TRMT2A(26),FASTK(25),BRAT…	7.86522e-92	2.10908e-97	0.35967	1.41253e-215	CYHR1,U2AF2,CXXC1,THOP1,MAST1,CARM1,MIB2,DNASE1L2,HSF1,NUBP2,AKT2,PPP1R37,CRELD1,ARL6IP4,NPDC1,TAZ,DPP7,CNOT3,UCKL1,AGAP3,AUP1,hsa-mir-1199,RFNG,ANKRD13B,FBRS,RFX1,C9orf114,FAM73B,ZNF692,KMT2E-AS1,FBXO44,RAC3,ZNF511	RBM4,SEMA6B,GRIN1,DNAJA1,ANKRD13D,HID1,STX10,ABTB1,RGS11,L1CAM,FKBP4,SAFB2,MINK1,AHSA1,C1orf35,CLDN9,CLSTN1,CCT6B,BANF1,PTOV1,RP4-740C4.6,PDZD4,ABCA11P,GDPD3,ABHD8,TMEM145,MAZ,MXD4,DEF8,SCRN3,DVL2,STIP1,NLGN2,CGN,ANO8,DNASE1,CCNA2,EXD2,JMJD6,AC005306.3,SYNGAP1,RNF141,FCHSD1,SRSF1,YJEFN3,RBM3,RBM14,ABCB6,GGT7,CTC-273B12.10,SH2B1,ARMCX5,FANCI,EGR4,PRR14,RBM10,SERGEF,NSUN5P1	LIME1,RPS6KA4,FBXW5,SMPD4,VPS9D1,SLC25A6,ABCC10,RHOT2,RP11-46F15.2,SLC39A13,MEN1,ACAP3,IMPACT,ABHD17A,CLUH,E4F1,MAP3K10,NME3,ADRBK1,TRMT2A,FASTK,BRAT1,SGSM3,ROGDI,ZNF771,RAB11B,PPFIA3,CC2D1A,TELO2,N4BP2L2,KPNA5,CHERP,SOX12,RPL23,CCDC85B,KIFC2,DVL1,HAGHL,MARK2,RSAD1,RPL11,PCSK1N,HGS,RPS15,PPIL2,NYAP1,ZNF254,DAPK3,ARFGAP1,ATG4B,LRRC4B,MPND,ZNF787,RPS16,DGAT1,LMNB2,ZNF579,MED24,FAM3A,CCDC120,SCAF1,H…
CB-Male-M174	10	SLC25A18(31),SNTA1(31),SLC6A11(26),ITM2C(25),AQP1(23)	6.39203e-49	1.02172e-40	CB-Female-M65	21	SLC6A11(25),NTSR2(23)	3.76172e-22	4.92955e-23	0.355556	2.30805e-48	SLC6A11	SLC25A18,SNTA1,ITM2C,AQP1	NTSR2
CB-Male-M48	11	DMXL2(48),CYFIP2(46),TRIM44(41),NBEA(35),ZFYVE9(35),ATP6V1A(31),LRPPRC(31),SOCS7(31),NAPB(29),BIRC6(29),SNAP91(29),ZNF510(29),TOMM70A(28),PPP3CB(27),AGGF1(27),CTD-2196E14.9(26),SCN8A(26),OLA1(24),SLC9A7(24),MYCBP2(24),KSR2(24),MTX3(24),PRKACB(23),TNPO3(23),NMNAT2(22),STXBP5L(22),SMCR8(21),SERF2(21),USP34(21),MASP2(20),TCP11L1(20),NCR3LG1(20),SH3BGRL3(20),EML5(19),MOAP1(18),SLC25A1(18),ATP8A2(18),…	5.17104e-35	6.00946e-49	NA	NA	NA	NA	NA	NA	NA	NA	DMXL2,CYFIP2,TRIM44,NBEA,ZFYVE9,ATP6V1A,LRPPRC,SOCS7,NAPB,BIRC6,SNAP91,ZNF510,TOMM70A,PPP3CB,AGGF1,CTD-2196E14.9,SCN8A,OLA1,SLC9A7,MYCBP2,KSR2,MTX3,PRKACB,TNPO3,NMNAT2,STXBP5L,SMCR8,SERF2,USP34,MASP2,TCP11L1,NCR3LG1,SH3BGRL3,EML5,MOAP1,SLC25A1,ATP8A2,SLC30A9,PITPNA,CRYGS,MT-ND4,AKAP9,CCDC144CP,PRPS1,ZBED6,ZNF354C,FAXC,CLCN4,INA,EFR3B,MSANTD2,RP11-290F24.6,MT-ND5,CALM1,EIF4A2,RWDD1	NA
CB-Male-M164	12	TMBIM1(60),LRP10(39),RHOC(37),PXDC1(36),RAB13(33),STOM(30),WWTR1(29),CLIC4(27),MOV10(26),AMPH(26),VAMP5(26),ANO6(24),FCGRT(24),SFT2D2(24),WASF2(24),PTTG1IP(23),DHRS3(22),TNFRSF1A(22),HDAC1(21),CD81(20),RP11-395B7.7(19),PLS3(19),PDLIM4(18),ATP6V0E1(18),OLFM3(18),ATOH8(17),TDRKH(17),MAOA(16),PMP22(16),NSF(16),CYP27A1(15),FSTL1(15),TGFB1(15),JAG1(15),OAS2(15),HMG20B(15),TJP1(15),FAM111A(15)	1.6966e-45	1.96426e-35	NA	NA	NA	NA	NA	NA	NA	NA	TMBIM1,LRP10,RHOC,PXDC1,RAB13,STOM,WWTR1,CLIC4,MOV10,AMPH,VAMP5,ANO6,FCGRT,SFT2D2,WASF2,PTTG1IP,DHRS3,TNFRSF1A,HDAC1,CD81,RP11-395B7.7,PLS3,PDLIM4,ATP6V0E1,OLFM3,ATOH8,TDRKH,MAOA,PMP22,NSF,CYP27A1,FSTL1,TGFB1,JAG1,OAS2,HMG20B,TJP1,FAM111A	NA
CB-Male-M9	13	CA8(34),CACNA1G(33),ATP2A3(32),ITPR1(29),ATRNL1(23),LARGE(21),TRPC3(21),GPR63(20),CHST2(19),ZNF385C(19),PRKCG(18),HUNK(17),CALB1(16)	3.34662e-45	1.98705e-35	CB-Female-M151	36	LARGE(36),CACNA1G(32),PTPRM(28),CHST2(27),PRKCG(25),GRIK1(21),CA8(20),KCNN1(20),ATRNL1(19),ITPR1(18),AJAP1(18),ATP2A3(17),CLEC2L(17),PLXDC2(16),RORA(16)	2.41486e-21	7.91929e-08	0.6	1.31097e-239	CA8,CACNA1G,ATP2A3,ITPR1,ATRNL1,LARGE,CHST2,PRKCG	TRPC3,GPR63,ZNF385C,HUNK,CALB1	PTPRM,GRIK1,KCNN1,AJAP1,CLEC2L,PLXDC2,RORA
CB-Male-M9	13	CA8(34),CACNA1G(33),ATP2A3(32),ITPR1(29),ATRNL1(23),LARGE(21),TRPC3(21),GPR63(20),CHST2(19),ZNF385C(19),PRKCG(18),HUNK(17),CALB1(16)	3.34662e-45	1.98705e-35	CB-Female-M12	34	LARGE(36),CACNA1G(32),PTPRM(28),CHST2(27),PRKCG(25),C15orf59(23),GRIK1(21),KCNN1(21),CA8(20),VSTM2L(20),ATRNL1(19),EIF5A2(19),ITPR1(18),AJAP1(18),ATP2A3(17),CLEC2L(17),PLXDC2(16),RORA(16),KITLG(16),GABRG2(15),SLC6A1(15)	2.55932e-22	1.82815e-07	0.55259	3.56825e-239	CA8,CACNA1G,ATP2A3,ITPR1,ATRNL1,LARGE,CHST2,PRKCG	TRPC3,GPR63,ZNF385C,HUNK,CALB1	PTPRM,C15orf59,GRIK1,KCNN1,VSTM2L,EIF5A2,AJAP1,CLEC2L,PLXDC2,RORA,KITLG,GABRG2,SLC6A1
CB-Male-M9	13	CA8(34),CACNA1G(33),ATP2A3(32),ITPR1(29),ATRNL1(23),LARGE(21),TRPC3(21),GPR63(20),CHST2(19),ZNF385C(19),PRKCG(18),HUNK(17),CALB1(16)	3.34662e-45	1.98705e-35	CB-Female-M2	6	BTBD11(39),LARGE(36),GRIA3(33),CACNA1G(32),PTPRM(28),GAD1(27),CHST2(27),PRKCG(25),SLC24A3(25),PRDM8(24),C15orf59(23),GRIK1(21),KCNN1(21),NOS1(21),CA8(20),VSTM2L(20),ITPR1(19),ATRNL1(19),SIAH3(19),EIF5A2(19),AJAP1(18),BHLHE22(18),ATP2A3(17),CLEC2L(17),GAD2(16),CLSTN2(16),NEFL(16),GRIK3(16),PLXDC2(16),RORA(16),KITLG(16),PRKCD(15),ANKRD29(15),GABRG2(15),SLC6A1(15),UNC5C(15),SLC24A2(15)	5.30817e-70	2.12406e-26	0.438809	4.22373e-236	CA8,CACNA1G,ATP2A3,ITPR1,ATRNL1,LARGE,CHST2,PRKCG	TRPC3,GPR63,ZNF385C,HUNK,CALB1	BTBD11,GRIA3,PTPRM,GAD1,SLC24A3,PRDM8,C15orf59,GRIK1,KCNN1,NOS1,VSTM2L,SIAH3,EIF5A2,AJAP1,BHLHE22,CLEC2L,GAD2,CLSTN2,NEFL,GRIK3,PLXDC2,RORA,KITLG,PRKCD,ANKRD29,GABRG2,SLC6A1,UNC5C,SLC24A2
CB-Male-M10	14	GAD1(33),PCP4L1(22),FRMPD4(19),GAD2(18),RAB3B(17),SLC32A1(17),SIAH3(16)	2.01223e-39	4.10235e-32	CB-Female-M13	9	BTBD11(39),GRIA3(33),GAD1(27),SLC24A3(25),PRDM8(24),NOS1(21),SIAH3(19),BHLHE22(18),GAD2(16),CLSTN2(16),NEFL(16),GRIK3(16)	2.88068e-54	7.91093e-24	0.351544	4.25143e-89	GAD1,GAD2,SIAH3	PCP4L1,FRMPD4,RAB3B,SLC32A1	BTBD11,GRIA3,SLC24A3,PRDM8,NOS1,BHLHE22,CLSTN2,NEFL,GRIK3
CB-Male-M369	15	SNTA1(31),SLC25A18(27),ITM2C(22)	1.16663e-33	6.50625e-28	NA	NA	NA	NA	NA	NA	NA	NA	SNTA1,SLC25A18,ITM2C	NA
CB-Male-M120	16	CA8(34),ITPR1(26),ATRNL1(23),LARGE(21),TRPC3(21),GPR63(20),HUNK(17)	1.24108e-30	1.39852e-29	CB-Female-M151	36	LARGE(36),CACNA1G(32),PTPRM(28),CHST2(27),PRKCG(25),GRIK1(21),CA8(20),KCNN1(20),ATRNL1(19),ITPR1(18),AJAP1(18),ATP2A3(17),CLEC2L(17),PLXDC2(16),RORA(16)	2.41486e-21	7.91929e-08	0.381395	1.63872e-108	CA8,ITPR1,ATRNL1,LARGE	TRPC3,GPR63,HUNK	CACNA1G,PTPRM,CHST2,PRKCG,GRIK1,KCNN1,AJAP1,ATP2A3,CLEC2L,PLXDC2,RORA
CB-Male-M120	16	CA8(34),ITPR1(26),ATRNL1(23),LARGE(21),TRPC3(21),GPR63(20),HUNK(17)	1.24108e-30	1.39852e-29	CB-Female-M12	34	LARGE(36),CACNA1G(32),PTPRM(28),CHST2(27),PRKCG(25),C15orf59(23),GRIK1(21),KCNN1(21),CA8(20),VSTM2L(20),ATRNL1(19),EIF5A2(19),ITPR1(18),AJAP1(18),ATP2A3(17),CLEC2L(17),PLXDC2(16),RORA(16),KITLG(16),GABRG2(15),SLC6A1(15)	2.55932e-22	1.82815e-07	0.32882	3.04663e-104	CA8,ITPR1,ATRNL1,LARGE	TRPC3,GPR63,HUNK	CACNA1G,PTPRM,CHST2,PRKCG,C15orf59,GRIK1,KCNN1,VSTM2L,EIF5A2,AJAP1,ATP2A3,CLEC2L,PLXDC2,RORA,KITLG,GABRG2,SLC6A1
CB-Male-M120	16	CA8(34),ITPR1(26),ATRNL1(23),LARGE(21),TRPC3(21),GPR63(20),HUNK(17)	1.24108e-30	1.39852e-29	CB-Female-M393	68	LARGE(31)	3.30267e-10	8.46379e-06	0.31694	1.82798e-43	LARGE	CA8,ITPR1,ATRNL1,TRPC3,GPR63,HUNK
CB-Male-M6	17	SHARPIN(63),ROGDI(49),MZT2B(48),RABAC1(47),NDUFB7(39),FAM208A(37),NDUFA11(36),TRMT2A(34),RHOT2(34),ATP5D(33),DGAT1(32),NUFIP2(31),ZNF580(31),TMEM161A(30),COX8A(29),ADCK5(29),LTN1(29),C12orf4(29),RPL11(28),QTRT1(28),ATAD5(28),SH3GL1(28),POLR2L(28),ZNF865(28),ATP6V0C(27),NDUFS6(27),TCEB2(27),DUS1L(27),ZNF793(27),ATM(26),RPS15(25),RPL37A(25),RPL13A(25),RPL13AP5(25),PIAS2(25),INTS2(25),TMUB1(25),C16o…	0.0109173	2.44476e-57	NA	NA	NA	NA	NA	NA	NA	NA	SHARPIN,ROGDI,MZT2B,RABAC1,NDUFB7,FAM208A,NDUFA11,TRMT2A,RHOT2,ATP5D,DGAT1,NUFIP2,ZNF580,TMEM161A,COX8A,ADCK5,LTN1,C12orf4,RPL11,QTRT1,ATAD5,SH3GL1,POLR2L,ZNF865,ATP6V0C,NDUFS6,TCEB2,DUS1L,ZNF793,ATM,RPS15,RPL37A,RPL13A,RPL13AP5,PIAS2,INTS2,TMUB1,C16orf13,FAM211B,RPL38,ATF6B,SCRN2,WDR26,MPHOSPH9,ZFYVE16,MON2,USF2,NDUFS8,PCSK1N,NEDD8,ATP5J2,RPS16,ACAP3,MUS81,RPL28,RAB11B,UQCR11,UBALD1,H2AFX,LRP3,N…	NA
CB-Male-M345	18	TAGLN2(86),IFITM3(30),ITGA5(23),LRRC32(22),TNFRSF10B(21),ECE1(21),ANXA2(20),DENND3(20),SRGN(18),ARPC1B(18),HLA-E(18)	2.02081e-32	7.60976e-26	NA	NA	NA	NA	NA	NA	NA	NA	TAGLN2,IFITM3,ITGA5,LRRC32,TNFRSF10B,ECE1,ANXA2,DENND3,SRGN,ARPC1B,HLA-E	NA
CB-Male-M168	19	LSR(27),TGFBR2(22),A2M(20),ABCG2(20),GPR116(17)	3.18486e-30	6.50625e-28	CB-Female-M199	223	PRKCH(22),ABCG2(20),FLI1(19),LSR(19),COBLL1(19),PALMD(18)	0.446002	0.583096	0.437811	1.25096e-69	LSR,ABCG2	TGFBR2,A2M,GPR116	PRKCH,FLI1,COBLL1,PALMD
CB-Male-M55	20	MZT2B(48),RABAC1(45),NDUFB7(38),ATP5D(33),COX8A(29),ZNF580(29),ATP6V0C(27),NDUFS6(27),NDUFA11(27),TMUB1(25),C16orf13(22),USF2(21),NEDD8(21),NDUFS8(21),ATP5J2(20),RAB11B(19),UQCR11(19),UBALD1(19),H2AFX(18),NDUFA1(18),BTBD2(16),TCEB2(16),JUND(15)	0.000467138	1.09256e-52	NA	NA	NA	NA	NA	NA	NA	NA	MZT2B,RABAC1,NDUFB7,ATP5D,COX8A,ZNF580,ATP6V0C,NDUFS6,NDUFA11,TMUB1,C16orf13,USF2,NEDD8,NDUFS8,ATP5J2,RAB11B,UQCR11,UBALD1,H2AFX,NDUFA1,BTBD2,TCEB2,JUND	NA
CB-Male-M350	21	PXDC1(35),RAB13(33),RHOC(33),MOV10(26),VAMP5(26),FCGRT(24),PDLIM4(18),OLFM3(18),TNFRSF1A(17)	4.26914e-27	1.5787e-28	NA	NA	NA	NA	NA	NA	NA	NA	PXDC1,RAB13,RHOC,MOV10,VAMP5,FCGRT,PDLIM4,OLFM3,TNFRSF1A	NA
CB-Male-M136	22	CXXC1(49),HID1(30),CARM1(27),HSF1(25),UCKL1(22),THOP1(21),C1orf35(20),PTOV1(20),TMEM145(19),RFX1(19),DVL2(18),FAM73B(18)	3.56357e-24	2.43025e-31	NA	NA	NA	NA	NA	NA	NA	NA	CXXC1,HID1,CARM1,HSF1,UCKL1,THOP1,C1orf35,PTOV1,TMEM145,RFX1,DVL2,FAM73B	NA
CB-Male-M490	23	TAGLN2(86),IFITM3(30),ITGA5(23),LRRC32(22),TNFRSF10B(21),ECE1(21),ANXA2(20),DENND3(20),SRGN(18),ARPC1B(18),HLA-E(17)	2.99914e-30	6.96885e-25	NA	NA	NA	NA	NA	NA	NA	NA	TAGLN2,IFITM3,ITGA5,LRRC32,TNFRSF10B,ECE1,ANXA2,DENND3,SRGN,ARPC1B,HLA-E	NA
CB-Male-M348	24	ESAM(41),MMRN2(23),EPAS1(18)	1.50795e-25	3.37372e-28	NA	NA	NA	NA	NA	NA	NA	NA	ESAM,MMRN2,EPAS1	NA
CB-Male-M28	25	CXXC1(49),HID1(30),CARM1(27),HSF1(25),C1orf35(22),SAFB2(22),UCKL1(22),THOP1(21),PTOV1(20),TMEM145(19),RFX1(19),SCRN3(19),DVL2(18),FAM73B(18),FBXO44(15),ZNF511(15)	1.71967e-22	5.28126e-30	NA	NA	NA	NA	NA	NA	NA	NA	CXXC1,HID1,CARM1,HSF1,C1orf35,SAFB2,UCKL1,THOP1,PTOV1,TMEM145,RFX1,SCRN3,DVL2,FAM73B,FBXO44,ZNF511	NA
CB-Male-M8	26	TARBP1(75),CGREF1(74),RPS6KL1(72),C17orf70(71),PPIP5K2(68),FKTN(58),CIRBP(55),OBSL1(54),PCYOX1L(54),MTCH2(52),ZNF334(49),PEX16(47),ADM5(46),COPS7A(45),DLG4(44),TSSK3(44),KDM8(41),PLCG1(41),RELA(41),C12orf43(40),AGPAT6(39),SH3GLB2(39),MAP3K12(38),COQ4(38),FPGS(36),TPCN1(36),PAPOLA(35),CNNM3(35),ZNF662(35),IDNK(34),LRRC28(32),PFAS(32),RUFY2(31),ADORA2A(31),CEND1(30),MLH3(30),RNF112(29),NOXA1(29),NI…	7.51602e-31	1.005e-18	CB-Female-M9	131	BCLAF1(80),CCPG1(56),ATG2B(54),PPIP5K2(50),DNM1L(46),RP4-635E18.8(43),ZMYM6(43),DONSON(40),USP48(40),RUFY2(39),XRN1(39),NKTR(38),UHRF2(38),MBTD1(36),DOPEY1(36),SUZ12(33),LRRC28(33),RP3-406A7.7(32),RCOR3(32),KIAA1429(31),GOLT1B(31),GNRH1(31),PWWP2A(31),PRPF4B(30),PRPF40A(30),MON2(29),FAM208A(29),GDAP1(29),PHIP(27),MALT1(27),TCERG1(27),ZFYVE16(27),SRSF11(26),BRWD1(26),NAA25(26),SRSF1(26),HERC4(26),…	0.779564	3.39118e-05	0.303187	2.74658e-53	TARBP1,PPIP5K2,FKTN,PLCG1,AGPAT6,LRRC28,RUFY2,ICA1L,TCERG1,CCPG1,DONSON,DOPEY1,DNM1L,EZH1,TRAPPC11,ZNF141,USP48,THAP6,NHLRC3,FAM188A,GNRH1,VIPR1,SEPSECS	CGREF1,RPS6KL1,C17orf70,CIRBP,OBSL1,PCYOX1L,MTCH2,ZNF334,PEX16,ADM5,COPS7A,DLG4,TSSK3,KDM8,RELA,C12orf43,SH3GLB2,MAP3K12,COQ4,FPGS,TPCN1,PAPOLA,CNNM3,ZNF662,IDNK,PFAS,ADORA2A,CEND1,MLH3,RNF112,NOXA1,NICN1,GSS,AGFG1,RAB3A,SPRN,AARS2,EXOC1,NFU1,ZNF583,NUDT17,JMJD7,POLL,TCAP,LINC00087,ABCB8,DPP3,STX1B,PAAF1,WDR73,ARMCX4,PNKP,CES2,RAB9B,MVP,FIBP,PTGES2,KHK,GPRASP2,JRK,ZDHHC16,ZNF839,CALM3,KLC2,EIF3EP…	BCLAF1,ATG2B,RP4-635E18.8,ZMYM6,XRN1,NKTR,UHRF2,MBTD1,SUZ12,RP3-406A7.7,RCOR3,KIAA1429,GOLT1B,PWWP2A,PRPF4B,PRPF40A,MON2,FAM208A,GDAP1,PHIP,MALT1,ZFYVE16,SRSF11,BRWD1,NAA25,SRSF1,HERC4,PAXBP1,ZFC3H1,ATG12,RP11-49I11.1,TUBE1,RP11-658F2.8,NPR2,REV1,FNBP4,TARDBP,LSM11,MFSD8,RICTOR,RP11-141O15.1,IKZF5,LTN1,RP11-127B20.2,RAD51-AS1,RP4-758J18.13,SLC35A1,TAF1D,ARHGAP21,SMEK1,CREBRF,PRKAA1,POLK,DIS3,DMTF…
CB-Male-M316	27	CA8(34),LARGE(21),ITPR1(18),HUNK(17)	1.50795e-25	1.83806e-22	CB-Female-M393	68	LARGE(31)	3.30267e-10	8.46379e-06	0.328125	4.66226e-32	LARGE	CA8,ITPR1,HUNK
CB-Male-M233	28	MZT2B(48),RABAC1(43),ATP5D(28),ZNF580(28),NDUFB7(27),NDUFA11(27),C16orf13(22),USF2(21),RAB11B(19),BTBD2(16),TCEB2(16)	3.63901e-06	8.12673e-42	NA	NA	NA	NA	NA	NA	NA	NA	MZT2B,RABAC1,ATP5D,ZNF580,NDUFB7,NDUFA11,C16orf13,USF2,RAB11B,BTBD2,TCEB2	NA
CB-Male-M157	29	NAPB(29),SNAP91(29),PPP3CB(27),ATP6V1A(24),PRKACB(23),OLA1(18)	8.28697e-25	9.94537e-23	NA	NA	NA	NA	NA	NA	NA	NA	NAPB,SNAP91,PPP3CB,ATP6V1A,PRKACB,OLA1	NA
CB-Male-M172	30	FGFR3(36),MLC1(22),SDC3(22),WWC1(22),TTYH1(18)	2.77818e-27	7.64774e-20	CB-Female-M57	33	MLC1(41),TTYH1(32),IL17D(23),S1PR1(18),BMP7(17)	3.96152e-13	5.71129e-18	0.303279	2.33113e-46	MLC1,TTYH1	FGFR3,SDC3,WWC1	IL17D,S1PR1,BMP7
CB-Male-M52	31	MFSD8(42),UBR3(42),RCOR3(39),VPS26A(38),SMARCAD1(30),PHIP(28),BRWD1(25),ATAD1(25),USP9Y(25),TRIM33(24),PAPD4(23),RB1CC1(23),SEC23IP(23),SNX13(22),ZNF75A(22),NUP54(21),ZNF451(21),MARCH6(20),VAMP4(19),MAP3K2(18),DPP8(18),SENP7(18),ZRANB2(18),DMXL1(17),SRSF11(17),NDUFA5(17),DNAJB14(16),VWA9(16),FAM76B(16),BRWD3(16),USO1(16),FNBP4(16),TENM1(15),ZNF596(15),FSD1L(15),NARG2(15),WISP3(15)	9.43267e-09	7.91538e-36	NA	NA	NA	NA	NA	NA	NA	NA	MFSD8,UBR3,RCOR3,VPS26A,SMARCAD1,PHIP,BRWD1,ATAD1,USP9Y,TRIM33,PAPD4,RB1CC1,SEC23IP,SNX13,ZNF75A,NUP54,ZNF451,MARCH6,VAMP4,MAP3K2,DPP8,SENP7,ZRANB2,DMXL1,SRSF11,NDUFA5,DNAJB14,VWA9,FAM76B,BRWD3,USO1,FNBP4,TENM1,ZNF596,FSD1L,NARG2,WISP3	NA
CB-Male-M122	32	PCP4L1(21),RAB3B(16)	4.66148e-25	2.18582e-17	NA	NA	NA	NA	NA	NA	NA	NA	PCP4L1,RAB3B	NA
CB-Male-M121	33	GAD1(33),FRMPD4(19),SLC32A1(17),SIAH3(16)	6.43689e-20	1.64492e-18	NA	NA	NA	NA	NA	NA	NA	NA	GAD1,FRMPD4,SLC32A1,SIAH3	NA
CB-Male-M435	34	MZT2B(48),NDUFB7(27),NDUFA11(27),ATP5D(24),C16orf13(22),BTBD2(16),TCEB2(16)	6.56202e-05	8.40749e-33	NA	NA	NA	NA	NA	NA	NA	NA	MZT2B,NDUFB7,NDUFA11,ATP5D,C16orf13,BTBD2,TCEB2	NA
CB-Male-M553	35	TMBIM1(58),LRP10(38),STOM(30),WASF2(24),PTTG1IP(21),CD81(20),ATP6V0E1(17),ATOH8(17),TDRKH(17),MAOA(16),PMP22(16)	5.74315e-22	4.57598e-15	NA	NA	NA	NA	NA	NA	NA	NA	TMBIM1,LRP10,STOM,WASF2,PTTG1IP,CD81,ATP6V0E1,ATOH8,TDRKH,MAOA,PMP22	NA
CB-Male-M331	36	PPP3CB(25),SNAP91(25),ATP6V1A(23),OLA1(18)	6.95803e-20	5.44394e-17	NA	NA	NA	NA	NA	NA	NA	NA	PPP3CB,SNAP91,ATP6V1A,OLA1	NA
CB-Male-M191	37	CAMSAP2(81),NCKAP1(37),IPO7(28),NAA50(27),MIB1(21),G3BP2(20),SYNJ1(20),USP12(20),ATP11B(19),CAB39(17),KIAA0408(16),ATRX(16),CUL3(16),SEC24B(15),TAOK1(15),WASL(15)	3.05436e-14	1.05212e-21	NA	NA	NA	NA	NA	NA	NA	NA	CAMSAP2,NCKAP1,IPO7,NAA50,MIB1,G3BP2,SYNJ1,USP12,ATP11B,CAB39,KIAA0408,ATRX,CUL3,SEC24B,TAOK1,WASL	NA
CB-Male-M356	38	RRAS(33),BGN(19)	2.11486e-14	3.40039e-21	NA	NA	NA	NA	NA	NA	NA	NA	RRAS,BGN	NA
CB-Male-M31	39	CYHR1(59),ANKRD13D(38),ARL6IP4(25),NUBP2(23),CLDN9(22),TAZ(20),RFNG(20),MXD4(19),AC005306.3(16),ZNF692(16),YJEFN3(16)	7.76474e-15	1.30079e-19	NA	NA	NA	NA	NA	NA	NA	NA	CYHR1,ANKRD13D,ARL6IP4,NUBP2,CLDN9,TAZ,RFNG,MXD4,AC005306.3,ZNF692,YJEFN3	NA
CB-Male-M362	40	LSR(27),ABCG2(20),A2M(19)	4.91843e-17	1.02387e-16	CB-Female-M199	223	PRKCH(22),ABCG2(20),FLI1(19),LSR(19),COBLL1(19),PALMD(18)	0.446002	0.583096	0.314465	9.87845e-37	LSR,ABCG2	A2M	PRKCH,FLI1,COBLL1,PALMD
CB-Male-M362	40	LSR(27),ABCG2(20),A2M(19)	4.91843e-17	1.02387e-16	CB-Female-M464	148	ABCG2(20),LSR(19),COBLL1(18)	0.033523	0.033055	0.388889	1.49562e-35	LSR,ABCG2	A2M	COBLL1
CB-Male-M341	41	MOG(44),MYRF(39),ERBB3(36),CNP(29),KLK6(27),CARNS1(22),PLP1(22),MAG(19),TF(18)	6.02031e-13	8.9e-20	CB-Female-M5	1	MYRF(36),PLP1(32),TTYH2(29),CNP(26),ERMN(25),MOG(24),PRRG1(24),MAG(22),CARNS1(22),NDRG1(21),PTP4A2(21),FOLH1(20),RHOG(19),PDE8A(19),CLDND1(18),EVI2A(16),COL4A5(16),COL9A2(16),BCAS1(15),PEX5L(15),LPAR1(15),QDPR(15),PAQR6(15),MVB12B(15)	1.36974e-126	1.42909e-79	0.599676	5.58548e-275	MOG,MYRF,CNP,CARNS1,PLP1,MAG	ERBB3,KLK6,TF	TTYH2,ERMN,PRRG1,NDRG1,PTP4A2,FOLH1,RHOG,PDE8A,CLDND1,EVI2A,COL4A5,COL9A2,BCAS1,PEX5L,LPAR1,QDPR,PAQR6,MVB12B
CB-Male-M341	41	MOG(44),MYRF(39),ERBB3(36),CNP(29),KLK6(27),CARNS1(22),PLP1(22),MAG(19),TF(18)	6.02031e-13	8.9e-20	CB-Female-M35	14	MYRF(30),MAG(21),CARNS1(20),MOG(17)	8.08978e-35	1.96841e-21	0.401361	1.54178e-97	MOG,MYRF,CARNS1,MAG	ERBB3,CNP,KLK6,PLP1,TF
CB-Male-M341	41	MOG(44),MYRF(39),ERBB3(36),CNP(29),KLK6(27),CARNS1(22),PLP1(22),MAG(19),TF(18)	6.02031e-13	8.9e-20	CB-Female-M34	10	PLP1(28),ERMN(22),PDE8A(19),CLDND1(18),EVI2A(16),FOLH1(16)	6.25458e-46	1.86664e-30	0.38484	1.03862e-89	PLP1	MOG,MYRF,ERBB3,CNP,KLK6,CARNS1,MAG,TF	ERMN,PDE8A,CLDND1,EVI2A,FOLH1
CB-Male-M341	41	MOG(44),MYRF(39),ERBB3(36),CNP(29),KLK6(27),CARNS1(22),PLP1(22),MAG(19),TF(18)	6.02031e-13	8.9e-20	CB-Female-M193	13	PLP1(26),ERMN(19),EVI2A(16),FOLH1(16)	4.50935e-38	1.14037e-29	0.331034	2.93122e-72	PLP1	MOG,MYRF,ERBB3,CNP,KLK6,CARNS1,MAG,TF	ERMN,EVI2A,FOLH1
CB-Male-M11	42	BTBD11(27),SLC24A3(24),NOS1(23),KIT(20),GRIN2B(18),CLSTN2(17)	2.03008e-17	1.23066e-13	CB-Female-M13	9	BTBD11(39),GRIA3(33),GAD1(27),SLC24A3(25),PRDM8(24),NOS1(21),SIAH3(19),BHLHE22(18),GAD2(16),CLSTN2(16),NEFL(16),GRIK3(16)	2.88068e-54	7.91093e-24	0.393617	5.30851e-106	BTBD11,SLC24A3,NOS1,CLSTN2	KIT,GRIN2B	GRIA3,GAD1,PRDM8,SIAH3,BHLHE22,GAD2,NEFL,GRIK3
CB-Male-M11	42	BTBD11(27),SLC24A3(24),NOS1(23),KIT(20),GRIN2B(18),CLSTN2(17)	2.03008e-17	1.23066e-13	CB-Female-M154	26	BTBD11(38),GRIA3(33),SLC24A3(25),PRDM8(24),NOS1(21),BHLHE22(18),GRIK3(16)	1.73312e-28	2.62777e-09	0.457338	3.61441e-103	BTBD11,SLC24A3,NOS1	KIT,GRIN2B,CLSTN2	GRIA3,PRDM8,BHLHE22,GRIK3
CB-Male-M12	43	ATP5B(23),ATP5A1(21)	6.01268e-21	1.85685e-09	NA	NA	NA	NA	NA	NA	NA	NA	ATP5B,ATP5A1	NA
CB-Male-M222	44	MFSD8(42),UBR3(42),RCOR3(39),VPS26A(38),PHIP(28),BRWD1(25),USP9Y(25),TRIM33(24),PAPD4(23),SEC23IP(23),ZNF75A(22),NUP54(21),ZNF451(21),MARCH6(20),VAMP4(19),MAP3K2(18),ZRANB2(18),SRSF11(17),VWA9(16),FAM76B(16),BRWD3(16),FNBP4(16),TENM1(15),ZNF596(15),WISP3(15)	1.4504e-05	3.57398e-24	NA	NA	NA	NA	NA	NA	NA	NA	MFSD8,UBR3,RCOR3,VPS26A,PHIP,BRWD1,USP9Y,TRIM33,PAPD4,SEC23IP,ZNF75A,NUP54,ZNF451,MARCH6,VAMP4,MAP3K2,ZRANB2,SRSF11,VWA9,FAM76B,BRWD3,FNBP4,TENM1,ZNF596,WISP3	NA
CB-Male-M165	45	DCN(54),COL1A2(40),RRAS(33),MYL9(30),FMOD(27),BGN(24),VIM(19),ACTA2(18),FOXC1(16),COL6A2(16),MFAP4(16),MRC2(16)	1.04291e-08	1.11004e-19	CB-Female-M198	168	MYL9(41),COL1A2(35),VIM(34),MFAP4(30),SYNPO2(28),BGN(26),TNS1(26),ACTA2(25),MYO1B(23),IGFBP7(22),UTRN(20),RRAS(19),DCN(19),COL1A1(18),OGN(18),FLNA(18),PLS3(18),KANK2(17),CFH(16),TAGLN(16),ATP8B1(15),COL14A1(15),PDLIM7(15),CDH6(15),MYLK(15)	0.854033	0.022393	0.523077	2.90353e-224	DCN,COL1A2,RRAS,MYL9,BGN,VIM,ACTA2,MFAP4	FMOD,FOXC1,COL6A2,MRC2	SYNPO2,TNS1,MYO1B,IGFBP7,UTRN,COL1A1,OGN,FLNA,PLS3,KANK2,CFH,TAGLN,ATP8B1,COL14A1,PDLIM7,CDH6,MYLK
CB-Male-M165	45	DCN(54),COL1A2(40),RRAS(33),MYL9(30),FMOD(27),BGN(24),VIM(19),ACTA2(18),FOXC1(16),COL6A2(16),MFAP4(16),MRC2(16)	1.04291e-08	1.11004e-19	CB-Female-M40	165	MYL9(41),COL1A2(35),VIM(34),MFAP4(30),SYNPO2(28),BGN(26),TNS1(26),ACTA2(25),PRKCH(24),IGFBP7(23),MYO1B(23),ABCG2(20),TGFBR2(20),UTRN(20),ATP8B1(19),RRAS(19),DCN(19),FLI1(19),LSR(19),COBLL1(19),COL1A1(18),OGN(18),FLNA(18),PALMD(18),PLS3(18),KANK2(17),CFH(16),ABCB1(16),TAGLN(16),COL14A1(15),PDLIM7(15),CDH6(15),MYLK(15)	0.601626	0.0205414	0.473404	2.0634e-220	DCN,COL1A2,RRAS,MYL9,BGN,VIM,ACTA2,MFAP4	FMOD,FOXC1,COL6A2,MRC2	SYNPO2,TNS1,PRKCH,IGFBP7,MYO1B,ABCG2,TGFBR2,UTRN,ATP8B1,FLI1,LSR,COBLL1,COL1A1,OGN,FLNA,PALMD,PLS3,KANK2,CFH,ABCB1,TAGLN,COL14A1,PDLIM7,CDH6,MYLK
CB-Male-M165	45	DCN(54),COL1A2(40),RRAS(33),MYL9(30),FMOD(27),BGN(24),VIM(19),ACTA2(18),FOXC1(16),COL6A2(16),MFAP4(16),MRC2(16)	1.04291e-08	1.11004e-19	CB-Female-M456	152	COL1A2(34),VIM(32),MFAP4(23),DCN(19),COL1A1(18),OGN(18)	0.152301	0.00881565	0.413598	1.03862e-105	DCN,COL1A2,VIM,MFAP4	RRAS,MYL9,FMOD,BGN,ACTA2,FOXC1,COL6A2,MRC2	COL1A1,OGN
CB-Male-M476	46	CYFIP2(44),ZFYVE9(32),NBEA(30),MYCBP2(22),NMNAT2(21),ATP8A2(18),CLCN4(16)	7.24977e-15	1.99267e-13	NA	NA	NA	NA	NA	NA	NA	NA	CYFIP2,ZFYVE9,NBEA,MYCBP2,NMNAT2,ATP8A2,CLCN4	NA
CB-Male-M175	47	RAMP1(34),MT3(18),FXYD1(16)	1.19936e-13	1.67667e-14	NA	NA	NA	NA	NA	NA	NA	NA	RAMP1,MT3,FXYD1	NA
CB-Male-M183	48	RAB6A(39),NDFIP1(35),ACTR2(27),UBE2V2(24),TOP2B(21),ITFG1(19),ARCN1(16)	1.64826e-15	2.14755e-12	NA	NA	NA	NA	NA	NA	NA	NA	RAB6A,NDFIP1,ACTR2,UBE2V2,TOP2B,ITFG1,ARCN1	NA
CB-Male-M156	49	CYFIP2(46),ZFYVE9(34),TRIM44(33),NBEA(30),SOCS7(30),SLC9A7(24),MYCBP2(22),NMNAT2(21),MOAP1(18),ATP8A2(18),PITPNA(18),MT-ND4(17),PRPS1(17),CLCN4(16),MT-ND5(15),CALM1(15),INA(15)	7.55824e-16	5.49244e-12	NA	NA	NA	NA	NA	NA	NA	NA	CYFIP2,ZFYVE9,TRIM44,NBEA,SOCS7,SLC9A7,MYCBP2,NMNAT2,MOAP1,ATP8A2,PITPNA,MT-ND4,PRPS1,CLCN4,MT-ND5,CALM1,INA	NA
CB-Male-M349	50	TMBIM1(58),LRP10(38),STOM(30),AMPH(26),WASF2(24),PTTG1IP(23),CD81(20),ATP6V0E1(17),ATOH8(17),TDRKH(17),MAOA(16),HDAC1(16),PMP22(16),NSF(16)	2.26859e-16	7.41514e-11	NA	NA	NA	NA	NA	NA	NA	NA	TMBIM1,LRP10,STOM,AMPH,WASF2,PTTG1IP,CD81,ATP6V0E1,ATOH8,TDRKH,MAOA,HDAC1,PMP22,NSF	NA
CB-Male-M124	51	ATP5B(23),ATP5A1(21)	2.7345e-18	7.03377e-09	NA	NA	NA	NA	NA	NA	NA	NA	ATP5B,ATP5A1	NA
CB-Male-M500	52	RAB13(25),RHOC(20)	1.34272e-13	8.279e-13	NA	NA	NA	NA	NA	NA	NA	NA	RAB13,RHOC	NA
CB-Male-M119	53	ATP2A3(30),CACNA1G(30),CHST2(19),ZNF385C(19),PRKCG(18)	1.23838e-16	1.92528e-09	CB-Female-M12	34	LARGE(36),CACNA1G(32),PTPRM(28),CHST2(27),PRKCG(25),C15orf59(23),GRIK1(21),KCNN1(21),CA8(20),VSTM2L(20),ATRNL1(19),EIF5A2(19),ITPR1(18),AJAP1(18),ATP2A3(17),CLEC2L(17),PLXDC2(16),RORA(16),KITLG(16),GABRG2(15),SLC6A1(15)	2.55932e-22	1.82815e-07	0.358268	1.29251e-121	ATP2A3,CACNA1G,CHST2,PRKCG	ZNF385C	LARGE,PTPRM,C15orf59,GRIK1,KCNN1,CA8,VSTM2L,ATRNL1,EIF5A2,ITPR1,AJAP1,CLEC2L,PLXDC2,RORA,KITLG,GABRG2,SLC6A1
CB-Male-M119	53	ATP2A3(30),CACNA1G(30),CHST2(19),ZNF385C(19),PRKCG(18)	1.23838e-16	1.92528e-09	CB-Female-M151	36	LARGE(36),CACNA1G(32),PTPRM(28),CHST2(27),PRKCG(25),GRIK1(21),CA8(20),KCNN1(20),ATRNL1(19),ITPR1(18),AJAP1(18),ATP2A3(17),CLEC2L(17),PLXDC2(16),RORA(16)	2.41486e-21	7.91929e-08	0.394299	7.61657e-115	ATP2A3,CACNA1G,CHST2,PRKCG	ZNF385C	LARGE,PTPRM,GRIK1,CA8,KCNN1,ATRNL1,ITPR1,AJAP1,CLEC2L,PLXDC2,RORA
CB-Male-M7	54	SPTB(36),MAPK8IP3(34),SPTBN4(32),CELSR3(30),DNAJC5(27),MROH1(25),SMARCC2(24),KIAA0100(23),PRRC2B(23),NPM2(23),CCDC85C(22),PRKCZ(22),DYNC1H1(22),HUWE1(22),EDC4(22),PPFIA3(22),SUGP2(22),ARHGEF17(21),GRIK5(20),PKD1(20),MYO18A(19),SCAMP5(19),PLEKHG5(19),FBXL16(18),CECR2(17),MAPK8IP2(16),FBXO41(16),BSN(15),PACSIN1(15),GON4L(15),SEC24C(15),SYNGR1(15)	9.90257e-18	6.90123e-06	NA	NA	NA	NA	NA	NA	NA	NA	SPTB,MAPK8IP3,SPTBN4,CELSR3,DNAJC5,MROH1,SMARCC2,KIAA0100,PRRC2B,NPM2,CCDC85C,PRKCZ,DYNC1H1,HUWE1,EDC4,PPFIA3,SUGP2,ARHGEF17,GRIK5,PKD1,MYO18A,SCAMP5,PLEKHG5,FBXL16,CECR2,MAPK8IP2,FBXO41,BSN,PACSIN1,GON4L,SEC24C,SYNGR1	NA
CB-Male-M88	55	PPIP5K2(67),FKTN(47),EXOC1(27),RUFY2(27),TRAPPC11(22),ELMOD2(17),RP11-350F4.2(17),CTB-36H16.2(17),THAP6(17),NHLRC3(16),SPDL1(16)	0.000133604	7.44468e-19	NA	NA	NA	NA	NA	NA	NA	NA	PPIP5K2,FKTN,EXOC1,RUFY2,TRAPPC11,ELMOD2,RP11-350F4.2,CTB-36H16.2,THAP6,NHLRC3,SPDL1	NA
CB-Male-M372	56	NDFIP1(31),TOP2B(21),ITFG1(16)	1.37351e-12	7.35352e-11	NA	NA	NA	NA	NA	NA	NA	NA	NDFIP1,TOP2B,ITFG1	NA
CB-Male-M87	57	PLCG1(40),AGPAT6(39),TPCN1(35),TSSK3(33),EZH1(22),RERE(20),NT5DC2(19),ABCD4(16)	2.28044e-14	4.65079e-09	NA	NA	NA	NA	NA	NA	NA	NA	PLCG1,AGPAT6,TPCN1,TSSK3,EZH1,RERE,NT5DC2,ABCD4	NA
CB-Male-M365	58	FGFR3(36),MLC1(20),TTYH1(18)	1.2445e-13	2.17719e-09	NA	NA	NA	NA	NA	NA	NA	NA	FGFR3,MLC1,TTYH1	NA
CB-Male-M497	59	TMBIM1(58),LRP10(38),STOM(30),AMPH(26),WASF2(24),PTTG1IP(23),CD81(20),ATP6V0E1(17),ATOH8(17),TDRKH(17),MAOA(16),PMP22(16),NSF(16)	4.47793e-13	1.52482e-09	NA	NA	NA	NA	NA	NA	NA	NA	TMBIM1,LRP10,STOM,AMPH,WASF2,PTTG1IP,CD81,ATP6V0E1,ATOH8,TDRKH,MAOA,PMP22,NSF	NA
CB-Male-M54	60	ZNF865(24),PCSK1N(19),LRP3(18),C19orf60(18),CCDC85B(17),TRAPPC5(17),DNPH1(17),LRRC4B(16),TGFBR3L(16),FBXL19(16)	0.892116	1.08022e-21	NA	NA	NA	NA	NA	NA	NA	NA	ZNF865,PCSK1N,LRP3,C19orf60,CCDC85B,TRAPPC5,DNPH1,LRRC4B,TGFBR3L,FBXL19	NA
CB-Male-M501	61	VAMP5(24),FCGRT(21)	3.1835e-09	9.46623e-11	NA	NA	NA	NA	NA	NA	NA	NA	VAMP5,FCGRT	NA
CB-Male-M180	62	ITGB4(19),LGI4(19),PPP1R1B(16)	1.89862e-11	1.87151e-08	NA	NA	NA	NA	NA	NA	NA	NA	ITGB4,LGI4,PPP1R1B	NA
CB-Male-M499	63	PXDC1(32),PDLIM4(16),TNFRSF1A(16)	4.91454e-10	8.8261e-10	NA	NA	NA	NA	NA	NA	NA	NA	PXDC1,PDLIM4,TNFRSF1A	NA
CB-Male-M97	64	TARBP1(63),DOPEY1(24),TCERG1(24),ARMCX4(24),DNM1L(24),TTC37(20),USP48(17),CDK2AP2(16),TUBGCP5(16)	1.36042e-07	6.14286e-12	NA	NA	NA	NA	NA	NA	NA	NA	TARBP1,DOPEY1,TCERG1,ARMCX4,DNM1L,TTC37,USP48,CDK2AP2,TUBGCP5	NA
CB-Male-M326	65	CYFIP2(44),ZFYVE9(32),NBEA(30),MYCBP2(22),NMNAT2(21),ATP8A2(18),MT-ND4(17),CLCN4(16)	4.20398e-10	5.4051e-09	NA	NA	NA	NA	NA	NA	NA	NA	CYFIP2,ZFYVE9,NBEA,MYCBP2,NMNAT2,ATP8A2,MT-ND4,CLCN4	NA
CB-Male-M178	66	HADHB(25),PRDX6(17)	6.52546e-12	1.31452e-06	NA	NA	NA	NA	NA	NA	NA	NA	HADHB,PRDX6	NA
CB-Male-M56	67	SHARPIN(62),TRMT2A(33),NUFIP2(31),QTRT1(28),TMEM161A(28),FAM211B(24),SCRN2(23),WDR26(23),ADCK5(21),RNF215(16),TRMT61A(16)	9.08478e-06	9.57711e-13	NA	NA	NA	NA	NA	NA	NA	NA	SHARPIN,TRMT2A,NUFIP2,QTRT1,TMEM161A,FAM211B,SCRN2,WDR26,ADCK5,RNF215,TRMT61A	NA
CB-Male-M223	68	SMARCAD1(30),ATAD1(25),RB1CC1(22),SNX13(22),SENP7(18),NDUFA5(17),DNAJB14(16),USO1(16)	0.00020376	7.28247e-13	NA	NA	NA	NA	NA	NA	NA	NA	SMARCAD1,ATAD1,RB1CC1,SNX13,SENP7,NDUFA5,DNAJB14,USO1	NA
CB-Male-M242	69	SHARPIN(62),TRMT2A(33),NUFIP2(30),QTRT1(28),TMEM161A(28),FAM211B(24),SCRN2(23),WDR26(23),ADCK5(21),RNF215(16),TRMT61A(16)	7.25302e-05	6.14897e-12	NA	NA	NA	NA	NA	NA	NA	NA	SHARPIN,TRMT2A,NUFIP2,QTRT1,TMEM161A,FAM211B,SCRN2,WDR26,ADCK5,RNF215,TRMT61A	NA
CB-Male-M76	70	DLG4(42),RAB3A(28),CALM3(22),KLC2(22),SYP(19),ACOT7(16)	1.2445e-13	0.0147899	NA	NA	NA	NA	NA	NA	NA	NA	DLG4,RAB3A,CALM3,KLC2,SYP,ACOT7	NA
CB-Male-M155	71	CTD-2196E14.9(25),SCN8A(24),KSR2(24),MTX3(24),TNPO3(22),MASP2(20),NCR3LG1(20),EML5(19),CCDC144CP(17),ZBED6(17)	0.000757994	5.22391e-12	NA	NA	NA	NA	NA	NA	NA	NA	CTD-2196E14.9,SCN8A,KSR2,MTX3,TNPO3,MASP2,NCR3LG1,EML5,CCDC144CP,ZBED6	NA
CB-Male-M93	72	NICN1(27),ABCB8(24),JMJD7(24),PHC1(18)	8.5408e-09	9.3185e-07	NA	NA	NA	NA	NA	NA	NA	NA	NICN1,ABCB8,JMJD7,PHC1	NA
CB-Male-M177	73	QKI(27),REST(22),ARAP2(17)	2.38842e-11	0.00102192	NA	NA	NA	NA	NA	NA	NA	NA	QKI,REST,ARAP2	NA
CB-Male-M200	74	WDR82(30),RTN3(23),YWHAG(21),MORF4L1(20),TERF2IP(19)	6.10103e-10	4.9187e-05	NA	NA	NA	NA	NA	NA	NA	NA	WDR82,RTN3,YWHAG,MORF4L1,TERF2IP	NA
CB-Male-M389	75	API5(24),ATF2(17),PPP2R5E(17)	3.53668e-05	6.90827e-09	NA	NA	NA	NA	NA	NA	NA	NA	API5,ATF2,PPP2R5E	NA
CB-Male-M556	76	RAB13(25),RHOC(17)	5.07539e-07	5.12785e-07	NA	NA	NA	NA	NA	NA	NA	NA	RAB13,RHOC	NA
CB-Male-M201	77	LAMTOR3(21),UBXN2B(19),CEP170(17)	7.25302e-05	5.14346e-09	NA	NA	NA	NA	NA	NA	NA	NA	LAMTOR3,UBXN2B,CEP170	NA
CB-Male-M325	78	MTX3(24),KSR2(21),EML5(19),MASP2(18)	0.000206552	3.98924e-09	NA	NA	NA	NA	NA	NA	NA	NA	MTX3,KSR2,EML5,MASP2	NA
CB-Male-M418	79	PHIP(28),BRWD1(24),USP9Y(24),MAP3K2(18)	0.0448533	3.2171e-11	NA	NA	NA	NA	NA	NA	NA	NA	PHIP,BRWD1,USP9Y,MAP3K2	NA
CB-Male-M32	80	SEMA6B(51),MIB2(33),PPP1R37(27),AGAP3(21),ABHD8(19),ANKRD13B(17)	0.0351679	4.56196e-11	NA	NA	NA	NA	NA	NA	NA	NA	SEMA6B,MIB2,PPP1R37,AGAP3,ABHD8,ANKRD13B	NA
CB-Male-M301	81	TARBP1(63),DNM1L(24),TCERG1(21)	2.15415e-05	1.11778e-07	NA	NA	NA	NA	NA	NA	NA	NA	TARBP1,DNM1L,TCERG1	NA
CB-Male-M277	82	DLG4(42),RAB3A(28),CALM3(22),KLC2(22),SYP(19)	6.72432e-11	0.0461433	NA	NA	NA	NA	NA	NA	NA	NA	DLG4,RAB3A,CALM3,KLC2,SYP	NA
CB-Male-M67	83	SCAMP5(18)	4.50398e-09	0.00127436	NA	NA	NA	NA	NA	NA	NA	NA	SCAMP5	NA
CB-Male-M159	84	ZNF510(29),BIRC6(27),AKAP9(17)	0.108204	5.32303e-11	NA	NA	NA	NA	NA	NA	NA	NA	ZNF510,BIRC6,AKAP9	NA
CB-Male-M235	85	COX8A(24),NDUFS6(22),UQCR11(17)	0.691202	8.75081e-12	NA	NA	NA	NA	NA	NA	NA	NA	COX8A,NDUFS6,UQCR11	NA
CB-Male-M533	86	ZNF580(26),USF2(20)	0.00613112	1.74806e-09	NA	NA	NA	NA	NA	NA	NA	NA	ZNF580,USF2	NA
CB-Male-M57	87	ROGDI(49),DGAT1(31),ATF6B(23),ACAP3(20),ABCC10(17),MUS81(17)	0.0937063	1.82001e-10	NA	NA	NA	NA	NA	NA	NA	NA	ROGDI,DGAT1,ATF6B,ACAP3,ABCC10,MUS81	NA
CB-Male-M193	88	API5(24),ATF2(20),PPP2R5E(17)	0.000501824	5.61404e-08	NA	NA	NA	NA	NA	NA	NA	NA	API5,ATF2,PPP2R5E	NA
CB-Male-M355	89	DCN(43)	7.54665e-05	7.91079e-07	NA	NA	NA	NA	NA	NA	NA	NA	DCN	NA
CB-Male-M387	90	PPM1A(33),RMND5A(18),TRIM23(17)	0.00162051	4.67837e-08	NA	NA	NA	NA	NA	NA	NA	NA	PPM1A,RMND5A,TRIM23	NA
CB-Male-M436	91	ZNF580(26),USF2(20)	0.0109173	7.67704e-09	NA	NA	NA	NA	NA	NA	NA	NA	ZNF580,USF2	NA
CB-Male-M202	92	VTA1(25),UCHL5(19),MTMR9(18)	7.68335e-05	1.15762e-06	NA	NA	NA	NA	NA	NA	NA	NA	VTA1,UCHL5,MTMR9	NA
CB-Male-M158	93	DMXL2(48),LRPPRC(30),AGGF1(27),STXBP5L(22),SERF2(21),SH3BGRL3(20),SLC25A1(18),SLC30A9(18),TOMM70A(17)	9.46082e-06	1.55284e-05	NA	NA	NA	NA	NA	NA	NA	NA	DMXL2,LRPPRC,AGGF1,STXBP5L,SERF2,SH3BGRL3,SLC25A1,SLC30A9,TOMM70A	NA
CB-Male-M419	94	UBR3(35),MARCH6(20),TRIM33(18),VAMP4(18)	0.000348274	5.02245e-07	NA	NA	NA	NA	NA	NA	NA	NA	UBR3,MARCH6,TRIM33,VAMP4	NA
CB-Male-M420	95	MFSD8(41),VPS26A(38),RCOR3(25),PAPD4(20),SEC23IP(18)	0.00375631	1.23833e-07	NA	NA	NA	NA	NA	NA	NA	NA	MFSD8,VPS26A,RCOR3,PAPD4,SEC23IP	NA
CB-Male-M78	96	MTCH2(52),ADM5(42),RELA(41),C12orf43(31),NFU1(27),NUDT17(25),GPRASP2(23),ACTR10(22),TCAP(22),CCDC43(20),GPRASP1(17),UBLCP1(17),FAM188A(16),GNRH1(16)	5.31964e-05	2.00136e-05	NA	NA	NA	NA	NA	NA	NA	NA	MTCH2,ADM5,RELA,C12orf43,NFU1,NUDT17,GPRASP2,ACTR10,TCAP,CCDC43,GPRASP1,UBLCP1,FAM188A,GNRH1	NA
CB-Male-M327	97	TRIM44(28),SOCS7(22),SLC9A7(19)	2.97718e-05	4.00432e-05	NA	NA	NA	NA	NA	NA	NA	NA	TRIM44,SOCS7,SLC9A7	NA
CB-Male-M334	98	DMXL2(48),LRPPRC(30),AGGF1(27),STXBP5L(22),SERF2(21),SH3BGRL3(20),SLC25A1(18),SLC30A9(18),TOMM70A(17)	2.97718e-05	4.15125e-05	NA	NA	NA	NA	NA	NA	NA	NA	DMXL2,LRPPRC,AGGF1,STXBP5L,SERF2,SH3BGRL3,SLC25A1,SLC30A9,TOMM70A	NA
CB-Male-M63	99	SPTB(31),DNAJC5(22)	1.1734e-07	0.0203024	NA	NA	NA	NA	NA	NA	NA	NA	SPTB,DNAJC5	NA
CB-Male-M185	100	NCOA7(36),DNAJC6(26),RTN4(17)	1.91882e-05	0.000317188	NA	NA	NA	NA	NA	NA	NA	NA	NCOA7,DNAJC6,RTN4	NA
CB-Male-M532	101	RPL11(27),RPL13A(20)	1.45893e-07	0.0585031	CB-Female-M80	150	RPL23(21),RPL11(20)	0.00618398	0.20551	0.689655	6.23173e-88	RPL11	RPL13A	RPL23
CB-Male-M251	102	RHOT2(33),DUS1L(27),CENPT(18),ZNF598(18)	0.0609326	1.60951e-07	NA	NA	NA	NA	NA	NA	NA	NA	RHOT2,DUS1L,CENPT,ZNF598	NA
CB-Male-M171	103	LAMA2(25),KIAA1671(23),YAP1(18)	4.73683e-07	0.0226461	NA	NA	NA	NA	NA	NA	NA	NA	LAMA2,KIAA1671,YAP1	NA
CB-Male-M246	104	LTN1(27),PIAS2(25),ZFYVE16(23),MON2(21),BDP1(16),U2SURP(16),RP11-349A22.5(16)	0.0039317	2.87738e-06	NA	NA	NA	NA	NA	NA	NA	NA	LTN1,PIAS2,ZFYVE16,MON2,BDP1,U2SURP,RP11-349A22.5	NA
CB-Male-M83	105	RPS6KL1(57),SLC27A4(20)	4.34496e-07	0.0385708	NA	NA	NA	NA	NA	NA	NA	NA	RPS6KL1,SLC27A4	NA
CB-Male-M190	106	PPM1A(33),ZHX1(19),C5orf24(18),RMND5A(18),TRIM23(17)	0.0192869	9.31091e-07	NA	NA	NA	NA	NA	NA	NA	NA	PPM1A,ZHX1,C5orf24,RMND5A,TRIM23	NA
CB-Male-M283	107	MTCH2(51),RELA(41),C12orf43(31),NFU1(27),ACTR10(22),GPRASP2(21),CCDC43(20),UBLCP1(17),FAM188A(16),GNRH1(16)	6.1384e-05	0.00029896	NA	NA	NA	NA	NA	NA	NA	NA	MTCH2,RELA,C12orf43,NFU1,ACTR10,GPRASP2,CCDC43,UBLCP1,FAM188A,GNRH1	NA
CB-Male-M59	108	C12orf4(29),LTN1(27),PIAS2(25),ZFYVE16(23),MON2(21),PHF20L1(17),BDP1(16),U2SURP(16),RP11-349A22.5(16)	0.015817	1.2377e-06	NA	NA	NA	NA	NA	NA	NA	NA	C12orf4,LTN1,PIAS2,ZFYVE16,MON2,PHF20L1,BDP1,U2SURP,RP11-349A22.5	NA
CB-Male-M19	109	CHRNB2(23),PITPNM1(19),SPTBN2(19),EIF4G1(18)	2.76724e-05	0.000968925	NA	NA	NA	NA	NA	NA	NA	NA	CHRNB2,PITPNM1,SPTBN2,EIF4G1	NA
CB-Male-M347	110	YBX3(26),CDKN1A(25),MAFF(24),ARID5A(23),OSMR(23),GPR4(22),CEBPD(18),CDK2(18),LMNA(18)	0.00227162	1.49689e-05	NA	NA	NA	NA	NA	NA	NA	NA	YBX3,CDKN1A,MAFF,ARID5A,OSMR,GPR4,CEBPD,CDK2,LMNA	NA
CB-Male-M439	111	COX8A(22),NDUFS6(22)	0.882906	4.76988e-08	NA	NA	NA	NA	NA	NA	NA	NA	COX8A,NDUFS6	NA
CB-Male-M214	112	ACAP2(23),DDX17(18)	0.0340578	2.31479e-06	NA	NA	NA	NA	NA	NA	NA	NA	ACAP2,DDX17	NA
CB-Male-M445	113	PIAS2(24),ZFYVE16(21),RP11-349A22.5(16)	0.0039317	3.41961e-05	NA	NA	NA	NA	NA	NA	NA	NA	PIAS2,ZFYVE16,RP11-349A22.5	NA
CB-Male-M61	114	RHOT2(33),DUS1L(27),CENPT(18),ZNF598(18),TSC2(17),NEURL4(16),RTEL1(16)	0.179053	8.88517e-07	NA	NA	NA	NA	NA	NA	NA	NA	RHOT2,DUS1L,CENPT,ZNF598,TSC2,NEURL4,RTEL1	NA
CB-Male-M530	115	MFSD8(38)	0.0129035	1.55284e-05	NA	NA	NA	NA	NA	NA	NA	NA	MFSD8	NA
CB-Male-M82	116	CIRBP(48),PCYOX1L(48),IDNK(32),GSS(29),NOXA1(20),INHA(20),AC006547.14(18),DAK(17),SLC25A45(17),MPI(17),MECR(16)	1.18816e-05	0.0182487	NA	NA	NA	NA	NA	NA	NA	NA	CIRBP,PCYOX1L,IDNK,GSS,NOXA1,INHA,AC006547.14,DAK,SLC25A45,MPI,MECR	NA
CB-Male-M377	117	NCOA7(36),DNAJC6(26),RTN4(17)	0.00012991	0.00251345	NA	NA	NA	NA	NA	NA	NA	NA	NCOA7,DNAJC6,RTN4	NA
CB-Male-M62	118	SH3GL1(28),BEGAIN(16)	0.0562599	6.84727e-06	NA	NA	NA	NA	NA	NA	NA	NA	SH3GL1,BEGAIN	NA
CB-Male-M194	119	ASH1L(39),HECTD1(36),CAND1(23),EHBP1(19),CNOT1(17),DDX6(16)	0.0458461	8.90893e-06	NA	NA	NA	NA	NA	NA	NA	NA	ASH1L,HECTD1,CAND1,EHBP1,CNOT1,DDX6	NA
CB-Male-M203	120	SEPT5(23),BRSK1(19),MFSD3(19),SLC22A17(17)	7.64016e-07	0.581209	NA	NA	NA	NA	NA	NA	NA	NA	SEPT5,BRSK1,MFSD3,SLC22A17	NA
CB-Male-M450	121	RHOT2(30),ZNF598(18)	0.149641	3.27927e-06	NA	NA	NA	NA	NA	NA	NA	NA	RHOT2,ZNF598	NA
CB-Male-M290	122	RPS6KL1(57),SLC27A4(20)	9.05701e-06	0.103222	NA	NA	NA	NA	NA	NA	NA	NA	RPS6KL1,SLC27A4	NA
CB-Male-M162	123	MOG(44),MYRF(39),ERBB3(38),CNP(35),KLK6(27),CLDND1(24),CDC42EP1(24),PLP1(23),MBP(22),CARNS1(22),PAQR6(20),MAL(20),MAG(19),MOBP(18),INF2(18),TF(18),SOX8(18),DOCK1(17),ZEB2(17),TTYH2(17),FGF1(16),SAPCD2(16),BCAS1(15),GJB1(15),NKX6-2(15),NDRG1(15)	0.344733	2.80253e-06	CB-Female-M5	1	MYRF(36),PLP1(32),TTYH2(29),CNP(26),ERMN(25),MOG(24),PRRG1(24),MAG(22),CARNS1(22),NDRG1(21),PTP4A2(21),FOLH1(20),RHOG(19),PDE8A(19),CLDND1(18),EVI2A(16),COL4A5(16),COL9A2(16),BCAS1(15),PEX5L(15),LPAR1(15),QDPR(15),PAQR6(15),MVB12B(15)	1.36974e-126	1.42909e-79	0.721698	0	MOG,MYRF,CNP,CLDND1,PLP1,CARNS1,PAQR6,MAG,TTYH2,BCAS1,NDRG1	ERBB3,KLK6,CDC42EP1,MBP,MAL,MOBP,INF2,TF,SOX8,DOCK1,ZEB2,FGF1,SAPCD2,GJB1,NKX6-2	ERMN,PRRG1,PTP4A2,FOLH1,RHOG,PDE8A,EVI2A,COL4A5,COL9A2,PEX5L,LPAR1,QDPR,MVB12B
CB-Male-M162	123	MOG(44),MYRF(39),ERBB3(38),CNP(35),KLK6(27),CLDND1(24),CDC42EP1(24),PLP1(23),MBP(22),CARNS1(22),PAQR6(20),MAL(20),MAG(19),MOBP(18),INF2(18),TF(18),SOX8(18),DOCK1(17),ZEB2(17),TTYH2(17),FGF1(16),SAPCD2(16),BCAS1(15),GJB1(15),NKX6-2(15),NDRG1(15)	0.344733	2.80253e-06	CB-Female-M34	10	PLP1(28),ERMN(22),PDE8A(19),CLDND1(18),EVI2A(16),FOLH1(16)	6.25458e-46	1.86664e-30	0.30662	7.84737e-109	CLDND1,PLP1	MOG,MYRF,ERBB3,CNP,KLK6,CDC42EP1,MBP,CARNS1,PAQR6,MAL,MAG,MOBP,INF2,TF,SOX8,DOCK1,ZEB2,TTYH2,FGF1,SAPCD2,BCAS1,GJB1,NKX6-2,NDRG1	ERMN,PDE8A,EVI2A,FOLH1
CB-Male-M167	124	LAPTM5(44),CSF1R(39),MYO1F(35),ITGB2(31),HCLS1(24),PLCB2(21),CD53(19),PTPRC(19),AIF1(18),SPI1(16)	0.000138486	0.00727974	CB-Female-M41	122	ITGB2(35),LAPTM5(35),C1QB(25),FGD2(25),PLCB2(21),RHBDF2(19),PTPRC(18),AIF1(16),CSF1R(16),CD37(16),MYO1F(16),SPI1(16)	0.0916795	1.1073e-05	0.578512	5.53932e-166	LAPTM5,CSF1R,MYO1F,ITGB2,PLCB2,PTPRC,AIF1,SPI1	HCLS1,CD53	C1QB,FGD2,RHBDF2,CD37
CB-Male-M167	124	LAPTM5(44),CSF1R(39),MYO1F(35),ITGB2(31),HCLS1(24),PLCB2(21),CD53(19),PTPRC(19),AIF1(18),SPI1(16)	0.000138486	0.00727974	CB-Female-M201	98	ITGB2(35),LAPTM5(34),RHBDF2(19),PTPRC(18),CD37(16),MYO1F(16),SPI1(16)	0.00124802	8.65935e-08	0.448845	1.21865e-100	LAPTM5,MYO1F,ITGB2,PTPRC,SPI1	CSF1R,HCLS1,PLCB2,CD53,AIF1	RHBDF2,CD37
CB-Male-M167	124	LAPTM5(44),CSF1R(39),MYO1F(35),ITGB2(31),HCLS1(24),PLCB2(21),CD53(19),PTPRC(19),AIF1(18),SPI1(16)	0.000138486	0.00727974	CB-Female-M200	223	FGD2(24),PLCB2(21),CSF1R(16)	0.138264	0.990877	0.305785	6.87799e-54	CSF1R,PLCB2	LAPTM5,MYO1F,ITGB2,HCLS1,CD53,PTPRC,AIF1,SPI1	FGD2
CB-Male-M141	125	GRIN1(46),ABTB1(29),AKT2(28),PDZD4(17)	0.0695253	1.75512e-05	NA	NA	NA	NA	NA	NA	NA	NA	GRIN1,ABTB1,AKT2,PDZD4	NA
CB-Male-M428	126	SMARCAD1(30),SNX13(21),SENP7(18)	0.480819	6.29379e-06	NA	NA	NA	NA	NA	NA	NA	NA	SMARCAD1,SNX13,SENP7	NA
CB-Male-M85	127	()	2.97718e-05	0.120997	NA	NA	NA	NA	NA	NA	NA	NA	(	NA
CB-Male-M65	128	MROH1(25),SMARCC2(24),KIAA0100(23),HUWE1(22),DYNC1H1(20),MYO18A(19),PRRC2B(18)	0.00121596	0.00342322	NA	NA	NA	NA	NA	NA	NA	NA	MROH1,SMARCC2,KIAA0100,HUWE1,DYNC1H1,MYO18A,PRRC2B	NA
CB-Male-M403	129	WDR82(28)	0.000159769	0.0365555	NA	NA	NA	NA	NA	NA	NA	NA	WDR82	NA
CB-Male-M75	130	KHK(22),SCN2B(20),SVOP(18)	0.00020376	0.050243	NA	NA	NA	NA	NA	NA	NA	NA	KHK,SCN2B,SVOP	NA
CB-Male-M184	131	PJA2(48)	0.0039317	0.00310141	NA	NA	NA	NA	NA	NA	NA	NA	PJA2	NA
CB-Male-M384	132	FBXO11(33),AKAP12(24),MAP1B(18),PAFAH1B1(17)	0.00745116	0.00186303	NA	NA	NA	NA	NA	NA	NA	NA	FBXO11,AKAP12,MAP1B,PAFAH1B1	NA
CB-Male-M30	133	GRIN1(46),ABTB1(29),AKT2(28),L1CAM(22),CLSTN1(21),PDZD4(19)	0.277146	5.4283e-05	NA	NA	NA	NA	NA	NA	NA	NA	GRIN1,ABTB1,AKT2,L1CAM,CLSTN1,PDZD4	NA
CB-Male-M429	134	RPL11(28),RPL37A(25),RPL13A(25),RPL38(23),RPS16(20),RPL28(18),RPS15(17),RPL32(16)	0.0609326	0.000252452	CB-Female-M80	150	RPL23(21),RPL11(20)	0.00618398	0.20551	0.55615	3.61441e-100	RPL11	RPL37A,RPL13A,RPL38,RPS16,RPL28,RPS15,RPL32	RPL23
CB-Male-M224	135	RPL11(28),RPL37A(25),RPL13A(25),RPL38(23),RPS16(20),RPS15(18),RPL28(18),RPL7(16),RPL32(16)	0.000466219	0.04753	CB-Female-M80	150	RPL23(21),RPL11(20)	0.00618398	0.20551	0.469565	1.38945e-97	RPL11	RPL37A,RPL13A,RPL38,RPS16,RPS15,RPL28,RPL7,RPL32	RPL23
CB-Male-M69	136	SPTBN4(23),GRIK5(19)	0.000184888	0.121797	NA	NA	NA	NA	NA	NA	NA	NA	SPTBN4,GRIK5	NA
CB-Male-M205	137	IKZF5(37),GABPA(29),DCUN1D1(17),LMBRD2(16)	0.0221407	0.00108414	NA	NA	NA	NA	NA	NA	NA	NA	IKZF5,GABPA,DCUN1D1,LMBRD2	NA
CB-Male-M244	138	ROGDI(49),DGAT1(31),ATF6B(23),ACAP3(20),ABCC10(17)	0.5733	4.88435e-05	NA	NA	NA	NA	NA	NA	NA	NA	ROGDI,DGAT1,ATF6B,ACAP3,ABCC10	NA
CB-Male-M360	139	CSF1R(37),PLCB2(21)	0.00372289	0.00804369	CB-Female-M41	122	ITGB2(35),LAPTM5(35),C1QB(25),FGD2(25),PLCB2(21),RHBDF2(19),PTPRC(18),AIF1(16),CSF1R(16),CD37(16),MYO1F(16),SPI1(16)	0.0916795	1.1073e-05	0.331915	1.6618e-61	CSF1R,PLCB2		ITGB2,LAPTM5,C1QB,FGD2,RHBDF2,PTPRC,AIF1,CD37,MYO1F,SPI1
CB-Male-M360	139	CSF1R(37),PLCB2(21)	0.00372289	0.00804369	CB-Female-M200	223	FGD2(24),PLCB2(21),CSF1R(16)	0.138264	0.990877	0.54386	8.53978e-61	CSF1R,PLCB2		FGD2
CB-Male-M360	139	CSF1R(37),PLCB2(21)	0.00372289	0.00804369	CB-Female-M465	223	FGD2(24),PLCB2(21),CSF1R(16)	0.0668277	0.634386	0.542056	2.64041e-57	CSF1R,PLCB2		FGD2
CB-Male-M409	140	IKZF5(37),GABPA(29),DCUN1D1(17)	0.0370844	0.000833682	NA	NA	NA	NA	NA	NA	NA	NA	IKZF5,GABPA,DCUN1D1	NA
CB-Male-M73	141	C17orf70(58),PEX16(47),FPGS(29),PTGES2(23),PYCRL(20),MOB1A(19),CHMP6(18)	5.87065e-05	0.706846	NA	NA	NA	NA	NA	NA	NA	NA	C17orf70,PEX16,FPGS,PTGES2,PYCRL,MOB1A,CHMP6	NA
CB-Male-M256	142	HUWE1(21),DYNC1H1(18)	0.00651782	0.0135433	NA	NA	NA	NA	NA	NA	NA	NA	HUWE1,DYNC1H1	NA
CB-Male-M494	143	YBX3(26),MAFF(24),CDKN1A(23),OSMR(23),GPR4(19),CEBPD(18),CDK2(18)	0.0274732	0.00389122	NA	NA	NA	NA	NA	NA	NA	NA	YBX3,MAFF,CDKN1A,OSMR,GPR4,CEBPD,CDK2	NA
CB-Male-M86	144	OBSL1(42),KLHL22(19),SPG20(18)	0.000325999	0.36289	NA	NA	NA	NA	NA	NA	NA	NA	OBSL1,KLHL22,SPG20	NA
CB-Male-M105	145	RAB9B(22),COG6(17),TFE3(15)	0.0647798	0.00194933	NA	NA	NA	NA	NA	NA	NA	NA	RAB9B,COG6,TFE3	NA
CB-Male-M16	146	CCNL1(20),RP4-635E18.8(18),THOC1(17)	0.000972919	0.13165	NA	NA	NA	NA	NA	NA	NA	NA	CCNL1,RP4-635E18.8,THOC1	NA
CB-Male-M296	147	KDM8(26),ARMC6(21),ZDHHC16(20)	0.0596617	0.00216054	NA	NA	NA	NA	NA	NA	NA	NA	KDM8,ARMC6,ZDHHC16	NA
CB-Male-M77	148	CGREF1(51),RNF112(19)	0.00109212	0.123915	NA	NA	NA	NA	NA	NA	NA	NA	CGREF1,RNF112	NA
CB-Male-M98	149	ZNF334(49),LRRC28(24),RBM45(21),NVL(20),ZNF662(17),FAM76A(16),RP3-467N11.1(16),ZNF594(16)	0.126361	0.00143778	NA	NA	NA	NA	NA	NA	NA	NA	ZNF334,LRRC28,RBM45,NVL,ZNF662,FAM76A,RP3-467N11.1,ZNF594	NA
CB-Male-M270	150	C17orf70(55),PYCRL(20)	0.000358598	0.525229	NA	NA	NA	NA	NA	NA	NA	NA	C17orf70,PYCRL	NA
CB-Male-M529	151	RCOR3(25),VPS26A(20)	0.122163	0.00219435	NA	NA	NA	NA	NA	NA	NA	NA	RCOR3,VPS26A	NA
CB-Male-M351	152	WWTR1(28),CLIC4(27),ANO6(24),SFT2D2(21),PLS3(19)	0.00181476	0.190416	NA	NA	NA	NA	NA	NA	NA	NA	WWTR1,CLIC4,ANO6,SFT2D2,PLS3	NA
CB-Male-M288	153	GSS(28),IDNK(26),INHA(20),NOXA1(18)	0.00642919	0.0552682	NA	NA	NA	NA	NA	NA	NA	NA	GSS,IDNK,INHA,NOXA1	NA
CB-Male-M462	154	GSS(28),IDNK(26),INHA(20),NOXA1(18)	0.00713807	0.0585031	NA	NA	NA	NA	NA	NA	NA	NA	GSS,IDNK,INHA,NOXA1	NA
CB-Male-M189	155	FBXO11(33),AKAP12(24),MAP1B(18),PAFAH1B1(17)	0.0357308	0.0133695	NA	NA	NA	NA	NA	NA	NA	NA	FBXO11,AKAP12,MAP1B,PAFAH1B1	NA
CB-Male-M53	156	RPL11(28),ZNF793(27),RPL37A(25),RPL13A(25),RPL38(23),MPHOSPH9(23),RPS16(20),RPS15(18),RPL28(18),RPL7(16),RPL32(16)	0.00109212	0.736887	CB-Female-M80	150	RPL23(21),RPL11(20)	0.00618398	0.20551	0.4	1.16326e-91	RPL11	ZNF793,RPL37A,RPL13A,RPL38,MPHOSPH9,RPS16,RPS15,RPL28,RPL7,RPL32	RPL23
CB-Male-M359	157	LAPTM5(40),MYO1F(35),ITGB2(29),HCLS1(24),CD53(19),PTPRC(19),SPI1(16)	0.00969824	0.144556	CB-Female-M201	98	ITGB2(35),LAPTM5(34),RHBDF2(19),PTPRC(18),CD37(16),MYO1F(16),SPI1(16)	0.00124802	8.65935e-08	0.481928	1.0894e-94	LAPTM5,MYO1F,ITGB2,PTPRC,SPI1	HCLS1,CD53	RHBDF2,CD37
CB-Male-M359	157	LAPTM5(40),MYO1F(35),ITGB2(29),HCLS1(24),CD53(19),PTPRC(19),SPI1(16)	0.00969824	0.144556	CB-Female-M41	122	ITGB2(35),LAPTM5(35),C1QB(25),FGD2(25),PLCB2(21),RHBDF2(19),PTPRC(18),AIF1(16),CSF1R(16),CD37(16),MYO1F(16),SPI1(16)	0.0916795	1.1073e-05	0.427184	4.33913e-94	LAPTM5,MYO1F,ITGB2,PTPRC,SPI1	HCLS1,CD53	C1QB,FGD2,PLCB2,RHBDF2,AIF1,CSF1R,CD37
CB-Male-M195	158	SMAD5(27)	0.227989	0.00658812	NA	NA	NA	NA	NA	NA	NA	NA	SMAD5	NA
CB-Male-M186	159	RP11-348N5.7(20),RICTOR(18),RC3H1(16)	0.839881	0.002466	NA	NA	NA	NA	NA	NA	NA	NA	RP11-348N5.7,RICTOR,RC3H1	NA
CB-Male-M60	160	FAM208A(37),ATAD5(27),ATM(26),INTS2(25),POLR2L(22),ACVR2A(17),ZNF461(17),TMEM194A(17)	0.253068	0.00818641	NA	NA	NA	NA	NA	NA	NA	NA	FAM208A,ATAD5,ATM,INTS2,POLR2L,ACVR2A,ZNF461,TMEM194A	NA
CB-Male-M323	161	SCN8A(20),CCDC144CP(17),NCR3LG1(17)	0.681607	0.00349003	NA	NA	NA	NA	NA	NA	NA	NA	SCN8A,CCDC144CP,NCR3LG1	NA
CB-Male-M354	162	COL1A2(32),FMOD(21)	0.00375631	0.704425	CB-Female-M456	152	COL1A2(34),VIM(32),MFAP4(23),DCN(19),COL1A1(18),OGN(18)	0.152301	0.00881565	0.440678	1.56947e-65	COL1A2	FMOD	VIM,MFAP4,DCN,COL1A1,OGN
CB-Male-M444	163	LTN1(27),BDP1(16)	0.264114	0.0173907	NA	NA	NA	NA	NA	NA	NA	NA	LTN1,BDP1	NA
CB-Male-M92	164	KDM8(31),SPRN(28),ZDHHC16(23),ARMC6(21),PFAS(20)	0.274837	0.0182111	NA	NA	NA	NA	NA	NA	NA	NA	KDM8,SPRN,ZDHHC16,ARMC6,PFAS	NA
CB-Male-M379	165	RP11-348N5.7(20),RICTOR(18),RC3H1(16)	0.724804	0.00790309	NA	NA	NA	NA	NA	NA	NA	NA	RP11-348N5.7,RICTOR,RC3H1	NA
CB-Male-M473	166	SCN8A(20),CCDC144CP(17),NCR3LG1(17)	0.73213	0.00826965	NA	NA	NA	NA	NA	NA	NA	NA	SCN8A,CCDC144CP,NCR3LG1	NA
CB-Male-M289	167	PCYOX1L(47),CIRBP(23)	0.0192869	0.378385	NA	NA	NA	NA	NA	NA	NA	NA	PCYOX1L,CIRBP	NA
CB-Male-M144	168	SEMA6B(49),ABHD8(18)	0.826692	0.0130031	NA	NA	NA	NA	NA	NA	NA	NA	SEMA6B,ABHD8	NA
CB-Male-M340	169	MBP(21),PAQR6(20)	0.0306919	0.421745	NA	NA	NA	NA	NA	NA	NA	NA	MBP,PAQR6	NA
CB-Male-M342	170	DOCK1(17),ZEB2(17),FGF1(16)	0.0182259	0.74309	NA	NA	NA	NA	NA	NA	NA	NA	DOCK1,ZEB2,FGF1	NA
CB-Male-M199	171	BCLAF1(33),PRKCI(19),LMAN1(17)	0.377369	0.0404607	NA	NA	NA	NA	NA	NA	NA	NA	BCLAF1,PRKCI,LMAN1	NA
CB-Male-M66	172	MAPK8IP3(31),CELSR3(27),EDC4(22)	0.90207	0.0171122	NA	NA	NA	NA	NA	NA	NA	NA	MAPK8IP3,CELSR3,EDC4	NA
CB-Male-M343	173	CDC42EP1(23),INF2(18)	0.0434489	0.523321	NA	NA	NA	NA	NA	NA	NA	NA	CDC42EP1,INF2	NA
CB-Male-M271	174	PEX16(38),FPGS(23),PTGES2(23),MOB1A(19)	0.0434489	0.879552	NA	NA	NA	NA	NA	NA	NA	NA	PEX16,FPGS,PTGES2,MOB1A	NA
CB-Male-M248	175	FAM208A(34),ATAD5(27),INTS2(25),POLR2L(22),ZNF461(17),TMEM194A(17)	0.919203	0.0442928	NA	NA	NA	NA	NA	NA	NA	NA	FAM208A,ATAD5,INTS2,POLR2L,ZNF461,TMEM194A	NA
NA	NA	NA	NA	NA	CB-Female-M73	8	CCPG1(56),PPIP5K2(49),LRRC28(33),PWWP2A(31),MON2(29),GDAP1(29),ZFYVE16(27),FKTN(25),TARBP1(25),RUFY2(24),ICA1L(24),RP11-127B20.2(22),PRKAA1(20),RP11-16P6.1(18),PIAS2(17),FAM188A(17),CTC-448F2.6(17),TRAPPC11(17),CCDC132(17),TTC13(17),GLMN(15),TRAPPC8(15),PMS1(15)	5.37207e-35	2.32362e-43	NA	NA	NA	NA	CCPG1,PPIP5K2,LRRC28,PWWP2A,MON2,GDAP1,ZFYVE16,FKTN,TARBP1,RUFY2,ICA1L,RP11-127B20.2,PRKAA1,RP11-16P6.1,PIAS2,FAM188A,CTC-448F2.6,TRAPPC11,CCDC132,TTC13,GLMN,TRAPPC8,PMS1
NA	NA	NA	NA	NA	CB-Female-M36	11	TTYH2(29),PRRG1(24),CNP(20)	5.96358e-42	4.33565e-32	NA	NA	NA	NA	TTYH2,PRRG1,CNP
NA	NA	NA	NA	NA	CB-Female-M60	12	RFX4(29),GPR56(24),ITGB4(21),MRVI1(20),ITPKB(19),FAM167A(18),LGI4(17),RFX2(17)	2.45837e-31	1.3386e-38	NA	NA	NA	NA	RFX4,GPR56,ITGB4,MRVI1,ITPKB,FAM167A,LGI4,RFX2
NA	NA	NA	NA	NA	CB-Female-M671	15	CCPG1(56),LRRC28(32),PWWP2A(31),GDAP1(29),MON2(28),FKTN(25),TARBP1(25),ICA1L(21),PRKAA1(20),ZFYVE16(18),RP11-16P6.1(18),PIAS2(17),FAM188A(17),TTC13(17),CTC-448F2.6(16)	1.9866e-23	1.22819e-32	NA	NA	NA	NA	CCPG1,LRRC28,PWWP2A,GDAP1,MON2,FKTN,TARBP1,ICA1L,PRKAA1,ZFYVE16,RP11-16P6.1,PIAS2,FAM188A,TTC13,CTC-448F2.6
NA	NA	NA	NA	NA	CB-Female-M522	16	CCPG1(56),LRRC28(32),PWWP2A(31),GDAP1(29),MON2(28),FKTN(25),TARBP1(25),ICA1L(21),PRKAA1(20),ZFYVE16(18),RP11-16P6.1(18),PIAS2(17),FAM188A(17),RP11-127B20.2(17),CTC-448F2.6(17),TTC13(17),PMS1(15)	4.68548e-23	7.01813e-33	NA	NA	NA	NA	CCPG1,LRRC28,PWWP2A,GDAP1,MON2,FKTN,TARBP1,ICA1L,PRKAA1,ZFYVE16,RP11-16P6.1,PIAS2,FAM188A,RP11-127B20.2,CTC-448F2.6,TTC13,PMS1
NA	NA	NA	NA	NA	CB-Female-M265	17	CCPG1(56),LRRC28(32),PWWP2A(31),GDAP1(29),MON2(28),FKTN(25),TARBP1(25),RP11-127B20.2(22),ICA1L(21),PRKAA1(20),ZFYVE16(18),RP11-16P6.1(18),PIAS2(17),FAM188A(17),CTC-448F2.6(17),TTC13(17)	2.46592e-22	8.83124e-33	NA	NA	NA	NA	CCPG1,LRRC28,PWWP2A,GDAP1,MON2,FKTN,TARBP1,RP11-127B20.2,ICA1L,PRKAA1,ZFYVE16,RP11-16P6.1,PIAS2,FAM188A,CTC-448F2.6,TTC13
NA	NA	NA	NA	NA	CB-Female-M196	18	TTYH2(25),CNP(20),COL4A5(15)	1.65253e-30	1.9348e-23	NA	NA	NA	NA	TTYH2,CNP,COL4A5
NA	NA	NA	NA	NA	CB-Female-M324	19	CXXC1(69),MEN1(26),CC2D1A(22),ATG4B(19),SELO(18),NUBP2(18),REC8(16)	1.22134e-24	2.23491e-24	NA	NA	NA	NA	CXXC1,MEN1,CC2D1A,ATG4B,SELO,NUBP2,REC8
NA	NA	NA	NA	NA	CB-Female-M155	20	GAD1(23),SIAH3(19)	7.99043e-29	2.76083e-19	NA	NA	NA	NA	GAD1,SIAH3
NA	NA	NA	NA	NA	CB-Female-M66	22	CD81(43),SDC3(26),SNTA1(21)	2.36023e-18	1.37807e-25	NA	NA	NA	NA	CD81,SDC3,SNTA1
NA	NA	NA	NA	NA	CB-Female-M89	23	MIB2(30),ANKRD13B(28),NPDC1(17),FAM65A(16),FBRS(16)	4.3906e-19	1.92085e-23	NA	NA	NA	NA	MIB2,ANKRD13B,NPDC1,FAM65A,FBRS
NA	NA	NA	NA	NA	CB-Female-M4	24	STX1B(50),MAP3K12(46),NEURL4(44),SBF1(44),CGREF1(43),PTGES2(41),SEPT5(41),ASAP2(40),RPS6KL1(37),C17orf70(37),DHX38(36),RNF112(36),MROH1(35),SCN8A(34),KDM5C(32),MYO18A(32),GPLD1(32),MTX3(31),SOCS7(31),NFAT5(31),ZNF653(31),MCM3AP(29),PGP(28),SLC9A7(28),SMCR8(28),CHMP6(28),EEF1A2(27),KLC2(26),CA11(26),NCR3LG1(26),CAMTA2(26),TRIM44(26),DHX30(25),DNAJC5(25),GABRD(24),CEND1(24),BRSK1(23),DYNC1H1(23),SP…	9.3332e-15	2.38861e-27	NA	NA	NA	NA	STX1B,MAP3K12,NEURL4,SBF1,CGREF1,PTGES2,SEPT5,ASAP2,RPS6KL1,C17orf70,DHX38,RNF112,MROH1,SCN8A,KDM5C,MYO18A,GPLD1,MTX3,SOCS7,NFAT5,ZNF653,MCM3AP,PGP,SLC9A7,SMCR8,CHMP6,EEF1A2,KLC2,CA11,NCR3LG1,CAMTA2,TRIM44,DHX30,DNAJC5,GABRD,CEND1,BRSK1,DYNC1H1,SPTB,LHX4,PYCRL,NOXA1,KIAA0100,RLTPR,RNF123,B4GALNT1,TUBGCP4,EDC4,SLC27A4,DNMT1,NDST2,CELSR3,OBSL1,CLCN7,PKD1,NDRG3,KMT2D,MICAL2,TCP11L1,SUPT6H,SPIRE1,RAB…
NA	NA	NA	NA	NA	CB-Female-M77	25	DONSON(40),RP3-406A7.7(32),GNRH1(31),HERC4(26),ZNF141(26),RP11-49I11.1(25),NPR2(25),EZH1(24),PLCG1(20),SLC4A8(19),CTC-428G20.3(17),RP11-395I6.3(17),PLK1S1(16)	6.55703e-24	1.2226e-17	NA	NA	NA	NA	DONSON,RP3-406A7.7,GNRH1,HERC4,ZNF141,RP11-49I11.1,NPR2,EZH1,PLCG1,SLC4A8,CTC-428G20.3,RP11-395I6.3,PLK1S1
NA	NA	NA	NA	NA	CB-Female-M303	27	MIB2(30),ANKRD13B(28),FAM65A(16),FBRS(16)	1.43834e-16	6.84189e-21	NA	NA	NA	NA	MIB2,ANKRD13B,FAM65A,FBRS
NA	NA	NA	NA	NA	CB-Female-M206	28	YBX3(39)	2.58791e-17	5.79734e-20	NA	NA	NA	NA	YBX3
NA	NA	NA	NA	NA	CB-Female-M204	29	TAGLN2(41),MMRN2(28),FXYD5(19),ESAM(18),CDH5(17),A4GALT(16),PEAR1(16)	1.05798e-16	5.57892e-19	NA	NA	NA	NA	TAGLN2,MMRN2,FXYD5,ESAM,CDH5,A4GALT,PEAR1
NA	NA	NA	NA	NA	CB-Female-M569	30	ANKRD13B(28),MIB2(19)	3.11701e-15	2.06716e-19	NA	NA	NA	NA	ANKRD13B,MIB2
NA	NA	NA	NA	NA	CB-Female-M210	31	NFKB2(29),ARID5A(23),PPP1R18(20),MAFF(19),ICAM1(17)	1.05675e-14	2.30884e-19	NA	NA	NA	NA	NFKB2,ARID5A,PPP1R18,MAFF,ICAM1
NA	NA	NA	NA	NA	CB-Female-M282	32	DONSON(39),RP3-406A7.7(32),GNRH1(31),HERC4(26),ZNF141(26),RP11-49I11.1(25),SLC4A8(19),CTC-428G20.3(17),RP11-395I6.3(17)	1.03009e-17	6.70281e-14	NA	NA	NA	NA	DONSON,RP3-406A7.7,GNRH1,HERC4,ZNF141,RP11-49I11.1,SLC4A8,CTC-428G20.3,RP11-395I6.3
NA	NA	NA	NA	NA	CB-Female-M16	35	SCN8A(31),SMCR8(28),GPLD1(23),LHX4(23),NCR3LG1(22),TUBGCP4(20),TCP11L1(18),XIST(18),GATC(17)	1.09222e-14	4.63624e-15	NA	NA	NA	NA	SCN8A,SMCR8,GPLD1,LHX4,NCR3LG1,TUBGCP4,TCP11L1,XIST,GATC
NA	NA	NA	NA	NA	CB-Female-M97	37	CXXC1(69),MEN1(31),CC2D1A(22),CARM1(21),ATG4B(19),SELO(18),NUBP2(18),MED15(17),REC8(16)	6.0386e-15	6.70281e-14	NA	NA	NA	NA	CXXC1,MEN1,CC2D1A,CARM1,ATG4B,SELO,NUBP2,MED15,REC8
NA	NA	NA	NA	NA	CB-Female-M47	38	PRDX2(33),ASNA1(22),PPP1R7(21),UQCRC1(19),FARSA(17),HMOX2(16)	1.78964e-12	1.7237e-14	NA	NA	NA	NA	PRDX2,ASNA1,PPP1R7,UQCRC1,FARSA,HMOX2
NA	NA	NA	NA	NA	CB-Female-M49	39	ATP5B(35),PRPS1(33),MLLT11(25),TMEM35(21),MOAP1(19),DDX24(19),ATL1(18),RTCB(17),VCP(17),GAP43(17),AFG3L2(16),RNF41(16)	4.18408e-12	2.7046e-14	NA	NA	NA	NA	ATP5B,PRPS1,MLLT11,TMEM35,MOAP1,DDX24,ATL1,RTCB,VCP,GAP43,AFG3L2,RNF41
NA	NA	NA	NA	NA	CB-Female-M162	40	SCN8A(30),LHX4(23),GPLD1(22),NCR3LG1(19),XIST(18)	1.87882e-12	5.71107e-13	NA	NA	NA	NA	SCN8A,LHX4,GPLD1,NCR3LG1,XIST
NA	NA	NA	NA	NA	CB-Female-M209	41	PXDC1(33),RAB13(19),LTBR(18),TGFB1(17)	4.21962e-11	3.49714e-14	NA	NA	NA	NA	PXDC1,RAB13,LTBR,TGFB1
NA	NA	NA	NA	NA	CB-Female-M120	42	TOMM70A(35),ATP6V1A(17),EPRS(17)	2.93789e-11	7.45864e-14	NA	NA	NA	NA	TOMM70A,ATP6V1A,EPRS
NA	NA	NA	NA	NA	CB-Female-M474	43	TAGLN2(39)	4.22188e-11	1.42176e-13	NA	NA	NA	NA	TAGLN2
NA	NA	NA	NA	NA	CB-Female-M205	44	IFITM2(28),TNIP2(18)	3.9511e-11	5.18715e-13	NA	NA	NA	NA	IFITM2,TNIP2
NA	NA	NA	NA	NA	CB-Female-M480	45	NFKB2(29),ARID5A(23),PPP1R18(20),ICAM1(17)	3.19123e-10	1.9295e-13	NA	NA	NA	NA	NFKB2,ARID5A,PPP1R18,ICAM1
NA	NA	NA	NA	NA	CB-Female-M7	46	NDUFB7(46),ATP5B(39),CLTB(36),PRDX2(35),PRPS1(33),AURKAIP1(31),ATP5C1(30),MRPL12(29),CCDC124(28),PRDX5(28),DPM3(28),COX8A(27),COA3(27),RABAC1(27),PSMD1(26),MLLT11(25),TCEB2(25),ATP5D(24),POP7(23),FARSA(23),ASNA1(22),NDUFS8(22),RPL4P4(21),ATP6V0D1(21),UQCRC1(21),PPP1R7(21),TMEM35(21),UQCR10(21),NDUFB10(20),MDH2(20),GADD45GIP1(20),NDUFS6(20),MOAP1(20),NDUFA8(20),NDUFAF3(19),DDX24(19),ATL1(18),ATP5J…	1.18686e-10	5.46347e-13	NA	NA	NA	NA	NDUFB7,ATP5B,CLTB,PRDX2,PRPS1,AURKAIP1,ATP5C1,MRPL12,CCDC124,PRDX5,DPM3,COX8A,COA3,RABAC1,PSMD1,MLLT11,TCEB2,ATP5D,POP7,FARSA,ASNA1,NDUFS8,RPL4P4,ATP6V0D1,UQCRC1,PPP1R7,TMEM35,UQCR10,NDUFB10,MDH2,GADD45GIP1,NDUFS6,MOAP1,NDUFA8,NDUFAF3,DDX24,ATL1,ATP5J2,PPP2R1A,COPE,RPL14P1,RTCB,ACO2,CHRNB2,VCP,GAP43,RPS3AP6,CHCHD10,PLEKHJ1,COX6A1,RAB3A,ATP6V1E1,HMOX2,PFDN1,AFG3L2,ROMO1,ARMC6,RNF41,SAC3D1,ATP6V1B2…
NA	NA	NA	NA	NA	CB-Female-M308	47	ZNF771(21),ZNF787(20),ZNF579(18)	1.10588e-09	4.45238e-13	NA	NA	NA	NA	ZNF771,ZNF787,ZNF579
NA	NA	NA	NA	NA	CB-Female-M58	48	ARHGEF26(53),RAB31(21),MDFIC(21),NPAS3(17),TRPS1(17),FGF2(16),SUCLG2(16)	4.69846e-07	1.7833e-14	NA	NA	NA	NA	ARHGEF26,RAB31,MDFIC,NPAS3,TRPS1,FGF2,SUCLG2
NA	NA	NA	NA	NA	CB-Female-M91	49	CCDC85B(22),ZNF771(22),PCSK1N(21),ZNF787(20),ZNF579(18),PRR7(16)	1.83523e-07	8.65502e-14	NA	NA	NA	NA	CCDC85B,ZNF771,PCSK1N,ZNF787,ZNF579,PRR7
NA	NA	NA	NA	NA	CB-Female-M367	50	EHBP1(35),CAB39(27),NCOA7(26),PPM1A(22)	1.18468e-09	1.35747e-11	NA	NA	NA	NA	EHBP1,CAB39,NCOA7,PPM1A
NA	NA	NA	NA	NA	CB-Female-M82	51	NME3(24),RAB11B(24),RPS15(21),FAM3A(19),RPS16(17)	5.03298e-09	2.0454e-11	NA	NA	NA	NA	NME3,RAB11B,RPS15,FAM3A,RPS16
NA	NA	NA	NA	NA	CB-Female-M128	52	EHBP1(35),CAB39(27),NCOA7(26),PPM1A(22)	3.92236e-09	8.29419e-11	NA	NA	NA	NA	EHBP1,CAB39,NCOA7,PPM1A
NA	NA	NA	NA	NA	CB-Female-M266	53	PPIP5K2(45),TRAPPC11(16)	3.78345e-09	1.45255e-09	NA	NA	NA	NA	PPIP5K2,TRAPPC11
NA	NA	NA	NA	NA	CB-Female-M541	54	DONSON(39),HERC4(26),GNRH1(23),ZNF141(23)	4.54088e-10	1.33286e-08	NA	NA	NA	NA	DONSON,HERC4,GNRH1,ZNF141
NA	NA	NA	NA	NA	CB-Female-M404	55	GRIA3(31)	3.96742e-13	1.78913e-05	NA	NA	NA	NA	GRIA3
NA	NA	NA	NA	NA	CB-Female-M79	56	RP4-758J18.13(22)	7.9143e-09	6.49562e-09	NA	NA	NA	NA	RP4-758J18.13
NA	NA	NA	NA	NA	CB-Female-M144	57	INA(22),RCAN2(16),NSF(16),MGAT5(15),KIAA1549L(15)	1.18468e-09	7.12745e-08	NA	NA	NA	NA	INA,RCAN2,NSF,MGAT5,KIAA1549L
NA	NA	NA	NA	NA	CB-Female-M494	58	PRPS1(28),MOAP1(19),ATL1(18),TMEM35(18)	4.64264e-08	2.05207e-09	NA	NA	NA	NA	PRPS1,MOAP1,ATL1,TMEM35
NA	NA	NA	NA	NA	CB-Female-M476	59	IFITM2(23),C1R(16)	2.6622e-08	4.20068e-09	NA	NA	NA	NA	IFITM2,C1R
NA	NA	NA	NA	NA	CB-Female-M289	60	RP4-635E18.8(42),RP11-141O15.1(23),CCDC84(18),KB-431C1.4(17)	1.44215e-10	9.88736e-07	NA	NA	NA	NA	RP4-635E18.8,RP11-141O15.1,CCDC84,KB-431C1.4
NA	NA	NA	NA	NA	CB-Female-M136	61	CLCN4(20),NMNAT2(18)	8.42178e-08	3.45735e-09	NA	NA	NA	NA	CLCN4,NMNAT2
NA	NA	NA	NA	NA	CB-Female-M423	62	SCN8A(30),GPLD1(20),NCR3LG1(17)	1.45789e-08	3.7999e-08	NA	NA	NA	NA	SCN8A,GPLD1,NCR3LG1
NA	NA	NA	NA	NA	CB-Female-M96	63	FBXW5(39),ABHD17A(23),DVL1(22),SH3GL1(17),CDC34(16)	2.49131e-08	2.56571e-08	NA	NA	NA	NA	FBXW5,ABHD17A,DVL1,SH3GL1,CDC34
NA	NA	NA	NA	NA	CB-Female-M54	64	LIFR(24),STK32A(18)	1.41514e-07	6.4723e-09	NA	NA	NA	NA	LIFR,STK32A
NA	NA	NA	NA	NA	CB-Female-M335	65	ZNF511(31),RSAD1(22),TPD52L2(18),ABCD4(17)	1.02836e-07	1.59241e-08	NA	NA	NA	NA	ZNF511,RSAD1,TPD52L2,ABCD4
NA	NA	NA	NA	NA	CB-Female-M256	66	USP48(27),TCERG1(24),ZNF326(18),SEPT7P2(17)	2.15879e-06	7.99842e-10	NA	NA	NA	NA	USP48,TCERG1,ZNF326,SEPT7P2
NA	NA	NA	NA	NA	CB-Female-M106	67	ZNF511(31),RSAD1(22),TPD52L2(18),ABCD4(17)	1.58865e-07	1.64327e-08	NA	NA	NA	NA	ZNF511,RSAD1,TPD52L2,ABCD4
NA	NA	NA	NA	NA	CB-Female-M232	69	PRPS1(28),MLLT11(23),TMEM35(20),MOAP1(19),ATL1(18)	2.00093e-07	1.45701e-08	NA	NA	NA	NA	PRPS1,MLLT11,TMEM35,MOAP1,ATL1
NA	NA	NA	NA	NA	CB-Female-M92	70	RFNG(21),ZNF692(18)	1.15789e-07	2.57136e-08	NA	NA	NA	NA	RFNG,ZNF692
NA	NA	NA	NA	NA	CB-Female-M524	71	PPIP5K2(45)	9.98028e-08	3.87176e-08	NA	NA	NA	NA	PPIP5K2
NA	NA	NA	NA	NA	CB-Female-M272	72	RAD51-AS1(21)	4.27774e-08	1.08922e-07	NA	NA	NA	NA	RAD51-AS1
NA	NA	NA	NA	NA	CB-Female-M542	73	RP3-406A7.7(29),RP11-49I11.1(19),SLC4A8(18),RP11-395I6.3(17)	9.61241e-09	8.06792e-07	NA	NA	NA	NA	RP3-406A7.7,RP11-49I11.1,SLC4A8,RP11-395I6.3
NA	NA	NA	NA	NA	CB-Female-M30	74	CGREF1(43),RPS6KL1(32),RNF112(28),BDH1(16),FIBP(16),RP11-713P17.3(16)	5.60412e-06	1.6965e-09	NA	NA	NA	NA	CGREF1,RPS6KL1,RNF112,BDH1,FIBP,RP11-713P17.3
NA	NA	NA	NA	NA	CB-Female-M103	75	SMPD4(37),HAUS5(19),MED24(16)	5.25455e-07	6.49022e-08	NA	NA	NA	NA	SMPD4,HAUS5,MED24
NA	NA	NA	NA	NA	CB-Female-M101	76	DPP7(27)	3.44967e-07	9.96721e-08	NA	NA	NA	NA	DPP7
NA	NA	NA	NA	NA	CB-Female-M268	77	DNM1L(39),FBXW2(19),BDP1(17)	2.92168e-05	2.02698e-09	NA	NA	NA	NA	DNM1L,FBXW2,BDP1
NA	NA	NA	NA	NA	CB-Female-M290	78	RP4-758J18.13(21)	3.0725e-07	2.96278e-07	NA	NA	NA	NA	RP4-758J18.13
NA	NA	NA	NA	NA	CB-Female-M353	79	RNF11(37),RAB6A(34),RAB2A(19)	1.12753e-06	1.41255e-07	NA	NA	NA	NA	RNF11,RAB6A,RAB2A
NA	NA	NA	NA	NA	CB-Female-M90	80	LIME1(37),CYHR1(34),ARL6IP4(25),RAC3(18),OSBPL7(17)	2.44762e-06	1.14635e-07	NA	NA	NA	NA	LIME1,CYHR1,ARL6IP4,RAC3,OSBPL7
NA	NA	NA	NA	NA	CB-Female-M105	81	RP11-46F15.2(32)	9.55075e-07	3.12602e-07	NA	NA	NA	NA	RP11-46F15.2
NA	NA	NA	NA	NA	CB-Female-M224	82	PRDX2(33),UQCRC1(19),ASNA1(18),FARSA(17)	6.19244e-07	5.25298e-07	NA	NA	NA	NA	PRDX2,UQCRC1,ASNA1,FARSA
NA	NA	NA	NA	NA	CB-Female-M475	83	MMRN2(21),ESAM(18),PEAR1(16)	9.12457e-07	1.01165e-06	NA	NA	NA	NA	MMRN2,ESAM,PEAR1
NA	NA	NA	NA	NA	CB-Female-M202	84	PSMB8(33),NLRC5(27),TAP1(20),HELZ2(19),PARP9(19),IRF9(18),DDX58(17),MOV10(16),IFIT3(16)	1.56162e-06	7.51579e-07	NA	NA	NA	NA	PSMB8,NLRC5,TAP1,HELZ2,PARP9,IRF9,DDX58,MOV10,IFIT3
NA	NA	NA	NA	NA	CB-Female-M126	85	YWHAB(25),EIF4G2(20),RTN4(17)	1.12753e-06	1.09906e-06	NA	NA	NA	NA	YWHAB,EIF4G2,RTN4
NA	NA	NA	NA	NA	CB-Female-M134	86	SUMO1(33),RUFY3(16)	3.45848e-06	1.27024e-06	NA	NA	NA	NA	SUMO1,RUFY3
NA	NA	NA	NA	NA	CB-Female-M305	87	LIME1(37),CYHR1(34),ARL6IP4(25),RAC3(18),OSBPL7(17)	8.82405e-06	1.00433e-06	NA	NA	NA	NA	LIME1,CYHR1,ARL6IP4,RAC3,OSBPL7
NA	NA	NA	NA	NA	CB-Female-M116	88	CADPS2(38),AFF2(30),SYT1(20),ETV1(17)	5.25611e-05	1.8138e-07	NA	NA	NA	NA	CADPS2,AFF2,SYT1,ETV1
NA	NA	NA	NA	NA	CB-Female-M59	89	ARHGAP31(30),PRKCA(26),NOTCH2(22),AXL(17),ATP1A2(16),PLTP(16)	5.92999e-05	1.73996e-07	NA	NA	NA	NA	ARHGAP31,PRKCA,NOTCH2,AXL,ATP1A2,PLTP
NA	NA	NA	NA	NA	CB-Female-M45	90	CLTB(28),PRDX5(26),ATP6V0D1(19),RAB3A(16),ARMC6(16)	5.60412e-06	2.81679e-06	NA	NA	NA	NA	CLTB,PRDX5,ATP6V0D1,RAB3A,ARMC6
NA	NA	NA	NA	NA	CB-Female-M283	91	NPR2(25),PLCG1(20)	2.78548e-07	6.38614e-05	NA	NA	NA	NA	NPR2,PLCG1
NA	NA	NA	NA	NA	CB-Female-M390	92	CACNA1G(25)	2.91798e-07	6.3046e-05	NA	NA	NA	NA	CACNA1G
NA	NA	NA	NA	NA	CB-Female-M296	93	NME3(22),RAB11B(21),FAM3A(18),RNF215(16)	4.28044e-05	4.59124e-07	NA	NA	NA	NA	NME3,RAB11B,FAM3A,RNF215
NA	NA	NA	NA	NA	CB-Female-M84	94	THOP1(45),CNOT3(21),FAM73B(17)	7.03982e-06	3.65476e-06	NA	NA	NA	NA	THOP1,CNOT3,FAM73B
NA	NA	NA	NA	NA	CB-Female-M233	95	ATP5B(32)	1.71242e-05	1.59511e-06	NA	NA	NA	NA	ATP5B
NA	NA	NA	NA	NA	CB-Female-M121	96	RNF11(37),RAB6A(35),RAB2A(19)	4.52593e-05	8.83904e-07	NA	NA	NA	NA	RNF11,RAB6A,RAB2A
NA	NA	NA	NA	NA	CB-Female-M137	97	CHD9(23),VEGFB(20),ZBTB11(20),CEP170(18)	5.6375e-06	8.41146e-06	NA	NA	NA	NA	CHD9,VEGFB,ZBTB11,CEP170
NA	NA	NA	NA	NA	CB-Female-M245	99	ARHGAP31(30),PRKCA(21),AXL(17)	5.66884e-05	3.09965e-06	NA	NA	NA	NA	ARHGAP31,PRKCA,AXL
NA	NA	NA	NA	NA	CB-Female-M42	100	PSMB8(33),RELA(31),NLRC5(27),NUDT17(26),MTCH2(26),TAP1(22),HELZ2(19),PARP9(19),IRF9(18),CCNA2(18),DDX58(17),MOV10(16),IFIT3(16),PSPN(16),OAS1(15),MVP(15)	2.38693e-05	7.88505e-06	NA	NA	NA	NA	PSMB8,RELA,NLRC5,NUDT17,MTCH2,TAP1,HELZ2,PARP9,IRF9,CCNA2,DDX58,MOV10,IFIT3,PSPN,OAS1,MVP
NA	NA	NA	NA	NA	CB-Female-M21	101	SEPT5(39),MAP3K12(38),PGP(27),CAMTA2(21),RABL6(18),SMARCA4(18),BRSK1(17),CIC(16)	1.71766e-05	1.27159e-05	NA	NA	NA	NA	SEPT5,MAP3K12,PGP,CAMTA2,RABL6,SMARCA4,BRSK1,CIC
NA	NA	NA	NA	NA	CB-Female-M467	102	PSMB8(33),NLRC5(27),TAP1(20),HELZ2(19),PARP9(19),MOV10(16)	2.45733e-05	1.04753e-05	NA	NA	NA	NA	PSMB8,NLRC5,TAP1,HELZ2,PARP9,MOV10
NA	NA	NA	NA	NA	CB-Female-M407	103	WBP5(23),DNAJB1(21)	5.09729e-06	6.06004e-05	NA	NA	NA	NA	WBP5,DNAJB1
NA	NA	NA	NA	NA	CB-Female-M119	104	BLOC1S6(28),YME1L1(26),TRIP12(18)	0.000139822	3.48941e-06	NA	NA	NA	NA	BLOC1S6,YME1L1,TRIP12
NA	NA	NA	NA	NA	CB-Female-M297	105	THOP1(41),FAM73B(17)	4.30533e-05	2.0461e-05	NA	NA	NA	NA	THOP1,FAM73B
NA	NA	NA	NA	NA	CB-Female-M62	106	TMBIM1(22),CYP27A1(18)	0.00122633	1.4052e-06	NA	NA	NA	NA	TMBIM1,CYP27A1
NA	NA	NA	NA	NA	CB-Female-M55	107	YAP1(38),PDLIM5(21),GNG12(17)	0.000370431	8.6694e-06	NA	NA	NA	NA	YAP1,PDLIM5,GNG12
NA	NA	NA	NA	NA	CB-Female-M515	108	TCERG1(22),ZNF326(18),SEPT7P2(16)	0.000517681	8.6694e-06	NA	NA	NA	NA	TCERG1,ZNF326,SEPT7P2
NA	NA	NA	NA	NA	CB-Female-M642	109	PSMB8(33),NLRC5(27),TAP1(20),HELZ2(19),PARP9(19),MOV10(16)	0.000135672	3.9777e-05	NA	NA	NA	NA	PSMB8,NLRC5,TAP1,HELZ2,PARP9,MOV10
NA	NA	NA	NA	NA	CB-Female-M590	110	RAB6A(29),RAB2A(18)	9.23599e-05	8.41379e-05	NA	NA	NA	NA	RAB6A,RAB2A
NA	NA	NA	NA	NA	CB-Female-M99	111	LRRC4B(19),PEX14(16)	0.000120416	6.66526e-05	NA	NA	NA	NA	LRRC4B,PEX14
NA	NA	NA	NA	NA	CB-Female-M242	112	YAP1(37),PDLIM5(21),GNG12(17),PARD3B(16),SH3BGRL(16)	0.00119918	2.52976e-05	NA	NA	NA	NA	YAP1,PDLIM5,GNG12,PARD3B,SH3BGRL
NA	NA	NA	NA	NA	CB-Female-M156	113	WBP5(26),IER2(24),DNAJB1(21),MXD1(18),KLHL15(18),PPP1R15A(16),RGS2(16),CDKN2AIP(16),TRA2B(16)	1.8342e-05	0.00224838	NA	NA	NA	NA	WBP5,IER2,DNAJB1,MXD1,KLHL15,PPP1R15A,RGS2,CDKN2AIP,TRA2B
NA	NA	NA	NA	NA	CB-Female-M221	114	CLTB(28),PRDX5(25),ATP6V0D1(19)	0.000239451	0.000179858	NA	NA	NA	NA	CLTB,PRDX5,ATP6V0D1
NA	NA	NA	NA	NA	CB-Female-M25	115	DHX38(29),MROH1(29),MYO18A(24),MCM3AP(22),NDST2(20),KIAA0100(17),SUGP2(17)	0.00113595	6.38614e-05	NA	NA	NA	NA	DHX38,MROH1,MYO18A,MCM3AP,NDST2,KIAA0100,SUGP2
NA	NA	NA	NA	NA	CB-Female-M491	116	ATP5D(22)	0.000813106	0.000114849	NA	NA	NA	NA	ATP5D
NA	NA	NA	NA	NA	CB-Female-M51	117	DPM3(28),TCEB2(19),CHCHD10(16),ROMO1(16)	0.000314874	0.000539594	NA	NA	NA	NA	DPM3,TCEB2,CHCHD10,ROMO1
NA	NA	NA	NA	NA	CB-Female-M448	118	DHX38(29),MROH1(28),MYO18A(24),MCM3AP(17)	0.00181531	0.000144608	NA	NA	NA	NA	DHX38,MROH1,MYO18A,MCM3AP
NA	NA	NA	NA	NA	CB-Female-M163	119	SMCR8(24),TCP11L1(18),TUBGCP4(18),GATC(17)	0.000557141	0.000473962	NA	NA	NA	NA	SMCR8,TCP11L1,TUBGCP4,GATC
NA	NA	NA	NA	NA	CB-Female-M81	120	PPP1R37(26),ADRBK1(23),AGAP3(19),FBXL16(16)	0.000565503	0.000508661	NA	NA	NA	NA	PPP1R37,ADRBK1,AGAP3,FBXL16
NA	NA	NA	NA	NA	CB-Female-M179	121	DHX38(29),MROH1(28),MYO18A(24),MCM3AP(17)	0.00179812	0.00023129	NA	NA	NA	NA	DHX38,MROH1,MYO18A,MCM3AP
NA	NA	NA	NA	NA	CB-Female-M48	123	NDUFB7(45),AURKAIP1(31),MRPL12(29),CCDC124(28),COX8A(27),RABAC1(25),ATP5D(24),POP7(23),NDUFS8(22),NDUFB10(20),GADD45GIP1(20),NDUFAF3(19),ATP5J2(17),COPE(17),PLEKHJ1(16),SAC3D1(16),COX6A1(15),FKBP2(15)	0.0017584	0.00114539	NA	NA	NA	NA	NDUFB7,AURKAIP1,MRPL12,CCDC124,COX8A,RABAC1,ATP5D,POP7,NDUFS8,NDUFB10,GADD45GIP1,NDUFAF3,ATP5J2,COPE,PLEKHJ1,SAC3D1,COX6A1,FKBP2
NA	NA	NA	NA	NA	CB-Female-M589	124	RNF11(27)	0.00412739	0.000539594	NA	NA	NA	NA	RNF11
NA	NA	NA	NA	NA	CB-Female-M20	125	ASAP2(38),SOCS7(28),SLC9A7(28),TRIM44(26)	0.00753727	0.000428495	NA	NA	NA	NA	ASAP2,SOCS7,SLC9A7,TRIM44
NA	NA	NA	NA	NA	CB-Female-M104	126	SLC25A6(36),N4BP2L2(23),KPNA5(23),ZNF254(21),MPND(19),LRRC58(18),TMED5(18),ZBTB44(16)	0.00027815	0.0250743	NA	NA	NA	NA	SLC25A6,N4BP2L2,KPNA5,ZNF254,MPND,LRRC58,TMED5,ZBTB44
NA	NA	NA	NA	NA	CB-Female-M94	127	RHOT2(32),SLC39A13(29),DUS1L(17),MAN2C1(16)	0.000970934	0.00817827	NA	NA	NA	NA	RHOT2,SLC39A13,DUS1L,MAN2C1
NA	NA	NA	NA	NA	CB-Female-M293	128	ADRBK1(23),AGAP3(19),PPP1R37(19)	0.00292671	0.00283034	NA	NA	NA	NA	ADRBK1,AGAP3,PPP1R37
NA	NA	NA	NA	NA	CB-Female-M166	129	STX1B(46),ZNF653(29),CA11(25),KLC2(24),EEF1A2(23),GABRD(19),CEND1(17),NAB2(16)	0.0151254	0.000577322	NA	NA	NA	NA	STX1B,ZNF653,CA11,KLC2,EEF1A2,GABRD,CEND1,NAB2
NA	NA	NA	NA	NA	CB-Female-M19	130	STX1B(46),ZNF653(31),CA11(25),KLC2(24),EEF1A2(23),RLTPR(22),GABRD(19),CEND1(18),SSNA1(17),NAB2(16)	0.019702	0.000805291	NA	NA	NA	NA	STX1B,ZNF653,CA11,KLC2,EEF1A2,RLTPR,GABRD,CEND1,SSNA1,NAB2
NA	NA	NA	NA	NA	CB-Female-M471	132	RELA(26),MTCH2(23)	0.00398718	0.00896807	NA	NA	NA	NA	RELA,MTCH2
NA	NA	NA	NA	NA	CB-Female-M432	133	STX1B(45),KLC2(24),EEF1A2(17),CA11(16)	0.0601732	0.00128002	NA	NA	NA	NA	STX1B,KLC2,EEF1A2,CA11
NA	NA	NA	NA	NA	CB-Female-M32	134	STK38(18),hsa-mir-6080(17)	0.00485817	0.0165291	NA	NA	NA	NA	STK38,hsa-mir-6080
NA	NA	NA	NA	NA	CB-Female-M231	135	POP7(21)	0.00770738	0.0261131	NA	NA	NA	NA	POP7
NA	NA	NA	NA	NA	CB-Female-M102	136	DNASE1L2(30)	0.0217078	0.00932829	NA	NA	NA	NA	DNASE1L2
NA	NA	NA	NA	NA	CB-Female-M168	137	SEPT5(31),PGP(24)	0.0123152	0.0205414	NA	NA	NA	NA	SEPT5,PGP
NA	NA	NA	NA	NA	CB-Female-M173	138	NEURL4(40),KDM5C(27),SBF1(27),EDC4(21),CELSR3(20),DNMT1(19),RNF123(16)	0.0442892	0.00661424	NA	NA	NA	NA	NEURL4,KDM5C,SBF1,EDC4,CELSR3,DNMT1,RNF123
NA	NA	NA	NA	NA	CB-Female-M122	139	DMXL2(25),GPRASP2(23),UBALD2(16)	0.0369247	0.00834313	NA	NA	NA	NA	DMXL2,GPRASP2,UBALD2
NA	NA	NA	NA	NA	CB-Female-M219	140	ATP5C1(29),PSMD1(26)	0.0103254	0.0335704	NA	NA	NA	NA	ATP5C1,PSMD1
NA	NA	NA	NA	NA	CB-Female-M211	141	TGM2(29),JAG1(22),ZFHX3(22),MLTK(19)	0.009095	0.0414049	NA	NA	NA	NA	TGM2,JAG1,ZFHX3,MLTK
NA	NA	NA	NA	NA	CB-Female-M74	142	DNM1L(44),GOLT1B(29),RP11-658F2.8(25),MFSD8(23),LTN1(22),RAD51-AS1(22),SLC35A1(22),FBXW2(19),BDP1(18),ANKRD13C(18),CEP57(17),SEPSECS(17),ZNF789(17),AMY2B(16),ZNF10(16),THAP6(16),NUP54(15),U2SURP(15),NUDT3(15),VIPR1(15),VPS26A(15)	0.57973	0.000782204	NA	NA	NA	NA	DNM1L,GOLT1B,RP11-658F2.8,MFSD8,LTN1,RAD51-AS1,SLC35A1,FBXW2,BDP1,ANKRD13C,CEP57,SEPSECS,ZNF789,AMY2B,ZNF10,THAP6,NUP54,U2SURP,NUDT3,VIPR1,VPS26A
NA	NA	NA	NA	NA	CB-Female-M437	143	NEURL4(40),KDM5C(27),SBF1(27),EDC4(20),DNMT1(19),CELSR3(18),RNF123(16)	0.0668277	0.00689062	NA	NA	NA	NA	NEURL4,KDM5C,SBF1,EDC4,DNMT1,CELSR3,RNF123
NA	NA	NA	NA	NA	CB-Female-M14	144	WBP5(26),VGF(26),IER2(24),DNAJB1(21),DUSP5(20),MXD1(18),KLHL15(18),PPP1R15A(16),RGS2(16),EGR4(16),CDKN2AIP(16),TRA2B(16)	0.00360431	0.177947	NA	NA	NA	NA	WBP5,VGF,IER2,DNAJB1,DUSP5,MXD1,KLHL15,PPP1R15A,RGS2,EGR4,CDKN2AIP,TRA2B
NA	NA	NA	NA	NA	CB-Female-M512	145	DOPEY1(25)	0.0618947	0.0112027	NA	NA	NA	NA	DOPEY1
NA	NA	NA	NA	NA	CB-Female-M229	146	NDUFB7(45),MRPL12(29),COX8A(27),ATP5D(24),RABAC1(24),NDUFB10(20),AURKAIP1(19),ATP5J2(17),NDUFS8(17)	0.0285315	0.025504	NA	NA	NA	NA	NDUFB7,MRPL12,COX8A,ATP5D,RABAC1,NDUFB10,AURKAIP1,ATP5J2,NDUFS8
NA	NA	NA	NA	NA	CB-Female-M78	147	RP4-635E18.8(43),ZMYM6(43),MBTD1(31),FAM208A(29),ATG12(25),RP11-141O15.1(23),IKZF5(22),NHLRC3(21),KIAA1731(20),NAPEPLD(20),CCNC(20),RPS6KB1(19),NUPL1(18),CCDC84(18),APH1B(18),SH3YL1(18),ZNF655(18),WDR33(18),PHTF2(17),KB-431C1.4(17),RP11-258C19.7(16),DENND6A(15),RP4-714D9.5(15),ZNF146(15)	0.0053741	0.163939	NA	NA	NA	NA	RP4-635E18.8,ZMYM6,MBTD1,FAM208A,ATG12,RP11-141O15.1,IKZF5,NHLRC3,KIAA1731,NAPEPLD,CCNC,RPS6KB1,NUPL1,CCDC84,APH1B,SH3YL1,ZNF655,WDR33,PHTF2,KB-431C1.4,RP11-258C19.7,DENND6A,RP4-714D9.5,ZNF146
NA	NA	NA	NA	NA	CB-Female-M22	149	NFAT5(28),MTX3(20),MED12L(17),STXBP5(16)	0.0440307	0.0266035	NA	NA	NA	NA	NFAT5,MTX3,MED12L,STXBP5
NA	NA	NA	NA	NA	CB-Female-M307	151	CCDC85B(20),PCSK1N(18)	0.418354	0.00319387	NA	NA	NA	NA	CCDC85B,PCSK1N
NA	NA	NA	NA	NA	CB-Female-M27	153	SPTB(22),ARRB1(17),EIF4H(16),SPTAN1(16)	0.0990073	0.0146292	NA	NA	NA	NA	SPTB,ARRB1,EIF4H,SPTAN1
NA	NA	NA	NA	NA	CB-Female-M301	154	CLUH(25)	0.047084	0.0327021	NA	NA	NA	NA	CLUH
NA	NA	NA	NA	NA	CB-Female-M157	155	VGF(26),DUSP5(20)	0.142884	0.0127035	NA	NA	NA	NA	VGF,DUSP5
NA	NA	NA	NA	NA	CB-Female-M118	156	ASH1L(36),HEATR5B(25),G3BP2(17),COPB2(17)	0.173128	0.0114793	NA	NA	NA	NA	ASH1L,HEATR5B,G3BP2,COPB2
NA	NA	NA	NA	NA	CB-Female-M391	157	PRKCG(19),AJAP1(18)	0.00753727	0.39287	NA	NA	NA	NA	PRKCG,AJAP1
NA	NA	NA	NA	NA	CB-Female-M130	158	RC3H2(26),APPBP2(19),AFTPH(19)	0.162018	0.022393	NA	NA	NA	NA	RC3H2,APPBP2,AFTPH
NA	NA	NA	NA	NA	CB-Female-M124	159	ZNF644(32),ZNF148(28),FBXO28(27),USP1(22),RSBN1(22),WAPAL(17),C3orf38(17),ZBTB6(16),ZNF281(16)	0.526896	0.00735034	NA	NA	NA	NA	ZNF644,ZNF148,FBXO28,USP1,RSBN1,WAPAL,C3orf38,ZBTB6,ZNF281
NA	NA	NA	NA	NA	CB-Female-M278	160	SRSF1(23),SAFB2(18),AGPAT6(17)	0.137796	0.038565	NA	NA	NA	NA	SRSF1,SAFB2,AGPAT6
NA	NA	NA	NA	NA	CB-Female-M616	161	PRKCG(19),CLEC2L(15)	0.0111616	0.494831	NA	NA	NA	NA	PRKCG,CLEC2L
NA	NA	NA	NA	NA	CB-Female-M72	162	BCLAF1(78),ATG2B(54),XRN1(39),NKTR(38),UHRF2(38),DOPEY1(36),USP48(34),SUZ12(33),KIAA1429(31),PRPF4B(30),PRPF40A(30),PHIP(27),SRSF11(26),RCOR3(26),BRWD1(26),NAA25(26),TCERG1(26),PAXBP1(25),TUBE1(25),REV1(25),FNBP4(24),LSM11(24),MALT1(23),ARHGAP21(21),SMEK1(21),CREBRF(20),POLK(20),DIS3(20),HOOK1(20),PPM1D(20),SLC22A5(20),TSC1(20),FAM76B(19),RICTOR(19),CDC27(19),NIPBL(19),ARNT(19),DMTF1(19),RBM39(19…	0.936864	0.00749707	NA	NA	NA	NA	BCLAF1,ATG2B,XRN1,NKTR,UHRF2,DOPEY1,USP48,SUZ12,KIAA1429,PRPF4B,PRPF40A,PHIP,SRSF11,RCOR3,BRWD1,NAA25,TCERG1,PAXBP1,TUBE1,REV1,FNBP4,LSM11,MALT1,ARHGAP21,SMEK1,CREBRF,POLK,DIS3,HOOK1,PPM1D,SLC22A5,TSC1,FAM76B,RICTOR,CDC27,NIPBL,ARNT,DMTF1,RBM39,CRY1,SMARCA5,PRPF39,ZNF326,DICER1,FAM8A1,WAC,SEPT7P2,ARMC8,DDX46,KDM2A,TIAL1,ZDBF2,THOC1,C2CD5,PIK3CA,SLC25A46,NAA15,HSPA14,PHF6,AC005519.4,UGCG,PNISR,SIR…
NA	NA	NA	NA	NA	CB-Female-M3	163	WBP5(26),VGF(26),IER2(24),DNAJA1(22),DNAJB1(21),PTGES3(21),DUSP5(20),NUS1(20),HSPE1(18),MXD1(18),PAPOLA(18),KLHL15(18),CCT5(17),PPP1R15A(16),RGS2(16),EGR4(16),CDKN2AIP(16),TRA2B(16),HSPH1(16),HSPB1(15),HSP90AA1(15),UBE2D3(15)	0.0255197	0.27579	NA	NA	NA	NA	WBP5,VGF,IER2,DNAJA1,DNAJB1,PTGES3,DUSP5,NUS1,HSPE1,MXD1,PAPOLA,KLHL15,CCT5,PPP1R15A,RGS2,EGR4,CDKN2AIP,TRA2B,HSPH1,HSPB1,HSP90AA1,UBE2D3
NA	NA	NA	NA	NA	CB-Female-M64	164	PTPN13(23),NCAM2(22)	0.0111428	0.805107	NA	NA	NA	NA	PTPN13,NCAM2
NA	NA	NA	NA	NA	CB-Female-M455	166	MYL9(34),ACTA2(25),FLNA(18)	0.767215	0.0194002	NA	NA	NA	NA	MYL9,ACTA2,FLNA
NA	NA	NA	NA	NA	CB-Female-M269	169	GOLT1B(24),SEPSECS(17)	0.0425363	0.640468	NA	NA	NA	NA	GOLT1B,SEPSECS

## Sheet: Table S12
Table S12. Modules conserved in or specific to male and female in the CBH region.
Male.Module	Male.rank	Male.Hub	Male.ACG.Enrich.adjP	Male.DEG.Enrich.adjP	Female.Module	Female.rank	Female.Hub	Female.ACG.Enrich.adjP	Female.DEG.Enrich.adjP	Set.Overlap	Set.Overlap.Adj.P	Overlap.Hub	Male.Specific.Hub	Female.Specific.Hub
CBH-Male-M5	1	PJA2(59),NFAT5(54),DNAJC6(52),MTPN(45),GPATCH8(45),USP37(45),SCN8A(44),SUCLA2(44),VBP1(44),APPBP2(43),B4GALT6(42),NAPB(42),SLC9A7(41),NDFIP1(41),SMCR8(39),CAPRIN1(39),PPM1E(38),AFF4(38),ZNF774(36),NCOA7(35),UBE2V2(35),LNPEP(34),USP32(34),PIKFYVE(33),MASP2(32),SRPK2(32),ACTR2(31),FAM73A(31),G3BP2(31),FRRS1L(31),PPP3CB(31),TUBGCP4(31),HECTD1(30),LANCL1(30),TNKS2(30),ITFG1(29),MOAP1(28),SOCS7(28),AT…	3.64e-145	2.26e-187	NA	NA	NA	NA	NA	NA	NA	NA	PJA2,NFAT5,DNAJC6,MTPN,USP37,SCN8A,SUCLA2,APPBP2,SLC9A7,SMCR8,CAPRIN1,PPM1E,ZNF774,NCOA7,LNPEP,USP32,PIKFYVE,MASP2,SRPK2,FAM73A,TUBGCP4,TNKS2,SOCS7,ATP6V1A,DENND4A,GLYR1,CDK12,AVL9,ASH1L,TRIM44,PLEKHM3,SRGAP2B,TOMM70A,CLTC,IDH3A,EML5,ANKFY1,UBQLN1,PCDHAC2,AC005519.4,SLC4A10,ZNF770,RAB5B,SLC25A46,ZFP91,NCR3LG1,MTX3,AKT3,UBR3,UHRF1BP1L,ASAP2,TCP11L1,LONRF3,PHC3,NUDT21,GABRG2,KIAA0408,KPNA5,TAOK1,IP…	NA
CBH-Male-M11	2	MOG(36),ENPP2(28),MYRF(23),INF2(22),PIP4K2A(22),ANLN(21),TMEM63A(21),MAG(20),PLP1(19),ERBB3(17),PDE8A(17)	2.76e-87	3.06e-60	CBH-Female-M194	12	MYRF(36),ENPP2(31),TMEM144(26),MOG(21),EVI2A(21),CLDN11(21),MAG(20),ANLN(17),PLP1(16),PMP22(16)	2.37e-31	3.86e-29	0.659619	2.78e-252	MOG,ENPP2,MYRF,ANLN,MAG,PLP1	INF2,PIP4K2A,TMEM63A,ERBB3,PDE8A	TMEM144,EVI2A,CLDN11,PMP22
CBH-Male-M11	2	MOG(36),ENPP2(28),MYRF(23),INF2(22),PIP4K2A(22),ANLN(21),TMEM63A(21),MAG(20),PLP1(19),ERBB3(17),PDE8A(17)	2.76e-87	3.06e-60	CBH-Female-M416	76	MYRF(36),MAG(20)	1.86e-06	1.19e-05	0.333333	4.81e-86	MYRF,MAG	MOG,ENPP2,INF2,PIP4K2A,ANLN,TMEM63A,PLP1,ERBB3,PDE8A
CBH-Male-M6	3	SLC24A3(45),GAD1(40),DNER(37),GAD2(34),PTPRK(32),BTBD11(28),SLC32A1(28),PRKCD(26),ESRRG(24),TMEM167A(22),CLSTN2(21),GRID1(21),PRKCG(20),EIF5A2(19),KIT(18),MYO16(18),PVALB(16),HOMER3(15),ATP1B1(15)	6.61e-71	2.38e-70	CBH-Female-M191	5	GAD2(31),INPP4B(26),GRIA3(24),CLSTN2(23),KIT(21),SLC24A3(21),BHLHE22(20),SORCS3(20),NOS1(19),GAD1(18),PRKCD(18),PCP4L1(17),SLC24A2(17),GRIN2B(16),LIPG(16),PLCH1(16),RAB3B(16),EIF5A2(15),PCDH15(15),PDGFRA(15)	5.14e-64	2.15e-38	0.514986	1.03e-225	SLC24A3,GAD1,GAD2,PRKCD,CLSTN2,EIF5A2,KIT	DNER,PTPRK,BTBD11,SLC32A1,ESRRG,TMEM167A,GRID1,PRKCG,MYO16,PVALB,HOMER3,ATP1B1	INPP4B,GRIA3,BHLHE22,SORCS3,NOS1,PCP4L1,SLC24A2,GRIN2B,LIPG,PLCH1,RAB3B,PCDH15,PDGFRA
CBH-Male-M6	3	SLC24A3(45),GAD1(40),DNER(37),GAD2(34),PTPRK(32),BTBD11(28),SLC32A1(28),PRKCD(26),ESRRG(24),TMEM167A(22),CLSTN2(21),GRID1(21),PRKCG(20),EIF5A2(19),KIT(18),MYO16(18),PVALB(16),HOMER3(15),ATP1B1(15)	6.61e-71	2.38e-70	CBH-Female-M54	3	MDH1(41),ATP6V1H(34),GAD2(31),INPP4B(26),ATP5F1(26),ATP5B(25),GRIA3(24),CHST2(24),CALB1(23),CLSTN2(23),PCP4(23),CACNA1G(22),EIF4A2(22),GAD1(21),KIT(21),ATP5C1(21),PCMT1(21),SLC24A3(21),BHLHE22(20),SORCS3(20),ZNF385C(20),NOS1(19),CA8(18),ITPR1(18),PRKCD(18),SLC24A2(18),DYNLL2(18),PCP4L1(17),DDX1(17),TUG1(17),ATP2A3(16),KCNMA1(16),GRIN2B(16),PRKCG(16),LIPG(16),GOT1(16),ATP6V1E1(16),FEN1(16),PLCH1(1…	4.67e-97	1.54e-58	0.355731	1.24e-189	SLC24A3,GAD1,GAD2,PRKCD,CLSTN2,PRKCG,EIF5A2,KIT	DNER,PTPRK,BTBD11,SLC32A1,ESRRG,TMEM167A,GRID1,MYO16,PVALB,HOMER3,ATP1B1	MDH1,ATP6V1H,INPP4B,ATP5F1,ATP5B,GRIA3,CHST2,CALB1,PCP4,CACNA1G,EIF4A2,ATP5C1,PCMT1,BHLHE22,SORCS3,ZNF385C,NOS1,CA8,ITPR1,SLC24A2,DYNLL2,PCP4L1,DDX1,TUG1,ATP2A3,KCNMA1,GRIN2B,LIPG,GOT1,ATP6V1E1,FEN1,PLCH1,CALM3,DIRAS1,RAB3B,PGK1,PCDH15,MRPS23,PDGFRA
CBH-Male-M124	4	MOG(36),ENPP2(28),MYRF(23),PIP4K2A(22),ANLN(21),MAG(20),PLP1(19),TMEM63A(19),ERBB3(16)	4.4e-79	1.2e-61	CBH-Female-M194	12	MYRF(36),ENPP2(31),TMEM144(26),MOG(21),EVI2A(21),CLDN11(21),MAG(20),ANLN(17),PLP1(16),PMP22(16)	2.37e-31	3.86e-29	0.648379	5.84e-214	MOG,ENPP2,MYRF,ANLN,MAG,PLP1	PIP4K2A,TMEM63A,ERBB3	TMEM144,EVI2A,CLDN11,PMP22
CBH-Male-M124	4	MOG(36),ENPP2(28),MYRF(23),PIP4K2A(22),ANLN(21),MAG(20),PLP1(19),TMEM63A(19),ERBB3(16)	4.4e-79	1.2e-61	CBH-Female-M415	24	ENPP2(25),ANLN(17)	9.01e-18	4.62e-19	0.330709	4.77e-65	ENPP2,ANLN	MOG,MYRF,PIP4K2A,MAG,PLP1,TMEM63A,ERBB3
CBH-Male-M124	4	MOG(36),ENPP2(28),MYRF(23),PIP4K2A(22),ANLN(21),MAG(20),PLP1(19),TMEM63A(19),ERBB3(16)	4.4e-79	1.2e-61	CBH-Female-M416	76	MYRF(36),MAG(20)	1.86e-06	1.19e-05	0.325758	1.37e-62	MYRF,MAG	MOG,ENPP2,PIP4K2A,ANLN,PLP1,TMEM63A,ERBB3
CBH-Male-M382	5	MOG(36),MYRF(23),MAG(20),TMEM63A(19),ENPP2(18),ERBB3(16)	1.52e-60	5.26e-46	CBH-Female-M194	12	MYRF(36),ENPP2(31),TMEM144(26),MOG(21),EVI2A(21),CLDN11(21),MAG(20),ANLN(17),PLP1(16),PMP22(16)	2.37e-31	3.86e-29	0.582133	1.43e-165	MOG,MYRF,MAG,ENPP2	TMEM63A,ERBB3	TMEM144,EVI2A,CLDN11,ANLN,PLP1,PMP22
CBH-Male-M382	5	MOG(36),MYRF(23),MAG(20),TMEM63A(19),ENPP2(18),ERBB3(16)	1.52e-60	5.26e-46	CBH-Female-M416	76	MYRF(36),MAG(20)	1.86e-06	1.19e-05	0.4	4.55e-67	MYRF,MAG	MOG,TMEM63A,ENPP2,ERBB3
CBH-Male-M29	6	LIME1(42),TAZ(41),FGF17(34),EGFL8(31),GSDMB(31),PRR14(29),NPFF(27),AP000347.4(22),ANKS3(21),ZNF692(21),GUSB(20),TMEM86B(19),RGS11(18),CLDN9(17),GDPD3(17),CRYGS(15),SAP25(15),RP11-259K5.1(15),TJAP1(15)	6.34e-55	5.95e-48	NA	NA	NA	NA	NA	NA	NA	NA	LIME1,TAZ,FGF17,EGFL8,GSDMB,PRR14,NPFF,AP000347.4,ANKS3,ZNF692,GUSB,TMEM86B,RGS11,CLDN9,GDPD3,CRYGS,SAP25,RP11-259K5.1,TJAP1	NA
CBH-Male-M103	7	GAD1(36),GAD2(31),SLC32A1(28),PRKCD(21),KIT(17)	1.03e-37	2.56e-41	CBH-Female-M394	27	GAD2(26),CLSTN2(22),INPP4B(19),GAD1(17),KIT(17),PLCH1(16)	2.3e-20	2.07e-14	0.315789	5.32e-44	GAD1,GAD2,KIT	SLC32A1,PRKCD	CLSTN2,INPP4B,PLCH1
CBH-Male-M21	8	CXXC1(71),SAFB2(54),MAST1(54),CARM1(48),HID1(43),ANKRD13B(37),CLASRP(34),RFX1(34),MED24(27),SGSM3(27),CPSF3L(26),CPNE1(26),TNRC18(23),CYCS(21),PIGK(21),U2AF2(21),FBXO44(20),FBRS(20),KDM6B(17),SETD1A(17),GOLGA3(17),MRPS10(17),THOP1(17),MED15(16),PLXNB2(16),AKAP8L(16),SETD1B(16),FAM188A(16),ABCD4(15),DTX3(15),C9orf114(15),MLLT6(15),MRPS5(15)	6.55e-41	9.92e-37	NA	NA	NA	NA	NA	NA	NA	NA	CXXC1,SAFB2,MAST1,CARM1,HID1,ANKRD13B,CLASRP,RFX1,MED24,SGSM3,CPSF3L,CPNE1,TNRC18,CYCS,PIGK,U2AF2,FBXO44,FBRS,KDM6B,SETD1A,GOLGA3,MRPS10,THOP1,MED15,PLXNB2,AKAP8L,SETD1B,FAM188A,ABCD4,DTX3,C9orf114,MLLT6,MRPS5	NA
CBH-Male-M208	9	TAZ(39),FGF17(34),LIME1(32),GSDMB(31),NPFF(26),AP000347.4(22),GUSB(20),ZNF692(20)	9.98e-41	4.04e-35	NA	NA	NA	NA	NA	NA	NA	NA	TAZ,FGF17,LIME1,GSDMB,NPFF,AP000347.4,GUSB,ZNF692	NA
CBH-Male-M35	10	ANKRD13D(37),HSF1(35),C1orf35(33),STX10(33),CYHR1(25),PIAS4(25),AUP1(24),AGAP3(20),hsa-mir-1199(20),UBALD1(19),NPRL2(18),MAP2K7(17),SEMA6B(17),NELFA(16),SNRPA(16),TRIM28(16)	9.99e-36	7.88e-37	NA	NA	NA	NA	NA	NA	NA	NA	ANKRD13D,HSF1,C1orf35,STX10,CYHR1,PIAS4,AUP1,AGAP3,hsa-mir-1199,UBALD1,NPRL2,MAP2K7,SEMA6B,NELFA,SNRPA,TRIM28	NA
CBH-Male-M66	11	DNAJC6(46),B4GALT6(41),NCOA7(35),FRRS1L(31),TRIM37(24),TBC1D9(23),FAM73A(20),G3BP2(19),SLC4A10(19),ZFP91(18),CLCN4(17)	5.24e-33	1.63e-37	NA	NA	NA	NA	NA	NA	NA	NA	DNAJC6,B4GALT6,NCOA7,FRRS1L,TRIM37,TBC1D9,FAM73A,G3BP2,SLC4A10,ZFP91,CLCN4	NA
CBH-Male-M13	12	TNFRSF1A(49),ATP6V0E1(46),RHOC(42),LRP10(41),MSN(41),ANO6(30),TMBIM1(30),IFI16(26),DHRS3(25),RAB13(24),PXDC1(22),DBI(21),PDLIM4(20),PARP9(20),ITPKB(18),CD99(18),MAOA(17),MPST(17),VAMP5(17),INPPL1(16),DTX3L(16),CD63(16),HDAC1(16),IFI44L(16),CD44(15),GNAI2(15)	4.16e-19	3.06e-43	NA	NA	NA	NA	NA	NA	NA	NA	TNFRSF1A,ATP6V0E1,RHOC,LRP10,MSN,ANO6,TMBIM1,IFI16,DHRS3,RAB13,PXDC1,DBI,PDLIM4,PARP9,ITPKB,CD99,MAOA,MPST,VAMP5,INPPL1,DTX3L,CD63,HDAC1,IFI44L,CD44,GNAI2	NA
CBH-Male-M197	13	GNRH1(57),RP11-258C19.7(38),WDR33(37),THOC1(32),ZCCHC8(17)	2.78e-33	1.17e-22	NA	NA	NA	NA	NA	NA	NA	NA	GNRH1,RP11-258C19.7,WDR33,THOC1,ZCCHC8	NA
CBH-Male-M119	14	SNTA1(36),TSC22D4(31),SLC25A18(30),CD81(26),ITPK1(16)	8.53e-21	6.04e-30	NA	NA	NA	NA	NA	NA	NA	NA	SNTA1,TSC22D4,SLC25A18,CD81,ITPK1	NA
CBH-Male-M63	15	NFAT5(48),SCN8A(41),ASH1L(24),CDK12(23),HIVEP2(22),BOD1L1(19),PCDHGC4(18),NCR3LG1(17),ARHGEF12(16)	2.24e-24	6.72e-24	NA	NA	NA	NA	NA	NA	NA	NA	NFAT5,SCN8A,ASH1L,CDK12,HIVEP2,BOD1L1,PCDHGC4,NCR3LG1,ARHGEF12	NA
CBH-Male-M24	16	LENG8(64),MEG3(46),LAS1L(39),CCNL2(36),TLE2(36),CGN(35),MLXIP(32),ATXN2L(29),CNOT3(27),NSUN5P1(26),TMEM120B(26),SNRNP70(25),CENPT(21),PTPN18(21),RHOT2(21),PHF12(20),AGAP6(20),AFG3L1P(19),RP11-181G12.2(19),EME2(18),ZNF133(18),NUP210(18),WNK2(18),CLK2(17),PPFIA4(17),ABCC10(16),UBE2O(16),EP400(15),UCKL1(15),RP5-1180C10.2(15),IER3IP1(15)	1.03e-29	4.14e-18	NA	NA	NA	NA	NA	NA	NA	NA	LENG8,MEG3,LAS1L,CCNL2,TLE2,CGN,MLXIP,ATXN2L,CNOT3,NSUN5P1,TMEM120B,SNRNP70,CENPT,PTPN18,RHOT2,PHF12,AGAP6,AFG3L1P,RP11-181G12.2,EME2,ZNF133,NUP210,WNK2,CLK2,PPFIA4,ABCC10,UBE2O,EP400,UCKL1,RP5-1180C10.2,IER3IP1	NA
CBH-Male-M26	17	GNRH1(61),ZNF141(40),RP11-258C19.7(38),RP3-406A7.7(37),WDR33(37),THOC1(33),DONSON(27),IST1(24),SPCS1(24),C15orf38(19),ZCCHC8(17),CCNA2(16),CINP(16),MMACHC(15)	2.45e-26	1.55e-18	NA	NA	NA	NA	NA	NA	NA	NA	GNRH1,ZNF141,RP11-258C19.7,RP3-406A7.7,WDR33,THOC1,DONSON,IST1,SPCS1,C15orf38,ZCCHC8,CCNA2,CINP,MMACHC	NA
CBH-Male-M7	18	ITPR1(32),CACNA1G(31),CHRDL1(26),CHST2(25),ATP2A3(23),KCNMA1(21),PTPRM(21),SHISA6(21),C15orf59(20),KIFC3(19),TRPC3(18),CALB1(17),ATRNL1(17),KCNN1(17),BSPRY(16),KALRN(16),AJAP1(15),NCAM2(15)	2.16e-23	4.75e-21	CBH-Female-M192	15	CHST2(24),CALB1(23),PCP4(23),CACNA1G(22),ZNF385C(20),CA8(18),ITPR1(18)	2.81e-32	3.97e-22	0.407002	1.4e-117	ITPR1,CACNA1G,CHST2,CALB1	CHRDL1,ATP2A3,KCNMA1,PTPRM,SHISA6,C15orf59,KIFC3,TRPC3,ATRNL1,KCNN1,BSPRY,KALRN,AJAP1,NCAM2	PCP4,ZNF385C,CA8
CBH-Male-M32	19	ATP5D(29),H2AFX(21),MAP2K2(18),HCFC1R1(17)	8.92e-21	4.14e-23	NA	NA	NA	NA	NA	NA	NA	NA	ATP5D,H2AFX,MAP2K2,HCFC1R1	NA
CBH-Male-M304	20	DNAJC6(41),NCOA7(35),TRIM37(24),TBC1D9(23),G3BP2(19),ZFP91(18),CLCN4(17)	3.73e-20	1.98e-23	NA	NA	NA	NA	NA	NA	NA	NA	DNAJC6,NCOA7,TRIM37,TBC1D9,G3BP2,ZFP91,CLCN4	NA
CBH-Male-M8	21	TAGLN2(61),PRKCH(51),PODXL(39),OSMR(38),CLIC1(28),ARID5A(26),EPAS1(26),TNFRSF10B(24),IFITM2(22),ITGA6(22),MAFF(22),ESAM(20),S100A11(20),YBX3(20),CDKN1A(19),GPR4(19),GPR116(19),ITGA1(19),ARPC1B(18),CDH5(18),TIE1(18),DCN(17),ZFP36(17),MMRN2(16),ANXA2(15),CYYR1(15),EMCN(15),LEF1(15),TM4SF1(15)	2.92e-15	4.02e-28	CBH-Female-M4	9	PRKCH(55),CSF1R(41),IFITM2(40),TAGLN2(38),PXDC1(35),YBX3(35),IFI16(34),TM4SF1(32),NFKB2(27),LAPTM5(25),NR4A1(25),PPP1R15A(24),CEBPD(24),ELTD1(24),ESAM(24),PTPRC(24),AIF1(23),S100A11(23),ABCG2(23),DDAH2(23),C1QC(22),EPAS1(22),GPR4(22),IER2(21),CD53(21),MMRN2(21),IGFBP7(21),TNFRSF1A(21),HCLS1(20),TGFBR2(20),TYROBP(20),ERG(19),FOSL1(19),DTX3L(19),DENND3(19),SQRDL(19),C3(18),RHBDF2(18),ITGB2(18),ABCB…	3.45e-39	3.63e-33	0.411128	2.01430065593679e-314	TAGLN2,PRKCH,PODXL,EPAS1,TNFRSF10B,IFITM2,ESAM,S100A11,YBX3,CDKN1A,GPR4,ITGA1,CDH5,MMRN2,ANXA2,TM4SF1	OSMR,CLIC1,ARID5A,ITGA6,MAFF,GPR116,ARPC1B,TIE1,DCN,ZFP36,CYYR1,EMCN,LEF1	CSF1R,PXDC1,IFI16,NFKB2,LAPTM5,NR4A1,PPP1R15A,CEBPD,ELTD1,PTPRC,AIF1,ABCG2,DDAH2,C1QC,IER2,CD53,IGFBP7,TNFRSF1A,HCLS1,TGFBR2,TYROBP,ERG,FOSL1,DTX3L,DENND3,SQRDL,C3,RHBDF2,ITGB2,ABCB1,A4GALT,SP100,GIMAP8,SP110,ATP6V0E1,PPP1R18,GMFG,DNAJB1,HSPA1B,MYO1B,BCAS2,MYCT1,CYBA,HPS6,VAV1,HLA-DRA,HSPA6,ACTA2,CD99,RGS5,CAV2,DHRS3,IL13RA1,SNTA1
CBH-Male-M8	21	TAGLN2(61),PRKCH(51),PODXL(39),OSMR(38),CLIC1(28),ARID5A(26),EPAS1(26),TNFRSF10B(24),IFITM2(22),ITGA6(22),MAFF(22),ESAM(20),S100A11(20),YBX3(20),CDKN1A(19),GPR4(19),GPR116(19),ITGA1(19),ARPC1B(18),CDH5(18),TIE1(18),DCN(17),ZFP36(17),MMRN2(16),ANXA2(15),CYYR1(15),EMCN(15),LEF1(15),TM4SF1(15)	2.92e-15	4.02e-28	CBH-Female-M57	16	PRKCH(55),IFITM2(40),TAGLN2(38),PXDC1(35),YBX3(35),IFI16(34),TM4SF1(32),NFKB2(27),CEBPD(24),ELTD1(24),ESAM(24),S100A11(23),ABCG2(23),DDAH2(23),GPR4(22),EPAS1(21),MMRN2(21),IGFBP7(21),TNFRSF1A(21),TGFBR2(20),ERG(19),DTX3L(19),SQRDL(19),ABCB1(18),A4GALT(18),SP100(18),GIMAP8(17),CDH5(17),SP110(17),ATP6V0E1(17),GMFG(17),MYO1B(16),TNFRSF10B(16),ANXA2(16),MYCT1(16),PPP1R18(16),HPS6(16),ACTA2(15),PODXL(…	7.68e-26	1.16e-25	0.476058	2.49e-308	TAGLN2,PRKCH,PODXL,EPAS1,TNFRSF10B,IFITM2,ESAM,S100A11,YBX3,GPR4,ITGA1,CDH5,MMRN2,ANXA2,TM4SF1	OSMR,CLIC1,ARID5A,ITGA6,MAFF,CDKN1A,GPR116,ARPC1B,TIE1,DCN,ZFP36,CYYR1,EMCN,LEF1	PXDC1,IFI16,NFKB2,CEBPD,ELTD1,ABCG2,DDAH2,IGFBP7,TNFRSF1A,TGFBR2,ERG,DTX3L,SQRDL,ABCB1,A4GALT,SP100,GIMAP8,SP110,ATP6V0E1,GMFG,MYO1B,MYCT1,PPP1R18,HPS6,ACTA2,CD99,RGS5,CAV2,DHRS3,SNTA1
CBH-Male-M8	21	TAGLN2(61),PRKCH(51),PODXL(39),OSMR(38),CLIC1(28),ARID5A(26),EPAS1(26),TNFRSF10B(24),IFITM2(22),ITGA6(22),MAFF(22),ESAM(20),S100A11(20),YBX3(20),CDKN1A(19),GPR4(19),GPR116(19),ITGA1(19),ARPC1B(18),CDH5(18),TIE1(18),DCN(17),ZFP36(17),MMRN2(16),ANXA2(15),CYYR1(15),EMCN(15),LEF1(15),TM4SF1(15)	2.92e-15	4.02e-28	CBH-Female-M203	227	PRKCH(55),ABCG2(23),ESAM(23),ELTD1(22),EPAS1(21),TGFBR2(20),ERG(19),IGFBP7(19),MMRN2(18),ABCB1(18),GIMAP8(17),GMFG(17),MYO1B(16),MYCT1(16),RGS5(15),ITGA1(15),CAV2(15)	0.337425	0.904936	0.389462	1.26e-165	PRKCH,EPAS1,ESAM,ITGA1,MMRN2	TAGLN2,PODXL,OSMR,CLIC1,ARID5A,TNFRSF10B,IFITM2,ITGA6,MAFF,S100A11,YBX3,CDKN1A,GPR4,GPR116,ARPC1B,CDH5,TIE1,DCN,ZFP36,ANXA2,CYYR1,EMCN,LEF1,TM4SF1	ABCG2,ELTD1,TGFBR2,ERG,IGFBP7,ABCB1,GIMAP8,GMFG,MYO1B,MYCT1,RGS5,CAV2
CBH-Male-M104	22	SLC24A3(44),PTPRK(32),GRID1(21),MYO16(18),BTBD11(17)	2.16e-23	4.91e-18	CBH-Female-M191	5	GAD2(31),INPP4B(26),GRIA3(24),CLSTN2(23),KIT(21),SLC24A3(21),BHLHE22(20),SORCS3(20),NOS1(19),GAD1(18),PRKCD(18),PCP4L1(17),SLC24A2(17),GRIN2B(16),LIPG(16),PLCH1(16),RAB3B(16),EIF5A2(15),PCDH15(15),PDGFRA(15)	5.14e-64	2.15e-38	0.310559	8.57e-91	SLC24A3	PTPRK,GRID1,MYO16,BTBD11	GAD2,INPP4B,GRIA3,CLSTN2,KIT,BHLHE22,SORCS3,NOS1,GAD1,PRKCD,PCP4L1,SLC24A2,GRIN2B,LIPG,PLCH1,RAB3B,EIF5A2,PCDH15,PDGFRA
CBH-Male-M168	23	CXXC1(67),CARM1(34),HID1(34),CPNE1(26),CPSF3L(25),MED24(24),PIGK(21),FBXO44(20),MRPS10(17),THOP1(17),AKAP8L(16),FAM188A(16)	3.03e-22	4.96e-19	NA	NA	NA	NA	NA	NA	NA	NA	CXXC1,CARM1,HID1,CPNE1,CPSF3L,MED24,PIGK,FBXO44,MRPS10,THOP1,AKAP8L,FAM188A	NA
CBH-Male-M376	24	SNTA1(36),TSC22D4(31),SLC25A18(30),CD81(26)	4.58e-16	3.45e-25	NA	NA	NA	NA	NA	NA	NA	NA	SNTA1,TSC22D4,SLC25A18,CD81	NA
CBH-Male-M134	25	TNFRSF1A(46),PDLIM4(20),DHRS3(20),ITPKB(18)	1.04e-14	9.45e-26	NA	NA	NA	NA	NA	NA	NA	NA	TNFRSF1A,PDLIM4,DHRS3,ITPKB	NA
CBH-Male-M473	26	FGF17(32),TAZ(32),LIME1(31),ZNF692(20)	6.23e-21	1.74e-19	NA	NA	NA	NA	NA	NA	NA	NA	FGF17,TAZ,LIME1,ZNF692	NA
CBH-Male-M383	27	PIP4K2A(21),ANLN(20)	1.26e-21	5.6e-18	NA	NA	NA	NA	NA	NA	NA	NA	PIP4K2A,ANLN	NA
CBH-Male-M352	28	SLC24A3(44),PTPRK(32),BTBD11(17),MYO16(16)	1.74e-21	3.65e-17	NA	NA	NA	NA	NA	NA	NA	NA	SLC24A3,PTPRK,BTBD11,MYO16	NA
CBH-Male-M235	29	STX10(28),C1orf35(25),ANKRD13D(25),CYHR1(25),AUP1(24),NPRL2(18)	1.29e-16	2.03e-17	NA	NA	NA	NA	NA	NA	NA	NA	STX10,C1orf35,ANKRD13D,CYHR1,AUP1,NPRL2	NA
CBH-Male-M42	30	ARL6IP4(33),ELOF1(27),MBD3(23),PPP4C(20)	8.61e-16	1.36e-17	NA	NA	NA	NA	NA	NA	NA	NA	ARL6IP4,ELOF1,MBD3,PPP4C	NA
CBH-Male-M67	31	SUCLA2(42),MOAP1(28),PAIP2(24),PRPS1(21),OLA1(17)	6.43e-15	2e-18	NA	NA	NA	NA	NA	NA	NA	NA	SUCLA2,MOAP1,PAIP2,PRPS1,OLA1	NA
CBH-Male-M107	32	ITPR1(32),CACNA1G(30),TRPC3(18),ATP2A3(17),CALB1(17),ATRNL1(17)	3.75e-15	1.01e-17	CBH-Female-M192	15	CHST2(24),CALB1(23),PCP4(23),CACNA1G(22),ZNF385C(20),CA8(18),ITPR1(18)	2.81e-32	3.97e-22	0.412587	1.52e-84	ITPR1,CACNA1G,CALB1	TRPC3,ATP2A3,ATRNL1	CHST2,PCP4,ZNF385C,CA8
CBH-Male-M61	33	USP37(44),LNPEP(27),TUBGCP4(26),MTX3(17),PPM1E(16),PIGCP1(16)	7.6e-17	1.98e-15	NA	NA	NA	NA	NA	NA	NA	NA	USP37,LNPEP,TUBGCP4,MTX3,PPM1E,PIGCP1	NA
CBH-Male-M175	34	PDS5A(30),MBTD1(28),ERO1LB(24),CDC23(23),HSF2(22),ORC2(20),RC3H1(20),ENY2(17)	7.88e-21	6.59e-10	NA	NA	NA	NA	NA	NA	NA	NA	PDS5A,MBTD1,ERO1LB,CDC23,HSF2,ORC2,RC3H1,ENY2	NA
CBH-Male-M117	35	PRKCA(40),PDLIM5(38),BMPR1B(37),TRPS1(27),GJA1(26),ARHGAP31(25),S1PR1(25),FGF2(24),YAP1(20),TMEM47(20),SASH1(19),ITGB8(18),IRX2(18),SERPINE2(17),NPAS3(17),MGST1(17),FGFR3(17),ARHGEF6(16),RFX4(16),RHOBTB3(15),VAV2(15)	9.65e-08	7.37e-23	CBH-Female-M195	32	TRPS1(63),ARHGEF26(49),SLC1A3(35),TTYH1(34),NOTCH2(33),GRIA1(31),TMEM47(30),MLC1(28),YAP1(28),S1PR1(26),GABRG1(24),SLC1A2(24),GNG12(24),MRVI1(24),SRPX(24),ITPKB(23),FGFR2(22),RFX4(22),PPAP2B(21),EFEMP1(21),MPP6(20),BMPR1B(19),DAPK1(19),FAM181B(19),AXL(19),PDLIM5(18),FGF2(18),AQP1(18),NEK6(18),NCAM2(18),ITGB4(18),NPAS3(17),GABRA2(17),SMAD3(17),ACSS3(17),GOLIM4(16),GPR56(16),SUCLG2(16),S100B(16),NF…	2.94e-20	3.89e-07	0.354411	6.59e-201	PDLIM5,BMPR1B,TRPS1,S1PR1,FGF2,YAP1,TMEM47,ITGB8,NPAS3,RFX4	PRKCA,GJA1,ARHGAP31,SASH1,IRX2,SERPINE2,MGST1,FGFR3,ARHGEF6,RHOBTB3,VAV2	ARHGEF26,SLC1A3,TTYH1,NOTCH2,GRIA1,MLC1,GABRG1,SLC1A2,GNG12,MRVI1,SRPX,ITPKB,FGFR2,PPAP2B,EFEMP1,MPP6,DAPK1,FAM181B,AXL,AQP1,NEK6,NCAM2,ITGB4,GABRA2,SMAD3,ACSS3,GOLIM4,GPR56,SUCLG2,S100B,NFATC1,PLTP,CLIC4,PDE4D,EGFR,CACHD1,ANO6,ETNPPL,LIFR,SDC3
CBH-Male-M117	35	PRKCA(40),PDLIM5(38),BMPR1B(37),TRPS1(27),GJA1(26),ARHGAP31(25),S1PR1(25),FGF2(24),YAP1(20),TMEM47(20),SASH1(19),ITGB8(18),IRX2(18),SERPINE2(17),NPAS3(17),MGST1(17),FGFR3(17),ARHGEF6(16),RFX4(16),RHOBTB3(15),VAV2(15)	9.65e-08	7.37e-23	CBH-Female-M55	11	TRPS1(63),ARHGEF26(49),MYRF(36),SLC1A3(35),TTYH1(34),NOTCH2(33),GRIA1(31),ENPP2(31),TMEM47(30),MLC1(28),YAP1(28),S1PR1(26),TMEM144(26),GABRG1(24),SLC1A2(24),GNG12(24),MRVI1(24),SRPX(24),ITPKB(23),FGFR2(22),CLDN11(22),RFX4(22),MOG(21),PPAP2B(21),EFEMP1(21),EVI2A(21),MAG(20),MPP6(20),BMPR1B(19),DAPK1(19),FAM181B(19),AXL(19),PDLIM5(18),FGF2(18),AQP1(18),NEK6(18),NCAM2(18),ITGB4(18),PMP22(18),ANLN(17…	7.67e-43	3.33e-22	0.306864	3.31e-181	PDLIM5,BMPR1B,TRPS1,S1PR1,FGF2,YAP1,TMEM47,ITGB8,NPAS3,RFX4	PRKCA,GJA1,ARHGAP31,SASH1,IRX2,SERPINE2,MGST1,FGFR3,ARHGEF6,RHOBTB3,VAV2	ARHGEF26,MYRF,SLC1A3,TTYH1,NOTCH2,GRIA1,ENPP2,MLC1,TMEM144,GABRG1,SLC1A2,GNG12,MRVI1,SRPX,ITPKB,FGFR2,CLDN11,MOG,PPAP2B,EFEMP1,EVI2A,MAG,MPP6,DAPK1,FAM181B,AXL,AQP1,NEK6,NCAM2,ITGB4,PMP22,ANLN,GABRA2,SMAD3,ACSS3,GOLIM4,GPR56,SUCLG2,S100B,PLP1,NFATC1,PLTP,CLIC4,PDE4D,EGFR,CACHD1,ANO6,ETNPPL,LIFR,SDC3
CBH-Male-M288	36	SMCR8(27),SOCS7(21),PLEKHM3(20),NHSL2(19),SLC12A6(16)	4.21e-17	2.04e-12	NA	NA	NA	NA	NA	NA	NA	NA	SMCR8,SOCS7,PLEKHM3,NHSL2,SLC12A6	NA
CBH-Male-M291	37	USP37(44),LNPEP(27),TUBGCP4(26),MTX3(17)	8.74e-16	1.03e-13	NA	NA	NA	NA	NA	NA	NA	NA	USP37,LNPEP,TUBGCP4,MTX3	NA
CBH-Male-M60	38	SLC9A7(39),SMCR8(29),USP32(29),SOCS7(27),TRIM44(24),SOGA3(23),PLEKHM3(22),NHSL2(19),TCP11L1(17),SLC12A6(16)	2.1e-17	4.59e-12	NA	NA	NA	NA	NA	NA	NA	NA	SLC9A7,SMCR8,USP32,SOCS7,TRIM44,SOGA3,PLEKHM3,NHSL2,TCP11L1,SLC12A6	NA
CBH-Male-M305	39	B4GALT6(38),FRRS1L(31),FAM73A(19),SLC4A10(16)	5.1e-14	2.96e-15	NA	NA	NA	NA	NA	NA	NA	NA	B4GALT6,FRRS1L,FAM73A,SLC4A10	NA
CBH-Male-M297	40	HIVEP2(22),BOD1L1(19),PCDHGC4(18)	1.46e-12	6.27e-16	NA	NA	NA	NA	NA	NA	NA	NA	HIVEP2,BOD1L1,PCDHGC4	NA
CBH-Male-M106	41	DNER(35),TMEM167A(22),ESRRG(20),EIF5A2(18)	1.14e-12	4.42e-15	NA	NA	NA	NA	NA	NA	NA	NA	DNER,TMEM167A,ESRRG,EIF5A2	NA
CBH-Male-M112	42	TAGLN2(58),OSMR(38),CLIC1(27),TNFRSF10B(24),IFITM2(21),S100A11(20),YBX3(20),ARPC1B(18)	1.64e-11	4.01e-16	CBH-Female-M669	52	IFITM2(33),TM4SF1(30),TAGLN2(30),S100A11(23),ANXA2(16)	3.21e-10	4.5e-09	0.331461	1.37e-70	TAGLN2,IFITM2,S100A11	OSMR,CLIC1,TNFRSF10B,YBX3,ARPC1B	TM4SF1,ANXA2
CBH-Male-M167	43	ANKRD13B(36),RFX1(31),CLASRP(23),FBRS(20)	1.18e-13	3.21e-13	NA	NA	NA	NA	NA	NA	NA	NA	ANKRD13B,RFX1,CLASRP,FBRS	NA
CBH-Male-M253	44	RP11-434H6.7(29),RP11-690G19.3(23),RP11-141O15.1(20),SUPV3L1(20),RP11-252A24.7(16)	8.66e-16	1.08e-10	NA	NA	NA	NA	NA	NA	NA	NA	RP11-434H6.7,RP11-690G19.3,RP11-141O15.1,SUPV3L1,RP11-252A24.7	NA
CBH-Male-M15	45	TCEB2(49),AURKAIP1(34),RPL36(28),RPLP1(27),GADD45GIP1(25),CCDC124(25),ANAPC11(23),C19orf53(21),MZT2B(21),RPS19BP1(19),DYNLRB1(19),RPL13A(18),SERF2(17),RPLP2(16),EIF3G(16),ROMO1(16),RPL35(15),POLR2I(15),C19orf43(15)	1.97e-11	5.19e-15	NA	NA	NA	NA	NA	NA	NA	NA	TCEB2,AURKAIP1,RPL36,RPLP1,GADD45GIP1,CCDC124,ANAPC11,C19orf53,MZT2B,RPS19BP1,DYNLRB1,RPL13A,SERF2,RPLP2,EIF3G,ROMO1,RPL35,POLR2I,C19orf43	NA
CBH-Male-M298	46	NFAT5(48),SCN8A(38),ASH1L(24),CDK12(23),NCR3LG1(17),ARHGEF12(16)	5.27e-14	1.56e-11	NA	NA	NA	NA	NA	NA	NA	NA	NFAT5,SCN8A,ASH1L,CDK12,NCR3LG1,ARHGEF12	NA
CBH-Male-M182	47	CGN(31),MLXIP(28),CNOT3(26),PHF12(20),CLK2(17)	3.58e-14	4.75e-11	NA	NA	NA	NA	NA	NA	NA	NA	CGN,MLXIP,CNOT3,PHF12,CLK2	NA
CBH-Male-M43	48	CCDC84(46),CCDC130(34),RP11-434H6.7(29),RP11-141O15.1(26),RP11-690G19.3(24),RP4-635E18.8(21),DUS1L(21),SUPV3L1(20),LUC7L(18),USF1(17),RP11-252A24.7(16)	2.92e-15	3.02e-09	NA	NA	NA	NA	NA	NA	NA	NA	CCDC84,CCDC130,RP11-434H6.7,RP11-141O15.1,RP11-690G19.3,RP4-635E18.8,DUS1L,SUPV3L1,LUC7L,USF1,RP11-252A24.7	NA
CBH-Male-M18	49	ATP5C1(39),ATP5J(37),NFU1(30),NDUFA4(29),COX7A2(28),ATP5L(27),MPC2(24),EP300(22),ATP5O(21),NDUFV2(21),PSMA5(20),MDH1(19),COX6C(18),ATP5A1(18),GABARAPL2(18),MRP63(18),TAF9(18),HINT1(16),NDUFAB1(16),ATP5G3(15),PSMA4(15),PSMA6(15),UQCRH(15)	1.36e-08	1.12e-15	NA	NA	NA	NA	NA	NA	NA	NA	ATP5C1,ATP5J,NFU1,NDUFA4,COX7A2,ATP5L,MPC2,EP300,ATP5O,NDUFV2,PSMA5,MDH1,COX6C,ATP5A1,GABARAPL2,MRP63,TAF9,HINT1,NDUFAB1,ATP5G3,PSMA4,PSMA6,UQCRH	NA
CBH-Male-M2	50	LAPTM5(68),TAGLN2(61),C3(53),TNFRSF1A(53),MLC1(52),PRKCH(51),ATP6V0E1(47),SLC24A3(45),LRP10(43),RHOC(42),MSN(41),GAD1(40),BMPR1B(40),PRKCA(40),PDLIM5(40),PPAP2B(39),NDRG2(39),PODXL(39),OSMR(38),DNER(37),MOG(36),SNTA1(36),GAD2(34),CACNA1G(34),GOLIM4(34),CLIC4(33),ITPR1(32),PTPRK(32),SLC25A18(31),SFT2D2(31),TSC22D4(31),PON2(30),GPR37L1(30),ITGB2(30),ANO6(30),QKI(30),TMBIM1(30),ZEB2(30),CHRDL1(29),B…	8.53e-21	0.0138868	CBH-Female-M195	32	TRPS1(63),ARHGEF26(49),SLC1A3(35),TTYH1(34),NOTCH2(33),GRIA1(31),TMEM47(30),MLC1(28),YAP1(28),S1PR1(26),GABRG1(24),SLC1A2(24),GNG12(24),MRVI1(24),SRPX(24),ITPKB(23),FGFR2(22),RFX4(22),PPAP2B(21),EFEMP1(21),MPP6(20),BMPR1B(19),DAPK1(19),FAM181B(19),AXL(19),PDLIM5(18),FGF2(18),AQP1(18),NEK6(18),NCAM2(18),ITGB4(18),NPAS3(17),GABRA2(17),SMAD3(17),ACSS3(17),GOLIM4(16),GPR56(16),SUCLG2(16),S100B(16),NF…	2.94e-20	3.89e-07	0.359439	0	MLC1,BMPR1B,PDLIM5,PPAP2B,GOLIM4,CLIC4,ANO6,TRPS1,S1PR1,NOTCH2,SLC1A3,TTYH1,FGF2,AQP1,ITGB8,SDC3,YAP1,TMEM47,ITPKB,NPAS3,AXL,MPP6,RFX4,NCAM2,PLTP,SRPX	LAPTM5,TAGLN2,C3,TNFRSF1A,PRKCH,ATP6V0E1,SLC24A3,LRP10,RHOC,MSN,GAD1,PRKCA,NDRG2,PODXL,OSMR,DNER,MOG,SNTA1,GAD2,CACNA1G,ITPR1,PTPRK,SLC25A18,SFT2D2,TSC22D4,PON2,GPR37L1,ITGB2,QKI,TMBIM1,ZEB2,CHRDL1,BTBD11,ENPP2,GJA1,CLIC1,BAALC,ARID5A,SPOCK3,SLC32A1,SASH1,PRKCD,IFI16,CD81,EPAS1,S100A11,ARHGAP31,CHST2,DHRS3,PLS3,C1QA,FXYD1,RAB13,ESRRG,RARRES2,TNFRSF10B,ATP2A3,IFITM2,PRKCG,MYRF,FAM213A,PMP22,PXDC1,…	ARHGEF26,GRIA1,GABRG1,SLC1A2,GNG12,MRVI1,FGFR2,EFEMP1,DAPK1,FAM181B,NEK6,ITGB4,GABRA2,SMAD3,ACSS3,GPR56,SUCLG2,S100B,NFATC1,PDE4D,EGFR,CACHD1,ETNPPL,LIFR
CBH-Male-M2	50	LAPTM5(68),TAGLN2(61),C3(53),TNFRSF1A(53),MLC1(52),PRKCH(51),ATP6V0E1(47),SLC24A3(45),LRP10(43),RHOC(42),MSN(41),GAD1(40),BMPR1B(40),PRKCA(40),PDLIM5(40),PPAP2B(39),NDRG2(39),PODXL(39),OSMR(38),DNER(37),MOG(36),SNTA1(36),GAD2(34),CACNA1G(34),GOLIM4(34),CLIC4(33),ITPR1(32),PTPRK(32),SLC25A18(31),SFT2D2(31),TSC22D4(31),PON2(30),GPR37L1(30),ITGB2(30),ANO6(30),QKI(30),TMBIM1(30),ZEB2(30),CHRDL1(29),B…	8.53e-21	0.0138868	CBH-Female-M3	1	TRPS1(63),ARHGEF26(49),MDH1(41),MYRF(36),SLC1A3(35),ATP6V1H(34),TTYH1(34),NOTCH2(33),GAD2(31),GRIA1(31),ENPP2(31),TMEM47(30),MLC1(28),YAP1(28),INPP4B(26),S1PR1(26),ATP5F1(26),TMEM144(26),ATP5B(25),GRIA3(24),GABRG1(24),SLC1A2(24),CHST2(24),GNG12(24),MRVI1(24),SRPX(24),CALB1(23),CLSTN2(23),PCP4(23),ITPKB(23),CACNA1G(22),FGFR2(22),CLDN11(22),EIF4A2(22),RFX4(22),GAD1(21),KIT(21),MOG(21),PPAP2B(21),EF…	6.74e-139	8.32e-78	0.529473	0	MLC1,SLC24A3,GAD1,BMPR1B,PDLIM5,PPAP2B,MOG,GAD2,CACNA1G,GOLIM4,CLIC4,ITPR1,ANO6,TRPS1,ENPP2,S1PR1,NOTCH2,SLC1A3,PRKCD,TTYH1,CHST2,FGF2,ATP2A3,PRKCG,MYRF,PMP22,AQP1,CLSTN2,ANLN,KCNMA1,SHISA6,MAG,ITGB8,SDC3,YAP1,TMEM47,PLP1,EIF5A2,KIT,ITPKB,CALB1,NPAS3,AXL,MPP6,RFX4,NCAM2,PLTP,SRPX	LAPTM5,TAGLN2,C3,TNFRSF1A,PRKCH,ATP6V0E1,LRP10,RHOC,MSN,PRKCA,NDRG2,PODXL,OSMR,DNER,SNTA1,PTPRK,SLC25A18,SFT2D2,TSC22D4,PON2,GPR37L1,ITGB2,QKI,TMBIM1,ZEB2,CHRDL1,BTBD11,GJA1,CLIC1,BAALC,ARID5A,SPOCK3,SLC32A1,SASH1,IFI16,CD81,EPAS1,S100A11,ARHGAP31,DHRS3,PLS3,C1QA,FXYD1,RAB13,ESRRG,RARRES2,TNFRSF10B,IFITM2,FAM213A,PXDC1,CD53,INF2,IFITM3,PIP4K2A,ITGA6,MAFF,NRGN,TMEM167A,PDLIM4,C15orf59,DBI,PTPRM,C1…	ARHGEF26,MDH1,ATP6V1H,GRIA1,INPP4B,ATP5F1,TMEM144,ATP5B,GRIA3,GABRG1,SLC1A2,GNG12,MRVI1,PCP4,FGFR2,CLDN11,EIF4A2,EFEMP1,ATP5C1,PCMT1,EVI2A,BHLHE22,SORCS3,ZNF385C,DAPK1,FAM181B,NOS1,CA8,NEK6,SLC24A2,DYNLL2,ITGB4,GABRA2,PCP4L1,SMAD3,DDX1,ACSS3,TUG1,GRIN2B,LIPG,GPR56,GOT1,ATP6V1E1,FEN1,SUCLG2,PLCH1,S100B,CALM3,DIRAS1,RAB3B,NFATC1,PDE4D,EGFR,CACHD1,PGK1,ETNPPL,LIFR,PCDH15,MRPS23,PDGFRA,SLC6A1
CBH-Male-M2	50	LAPTM5(68),TAGLN2(61),C3(53),TNFRSF1A(53),MLC1(52),PRKCH(51),ATP6V0E1(47),SLC24A3(45),LRP10(43),RHOC(42),MSN(41),GAD1(40),BMPR1B(40),PRKCA(40),PDLIM5(40),PPAP2B(39),NDRG2(39),PODXL(39),OSMR(38),DNER(37),MOG(36),SNTA1(36),GAD2(34),CACNA1G(34),GOLIM4(34),CLIC4(33),ITPR1(32),PTPRK(32),SLC25A18(31),SFT2D2(31),TSC22D4(31),PON2(30),GPR37L1(30),ITGB2(30),ANO6(30),QKI(30),TMBIM1(30),ZEB2(30),CHRDL1(29),B…	8.53e-21	0.0138868	CBH-Female-M4	9	PRKCH(55),CSF1R(41),IFITM2(40),TAGLN2(38),PXDC1(35),YBX3(35),IFI16(34),TM4SF1(32),NFKB2(27),LAPTM5(25),NR4A1(25),PPP1R15A(24),CEBPD(24),ELTD1(24),ESAM(24),PTPRC(24),AIF1(23),S100A11(23),ABCG2(23),DDAH2(23),C1QC(22),EPAS1(22),GPR4(22),IER2(21),CD53(21),MMRN2(21),IGFBP7(21),TNFRSF1A(21),HCLS1(20),TGFBR2(20),TYROBP(20),ERG(19),FOSL1(19),DTX3L(19),DENND3(19),SQRDL(19),C3(18),RHBDF2(18),ITGB2(18),ABCB…	3.45e-39	3.63e-33	0.401889	0	LAPTM5,TAGLN2,C3,TNFRSF1A,PRKCH,ATP6V0E1,PODXL,SNTA1,ITGB2,IFI16,EPAS1,S100A11,DHRS3,TNFRSF10B,IFITM2,PXDC1,CD53,ESAM,PTPRC,YBX3,CDKN1A,GPR4,CD99,CEBPD,ITGA1,CDH5,CSF1R,DTX3L,MMRN2,HCLS1,ANXA2,CYBA,TM4SF1	MLC1,SLC24A3,LRP10,RHOC,MSN,GAD1,BMPR1B,PRKCA,PDLIM5,PPAP2B,NDRG2,OSMR,DNER,MOG,GAD2,CACNA1G,GOLIM4,CLIC4,ITPR1,PTPRK,SLC25A18,SFT2D2,TSC22D4,PON2,GPR37L1,ANO6,QKI,TMBIM1,ZEB2,CHRDL1,BTBD11,TRPS1,ENPP2,GJA1,S1PR1,CLIC1,BAALC,ARID5A,SPOCK3,SLC32A1,NOTCH2,SASH1,SLC1A3,PRKCD,CD81,TTYH1,ARHGAP31,CHST2,PLS3,C1QA,FGF2,FXYD1,RAB13,ESRRG,RARRES2,ATP2A3,PRKCG,MYRF,FAM213A,PMP22,AQP1,INF2,IFITM3,PIP4K2A,IT…	NFKB2,NR4A1,PPP1R15A,ELTD1,AIF1,ABCG2,DDAH2,C1QC,IER2,IGFBP7,TGFBR2,TYROBP,ERG,FOSL1,DENND3,SQRDL,RHBDF2,ABCB1,A4GALT,SP100,GIMAP8,SP110,PPP1R18,GMFG,DNAJB1,HSPA1B,MYO1B,BCAS2,MYCT1,HPS6,VAV1,HLA-DRA,HSPA6,ACTA2,RGS5,CAV2,IL13RA1
CBH-Male-M2	50	LAPTM5(68),TAGLN2(61),C3(53),TNFRSF1A(53),MLC1(52),PRKCH(51),ATP6V0E1(47),SLC24A3(45),LRP10(43),RHOC(42),MSN(41),GAD1(40),BMPR1B(40),PRKCA(40),PDLIM5(40),PPAP2B(39),NDRG2(39),PODXL(39),OSMR(38),DNER(37),MOG(36),SNTA1(36),GAD2(34),CACNA1G(34),GOLIM4(34),CLIC4(33),ITPR1(32),PTPRK(32),SLC25A18(31),SFT2D2(31),TSC22D4(31),PON2(30),GPR37L1(30),ITGB2(30),ANO6(30),QKI(30),TMBIM1(30),ZEB2(30),CHRDL1(29),B…	8.53e-21	0.0138868	CBH-Female-M55	11	TRPS1(63),ARHGEF26(49),MYRF(36),SLC1A3(35),TTYH1(34),NOTCH2(33),GRIA1(31),ENPP2(31),TMEM47(30),MLC1(28),YAP1(28),S1PR1(26),TMEM144(26),GABRG1(24),SLC1A2(24),GNG12(24),MRVI1(24),SRPX(24),ITPKB(23),FGFR2(22),CLDN11(22),RFX4(22),MOG(21),PPAP2B(21),EFEMP1(21),EVI2A(21),MAG(20),MPP6(20),BMPR1B(19),DAPK1(19),FAM181B(19),AXL(19),PDLIM5(18),FGF2(18),AQP1(18),NEK6(18),NCAM2(18),ITGB4(18),PMP22(18),ANLN(17…	7.67e-43	3.33e-22	0.423554	0	MLC1,BMPR1B,PDLIM5,PPAP2B,MOG,GOLIM4,CLIC4,ANO6,TRPS1,ENPP2,S1PR1,NOTCH2,SLC1A3,TTYH1,FGF2,MYRF,PMP22,AQP1,ANLN,MAG,ITGB8,SDC3,YAP1,TMEM47,PLP1,ITPKB,NPAS3,AXL,MPP6,RFX4,NCAM2,PLTP,SRPX	LAPTM5,TAGLN2,C3,TNFRSF1A,PRKCH,ATP6V0E1,SLC24A3,LRP10,RHOC,MSN,GAD1,PRKCA,NDRG2,PODXL,OSMR,DNER,SNTA1,GAD2,CACNA1G,ITPR1,PTPRK,SLC25A18,SFT2D2,TSC22D4,PON2,GPR37L1,ITGB2,QKI,TMBIM1,ZEB2,CHRDL1,BTBD11,GJA1,CLIC1,BAALC,ARID5A,SPOCK3,SLC32A1,SASH1,PRKCD,IFI16,CD81,EPAS1,S100A11,ARHGAP31,CHST2,DHRS3,PLS3,C1QA,FXYD1,RAB13,ESRRG,RARRES2,TNFRSF10B,ATP2A3,IFITM2,PRKCG,FAM213A,PXDC1,CD53,INF2,IFITM3,PIP4…	ARHGEF26,GRIA1,TMEM144,GABRG1,SLC1A2,GNG12,MRVI1,FGFR2,CLDN11,EFEMP1,EVI2A,DAPK1,FAM181B,NEK6,ITGB4,GABRA2,SMAD3,ACSS3,GPR56,SUCLG2,S100B,NFATC1,PDE4D,EGFR,CACHD1,ETNPPL,LIFR
CBH-Male-M2	50	LAPTM5(68),TAGLN2(61),C3(53),TNFRSF1A(53),MLC1(52),PRKCH(51),ATP6V0E1(47),SLC24A3(45),LRP10(43),RHOC(42),MSN(41),GAD1(40),BMPR1B(40),PRKCA(40),PDLIM5(40),PPAP2B(39),NDRG2(39),PODXL(39),OSMR(38),DNER(37),MOG(36),SNTA1(36),GAD2(34),CACNA1G(34),GOLIM4(34),CLIC4(33),ITPR1(32),PTPRK(32),SLC25A18(31),SFT2D2(31),TSC22D4(31),PON2(30),GPR37L1(30),ITGB2(30),ANO6(30),QKI(30),TMBIM1(30),ZEB2(30),CHRDL1(29),B…	8.53e-21	0.0138868	CBH-Female-M57	16	PRKCH(55),IFITM2(40),TAGLN2(38),PXDC1(35),YBX3(35),IFI16(34),TM4SF1(32),NFKB2(27),CEBPD(24),ELTD1(24),ESAM(24),S100A11(23),ABCG2(23),DDAH2(23),GPR4(22),EPAS1(21),MMRN2(21),IGFBP7(21),TNFRSF1A(21),TGFBR2(20),ERG(19),DTX3L(19),SQRDL(19),ABCB1(18),A4GALT(18),SP100(18),GIMAP8(17),CDH5(17),SP110(17),ATP6V0E1(17),GMFG(17),MYO1B(16),TNFRSF10B(16),ANXA2(16),MYCT1(16),PPP1R18(16),HPS6(16),ACTA2(15),PODXL(…	7.68e-26	1.16e-25	0.318271	0	TAGLN2,TNFRSF1A,PRKCH,ATP6V0E1,PODXL,SNTA1,IFI16,EPAS1,S100A11,DHRS3,TNFRSF10B,IFITM2,PXDC1,ESAM,YBX3,GPR4,CD99,CEBPD,ITGA1,CDH5,DTX3L,MMRN2,ANXA2,TM4SF1	LAPTM5,C3,MLC1,SLC24A3,LRP10,RHOC,MSN,GAD1,BMPR1B,PRKCA,PDLIM5,PPAP2B,NDRG2,OSMR,DNER,MOG,GAD2,CACNA1G,GOLIM4,CLIC4,ITPR1,PTPRK,SLC25A18,SFT2D2,TSC22D4,PON2,GPR37L1,ITGB2,ANO6,QKI,TMBIM1,ZEB2,CHRDL1,BTBD11,TRPS1,ENPP2,GJA1,S1PR1,CLIC1,BAALC,ARID5A,SPOCK3,SLC32A1,NOTCH2,SASH1,SLC1A3,PRKCD,CD81,TTYH1,ARHGAP31,CHST2,PLS3,C1QA,FGF2,FXYD1,RAB13,ESRRG,RARRES2,ATP2A3,PRKCG,MYRF,FAM213A,PMP22,AQP1,CD53,I…	NFKB2,ELTD1,ABCG2,DDAH2,IGFBP7,TGFBR2,ERG,SQRDL,ABCB1,A4GALT,SP100,GIMAP8,SP110,GMFG,MYO1B,MYCT1,PPP1R18,HPS6,ACTA2,RGS5,CAV2
CBH-Male-M70	51	NAPB(41),PPP3CB(30),MLLT11(22),RTN1(18)	1.42e-08	1.58e-14	NA	NA	NA	NA	NA	NA	NA	NA	NAPB,PPP3CB,MLLT11,RTN1	NA
CBH-Male-M512	52	RP11-434H6.7(29),RP11-690G19.3(16)	9.49e-14	2.5e-09	NA	NA	NA	NA	NA	NA	NA	NA	RP11-434H6.7,RP11-690G19.3	NA
CBH-Male-M210	53	PRR14(24),EGFL8(19),TMEM86B(19)	3.61e-12	1.13e-10	NA	NA	NA	NA	NA	NA	NA	NA	PRR14,EGFL8,TMEM86B	NA
CBH-Male-M226	54	ATP5D(26),MAP2K2(18),HCFC1R1(17)	6.08e-11	6.9e-12	NA	NA	NA	NA	NA	NA	NA	NA	ATP5D,MAP2K2,HCFC1R1	NA
CBH-Male-M22	55	PDS5A(31),DIDO1(31),MBTD1(28),ERO1LB(24),CDC23(23),HSF2(22),SRSF1(21),ORC2(20),RC3H1(20),PCID2(17),ENY2(17)	8.66e-16	5.73e-07	NA	NA	NA	NA	NA	NA	NA	NA	PDS5A,DIDO1,MBTD1,ERO1LB,CDC23,HSF2,SRSF1,ORC2,RC3H1,PCID2,ENY2	NA
CBH-Male-M179	56	MEG3(35),CCNL2(33),PTPN18(21),NSUN5P1(17)	9.27e-14	5.67e-09	NA	NA	NA	NA	NA	NA	NA	NA	MEG3,CCNL2,PTPN18,NSUN5P1	NA
CBH-Male-M114	57	PRKCH(51),PODXL(33),EPAS1(26),GPR116(19),ITGA1(19),ITGA6(18),TIE1(18)	1.88e-07	3.99e-15	CBH-Female-M203	227	PRKCH(55),ABCG2(23),ESAM(23),ELTD1(22),EPAS1(21),TGFBR2(20),ERG(19),IGFBP7(19),MMRN2(18),ABCB1(18),GIMAP8(17),GMFG(17),MYO1B(16),MYCT1(16),RGS5(15),ITGA1(15),CAV2(15)	0.337425	0.904936	0.439604	4.16e-143	PRKCH,EPAS1,ITGA1	PODXL,GPR116,ITGA6,TIE1	ABCG2,ESAM,ELTD1,TGFBR2,ERG,IGFBP7,MMRN2,ABCB1,GIMAP8,GMFG,MYO1B,MYCT1,RGS5,CAV2
CBH-Male-M114	57	PRKCH(51),PODXL(33),EPAS1(26),GPR116(19),ITGA1(19),ITGA6(18),TIE1(18)	1.88e-07	3.99e-15	CBH-Female-M441	227	PRKCH(55),ELTD1(22),EPAS1(20),TGFBR2(20),ERG(19),IGFBP7(19),GIMAP8(17),GMFG(17),MYCT1(16)	0.303378	0.830359	0.381963	9.7e-90	PRKCH,EPAS1	PODXL,GPR116,ITGA1,ITGA6,TIE1	ELTD1,TGFBR2,ERG,IGFBP7,GIMAP8,GMFG,MYCT1
CBH-Male-M132	58	ATP6V0E1(45),RHOC(40),RAB13(24),DBI(21),MPST(17),VAMP5(17),CD63(16),CD99(16)	3.28e-07	8.32e-15	NA	NA	NA	NA	NA	NA	NA	NA	ATP6V0E1,RHOC,RAB13,DBI,MPST,VAMP5,CD63,CD99	NA
CBH-Male-M572	59	PRKCA(36),PDLIM5(29),FGF2(24),TRPS1(22),MGST1(17)	3.49e-07	8.11e-15	NA	NA	NA	NA	NA	NA	NA	NA	PRKCA,PDLIM5,FGF2,TRPS1,MGST1	NA
CBH-Male-M463	60	GNRH1(49)	2.82e-12	1.15e-09	NA	NA	NA	NA	NA	NA	NA	NA	GNRH1	NA
CBH-Male-M495	61	STX10(28),C1orf35(25),AUP1(23),ANKRD13D(23),NPRL2(18)	1.98e-10	6.57e-11	NA	NA	NA	NA	NA	NA	NA	NA	STX10,C1orf35,AUP1,ANKRD13D,NPRL2	NA
CBH-Male-M532	62	USP37(44),MTX3(17)	4.8e-12	8.12e-09	NA	NA	NA	NA	NA	NA	NA	NA	USP37,MTX3	NA
CBH-Male-M361	63	TAGLN2(55),CLIC1(27),S100A11(20),IFITM2(18),ARPC1B(18)	7.27e-08	1.15e-11	CBH-Female-M669	52	IFITM2(33),TM4SF1(30),TAGLN2(30),S100A11(23),ANXA2(16)	3.21e-10	4.5e-09	0.364312	7.39e-66	TAGLN2,S100A11,IFITM2	CLIC1,ARPC1B	TM4SF1,ANXA2
CBH-Male-M612	64	STX10(27),C1orf35(25),AUP1(23),ANKRD13D(23),NPRL2(18)	1.38e-09	8.44e-10	NA	NA	NA	NA	NA	NA	NA	NA	STX10,C1orf35,AUP1,ANKRD13D,NPRL2	NA
CBH-Male-M62	65	VBP1(42),POLR2K(24),SCOC(23),SELT(23),UBE2V2(21),EEF1E1(19),SUB1(18)	2.37e-07	3.44e-11	NA	NA	NA	NA	NA	NA	NA	NA	VBP1,POLR2K,SCOC,SELT,UBE2V2,EEF1E1,SUB1	NA
CBH-Male-M389	66	RHOC(37)	1.92e-06	6.62e-12	NA	NA	NA	NA	NA	NA	NA	NA	RHOC	NA
CBH-Male-M108	67	CHST2(23),CHRDL1(23),KCNMA1(21),PTPRM(21),SHISA6(21),KCNN1(16),KALRN(16)	6.94e-10	2.08e-08	NA	NA	NA	NA	NA	NA	NA	NA	CHST2,CHRDL1,KCNMA1,PTPRM,SHISA6,KCNN1,KALRN	NA
CBH-Male-M142	68	TCEB2(45),AURKAIP1(34),GADD45GIP1(25),ANAPC11(22),C19orf53(21),MZT2B(21),RPS19BP1(18),ROMO1(16),SERF2(16)	1.87e-07	1.01e-10	NA	NA	NA	NA	NA	NA	NA	NA	TCEB2,AURKAIP1,GADD45GIP1,ANAPC11,C19orf53,MZT2B,RPS19BP1,ROMO1,SERF2	NA
CBH-Male-M19	69	PRPF4B(63),PNISR(45),HINT2(41),WDR26(36),NUP160(34),TIAL1(31),CNOT1(27),AHCTF1(26),SMCHD1(25),PRPF39(25),WHSC1L1(25),MSANTD2(25),RICTOR(24),RP5-1074L1.4(24),UBR5(22),PSMB10(21),ARHGAP21(20),CASC7(20),NUP205(20),XRN1(20),THAP7(19),KHK(19),ZNF461(18),C11orf30(17),ATM(17),SHARPIN(17),TRMT61A(17),ROCK1(16),OGT(16),ATG2B(16),MRPL24(16),COMMD4(16),SH3GLB1(16),SRSF5(15),RP11-441O15.3(15),GAN(15)	9.82e-11	2.54e-07	NA	NA	NA	NA	NA	NA	NA	NA	PRPF4B,PNISR,HINT2,WDR26,NUP160,TIAL1,CNOT1,AHCTF1,SMCHD1,PRPF39,WHSC1L1,MSANTD2,RICTOR,RP5-1074L1.4,UBR5,PSMB10,ARHGAP21,CASC7,NUP205,XRN1,THAP7,KHK,ZNF461,C11orf30,ATM,SHARPIN,TRMT61A,ROCK1,OGT,ATG2B,MRPL24,COMMD4,SH3GLB1,SRSF5,RP11-441O15.3,GAN	NA
CBH-Male-M82	70	SRPK2(25),YWHAG(17)	7.27e-07	5.31e-11	NA	NA	NA	NA	NA	NA	NA	NA	SRPK2,YWHAG	NA
CBH-Male-M371	71	PRKCA(40),PDLIM5(30),ARHGAP31(25),FGF2(24),TRPS1(23),YAP1(20),S1PR1(19),SASH1(19),ITGB8(18),MGST1(17),ARHGEF6(16),RFX4(16)	0.000121475	9.2e-13	NA	NA	NA	NA	NA	NA	NA	NA	PRKCA,PDLIM5,ARHGAP31,FGF2,TRPS1,YAP1,S1PR1,SASH1,ITGB8,MGST1,ARHGEF6,RFX4	NA
CBH-Male-M154	72	ATP5C1(35),NFU1(30),MPC2(24),PSMA5(20),MRP63(18)	1.4e-07	8e-10	NA	NA	NA	NA	NA	NA	NA	NA	ATP5C1,NFU1,MPC2,PSMA5,MRP63	NA
CBH-Male-M68	73	PJA2(58),RAB18(21),PCNP(20),CAPRIN1(19),DCK(19),NCKAP1(18),AZIN1(18),UHRF1BP1L(18),NUDT21(17),RNF11(17),IPO7(16),SPIN1(16),C11orf58(16)	1.47e-07	1.38e-09	NA	NA	NA	NA	NA	NA	NA	NA	PJA2,RAB18,PCNP,CAPRIN1,DCK,NCKAP1,AZIN1,UHRF1BP1L,NUDT21,RNF11,IPO7,SPIN1,C11orf58	NA
CBH-Male-M307	74	SUCLA2(39),PAIP2(20),OLA1(16)	2.04e-07	1.23e-09	NA	NA	NA	NA	NA	NA	NA	NA	SUCLA2,PAIP2,OLA1	NA
CBH-Male-M116	75	PPAP2B(38),GOLIM4(34),SLC1A3(23),NOTCH2(21),SEPP1(20),PREX2(19),PTPN13(19),ATP1A2(16),FAT3(16),MPP6(16),PTN(16)	2.93e-13	0.00109955	NA	NA	NA	NA	NA	NA	NA	NA	PPAP2B,GOLIM4,SLC1A3,NOTCH2,SEPP1,PREX2,PTPN13,ATP1A2,FAT3,MPP6,PTN	NA
CBH-Male-M369	76	PPAP2B(38),GOLIM4(34),SLC1A3(23),NOTCH2(21),SEPP1(20),PTPN13(19),ATP1A2(16),FAT3(16),PTN(16)	1.07e-12	0.000640655	NA	NA	NA	NA	NA	NA	NA	NA	PPAP2B,GOLIM4,SLC1A3,NOTCH2,SEPP1,PTPN13,ATP1A2,FAT3,PTN	NA
CBH-Male-M372	77	BMPR1B(35),GJA1(25),IRX2(18),SERPINE2(17),FGFR3(17),TMEM47(17),NPAS3(16)	0.000124944	5.6e-12	NA	NA	NA	NA	NA	NA	NA	NA	BMPR1B,GJA1,IRX2,SERPINE2,FGFR3,TMEM47,NPAS3	NA
CBH-Male-M46	78	RAB11B(25),SCAF1(23),TBC1D10B(20),LRFN1(19),PRRT1(17)	3.69e-07	2.5e-09	NA	NA	NA	NA	NA	NA	NA	NA	RAB11B,SCAF1,TBC1D10B,LRFN1,PRRT1	NA
CBH-Male-M251	79	ARL6IP4(33),ELOF1(20),PPP4C(18)	1.03e-07	1.29e-08	NA	NA	NA	NA	NA	NA	NA	NA	ARL6IP4,ELOF1,PPP4C	NA
CBH-Male-M568	80	PPAP2B(38),GOLIM4(34),SLC1A3(23),NOTCH2(21),PTPN13(19),SEPP1(18),ATP1A2(16),FAT3(16),PTN(16)	4.89e-12	0.00146677	NA	NA	NA	NA	NA	NA	NA	NA	PPAP2B,GOLIM4,SLC1A3,NOTCH2,PTPN13,SEPP1,ATP1A2,FAT3,PTN	NA
CBH-Male-M260	81	RAB11B(23),LRFN1(18)	1.82e-06	5e-09	NA	NA	NA	NA	NA	NA	NA	NA	RAB11B,LRFN1	NA
CBH-Male-M427	82	ANKRD13B(36),CLASRP(23),RFX1(19),MED15(16)	1.09e-07	4.52e-07	NA	NA	NA	NA	NA	NA	NA	NA	ANKRD13B,CLASRP,RFX1,MED15	NA
CBH-Male-M12	83	MLC1(52),GPR37L1(30),ZEB2(30),TTYH1(26),FXYD1(24),RARRES2(24),AQP1(22),SDC3(20),RAMP1(19),NTSR2(19),RASL12(18),SLC6A11(18),CST3(17),PLEKHO2(17),FGF1(17),FKBP10(16),PIPOX(16),AXL(15)	0.29724	1.88e-13	NA	NA	NA	NA	NA	NA	NA	NA	MLC1,GPR37L1,ZEB2,TTYH1,FXYD1,RARRES2,AQP1,SDC3,RAMP1,NTSR2,RASL12,SLC6A11,CST3,PLEKHO2,FGF1,FKBP10,PIPOX,AXL	NA
CBH-Male-M75	84	()	3.85e-05	2.5e-09	NA	NA	NA	NA	NA	NA	NA	NA	(	NA
CBH-Male-M47	85	TMEM161A(30),FASTK(25),ACD(17)	1.91e-07	6.05e-07	NA	NA	NA	NA	NA	NA	NA	NA	TMEM161A,FASTK,ACD	NA
CBH-Male-M65	86	NDFIP1(33),ITFG1(27),ACTR2(20),GDAP1(20),ATP6AP2(17),UBE2N(17),SLC30A9(17)	8.69e-06	1.88e-08	NA	NA	NA	NA	NA	NA	NA	NA	NDFIP1,ITFG1,ACTR2,GDAP1,ATP6AP2,UBE2N,SLC30A9	NA
CBH-Male-M20	87	RAN(21),RPL7(18),C1orf43(16),HSBP1(16)	6.96e-05	6.78e-09	NA	NA	NA	NA	NA	NA	NA	NA	RAN,RPL7,C1orf43,HSBP1	NA
CBH-Male-M10	88	PRKCA(40),PDLIM5(40),BMPR1B(39),PPAP2B(39),NDRG2(39),SNTA1(36),GOLIM4(34),CLIC4(33),SLC25A18(31),SFT2D2(31),TSC22D4(31),PON2(30),QKI(30),TRPS1(28),GJA1(28),S1PR1(28),SPOCK3(28),NOTCH2(27),SASH1(27),CD81(26),ARHGAP31(25),BAALC(25),PLS3(25),FGF2(24),SLC1A3(23),NRGN(22),C1orf198(21),ITGB8(20),SEPP1(20),YAP1(20),TMEM47(20),FAM213A(19),PREX2(19),MAGT1(19),PTPN13(19),WWTR1(19),FAT3(18),IRX2(18),PTN(18)…	0.26646	7.85e-12	CBH-Female-M195	32	TRPS1(63),ARHGEF26(49),SLC1A3(35),TTYH1(34),NOTCH2(33),GRIA1(31),TMEM47(30),MLC1(28),YAP1(28),S1PR1(26),GABRG1(24),SLC1A2(24),GNG12(24),MRVI1(24),SRPX(24),ITPKB(23),FGFR2(22),RFX4(22),PPAP2B(21),EFEMP1(21),MPP6(20),BMPR1B(19),DAPK1(19),FAM181B(19),AXL(19),PDLIM5(18),FGF2(18),AQP1(18),NEK6(18),NCAM2(18),ITGB4(18),NPAS3(17),GABRA2(17),SMAD3(17),ACSS3(17),GOLIM4(16),GPR56(16),SUCLG2(16),S100B(16),NF…	2.94e-20	3.89e-07	0.502415	0	PDLIM5,BMPR1B,PPAP2B,GOLIM4,CLIC4,TRPS1,S1PR1,NOTCH2,FGF2,SLC1A3,ITGB8,YAP1,TMEM47,NPAS3,MPP6,RFX4	PRKCA,NDRG2,SNTA1,SLC25A18,SFT2D2,TSC22D4,PON2,QKI,GJA1,SPOCK3,SASH1,CD81,ARHGAP31,BAALC,PLS3,NRGN,C1orf198,SEPP1,FAM213A,PREX2,MAGT1,PTPN13,WWTR1,FAT3,IRX2,PTN,GRM3,DOCK10,PMP22,SERPINE2,TGFB2,FAM107A,HTRA1,MGST1,FGFR3,ITPK1,ECE1,ATP1A2,ARHGEF6,KCNN3,APCDD1,BMP7,OLIG2,SEMA5A,ALDH1A1,HNMT,RHOBTB3,VAV2	ARHGEF26,TTYH1,GRIA1,MLC1,GABRG1,SLC1A2,GNG12,MRVI1,SRPX,ITPKB,FGFR2,EFEMP1,DAPK1,FAM181B,AXL,AQP1,NEK6,NCAM2,ITGB4,GABRA2,SMAD3,ACSS3,GPR56,SUCLG2,S100B,NFATC1,PLTP,PDE4D,EGFR,CACHD1,ANO6,ETNPPL,LIFR,SDC3
CBH-Male-M10	88	PRKCA(40),PDLIM5(40),BMPR1B(39),PPAP2B(39),NDRG2(39),SNTA1(36),GOLIM4(34),CLIC4(33),SLC25A18(31),SFT2D2(31),TSC22D4(31),PON2(30),QKI(30),TRPS1(28),GJA1(28),S1PR1(28),SPOCK3(28),NOTCH2(27),SASH1(27),CD81(26),ARHGAP31(25),BAALC(25),PLS3(25),FGF2(24),SLC1A3(23),NRGN(22),C1orf198(21),ITGB8(20),SEPP1(20),YAP1(20),TMEM47(20),FAM213A(19),PREX2(19),MAGT1(19),PTPN13(19),WWTR1(19),FAT3(18),IRX2(18),PTN(18)…	0.26646	7.85e-12	CBH-Female-M55	11	TRPS1(63),ARHGEF26(49),MYRF(36),SLC1A3(35),TTYH1(34),NOTCH2(33),GRIA1(31),ENPP2(31),TMEM47(30),MLC1(28),YAP1(28),S1PR1(26),TMEM144(26),GABRG1(24),SLC1A2(24),GNG12(24),MRVI1(24),SRPX(24),ITPKB(23),FGFR2(22),CLDN11(22),RFX4(22),MOG(21),PPAP2B(21),EFEMP1(21),EVI2A(21),MAG(20),MPP6(20),BMPR1B(19),DAPK1(19),FAM181B(19),AXL(19),PDLIM5(18),FGF2(18),AQP1(18),NEK6(18),NCAM2(18),ITGB4(18),PMP22(18),ANLN(17…	7.67e-43	3.33e-22	0.476484	0	PDLIM5,BMPR1B,PPAP2B,GOLIM4,CLIC4,TRPS1,S1PR1,NOTCH2,FGF2,SLC1A3,ITGB8,YAP1,TMEM47,PMP22,NPAS3,MPP6,RFX4	PRKCA,NDRG2,SNTA1,SLC25A18,SFT2D2,TSC22D4,PON2,QKI,GJA1,SPOCK3,SASH1,CD81,ARHGAP31,BAALC,PLS3,NRGN,C1orf198,SEPP1,FAM213A,PREX2,MAGT1,PTPN13,WWTR1,FAT3,IRX2,PTN,GRM3,DOCK10,SERPINE2,TGFB2,FAM107A,HTRA1,MGST1,FGFR3,ITPK1,ECE1,ATP1A2,ARHGEF6,KCNN3,APCDD1,BMP7,OLIG2,SEMA5A,ALDH1A1,HNMT,RHOBTB3,VAV2	ARHGEF26,MYRF,TTYH1,GRIA1,ENPP2,MLC1,TMEM144,GABRG1,SLC1A2,GNG12,MRVI1,SRPX,ITPKB,FGFR2,CLDN11,MOG,EFEMP1,EVI2A,MAG,DAPK1,FAM181B,AXL,AQP1,NEK6,NCAM2,ITGB4,ANLN,GABRA2,SMAD3,ACSS3,GPR56,SUCLG2,S100B,PLP1,NFATC1,PLTP,PDE4D,EGFR,CACHD1,ANO6,ETNPPL,LIFR,SDC3
CBH-Male-M10	88	PRKCA(40),PDLIM5(40),BMPR1B(39),PPAP2B(39),NDRG2(39),SNTA1(36),GOLIM4(34),CLIC4(33),SLC25A18(31),SFT2D2(31),TSC22D4(31),PON2(30),QKI(30),TRPS1(28),GJA1(28),S1PR1(28),SPOCK3(28),NOTCH2(27),SASH1(27),CD81(26),ARHGAP31(25),BAALC(25),PLS3(25),FGF2(24),SLC1A3(23),NRGN(22),C1orf198(21),ITGB8(20),SEPP1(20),YAP1(20),TMEM47(20),FAM213A(19),PREX2(19),MAGT1(19),PTPN13(19),WWTR1(19),FAT3(18),IRX2(18),PTN(18)…	0.26646	7.85e-12	CBH-Female-M3	1	TRPS1(63),ARHGEF26(49),MDH1(41),MYRF(36),SLC1A3(35),ATP6V1H(34),TTYH1(34),NOTCH2(33),GAD2(31),GRIA1(31),ENPP2(31),TMEM47(30),MLC1(28),YAP1(28),INPP4B(26),S1PR1(26),ATP5F1(26),TMEM144(26),ATP5B(25),GRIA3(24),GABRG1(24),SLC1A2(24),CHST2(24),GNG12(24),MRVI1(24),SRPX(24),CALB1(23),CLSTN2(23),PCP4(23),ITPKB(23),CACNA1G(22),FGFR2(22),CLDN11(22),EIF4A2(22),RFX4(22),GAD1(21),KIT(21),MOG(21),PPAP2B(21),EF…	6.74e-139	8.32e-78	0.388766	1.33e-280	PDLIM5,BMPR1B,PPAP2B,GOLIM4,CLIC4,TRPS1,S1PR1,NOTCH2,FGF2,SLC1A3,ITGB8,YAP1,TMEM47,PMP22,NPAS3,MPP6,RFX4	PRKCA,NDRG2,SNTA1,SLC25A18,SFT2D2,TSC22D4,PON2,QKI,GJA1,SPOCK3,SASH1,CD81,ARHGAP31,BAALC,PLS3,NRGN,C1orf198,SEPP1,FAM213A,PREX2,MAGT1,PTPN13,WWTR1,FAT3,IRX2,PTN,GRM3,DOCK10,SERPINE2,TGFB2,FAM107A,HTRA1,MGST1,FGFR3,ITPK1,ECE1,ATP1A2,ARHGEF6,KCNN3,APCDD1,BMP7,OLIG2,SEMA5A,ALDH1A1,HNMT,RHOBTB3,VAV2	ARHGEF26,MDH1,MYRF,ATP6V1H,TTYH1,GAD2,GRIA1,ENPP2,MLC1,INPP4B,ATP5F1,TMEM144,ATP5B,GRIA3,GABRG1,SLC1A2,CHST2,GNG12,MRVI1,SRPX,CALB1,CLSTN2,PCP4,ITPKB,CACNA1G,FGFR2,CLDN11,EIF4A2,GAD1,KIT,MOG,EFEMP1,ATP5C1,PCMT1,EVI2A,SLC24A3,BHLHE22,MAG,SORCS3,NCAM2,ZNF385C,DAPK1,FAM181B,NOS1,AXL,CA8,ITPR1,PRKCD,AQP1,NEK6,SLC24A2,DYNLL2,ITGB4,ANLN,GABRA2,PCP4L1,SMAD3,DDX1,ACSS3,TUG1,ATP2A3,KCNMA1,GRIN2B,PRKCG,LIP…
CBH-Male-M77	89	HECTD1(29),PAFAH1B1(21)	1.37e-05	2.68e-07	NA	NA	NA	NA	NA	NA	NA	NA	HECTD1,PAFAH1B1	NA
CBH-Male-M155	90	PNISR(34),RP5-1074L1.4(18)	1.03e-07	4.02e-05	NA	NA	NA	NA	NA	NA	NA	NA	PNISR,RP5-1074L1.4	NA
CBH-Male-M45	91	RUFY2(49),ICA1L(36),DOPEY1(33),ZNF662(27),MON2(22),PPIP5K2(20),POLR3G(20),STARD4-AS1(19),PRSS51(17),LRRC28(17),RP11-981G7.2(17),PIAS2(17),CCNT2(16),ZNF532(16)	0.000546807	8.12e-09	NA	NA	NA	NA	NA	NA	NA	NA	RUFY2,ICA1L,DOPEY1,ZNF662,MON2,PPIP5K2,POLR3G,STARD4-AS1,PRSS51,LRRC28,RP11-981G7.2,PIAS2,CCNT2,ZNF532	NA
CBH-Male-M74	92	ZNF774(33),ANGEL1(21),PIGO(20),ZSCAN20(20)	3.75e-07	1.47e-05	NA	NA	NA	NA	NA	NA	NA	NA	ZNF774,ANGEL1,PIGO,ZSCAN20	NA
CBH-Male-M296	93	VBP1(38),POLR2K(24),SELT(23),EEF1E1(19)	2.63e-05	4.05e-07	NA	NA	NA	NA	NA	NA	NA	NA	VBP1,POLR2K,SELT,EEF1E1	NA
CBH-Male-M153	94	ATP5J(37),COX7A2(28),ATP5L(26),NDUFA4(24),EP300(22),ATP5O(21),NDUFV2(21),MDH1(19),COX6C(18),ATP5A1(18),GABARAPL2(18),TAF9(18),HINT1(16),NDUFAB1(16)	0.0011238	4.57e-08	NA	NA	NA	NA	NA	NA	NA	NA	ATP5J,COX7A2,ATP5L,NDUFA4,EP300,ATP5O,NDUFV2,MDH1,COX6C,ATP5A1,GABARAPL2,TAF9,HINT1,NDUFAB1	NA
CBH-Male-M436	95	MBTD1(26),CDC23(19),RC3H1(19)	1.91e-07	0.000355313	NA	NA	NA	NA	NA	NA	NA	NA	MBTD1,CDC23,RC3H1	NA
CBH-Male-M129	96	RARRES2(24),FXYD1(23),RAMP1(17)	0.000324646	2.23e-07	NA	NA	NA	NA	NA	NA	NA	NA	RARRES2,FXYD1,RAMP1	NA
CBH-Male-M64	97	MTPN(31),TBC1D14(23),IDH3A(18),RAB5B(18),SEC22B(16)	1.1e-06	6.7e-05	NA	NA	NA	NA	NA	NA	NA	NA	MTPN,TBC1D14,IDH3A,RAB5B,SEC22B	NA
CBH-Male-M87	98	GLYR1(24),BECN1(16)	1.23e-05	1.19e-05	NA	NA	NA	NA	NA	NA	NA	NA	GLYR1,BECN1	NA
CBH-Male-M324	99	UBR1(19),CREB1(18),CEP120(16)	5.45e-05	5.45e-06	NA	NA	NA	NA	NA	NA	NA	NA	UBR1,CREB1,CEP120	NA
CBH-Male-M83	100	SP3(16),TAOK1(16)	3.97e-05	8.13e-06	NA	NA	NA	NA	NA	NA	NA	NA	SP3,TAOK1	NA
CBH-Male-M451	101	CNOT3(25),MLXIP(23)	1.9e-05	1.7e-05	NA	NA	NA	NA	NA	NA	NA	NA	CNOT3,MLXIP	NA
CBH-Male-M86	102	LANCL1(25),ZMYND11(16)	3.8e-05	1.13e-05	NA	NA	NA	NA	NA	NA	NA	NA	LANCL1,ZMYND11	NA
CBH-Male-M128	103	ZEB2(30),FGF1(17)	3.97e-09	0.147357	NA	NA	NA	NA	NA	NA	NA	NA	ZEB2,FGF1	NA
CBH-Male-M78	104	UBR1(19),CREB1(18),EML5(16),CEP120(16)	0.000104004	7.61e-06	NA	NA	NA	NA	NA	NA	NA	NA	UBR1,CREB1,EML5,CEP120	NA
CBH-Male-M127	105	MLC1(52),GPR37L1(30),TTYH1(25),SDC3(20),PLEKHO2(17),FKBP10(16),PIPOX(16)	0.0933398	9.02e-09	NA	NA	NA	NA	NA	NA	NA	NA	MLC1,GPR37L1,TTYH1,SDC3,PLEKHO2,FKBP10,PIPOX	NA
CBH-Male-M322	106	HECTD1(29),PAFAH1B1(21)	0.000101558	8.82e-06	NA	NA	NA	NA	NA	NA	NA	NA	HECTD1,PAFAH1B1	NA
CBH-Male-M51	107	RAB9B(21),EIF4E3(16),MTMR9(16)	0.000189739	1.4e-05	NA	NA	NA	NA	NA	NA	NA	NA	RAB9B,EIF4E3,MTMR9	NA
CBH-Male-M141	108	RPL36(19),RPL13A(18)	6.15e-05	5.05e-05	NA	NA	NA	NA	NA	NA	NA	NA	RPL36,RPL13A	NA
CBH-Male-M387	109	ZEB2(30),FGF1(17)	3.75e-08	0.100829	NA	NA	NA	NA	NA	NA	NA	NA	ZEB2,FGF1	NA
CBH-Male-M255	110	ICA1L(29),ZNF662(27),POLR3G(19),LRRC28(17),PIAS2(17)	0.00111583	4.36e-06	NA	NA	NA	NA	NA	NA	NA	NA	ICA1L,ZNF662,POLR3G,LRRC28,PIAS2	NA
CBH-Male-M48	111	ZNF491(27),ZNF583(26),CCDC13-AS1(21),ZNF782(21),ZNF641(20),EIF3EP1(18),TTPAL(17)	0.000152682	3.67e-05	NA	NA	NA	NA	NA	NA	NA	NA	ZNF491,ZNF583,CCDC13-AS1,ZNF782,ZNF641,EIF3EP1,TTPAL	NA
CBH-Male-M655	112	STX10(24),C1orf35(21),NPRL2(18)	6.15e-05	0.000164824	NA	NA	NA	NA	NA	NA	NA	NA	STX10,C1orf35,NPRL2	NA
CBH-Male-M415	113	NFU1(28),MPC2(23),MRP63(18)	0.000393658	3.2e-05	NA	NA	NA	NA	NA	NA	NA	NA	NFU1,MPC2,MRP63	NA
CBH-Male-M31	114	CGREF1(51),RPS6KL1(40),LINC00087(33),AARS2(30),PFAS(30),MPI(25),KDM8(24),SLC27A4(23),C3orf18(21),CBLN3(20),ITFG2(20),DAK(19),AMER3(19),SHF(19),ARMC6(18),PAPOLA(17),ATAD2(17),RP11-398K22.12(17),KIAA1614(16),FXR1(15),SBP1(15),POP1(15)	5.41e-05	0.000517536	NA	NA	NA	NA	NA	NA	NA	NA	CGREF1,RPS6KL1,LINC00087,AARS2,PFAS,MPI,KDM8,SLC27A4,C3orf18,CBLN3,ITFG2,DAK,AMER3,SHF,ARMC6,PAPOLA,ATAD2,RP11-398K22.12,KIAA1614,FXR1,SBP1,POP1	NA
CBH-Male-M221	115	RPS6KL1(31),SLC27A4(18)	4.72e-05	0.000673451	NA	NA	NA	NA	NA	NA	NA	NA	RPS6KL1,SLC27A4	NA
CBH-Male-M53	116	PPIL2(30),HGSNAT(28),PCYOX1L(19),TARBP1(19),SPPL2B(18),COG1(17),SNX3(17),CLK4(16)	0.000768681	0.000209116	NA	NA	NA	NA	NA	NA	NA	NA	PPIL2,HGSNAT,PCYOX1L,TARBP1,SPPL2B,COG1,SNX3,CLK4	NA
CBH-Male-M301	117	ITFG1(27),NDFIP1(26),ACTR2(20),ATP6AP2(17),SLC30A9(17)	0.00128978	0.000125737	NA	NA	NA	NA	NA	NA	NA	NA	ITFG1,NDFIP1,ACTR2,ATP6AP2,SLC30A9	NA
CBH-Male-M416	118	PNISR(34),RP5-1074L1.4(18)	4.61e-05	0.00396199	NA	NA	NA	NA	NA	NA	NA	NA	PNISR,RP5-1074L1.4	NA
CBH-Male-M445	119	LENG8(55),LAS1L(34),TMEM120B(25),EME2(17)	1.97e-05	0.0101499	NA	NA	NA	NA	NA	NA	NA	NA	LENG8,LAS1L,TMEM120B,EME2	NA
CBH-Male-M25	120	HUWE1(26),PRRC2B(26),HERC1(23),TRIO(21),KMT2D(21),UBR4(20),HECTD4(17),PKD1(16)	0.00130851	0.00037195	NA	NA	NA	NA	NA	NA	NA	NA	HUWE1,PRRC2B,HERC1,TRIO,KMT2D,UBR4,HECTD4,PKD1	NA
CBH-Male-M264	121	ZNF583(26),ZNF491(23),ZNF641(18)	0.00114708	0.000455582	NA	NA	NA	NA	NA	NA	NA	NA	ZNF583,ZNF491,ZNF641	NA
CBH-Male-M309	122	GPATCH8(45),RNPC3(21),MASP2(20),PHC1(18)	0.000775704	0.000738165	NA	NA	NA	NA	NA	NA	NA	NA	GPATCH8,RNPC3,MASP2,PHC1	NA
CBH-Male-M523	123	PPIL2(30),HGSNAT(27),SPPL2B(18),COG1(17),SNX3(17),TARBP1(17)	0.000686332	0.000918926	NA	NA	NA	NA	NA	NA	NA	NA	PPIL2,HGSNAT,SPPL2B,COG1,SNX3,TARBP1	NA
CBH-Male-M275	124	PPIL2(30),HGSNAT(27),TARBP1(19),SPPL2B(18),COG1(17),SNX3(17),CLK4(16)	0.000815512	0.000918926	NA	NA	NA	NA	NA	NA	NA	NA	PPIL2,HGSNAT,TARBP1,SPPL2B,COG1,SNX3,CLK4	NA
CBH-Male-M180	125	LENG8(56),LAS1L(34),TMEM120B(25),EME2(17)	7.98e-05	0.0176101	NA	NA	NA	NA	NA	NA	NA	NA	LENG8,LAS1L,TMEM120B,EME2	NA
CBH-Male-M28	126	AGPAT6(36),PLCG1(34),RBM33(25),TSSK3(25),EIF2B5(23),RP11-66N24.3(18),PPCS(16)	0.000122345	0.0142954	NA	NA	NA	NA	NA	NA	NA	NA	AGPAT6,PLCG1,RBM33,TSSK3,EIF2B5,RP11-66N24.3,PPCS	NA
CBH-Male-M34	127	NDST2(19)	0.00122159	0.00148368	NA	NA	NA	NA	NA	NA	NA	NA	NDST2	NA
CBH-Male-M55	128	MAP3K12(45),ABCB8(25),FAT2(22)	0.00173157	0.00109881	NA	NA	NA	NA	NA	NA	NA	NA	MAP3K12,ABCB8,FAT2	NA
CBH-Male-M49	129	QSER1(29),IKZF5(23),MAP3K2(19)	2.66e-05	0.0740456	NA	NA	NA	NA	NA	NA	NA	NA	QSER1,IKZF5,MAP3K2	NA
CBH-Male-M136	130	MSN(41),ANO6(30),LRP10(29),IFI16(24)	0.13065	1.58e-05	NA	NA	NA	NA	NA	NA	NA	NA	MSN,ANO6,LRP10,IFI16	NA
CBH-Male-M355	131	CHRDL1(21)	0.000716452	0.00291003	NA	NA	NA	NA	NA	NA	NA	NA	CHRDL1	NA
CBH-Male-M223	132	LINC00087(26),MPI(18)	0.000325646	0.00663889	NA	NA	NA	NA	NA	NA	NA	NA	LINC00087,MPI	NA
CBH-Male-M388	133	ATP6V0E1(26),RAB13(21),DBI(21),CD63(16)	0.0233498	0.000118486	NA	NA	NA	NA	NA	NA	NA	NA	ATP6V0E1,RAB13,DBI,CD63	NA
CBH-Male-M169	134	MAST1(53),U2AF2(21),SGSM3(18)	0.001239	0.00245598	NA	NA	NA	NA	NA	NA	NA	NA	MAST1,U2AF2,SGSM3	NA
CBH-Male-M195	135	PRRC2B(26),HUWE1(22)	0.00195734	0.00225347	NA	NA	NA	NA	NA	NA	NA	NA	PRRC2B,HUWE1	NA
CBH-Male-M23	136	USP48(47),FNBP4(40),NKTR(25),AMY2B(24),TCERG1(23),RP11-159D12.2(22),FAM13A-AS1(22),LY6G5B(22),EXOSC10(21),TTC17(21),AC004447.2(21),CCNL1(17),SEPT7P2(17)	2.36e-05	0.352491	NA	NA	NA	NA	NA	NA	NA	NA	USP48,FNBP4,NKTR,AMY2B,TCERG1,RP11-159D12.2,FAM13A-AS1,LY6G5B,EXOSC10,TTC17,AC004447.2,CCNL1,SEPT7P2	NA
CBH-Male-M206	137	AGPAT6(36),PLCG1(34),TSSK3(25),RBM33(23),RP11-66N24.3(18),PPCS(16)	0.000402289	0.0230529	NA	NA	NA	NA	NA	NA	NA	NA	AGPAT6,PLCG1,TSSK3,RBM33,RP11-66N24.3,PPCS	NA
CBH-Male-M57	138	ATP6AP1(24),PRPF19(21),SYP(21),DHX30(20),HK1(20),SCAMP5(17)	0.00767815	0.00138192	NA	NA	NA	NA	NA	NA	NA	NA	ATP6AP1,PRPF19,SYP,DHX30,HK1,SCAMP5	NA
CBH-Male-M592	139	NDUFA4(19),COX7A2(16)	0.00981906	0.00139285	NA	NA	NA	NA	NA	NA	NA	NA	NDUFA4,COX7A2	NA
CBH-Male-M254	140	CCDC84(45),CCDC130(34),DUS1L(21),LUC7L(18),USF1(17)	0.000580801	0.0237052	NA	NA	NA	NA	NA	NA	NA	NA	CCDC84,CCDC130,DUS1L,LUC7L,USF1	NA
CBH-Male-M148	141	NDUFB9(28)	0.00614528	0.00258005	NA	NA	NA	NA	NA	NA	NA	NA	NDUFB9	NA
CBH-Male-M644	142	NDUFA4(19)	0.00884675	0.00180594	NA	NA	NA	NA	NA	NA	NA	NA	NDUFA4	NA
CBH-Male-M467	143	TNRC6A(22),UBN2(20)	0.000559364	0.0305363	NA	NA	NA	NA	NA	NA	NA	NA	TNRC6A,UBN2	NA
CBH-Male-M27	144	POGZ(33),KLHL3(29),STX16(29),SETD5(25),TNRC6A(25),RP11-894P9.1(24),UBN2(20),ABCC5(19),LRCH3(19),GTF2A2(18),ARNT(17),CROCCP3(17),SUPT7L(17),PAN2(16)	0.000224375	0.082345	NA	NA	NA	NA	NA	NA	NA	NA	POGZ,KLHL3,STX16,SETD5,TNRC6A,RP11-894P9.1,UBN2,ABCC5,LRCH3,GTF2A2,ARNT,CROCCP3,SUPT7L,PAN2	NA
CBH-Male-M200	145	POGZ(29),TNRC6A(23),UBN2(20)	0.00039685	0.0638259	NA	NA	NA	NA	NA	NA	NA	NA	POGZ,TNRC6A,UBN2	NA
CBH-Male-M181	146	AGAP6(17),ZNF133(17)	0.00080565	0.0447009	NA	NA	NA	NA	NA	NA	NA	NA	AGAP6,ZNF133	NA
CBH-Male-M538	147	ITFG1(27),NDFIP1(21),ACTR2(20),SLC30A9(17)	0.0156209	0.00287819	NA	NA	NA	NA	NA	NA	NA	NA	ITFG1,NDFIP1,ACTR2,SLC30A9	NA
CBH-Male-M202	148	STX16(29),KLHL3(27),RP11-894P9.1(24),CROCCP3(17),SUPT7L(17)	0.00184206	0.028817	NA	NA	NA	NA	NA	NA	NA	NA	STX16,KLHL3,RP11-894P9.1,CROCCP3,SUPT7L	NA
CBH-Male-M164	149	RPL7(16)	0.0555209	0.00124477	NA	NA	NA	NA	NA	NA	NA	NA	RPL7	NA
CBH-Male-M362	150	OSMR(29),TNFRSF10B(16)	0.0132861	0.00525075	NA	NA	NA	NA	NA	NA	NA	NA	OSMR,TNFRSF10B	NA
CBH-Male-M81	151	CERKL(20)	0.0130691	0.00596896	NA	NA	NA	NA	NA	NA	NA	NA	CERKL	NA
CBH-Male-M602	152	LENG8(51)	0.00140505	0.0637937	NA	NA	NA	NA	NA	NA	NA	NA	LENG8	NA
CBH-Male-M380	153	CLIC4(25),C1orf198(19)	0.000947387	0.123968	NA	NA	NA	NA	NA	NA	NA	NA	CLIC4,C1orf198	NA
CBH-Male-M410	154	NDUFA4(19),COX7A2(17)	0.0297258	0.00425187	NA	NA	NA	NA	NA	NA	NA	NA	NDUFA4,COX7A2	NA
CBH-Male-M256	155	RUFY2(46),DOPEY1(33)	0.171478	0.000856971	NA	NA	NA	NA	NA	NA	NA	NA	RUFY2,DOPEY1	NA
CBH-Male-M646	156	ATP5J(28)	0.0266963	0.00617063	NA	NA	NA	NA	NA	NA	NA	NA	ATP5J	NA
CBH-Male-M89	157	ITSN1(23),C17orf51(21),LONRF2(16)	0.0273044	0.00652521	NA	NA	NA	NA	NA	NA	NA	NA	ITSN1,C17orf51,LONRF2	NA
CBH-Male-M69	158	GPATCH8(45),MASP2(24),RNPC3(21),ANKFY1(21),AC005519.4(20),PHC1(18)	0.0206704	0.0104677	NA	NA	NA	NA	NA	NA	NA	NA	GPATCH8,MASP2,RNPC3,ANKFY1,AC005519.4,PHC1	NA
CBH-Male-M157	159	PRPF4B(62),NUP160(34),WDR26(31),TIAL1(26),SMCHD1(25),CASC7(20),NUP205(20),UBR5(18),ZNF461(18),ATM(17),WHSC1L1(16)	0.00255855	0.107845	NA	NA	NA	NA	NA	NA	NA	NA	PRPF4B,NUP160,WDR26,TIAL1,SMCHD1,CASC7,NUP205,UBR5,ZNF461,ATM,WHSC1L1	NA
CBH-Male-M471	160	AGPAT6(36),PLCG1(34),TSSK3(25),RBM33(23),RP11-66N24.3(18),PPCS(16)	0.00342207	0.0857077	NA	NA	NA	NA	NA	NA	NA	NA	AGPAT6,PLCG1,TSSK3,RBM33,RP11-66N24.3,PPCS	NA
CBH-Male-M120	161	CLIC4(33),SFT2D2(30),PLS3(25),QKI(22),C1orf198(21),MAGT1(19),PMP22(18),WWTR1(18),ECE1(17)	0.000393658	0.771968	NA	NA	NA	NA	NA	NA	NA	NA	CLIC4,SFT2D2,PLS3,QKI,C1orf198,MAGT1,PMP22,WWTR1,ECE1	NA
CBH-Male-M17	162	RBM4(29),DNAJA1(20),AHSA1(19)	0.0162553	0.0189536	NA	NA	NA	NA	NA	NA	NA	NA	RBM4,DNAJA1,AHSA1	NA
CBH-Male-M328	163	DENND4A(28),PPP1R12A(20),ZBTB38(16)	0.0340326	0.011137	NA	NA	NA	NA	NA	NA	NA	NA	DENND4A,PPP1R12A,ZBTB38	NA
CBH-Male-M514	164	CCDC84(45),CCDC130(34),DUS1L(20),LUC7L(18)	0.00555923	0.0697923	NA	NA	NA	NA	NA	NA	NA	NA	CCDC84,CCDC130,DUS1L,LUC7L	NA
CBH-Male-M603	165	LAS1L(29),TMEM120B(20)	0.00472244	0.082345	NA	NA	NA	NA	NA	NA	NA	NA	LAS1L,TMEM120B	NA
CBH-Male-M391	166	MSN(41),LRP10(29),IFI16(24),ANO6(22)	0.356324	0.00165173	NA	NA	NA	NA	NA	NA	NA	NA	MSN,LRP10,IFI16,ANO6	NA
CBH-Male-M420	167	PRPF4B(62),NUP160(34),WDR26(31),TIAL1(26),SMCHD1(25),NUP205(20),UBR5(18),ZNF461(18),ATM(17),WHSC1L1(16)	0.00555923	0.139269	NA	NA	NA	NA	NA	NA	NA	NA	PRPF4B,NUP160,WDR26,TIAL1,SMCHD1,NUP205,UBR5,ZNF461,ATM,WHSC1L1	NA
CBH-Male-M79	168	DNAJB14(23),YTHDF3(23),TMEM106B(17),ZNF644(17),EEA1(16),ZNF281(16)	0.104102	0.0150349	NA	NA	NA	NA	NA	NA	NA	NA	DNAJB14,YTHDF3,TMEM106B,ZNF644,EEA1,ZNF281	NA
CBH-Male-M52	169	PAXBP1-AS1(25),CARF(24),CHMP2A(22),SLC35A3(20),RP11-50E11.3(17),ZKSCAN1(17)	0.0300317	0.0561397	NA	NA	NA	NA	NA	NA	NA	NA	PAXBP1-AS1,CARF,CHMP2A,SLC35A3,RP11-50E11.3,ZKSCAN1	NA
CBH-Male-M177	170	FNBP4(36),NKTR(22),AC004447.2(21),EXOSC10(19)	0.00521704	0.331326	NA	NA	NA	NA	NA	NA	NA	NA	FNBP4,NKTR,AC004447.2,EXOSC10	NA
CBH-Male-M594	171	ATP5J(30),EP300(21),ATP5O(19)	0.10439	0.0188548	NA	NA	NA	NA	NA	NA	NA	NA	ATP5J,EP300,ATP5O	NA
CBH-Male-M439	172	FNBP4(31)	0.00665678	0.312401	NA	NA	NA	NA	NA	NA	NA	NA	FNBP4	NA
CBH-Male-M315	173	PIKFYVE(26),AFF4(25)	0.0452869	0.0494789	NA	NA	NA	NA	NA	NA	NA	NA	PIKFYVE,AFF4	NA
CBH-Male-M468	174	KLHL3(24),RP11-894P9.1(23)	0.0170744	0.17806	NA	NA	NA	NA	NA	NA	NA	NA	KLHL3,RP11-894P9.1	NA
CBH-Male-M274	175	PAXBP1-AS1(25),CHMP2A(22),CARF(18),RP11-50E11.3(17),ZKSCAN1(17),DCAF16(16)	0.041539	0.0739932	NA	NA	NA	NA	NA	NA	NA	NA	PAXBP1-AS1,CHMP2A,CARF,RP11-50E11.3,ZKSCAN1,DCAF16	NA
CBH-Male-M156	176	RICTOR(22),XRN1(16)	0.0216331	0.142177	NA	NA	NA	NA	NA	NA	NA	NA	RICTOR,XRN1	NA
CBH-Male-M145	177	RPL19(32),RPL31(28),RPL35A(21),RPL27(18)	0.016378	0.218859	CBH-Female-M59	101	RPL11(22),RPL13A(21),RPL19(21),RPL5(18),RPL24(17),RPL23(16),RPS19(16)	0.11161	5.74e-07	0.367347	7.66e-72	RPL19	RPL31,RPL35A,RPL27	RPL11,RPL13A,RPL5,RPL24,RPL23,RPS19
CBH-Male-M224	178	AMER3(19),CBLN3(18),SHF(18),C3orf18(17)	0.156096	0.02304	NA	NA	NA	NA	NA	NA	NA	NA	AMER3,CBLN3,SHF,C3orf18	NA
CBH-Male-M80	179	DENND4A(28),C16orf52(23),PPP1R12A(20),ZBTB38(16),TTBK2(16)	0.131184	0.0324547	NA	NA	NA	NA	NA	NA	NA	NA	DENND4A,C16orf52,PPP1R12A,ZBTB38,TTBK2	NA
CBH-Male-M243	180	RCOR3(22),SEC23IP(21),FAM76B(18),MFSD8(16)	0.488989	0.0117283	NA	NA	NA	NA	NA	NA	NA	NA	RCOR3,SEC23IP,FAM76B,MFSD8	NA
CBH-Male-M118	181	NDRG2(39),BAALC(25),PON2(24),FAM213A(18),FAM107A(17),HTRA1(17),APCDD1(16),BMP7(16),OLIG2(16),SEMA5A(16)	0.14198	0.0449111	NA	NA	NA	NA	NA	NA	NA	NA	NDRG2,BAALC,PON2,FAM213A,FAM107A,HTRA1,APCDD1,BMP7,OLIG2,SEMA5A	NA
[truncated: 140 more rows]

## Sheet: Table S13
Table S13. Modules conserved in or specific to male and female in the CT region.
[truncated: 354 more rows]

## Sheet: Table S14
Table S14. Modules conserved in or specific to male and female in the FC region.
[truncated: 332 more rows]

## Sheet: Table S15
Table S15. Modules conserved in or specific to male and female in the HIPP region.
[truncated: 361 more rows]

[truncated: 5 more sheets: Table S16, Table S17, Table S18, Table S19, Table S20]
