# Supplementary material for: Molecular differences in brain regional vulnerability to aging between males and females
Source: Front Aging Neurosci. 2023 May 22;15:1153251. doi: 10.3389/fnagi.2023.1153251 (PMC10239962; doi:10.3389/fnagi.2023.1153251)
Supplement: Supplementary file 9 [file Table_9.XLSX]

## Sheet: Table S21
Table S21. Most significantly enriched Gene Ontology Biological Processes of the top ranked 25 aging-associated modules in each brain region
Module	GOID	Biological_Process	population	#GO_Term_Genes	#Module_Genes	#Overlap	FoldEnrichment	p-value	adjust.p	Overlap_Genes
AMY-Male-M3	GO:0099536	synaptic signaling	18670	717	3356	346	2.6846	3.18829e-80	5.17363e-76	ABL1; ASIC2; ACHE; ADARB1; ADCY1; ADCYAP1; AKT1; AMPH; APBA1; APBA2; APP; ARF1; ARRB2; ATP2A2; BCHE; BDNF; DAGLA; CA7; CACNA1A; CACNA1B; CACNA1E; CACNB1; CACNB2; CACNB3; CACNB4; CALB1; CALB2; CALM3; CAMK2A; CAMK2B; CBLN1; CDH8; CDK5; CHRM1; CHRM2; CHRM3; CHRM4; CHRNA2; CHRNB2; CNR1; CORT; CRH; CRHBP; CRHR1; DGKB; DBN1; DCC; DLG2; DLG3; DLG4; DNM1; DRD2; DRD5; DVL1; TOR1A; EFNB3; EGR3; EPHA4; EPHB…
AMY-Male-M3	GO:0099537	trans-synaptic signaling	18670	711	3356	343	2.68378	1.8325e-79	1.4868e-75	ABL1; ASIC2; ACHE; ADARB1; ADCY1; ADCYAP1; AKT1; AMPH; APBA1; APBA2; APP; ARF1; ARRB2; ATP2A2; BCHE; BDNF; DAGLA; CA7; CACNA1A; CACNA1B; CACNA1E; CACNB1; CACNB2; CACNB3; CACNB4; CALB1; CALB2; CALM3; CAMK2A; CAMK2B; CBLN1; CDH8; CDK5; CHRM1; CHRM2; CHRM3; CHRM4; CHRNA2; CHRNB2; CNR1; CORT; CRH; CRHBP; CRHR1; DGKB; DBN1; DCC; DLG2; DLG3; DLG4; DNM1; DRD2; DRD5; DVL1; TOR1A; EFNB3; EGR3; EPHA4; EPHB…
AMY-Male-M3	GO:0007268	chemical synaptic transmission	18670	703	3356	340	2.69058	4.05894e-79	1.64661e-75	ABL1; ASIC2; ACHE; ADARB1; ADCY1; ADCYAP1; AKT1; AMPH; APBA1; APBA2; APP; ARF1; ARRB2; ATP2A2; BCHE; BDNF; CA7; CACNA1A; CACNA1B; CACNA1E; CACNB1; CACNB2; CACNB3; CACNB4; CALB1; CALB2; CALM3; CAMK2A; CAMK2B; CBLN1; CDH8; CDK5; CHRM1; CHRM2; CHRM3; CHRM4; CHRNA2; CHRNB2; CNR1; CORT; CRH; CRHBP; CRHR1; DGKB; DBN1; DCC; DLG2; DLG3; DLG4; DNM1; DRD2; DRD5; DVL1; TOR1A; EFNB3; EGR3; EPHA4; EPHB2; STX2…
AMY-Male-M3	GO:0098916	anterograde trans-synaptic signaling	18670	703	3356	340	2.69058	4.05894e-79	1.64661e-75	ABL1; ASIC2; ACHE; ADARB1; ADCY1; ADCYAP1; AKT1; AMPH; APBA1; APBA2; APP; ARF1; ARRB2; ATP2A2; BCHE; BDNF; CA7; CACNA1A; CACNA1B; CACNA1E; CACNB1; CACNB2; CACNB3; CACNB4; CALB1; CALB2; CALM3; CAMK2A; CAMK2B; CBLN1; CDH8; CDK5; CHRM1; CHRM2; CHRM3; CHRM4; CHRNA2; CHRNB2; CNR1; CORT; CRH; CRHBP; CRHR1; DGKB; DBN1; DCC; DLG2; DLG3; DLG4; DNM1; DRD2; DRD5; DVL1; TOR1A; EFNB3; EGR3; EPHA4; EPHB2; STX2…
AMY-Male-M3	GO:0007267	cell-cell signaling	18670	1650	3356	563	1.89822	1.10248e-61	3.57798e-58	ABL1; ASIC2; ACHE; ACVR2B; ADARB1; ADCY1; ADCY5; ADCYAP1; ADRA1D; ADRA1B; ADRA2C; AP2A1; AP2A2; AP2B1; AKT1; AMPH; ANK2; SLC25A4; APBA1; APBA2; APC; APP; AR; ARF1; ARRB2; ATP2A2; ATP6V0C; AXL; BCHE; CCND1; HCN2; BDNF; DAGLA; CA7; CACNA1A; CACNA1B; CACNA1C; CACNA1E; CACNA2D1; CACNB1; CACNB2; CACNB3; CACNB4; CALB1; CALB2; CALM1; CALM3; CAMK2A; CAMK2B; CBFB; CBLN1; CCNE1; CDC42; CDH8; CDK5; CHGA; CH…
AMY-Male-M3	GO:0007399	nervous system development	18670	2375	3356	704	1.64904	7.22282e-51	1.95341e-47	ABL1; ASIC2; ACHE; ACTL6A; ACVR1B; ADARB1; ADCY1; ADCYAP1; ADD2; ADRA2C; AP2A1; AKT1; ALK; ANK2; APAF1; APBA1; APBA2; APBB1; APP; ARF1; ARRB2; ASTN1; ATP2B1; ATP2B2; ATP2B4; KIF1A; AXL; BBS4; BCHE; BDNF; DAGLA; CALM1; CALM3; CAMK2A; CAMK2B; CBLN1; CCK; CDC42; CDH4; CDH9; CDK5; CENPF; CHN1; CHRM1; CHRM2; CHRM3; CHRNB2; CLN5; CNGB1; CNR1; CRABP2; CRH; CRHR1; CRMP1; HAPLN1; CSNK2A2; VCAN; CSPG4; CTN…
AMY-Male-M3	GO:0050804	modulation of chemical synaptic transmission	18670	436	3356	213	2.71779	2.9892e-50	6.9294e-47	ABL1; ACHE; ADCY1; ADCYAP1; APBA1; APBA2; APP; ARF1; ARRB2; ATP2A2; BCHE; BDNF; CA7; CACNA1A; CACNA1B; CACNB2; CACNB3; CALB1; CALB2; CALM3; CAMK2A; CAMK2B; CBLN1; CDK5; CHRM2; CHRNB2; CNR1; CRH; CRHR1; DGKB; DBN1; DCC; DLG4; DNM1; DRD2; DRD5; DVL1; TOR1A; EFNB3; EPHA4; EPHB2; PTK2B; FGF14; GRIA1; GRID2; GRIK1; GRIK2; GRIK4; GRIK5; GRIN1; GRIN2A; GRIN2B; GRM1; GRM2; GRM4; GRM5; GRM7; GRM8; GSK3B; …
AMY-Male-M3	GO:0099177	regulation of trans-synaptic signaling	18670	437	3356	213	2.71157	4.83248e-50	9.80208e-47	ABL1; ACHE; ADCY1; ADCYAP1; APBA1; APBA2; APP; ARF1; ARRB2; ATP2A2; BCHE; BDNF; CA7; CACNA1A; CACNA1B; CACNB2; CACNB3; CALB1; CALB2; CALM3; CAMK2A; CAMK2B; CBLN1; CDK5; CHRM2; CHRNB2; CNR1; CRH; CRHR1; DGKB; DBN1; DCC; DLG4; DNM1; DRD2; DRD5; DVL1; TOR1A; EFNB3; EPHA4; EPHB2; PTK2B; FGF14; GRIA1; GRID2; GRIK1; GRIK2; GRIK4; GRIK5; GRIN1; GRIN2A; GRIN2B; GRM1; GRM2; GRM4; GRM5; GRM7; GRM8; GSK3B; …
AMY-Male-M3	GO:0030182	neuron differentiation	18670	1365	3356	436	1.77695	8.6982e-39	1.56829e-35	ABL1; ADARB1; ADCY1; ADCYAP1; ADRA2C; AP2A1; AKT1; ALK; APBB1; APP; ARF1; ATP2B2; BBS4; BDNF; CAMK2A; CAMK2B; CBLN1; CCK; CDC42; CDH4; CDK5; CHN1; CHRNB2; CLN5; CNGB1; CNR1; CRABP2; CRMP1; DGKG; DAPK3; BRINP1; DBN1; DCC; DCX; DDX6; DIO3; DLG4; DLX1; DLX2; DLX5; DOK1; DPYSL2; DRD2; DSCAM; DVL1; DVL3; TOR1A; ECT2; EFNA2; EFNA3; EFNA5; EFNB3; CELSR2; EIF4G1; MARK2; EMX1; EPHA4; EPHA5; EPHA7; EPHA8; …
AMY-Male-M3	GO:0048666	neuron development	18670	1110	3356	374	1.87444	1.00611e-38	1.63261e-35	ABL1; ADARB1; ADCY1; ADCYAP1; AP2A1; AKT1; ALK; APBB1; APP; ARF1; BBS4; BDNF; CAMK2A; CAMK2B; CCK; CDC42; CDH4; CDK5; CHN1; CHRNB2; CLN5; CNGB1; CNR1; CRABP2; CRMP1; DGKG; DBN1; DCC; DCX; DIO3; DLG4; DLX5; DOK1; DPYSL2; DRD2; DSCAM; DVL1; DVL3; TOR1A; EFNA2; EFNA3; EFNA5; EFNB3; CELSR2; MARK2; EMX1; EPHA4; EPHA5; EPHA7; EPHA8; EPHB2; EPHB6; EXT1; ACSL4; PTK2B; FGF13; FKBP1B; GABRA5; GABRB2; GABRB…
AMY-Male-M10	GO:0090304	nucleic acid metabolic process	18670	5735	1583	671	1.37992	7.29307e-25	1.18345e-20	AGER; AMH; AIRE; XIAP; ATF1; ATM; BCL9; BMP2; CCNA2; CCNT2; CDC5L; CDK9; CHD2; CLK1; CLK2; CLNS1A; ATF6B; CSNK1E; DDB2; DDX5; DHX9; DFFB; DNA2; DNASE1; DNASE1L2; DNM2; DNMT1; DNMT3B; ARID3A; E4F1; ECM1; ELF2; EN2; ERF; EYA3; EZH1; EZH2; FANCG; FBN1; FGFR4; GAS6; KAT2A; NR6A1; GDNF; GRSF1; GTF2H4; BRF1; GTF3C1; GTF3C2; HAS3; HELLS; HNRNPK; HSF4; HUS1; IGHMBP2; ILF3; ING1; ING2; ISG20; ITGA3; JARID…
AMY-Male-M10	GO:0044260	cellular macromolecule metabolic process	18670	8352	1583	893	1.26103	1.38135e-22	1.12076e-18	ABCA3; AGER; AKT2; AMH; AIRE; XIAP; ATF1; ATM; AUP1; BCL9; BMP2; CAD; CASP9; CBLB; CCNA2; CCND2; CCNT2; CDC5L; CDK3; CDK9; CHD2; CLK1; CLK2; COL7A1; ATF6B; CSNK1D; CSNK1E; DDB2; DDX5; DHX9; DFFB; DMPK; DNA2; DNASE1; DNASE1L2; DNM2; DNMT1; DNMT3B; DPAGT1; DRG2; ARID3A; E4F1; ECM1; PHC1; CELSR3; EIF5; ELF2; EN2; EPB42; ERF; EYA3; EZH1; EZH2; FANCG; FBN1; FKTN; FGFR4; FXN; GAA; GAK; GAS6; KAT2A; NR6…
AMY-Male-M10	GO:0006139	nucleobase-containing compound metabolic process	18670	6411	1583	722	1.32823	2.12776e-22	1.1509e-18	ACACA; AGER; AMH; AIRE; XIAP; ATF1; ATM; BCL9; BMP2; CAD; CCNA2; CCNT2; CDC5L; CDK9; CHD2; CLK1; CLK2; CLNS1A; COX10; ATF6B; CSNK1E; DDB2; DDX5; DHX9; DFFB; DNA2; DNASE1; DNASE1L2; DNM2; DNMT1; DNMT3B; DPAGT1; ARID3A; E4F1; ECM1; ELF2; EN2; ERF; ERH; EYA3; EZH1; EZH2; FANCG; FBN1; FGFR4; FXN; GAS6; KAT2A; NR6A1; GDNF; GRSF1; GSTZ1; GTF2H4; BRF1; GTF3C1; GTF3C2; GUCA1B; HAS3; HELLS; HNRNPK; HSF4; …
AMY-Male-M10	GO:0034645	cellular macromolecule biosynthetic process	18670	4961	1583	588	1.39789	3.32822e-22	1.25902e-18	AGER; AKT2; AMH; AIRE; XIAP; ATF1; ATM; BCL9; BMP2; CCNA2; CCNT2; CDC5L; CDK9; CHD2; ATF6B; DDX5; DHX9; DNA2; DNM2; DNMT1; DNMT3B; DPAGT1; DRG2; ARID3A; E4F1; ECM1; EIF5; ELF2; EN2; ERF; EZH1; EZH2; FBN1; FKTN; FGFR4; GAS6; KAT2A; NR6A1; GDNF; GLE1; GOLGA2; GTF2H4; BRF1; GTF3C1; GTF3C2; HAS3; HELLS; HNRNPK; HSF4; NDST1; HUS1; IGHMBP2; ILF3; ING1; ING2; ITGA3; JARID2; JUP; LIG1; LIG3; FADS1; MBD1;…
AMY-Male-M10	GO:0046483	heterocycle metabolic process	18670	6570	1583	735	1.31943	4.11286e-22	1.25902e-18	ACACA; AGER; AMH; AIRE; XIAP; ATF1; ATM; BCL9; BMP2; CAD; CCNA2; CCNT2; CDC5L; CDK9; CHD2; CLK1; CLK2; CLNS1A; COX10; ATF6B; CSNK1E; CYP2D6; DDB2; DDX5; DHX9; DFFB; DNA2; DNASE1; DNASE1L2; DNM2; DNMT1; DNMT3B; DPAGT1; ARID3A; E4F1; ECM1; ELF2; EN2; ERF; ERH; EYA3; EZH1; EZH2; FANCG; FBN1; FGFR4; FXN; GAS6; KAT2A; NR6A1; GDNF; GRSF1; GSTZ1; GTF2H4; BRF1; GTF3C1; GTF3C2; GUCA1B; HAS3; HELLS; HNMT; …
AMY-Male-M10	GO:0019219	regulation of nucleobase-containing compound metabolic process	18670	4140	1583	509	1.45004	5.35604e-22	1.25902e-18	AGER; AMH; AIRE; XIAP; ATF1; ATM; BCL9; BMP2; CCNA2; CCNT2; CDC5L; CDK9; CHD2; CLK1; CLK2; ATF6B; DDX5; DHX9; DNA2; DNM2; DNMT1; DNMT3B; ARID3A; E4F1; ECM1; ELF2; EN2; ERF; EYA3; EZH1; EZH2; FBN1; FGFR4; GAS6; KAT2A; NR6A1; GDNF; GSTZ1; GTF2H4; BRF1; GUCA1B; HAS3; HELLS; HNRNPK; HSF4; HUS1; IGHMBP2; ILF3; ING1; ING2; ITGA3; JARID2; JUP; LIG3; FADS1; MBD1; MC1R; MDM2; MDM4; ME2; MEN1; KMT2A; MLLT1…
AMY-Male-M10	GO:0019438	aromatic compound biosynthetic process	18670	4351	1583	529	1.43394	6.32262e-22	1.25902e-18	ACACA; AGER; AMH; AIRE; XIAP; ATF1; ATM; BCL9; BMP2; CAD; CCNA2; CCNT2; CDC5L; CDK9; CHD2; COX10; ATF6B; DDX5; DHX9; DNM2; DNMT1; DNMT3B; ARID3A; E4F1; ECM1; ELF2; EN2; ERF; ERH; EZH1; EZH2; FBN1; FGFR4; FXN; GAS6; KAT2A; NR6A1; GDNF; GSTZ1; GTF2H4; BRF1; GTF3C1; GTF3C2; GUCA1B; HAS3; HELLS; HNRNPK; HSF4; IGHMBP2; ILF3; ING1; ING2; ITGA3; JARID2; JUP; LIG1; LIG3; FADS1; MBD1; MC1R; MDM2; MDM4; ME…
AMY-Male-M10	GO:0009059	macromolecule biosynthetic process	18670	5114	1583	601	1.38604	6.81374e-22	1.25902e-18	AGER; AKT2; AMH; AIRE; XIAP; ATF1; ATM; BCL9; BMP2; CCNA2; CCNT2; CDC5L; CDK9; CHD2; ATF6B; DDX5; DHX9; DNA2; DNM2; DNMT1; DNMT3B; DPAGT1; DRG2; ARID3A; E4F1; ECM1; EIF5; ELF2; EN2; ERF; EZH1; EZH2; FBN1; FKTN; FGFR4; GAS6; KAT2A; NR6A1; GDNF; GLE1; GOLGA2; GPC1; GTF2H4; BRF1; GTF3C1; GTF3C2; HAS3; HELLS; HEXA; HNRNPK; HSF4; NDST1; HUS1; IGHMBP2; ILF3; ING1; ING2; ITGA3; JARID2; JUP; LIG1; LIG3; …
AMY-Male-M10	GO:0006725	cellular aromatic compound metabolic process	18670	6615	1583	738	1.3158	6.98289e-22	1.25902e-18	ACACA; AGER; AMH; AIRE; XIAP; ATF1; ATM; BCL9; BMP2; CAD; CCNA2; CCNT2; CDC5L; CDK9; CHD2; CLK1; CLK2; CLNS1A; COX10; ATF6B; CSNK1E; CYP2D6; DDB2; DDX5; DHX9; DFFB; DNA2; DNASE1; DNASE1L2; DNM2; DNMT1; DNMT3B; DPAGT1; ARID3A; E4F1; ECM1; ELF2; EN2; ERF; ERH; EYA3; EZH1; EZH2; FANCG; FBN1; FGFR4; FXN; GAS6; KAT2A; NR6A1; GDNF; GRSF1; GSTZ1; GTF2H4; BRF1; GTF3C1; GTF3C2; GUCA1B; HAS3; HELLS; HNMT; …
AMY-Male-M10	GO:0034654	nucleobase-containing compound biosynthetic process	18670	4278	1583	521	1.43635	1.10569e-21	1.7942e-18	ACACA; AGER; AMH; AIRE; XIAP; ATF1; ATM; BCL9; BMP2; CAD; CCNA2; CCNT2; CDC5L; CDK9; CHD2; ATF6B; DDX5; DHX9; DNM2; DNMT1; DNMT3B; ARID3A; E4F1; ECM1; ELF2; EN2; ERF; ERH; EZH1; EZH2; FBN1; FGFR4; GAS6; KAT2A; NR6A1; GDNF; GSTZ1; GTF2H4; BRF1; GTF3C1; GTF3C2; GUCA1B; HAS3; HELLS; HNRNPK; HSF4; IGHMBP2; ILF3; ING1; ING2; ITGA3; JARID2; JUP; LIG1; LIG3; FADS1; MBD1; MC1R; MDM2; MDM4; MEN1; KMT2A; M…
AMY-Male-M151	GO:0007399	nervous system development	18670	2375	424	110	2.03942	7.80553e-14	1.00053e-09	ACVR1B; ADARB1; ADCY1; ADD2; APAF1; ARRB2; ASTN1; BDNF; CALM1; CDH9; CHN1; CHRM2; CSNK2A2; EFNB3; FGF12; FGF13; AFF2; GRIN2A; GSK3B; HDAC1; NRG1; HPRT1; STMN1; MAP2; MEF2C; MYO5A; NAGLU; NCAM2; NEFL; NEUROD1; NHLH1; NNAT; NPTX1; OPCML; PAFAH1B1; PAK1; PAK3; SERPINF1; PIK3CB; POU3F3; PPARG; PPP3CB; MAPK8; MAPK9; PTPRM; PTPRO; SCN8A; SH3GL2; SNAP25; SNCA; SOX4; THRB; TIAM1; UCHL1; YWHAG; YWHAH; YWH…
AMY-Male-M151	GO:0099536	synaptic signaling	18670	717	424	52	3.19347	1.23317e-13	1.00053e-09	ADARB1; ADCY1; AMPH; ARRB2; BDNF; CA7; CACNB2; CACNB4; CHRM2; DGKB; DLG2; EFNB3; FGF12; GABRA3; GLRA2; GRIK4; GRIN2A; GSK3B; NRG1; HTR2C; KCNQ3; MEF2C; MYO5A; NPTX1; NPY2R; PAFAH1B1; PPP3CB; PRKCB; SNAP25; SNCA; SYN2; YWHAG; YWHAH; SYN3; LIN7A; DGKI; DLGAP1; HOMER1; AKAP5; CPEB3; SHANK2; CUX2; RIMBP2; ERC2; NSG1; SHC3; SLC17A7; SLC4A10; NAPB; MCTP1; NETO1; DAGLB
AMY-Male-M151	GO:0099537	trans-synaptic signaling	18670	711	424	51	3.15849	3.31706e-13	1.7942e-09	ADARB1; ADCY1; AMPH; ARRB2; BDNF; CA7; CACNB2; CACNB4; CHRM2; DGKB; DLG2; EFNB3; FGF12; GABRA3; GLRA2; GRIK4; GRIN2A; GSK3B; HTR2C; KCNQ3; MEF2C; MYO5A; NPTX1; NPY2R; PAFAH1B1; PPP3CB; PRKCB; SNAP25; SNCA; SYN2; YWHAG; YWHAH; SYN3; LIN7A; DGKI; DLGAP1; HOMER1; AKAP5; CPEB3; SHANK2; CUX2; RIMBP2; ERC2; NSG1; SHC3; SLC17A7; SLC4A10; NAPB; MCTP1; NETO1; DAGLB
AMY-Male-M151	GO:0007268	chemical synaptic transmission	18670	703	424	50	3.13179	7.95403e-13	2.5814e-09	ADARB1; ADCY1; AMPH; ARRB2; BDNF; CA7; CACNB2; CACNB4; CHRM2; DGKB; DLG2; EFNB3; FGF12; GABRA3; GLRA2; GRIK4; GRIN2A; GSK3B; HTR2C; KCNQ3; MEF2C; MYO5A; NPTX1; NPY2R; PAFAH1B1; PPP3CB; PRKCB; SNAP25; SNCA; SYN2; YWHAG; YWHAH; SYN3; LIN7A; DGKI; DLGAP1; HOMER1; AKAP5; CPEB3; SHANK2; CUX2; RIMBP2; ERC2; NSG1; SHC3; SLC17A7; SLC4A10; NAPB; MCTP1; NETO1
AMY-Male-M151	GO:0098916	anterograde trans-synaptic signaling	18670	703	424	50	3.13179	7.95403e-13	2.5814e-09	ADARB1; ADCY1; AMPH; ARRB2; BDNF; CA7; CACNB2; CACNB4; CHRM2; DGKB; DLG2; EFNB3; FGF12; GABRA3; GLRA2; GRIK4; GRIN2A; GSK3B; HTR2C; KCNQ3; MEF2C; MYO5A; NPTX1; NPY2R; PAFAH1B1; PPP3CB; PRKCB; SNAP25; SNCA; SYN2; YWHAG; YWHAH; SYN3; LIN7A; DGKI; DLGAP1; HOMER1; AKAP5; CPEB3; SHANK2; CUX2; RIMBP2; ERC2; NSG1; SHC3; SLC17A7; SLC4A10; NAPB; MCTP1; NETO1
AMY-Male-M151	GO:0007610	behavior	18670	594	424	43	3.18758	2.04409e-11	4.78743e-08	ADARB1; ADCY1; ARRB2; ASTN1; BDNF; EFNB3; FGF12; FGF13; AFF2; GRIN2A; NRG1; HPRT1; HTR2C; MEF2C; MYO5A; NAGLU; NPY2R; PAFAH1B1; SERPINF1; PPP3CB; SNAP25; SNCA; THRB; TMOD1; UCHL1; DGKI; HOMER1; FIG4; TBR1; CPEB3; INPP5F; SHANK2; CUX2; CNTNAP2; SHC3; ADAM22; GPR88; VPS35; SLC17A7; SLC4A10; NETO1; SGIP1; NEGR1
AMY-Male-M151	GO:0007267	cell-cell signaling	18670	1650	424	81	2.16162	2.0652e-11	4.78743e-08	ADARB1; ADCY1; AP2B1; AMPH; ARRB2; BDNF; CA7; CACNB2; CACNB4; CALM1; CHRM2; CLTC; CSNK2A2; DGKB; DLG2; EFNB3; FGF12; FGF13; GABRA3; GLRA2; GRIK4; GRIN2A; GSK3B; HDAC1; NRG1; HTR2C; IRS1; ITPR1; KCNQ3; MEF2C; MYO5A; NEUROD1; NNAT; NPTX1; NPY2R; PAFAH1B1; CDK14; PPP3CB; PPP3R1; PRKCB; PSME2; PTPRO; SFRP5; SNAP25; SNCA; SOX4; SYN2; TIAM1; YWHAG; YWHAH; SYN3; CUL1; TNFRSF11A; LIN7A; DGKI; DLGAP1; HOM…
AMY-Male-M151	GO:0051049	regulation of transport	18670	1879	424	88	2.06222	2.80554e-11	5.69068e-08	ADCY1; AP2B1; ARRB2; CA7; CACNB2; CACNB4; CALM1; CDH13; CHRM2; CSNK2A2; DLG2; FGF12; FKBP1A; GRIN2A; GSK3B; NRG1; HTR2C; IRS1; ITPR1; KCNH1; KCNQ3; KCNS1; KCNS2; MAP2; MEF2C; MYO5A; NEFL; NEUROD1; NNAT; NPY2R; PAK1; PDPK1; PIK3CB; PPARG; PPP3CB; PPP3R1; PRKCB; PRKCD; MAPK8; PTGER3; PTGER4; PTPN3; RAB27B; SCN8A; SH3GL2; SLN; SNAP25; SNCA; SOX4; TIAM1; YWHAB; YWHAG; YWHAH; YWHAZ; ZP3; RGS9; TNFRSF1…
AMY-Male-M151	GO:0007626	locomotory behavior	18670	198	424	23	5.11495	1.52944e-10	2.75759e-07	ARRB2; ASTN1; EFNB3; FGF12; NRG1; HPRT1; HTR2C; MYO5A; NAGLU; NPY2R; PAFAH1B1; PPP3CB; SNAP25; SNCA; TMOD1; UCHL1; FIG4; INPP5F; ADAM22; GPR88; VPS35; SLC4A10; NEGR1
AMY-Male-M151	GO:0048666	neuron development	18670	1110	424	60	2.38016	3.34258e-10	5.42401e-07	ADARB1; ADCY1; BDNF; CHN1; EFNB3; FGF13; GSK3B; HPRT1; STMN1; MAP2; MEF2C; NAGLU; NCAM2; NEFL; NEUROD1; NPTX1; OPCML; PAFAH1B1; PAK1; PAK3; SERPINF1; PIK3CB; PPP3CB; MAPK8; MAPK9; PTPRM; PTPRO; SH3GL2; SNAP25; THRB; TIAM1; UCHL1; YWHAH; YWHAZ; B4GALT6; NTN1; FIG4; ARHGAP44; PLXNC1; TBR1; STMN2; TRIOBP; CPEB3; INPP5F; SHANK2; TRIM32; MYT1L; MYCBP2; RAP1GAP2; KIAA1107; CUX2; RBFOX2; CNTNAP2; CNTN6;…
AMY-Male-M19	GO:0007399	nervous system development	18670	2375	517	135	2.05269	5.99453e-17	7.98969e-13	ACVR1B; ADARB1; ADCY1; ADD2; APAF1; ARRB2; ASTN1; AXL; BDNF; CALM1; CDH9; CENPF; CHN1; CHRM2; CSNK2A2; DIO3; EFNB3; ACSL4; FGF12; FGF13; AFF2; GRIN2A; GSK3B; HDAC1; NRG1; HPRT1; KIF5A; KIF5C; STMN1; MAP2; MAP6; MEF2C; MYO5A; NAGLU; NCAM2; NEFL; NEUROD1; NHLH1; NKX2-2; NNAT; NPAS2; NPTX1; OPCML; PAFAH1B1; PAK1; PAK3; SERPINF1; PIK3CB; POU3F3; PPARG; PPP3CB; MAPK1; MAPK8; MAPK9; PTPRM; PTPRO; SCN8A…
AMY-Male-M19	GO:0099536	synaptic signaling	18670	717	517	64	3.2234	9.8474e-17	7.98969e-13	ADARB1; ADCY1; AMPH; ARRB2; BDNF; CA7; CACNB2; CACNB4; CHRM2; DGKB; DLG2; EFNB3; FGF12; GABRA3; GLRA2; GRIK4; GRIN2A; GSK3B; NRG1; HTR2C; KCNQ3; KIF5A; MEF2C; MYO5A; NPTX1; NPY2R; PAFAH1B1; PPP3CB; PRKCB; MAPK1; SNAP25; SNCA; SYN2; YWHAG; YWHAH; SYN3; LIN7A; DGKI; DLGAP1; HOMER1; AKAP5; APBA3; RIMS2; CACNG2; CPEB3; SHANK2; RIMS1; KIF1B; CUX2; RIMBP2; LRRTM2; ERC2; NSG1; SHC3; SYBU; SLC17A7; SLC17…
AMY-Male-M19	GO:0099537	trans-synaptic signaling	18670	711	517	63	3.19981	2.49784e-16	1.35108e-12	ADARB1; ADCY1; AMPH; ARRB2; BDNF; CA7; CACNB2; CACNB4; CHRM2; DGKB; DLG2; EFNB3; FGF12; GABRA3; GLRA2; GRIK4; GRIN2A; GSK3B; HTR2C; KCNQ3; KIF5A; MEF2C; MYO5A; NPTX1; NPY2R; PAFAH1B1; PPP3CB; PRKCB; MAPK1; SNAP25; SNCA; SYN2; YWHAG; YWHAH; SYN3; LIN7A; DGKI; DLGAP1; HOMER1; AKAP5; APBA3; RIMS2; CACNG2; CPEB3; SHANK2; RIMS1; KIF1B; CUX2; RIMBP2; LRRTM2; ERC2; NSG1; SHC3; SYBU; SLC17A7; SLC17A6; SL…
AMY-Male-M19	GO:0007268	chemical synaptic transmission	18670	703	517	62	3.18486	5.512e-16	1.78887e-12	ADARB1; ADCY1; AMPH; ARRB2; BDNF; CA7; CACNB2; CACNB4; CHRM2; DGKB; DLG2; EFNB3; FGF12; GABRA3; GLRA2; GRIK4; GRIN2A; GSK3B; HTR2C; KCNQ3; KIF5A; MEF2C; MYO5A; NPTX1; NPY2R; PAFAH1B1; PPP3CB; PRKCB; MAPK1; SNAP25; SNCA; SYN2; YWHAG; YWHAH; SYN3; LIN7A; DGKI; DLGAP1; HOMER1; AKAP5; APBA3; RIMS2; CACNG2; CPEB3; SHANK2; RIMS1; KIF1B; CUX2; RIMBP2; LRRTM2; ERC2; NSG1; SHC3; SYBU; SLC17A7; SLC17A6; SL…
AMY-Male-M19	GO:0098916	anterograde trans-synaptic signaling	18670	703	517	62	3.18486	5.512e-16	1.78887e-12	ADARB1; ADCY1; AMPH; ARRB2; BDNF; CA7; CACNB2; CACNB4; CHRM2; DGKB; DLG2; EFNB3; FGF12; GABRA3; GLRA2; GRIK4; GRIN2A; GSK3B; HTR2C; KCNQ3; KIF5A; MEF2C; MYO5A; NPTX1; NPY2R; PAFAH1B1; PPP3CB; PRKCB; MAPK1; SNAP25; SNCA; SYN2; YWHAG; YWHAH; SYN3; LIN7A; DGKI; DLGAP1; HOMER1; AKAP5; APBA3; RIMS2; CACNG2; CPEB3; SHANK2; RIMS1; KIF1B; CUX2; RIMBP2; LRRTM2; ERC2; NSG1; SHC3; SYBU; SLC17A7; SLC17A6; SL…
AMY-Male-M19	GO:0007267	cell-cell signaling	18670	1650	517	102	2.23239	5.51125e-15	1.49052e-11	ADARB1; ADCY1; AP2B1; AMPH; APC; AR; ARRB2; AXL; CCND1; BDNF; CA7; CACNB2; CACNB4; CALM1; CHRM2; CLTC; CSNK2A2; DGKB; DLG2; EFNB3; FGF12; FGF13; GABRA3; GLRA2; GRIK4; GRIN2A; GSK3B; HDAC1; NRG1; HTR2C; IRS1; ITPR1; KCNQ3; KIF5A; MEF2C; MYO5A; NEUROD1; NNAT; NPTX1; NPY2R; PAFAH1B1; CDK14; PPP3CB; PPP3R1; PRKCB; MAPK1; PSME2; PTPRO; SFRP5; SNAP25; SNCA; SOX4; SYN2; TIAM1; YWHAG; YWHAH; SYN3; CUL1; …
AMY-Male-M19	GO:0030182	neuron differentiation	18670	1365	517	84	2.22229	2.83654e-12	6.56537e-09	ADARB1; ADCY1; BDNF; CHN1; DIO3; EFNB3; ACSL4; FGF13; GSK3B; HDAC1; NRG1; HPRT1; KIF5A; KIF5C; STMN1; MAP2; MAP6; MEF2C; NAGLU; NCAM2; NEFL; NEUROD1; NKX2-2; NNAT; NPTX1; OPCML; PAFAH1B1; PAK1; PAK3; SERPINF1; PIK3CB; PPP3CB; MAPK1; MAPK8; MAPK9; PTPRM; PTPRO; SH3GL2; SNAP25; SOX4; THRB; TIAM1; UCHL1; YWHAG; YWHAH; YWHAZ; LMO4; B4GALT6; NTN1; RIMS2; FIG4; ARHGAP44; PLXNC1; HMG20A; TBR1; STMN2; TR…
AMY-Male-M19	GO:0051049	regulation of transport	18670	1879	517	104	1.99876	3.23677e-12	6.56537e-09	ADCY1; AP2B1; ARRB2; AXL; CA7; CACNB2; CACNB4; CALM1; CAMK2D; CDH13; CHRM2; CSNK2A2; DLG2; FGF12; FKBP1A; GRIN2A; GSK3B; NRG1; HTR2C; IRS1; ITPR1; KCNH1; KCNQ3; KCNS1; KCNS2; MAP2; MEF2C; MYO5A; NEFL; NEUROD1; NNAT; NPY2R; PAK1; PDPK1; PIK3CB; PPARG; PPP3CB; PPP3R1; PRKCB; PRKCD; MAPK1; MAPK8; PTGER3; PTGER4; PTPN3; RAB27B; SCN8A; SH3GL2; SLN; SNAP25; SNCA; SOX4; TIAM1; YWHAB; YWHAG; YWHAH; YWHAZ…
AMY-Male-M19	GO:0099003	vesicle-mediated transport in synapse	18670	207	517	28	4.88474	4.03803e-12	6.9699e-09	ADCY1; AP2B1; AMPH; CACNB2; CHRM2; GSK3B; KIF5A; KIF5C; MAP2; PPP3CB; PRKCB; RAB27B; SH3GL2; SNAP25; SNCA; LIN7A; DGKI; RIMS2; SNAP91; AP3M2; RIMS1; KIAA1107; ERC2; NSG1; VPS35; SLC17A7; NAPB; UNC13C
AMY-Male-M19	GO:0048666	neuron development	18670	1110	517	73	2.37495	4.29525e-12	6.9699e-09	ADARB1; ADCY1; BDNF; CHN1; DIO3; EFNB3; ACSL4; FGF13; GSK3B; HPRT1; KIF5A; KIF5C; STMN1; MAP2; MAP6; MEF2C; NAGLU; NCAM2; NEFL; NEUROD1; NPTX1; OPCML; PAFAH1B1; PAK1; PAK3; SERPINF1; PIK3CB; PPP3CB; MAPK1; MAPK8; MAPK9; PTPRM; PTPRO; SH3GL2; SNAP25; THRB; TIAM1; UCHL1; YWHAH; YWHAZ; B4GALT6; NTN1; RIMS2; FIG4; ARHGAP44; PLXNC1; TBR1; STMN2; TRIOBP; CPEB3; INPP5F; ZNF365; BTBD3; SHANK2; TRIM32; RI…
AMY-Male-M8	GO:0007399	nervous system development	18670	2375	921	190	1.62172	3.38409e-12	4.33008e-08	ABR; ADRA2B; NR0B1; ALCAM; ALDH1A3; BIN1; ANK3; APBB2; APOD; SHROOM2; ARCN1; ARNTL; ARSB; ASCL1; ASPA; ATP7A; BCR; BOK; MYRF; CD9; SCARB2; CDH1; CDKN1C; CNP; DTX1; MEGF8; EML1; CLN8; ERBB3; FANCD2; FGFR2; FPGS; GAB1; GABRB1; GALC; GJB1; GLI1; GSN; HDAC2; HOXD1; LAMA2; LLGL1; LRP2; MAG; MAL; MAN2A1; MEF2A; MEIS1; MET; MOG; MYO1D; NAB2; NCAM1; NEK3; NHLH2; NINJ2; SLC11A2; NTRK3; PLAG1; PLP1; PRKCQ;…
AMY-Male-M8	GO:0042552	myelination	18670	132	921	29	4.45357	8.03477e-12	4.33008e-08	ASPA; MYRF; CD9; GALC; MAG; MAL; NAB2; NTRK3; PLP1; KLK6; SOX10; CNTN2; UGT8; MTMR2; EIF2AK3; GAL3ST1; OLIG2; NDRG1; SIRT2; DICER1; TMEM98; PLLP; ACER3; FA2H; SH3TC2; JAM3; NKX6-2; FAM126A; ZNF488
AMY-Male-M8	GO:0007272	ensheathment of neurons	18670	134	921	29	4.3871	1.19295e-11	4.33008e-08	ASPA; MYRF; CD9; GALC; MAG; MAL; NAB2; NTRK3; PLP1; KLK6; SOX10; CNTN2; UGT8; MTMR2; EIF2AK3; GAL3ST1; OLIG2; NDRG1; SIRT2; DICER1; TMEM98; PLLP; ACER3; FA2H; SH3TC2; JAM3; NKX6-2; FAM126A; ZNF488
AMY-Male-M8	GO:0008366	axon ensheathment	18670	134	921	29	4.3871	1.19295e-11	4.33008e-08	ASPA; MYRF; CD9; GALC; MAG; MAL; NAB2; NTRK3; PLP1; KLK6; SOX10; CNTN2; UGT8; MTMR2; EIF2AK3; GAL3ST1; OLIG2; NDRG1; SIRT2; DICER1; TMEM98; PLLP; ACER3; FA2H; SH3TC2; JAM3; NKX6-2; FAM126A; ZNF488
AMY-Male-M8	GO:0022008	neurogenesis	18670	1623	921	141	1.76111	1.33422e-11	4.33008e-08	ADRA2B; ALCAM; BIN1; ANK3; APBB2; APOD; ARNTL; ARSB; ASCL1; ASPA; ATP7A; BOK; MYRF; CD9; SCARB2; CDH1; CDKN1C; CNP; DTX1; MEGF8; EML1; CLN8; ERBB3; FGFR2; GAB1; GABRB1; GSN; HDAC2; HOXD1; LAMA2; LLGL1; LRP2; MAG; MAN2A1; MEF2A; MEIS1; MET; NAB2; NCAM1; NEK3; SLC11A2; NTRK3; PLAG1; PLP1; PRKCQ; PSPN; PROX1; KLK6; PSEN1; PTK2; PTPRD; PTPRK; SFRP1; SGK1; ITSN1; SH3GL3; SOX10; SPOCK1; STRN; CNTN2; UG…
AMY-Male-M8	GO:0048699	generation of neurons	18670	1524	921	129	1.71589	6.26661e-10	1.6948e-06	ADRA2B; ALCAM; BIN1; ANK3; APBB2; APOD; ARNTL; ARSB; ASCL1; ASPA; ATP7A; SCARB2; CDH1; CDKN1C; CNP; DTX1; MEGF8; EML1; CLN8; FGFR2; GAB1; GABRB1; HDAC2; HOXD1; LAMA2; LLGL1; LRP2; MAG; MAN2A1; MEF2A; MEIS1; MET; NCAM1; NEK3; SLC11A2; NTRK3; PLAG1; PLP1; PRKCQ; PSPN; PROX1; KLK6; PSEN1; PTK2; PTPRD; PTPRK; SFRP1; SGK1; ITSN1; SH3GL3; SOX10; SPOCK1; STRN; CNTN2; UGT8; VLDLR; LRP8; FZD5; SEMA3B; PIC…
AMY-Male-M8	GO:0048709	oligodendrocyte differentiation	18670	97	921	21	4.38866	8.07009e-09	1.8093e-05	ASCL1; ASPA; BOK; MYRF; CD9; CNP; GSN; HDAC2; MAG; PLP1; SOX10; CNTN2; OLIG2; DUSP10; TMEM98; SOX8; FA2H; NKX6-2; SLC45A3; OLIG1; ZNF488
AMY-Male-M8	GO:0010001	glial cell differentiation	18670	218	921	33	3.06861	8.91996e-09	1.8093e-05	BIN1; ASCL1; ASPA; BOK; MYRF; CD9; CNP; DTX1; ERBB3; GSN; HDAC2; LAMA2; MAG; NAB2; NTRK3; PLP1; PSEN1; SOX10; CNTN2; NR1D1; OLIG2; NDRG1; DUSP10; SIRT2; DICER1; TMEM98; SOX8; FA2H; SH3TC2; NKX6-2; SLC45A3; OLIG1; ZNF488
AMY-Male-M8	GO:0030030	cell projection organization	18670	1534	921	125	1.65185	1.19541e-08	2.15533e-05	ALCAM; ANK3; APBB2; APOD; RHOG; ARSB; ATP7A; BBS1; SCARB2; CDH1; CNP; CYLD; DYNC1I2; MEGF8; FGFR2; GAB1; GSN; HDAC2; ITGA2; LAMA2; LLGL1; LRP2; MAG; MEF2A; NCAM1; NEK3; SLC11A2; NTRK3; P2RX7; ENPP2; PLD1; PLP1; PRKCQ; PSPN; KLK6; PSEN1; PTK2; PTPRD; PTPRK; SFRP1; SGK1; ITSN1; SPOCK1; STRN; CNTN2; TPM1; UGT8; VAV2; VLDLR; LRP8; SEMA3B; PICALM; RASAL1; UNC5C; IRS2; MTMR2; MYOT; BAG5; KIF20B; CCP110…
AMY-Male-M8	GO:0030182	neuron differentiation	18670	1365	921	113	1.67815	2.85097e-08	4.62626e-05	ADRA2B; ALCAM; BIN1; ANK3; APBB2; APOD; ARSB; ASCL1; ATP7A; SCARB2; CDH1; CDKN1C; CNP; DTX1; MEGF8; CLN8; FGFR2; GAB1; GABRB1; HDAC2; HOXD1; LAMA2; LLGL1; LRP2; MAG; MEF2A; MEIS1; MET; NCAM1; NEK3; SLC11A2; NTRK3; PLP1; PRKCQ; PSPN; PROX1; KLK6; PSEN1; PTK2; PTPRD; PTPRK; SFRP1; SGK1; ITSN1; SH3GL3; SPOCK1; STRN; CNTN2; UGT8; VLDLR; LRP8; FZD5; SEMA3B; PICALM; RASAL1; UNC5C; IRS2; MTMR2; MYOT; BA…
AMY-Male-M7	GO:0001944	vasculature development	18670	792	560	99	4.16741	8.66845e-35	7.20858e-31	ACTA2; ACVR1; ACVRL1; JAG1; ANGPT2; ANPEP; ANXA3; CAV1; CD34; CDH5; COL1A2; COL3A1; COL4A3; COL4A4; CYP1B1; DCN; EDN1; EDNRA; EGR1; EPHA2; EMP2; ENG; EPAS1; EPHB4; ETS1; FOXF1; FOXC1; FOXS1; FLT1; FLT4; FN1; GATA2; GJA4; GJA5; GPC3; GPR4; GPER1; HHEX; NR4A1; HPGD; HSPG2; HYAL1; ID1; JUN; JUNB; LAMA5; LEPR; SMAD6; SMAD7; MAP3K3; MMP2; NOS3; NOTCH3; NOTCH4; NPR1; PDGFB; PDGFRB; PGF; MAPK7; PTGS2; P…
AMY-Male-M7	GO:0001568	blood vessel development	18670	761	560	97	4.24955	8.88467e-35	7.20858e-31	ACTA2; ACVR1; ACVRL1; JAG1; ANGPT2; ANPEP; ANXA3; CAV1; CD34; CDH5; COL1A2; COL3A1; COL4A3; COL4A4; CYP1B1; DCN; EDN1; EDNRA; EGR1; EPHA2; EMP2; ENG; EPAS1; EPHB4; ETS1; FOXF1; FOXC1; FOXS1; FLT1; FLT4; FN1; GATA2; GJA4; GJA5; GPC3; GPR4; GPER1; HHEX; NR4A1; HPGD; HSPG2; HYAL1; ID1; JUN; JUNB; LAMA5; LEPR; SMAD6; SMAD7; MAP3K3; MMP2; NOS3; NOTCH3; NOTCH4; NPR1; PDGFB; PDGFRB; PGF; MAPK7; PTGS2; P…
AMY-Male-M7	GO:0072358	cardiovascular system development	18670	801	560	99	4.12059	2.26752e-34	1.2265e-30	ACTA2; ACVR1; ACVRL1; JAG1; ANGPT2; ANPEP; ANXA3; CAV1; CD34; CDH5; COL1A2; COL3A1; COL4A3; COL4A4; CYP1B1; DCN; EDN1; EDNRA; EGR1; EPHA2; EMP2; ENG; EPAS1; EPHB4; ETS1; FOXF1; FOXC1; FOXS1; FLT1; FLT4; FN1; GATA2; GJA4; GJA5; GPC3; GPR4; GPER1; HHEX; NR4A1; HPGD; HSPG2; HYAL1; ID1; JUN; JUNB; LAMA5; LEPR; SMAD6; SMAD7; MAP3K3; MMP2; NOS3; NOTCH3; NOTCH4; NPR1; PDGFB; PDGFRB; PGF; MAPK7; PTGS2; P…
AMY-Male-M7	GO:0072359	circulatory system development	18670	1169	560	120	3.42234	6.99467e-34	2.83756e-30	ACTA2; ACVR1; ACVRL1; JAG1; ANGPT2; ANPEP; ANXA3; CAV1; CD34; CDH5; COL1A2; COL3A1; COL4A3; COL4A4; CYP1B1; DCN; DSP; ECE1; EDN1; EDNRA; EGR1; EPHA2; EMP2; ENG; EPAS1; EPHB4; EPOR; ETS1; FOXF1; FOXC1; FOXS1; FLT1; FLT4; FN1; GATA2; GJA4; GJA5; GPC3; GPR4; GPER1; GYS1; HHEX; NR4A1; HPGD; HSPG2; HYAL1; ID1; ID3; ILK; INSR; JUN; JUNB; LAMA5; LEPR; SMAD6; SMAD7; MAP3K3; MMP2; MYH11; NOS3; NOTCH3; NOT…
AMY-Male-M7	GO:0048514	blood vessel morphogenesis	18670	681	560	85	4.16129	9.55971e-30	3.10251e-26	ACVR1; ACVRL1; JAG1; ANGPT2; ANPEP; ANXA3; CAV1; CD34; CDH5; COL3A1; COL4A3; COL4A4; CYP1B1; DCN; EDN1; EDNRA; EPHA2; EMP2; ENG; EPAS1; EPHB4; ETS1; FOXF1; FOXC1; FLT1; FLT4; FN1; GATA2; GJA5; GPR4; HHEX; NR4A1; HPGD; HSPG2; HYAL1; ID1; JUN; JUNB; LAMA5; LEPR; SMAD7; MAP3K3; MMP2; NOS3; NOTCH3; NOTCH4; NPR1; PDGFRB; PGF; MAPK7; PTGS2; PTPRB; RRAS; TBX2; TBXA2R; TEK; TGFBR2; TIE1; VEGFC; FZD4; KLF…
AMY-Male-M7	GO:0009653	anatomical structure morphogenesis	18670	2735	560	186	2.26732	2.5455e-29	6.88431e-26	ACTA2; ACTG2; ACVR1; ACVRL1; ADORA2A; JAG1; ALPL; ANGPT2; ANPEP; ANXA3; AQP3; BMP6; BSG; CASQ2; CAV1; CD34; CD151; CDH5; CDH6; COL1A2; COL3A1; COL4A3; COL4A4; COL6A2; COL6A3; CYP1B1; DCN; DSP; ECE1; EDN1; EDNRA; EGR2; EPHA2; EMP2; ENG; EPAS1; EPHA3; EPHB4; ETS1; ETS2; FGR; FOXF1; FOXF2; FOXC1; FOXS1; FLI1; FLNA; FLT1; FLT4; FN1; FRZB; GATA2; GCNT1; GJA5; GPC3; GPR4; HHEX; HLX; NR4A1; HPGD; HSPG2;…
AMY-Male-M7	GO:0001525	angiogenesis	18670	587	560	76	4.3165	1.2351e-27	2.86315e-24	ACVR1; ACVRL1; JAG1; ANGPT2; ANPEP; ANXA3; CAV1; CD34; CDH5; COL4A3; COL4A4; CYP1B1; DCN; EDN1; EDNRA; EPHA2; EMP2; ENG; EPAS1; EPHB4; ETS1; FOXC1; FLT1; FLT4; FN1; GATA2; GJA5; GPR4; HHEX; NR4A1; HSPG2; HYAL1; ID1; JUN; LAMA5; LEPR; MAP3K3; MMP2; NOS3; NOTCH3; NOTCH4; NPR1; PDGFRB; PGF; MAPK7; PTGS2; PTPRB; RRAS; TBXA2R; TEK; TGFBR2; TIE1; VEGFC; KLF4; SLIT2; RAMP2; KLF2; PLXND1; CARD10; LEF1; H…
AMY-Male-M7	GO:0035239	tube morphogenesis	18670	920	560	95	3.44264	8.49113e-27	1.72232e-23	ACVR1; ACVRL1; JAG1; ANGPT2; ANPEP; ANXA3; CAV1; CD34; CDH5; COL3A1; COL4A3; COL4A4; CYP1B1; DCN; EDN1; EDNRA; EPHA2; EMP2; ENG; EPAS1; EPHB4; ETS1; FOXF1; FOXC1; FLT1; FLT4; FN1; GATA2; GJA5; GPC3; GPR4; HHEX; HLX; NR4A1; HPGD; HSPG2; HYAL1; ID1; ILK; JUN; JUNB; LAMA5; LEPR; SMAD7; MAP3K3; MMP2; NOS3; NOTCH3; NOTCH4; NPR1; PDGFRB; PGF; PODXL; MAPK7; PTGS2; PTPRB; RRAS; TBX2; TBXA2R; TBX3; TEK; T…
AMY-Male-M7	GO:0009888	tissue development	18670	2065	560	149	2.40559	2.09735e-25	3.78153e-22	ACTA2; ACTG2; ACVR1; ACVRL1; JAG1; ALPL; AQP3; BMP6; BSG; CAV1; CAV2; CD34; CD151; CDH5; COL1A2; COL3A1; COL4A4; COL6A2; COL6A3; CYP1B1; DCN; DSP; EDN1; EDN3; EDNRA; EGR1; EGR2; EPHA2; ENG; EPHA3; EPOR; ETS2; FGR; FOXF1; FOXF2; FOXC1; FLNA; FN1; FOS; FOSL2; FRZB; GCNT1; GJA4; GJA5; GPC3; GPR4; HLX; HSPG2; HYAL1; ICAM1; ID1; ID3; ILK; INSR; JUN; JUNB; LAMA3; LAMA5; LAMB2; LAMC1; LUM; SMAD6; SMAD7;…
AMY-Male-M7	GO:0035295	tube development	18670	1110	560	101	3.03357	3.48488e-24	5.65492e-21	ACVR1; ACVRL1; JAG1; ANGPT2; ANPEP; ANXA3; CAV1; CD34; CDH5; COL3A1; COL4A3; COL4A4; CYP1B1; DCN; EDN1; EDNRA; EPHA2; EMP2; ENG; EPAS1; EPHB4; ETS1; FOXF1; FOXF2; FOXC1; FLT1; FLT4; FN1; GATA2; GJA5; GPC3; GPR4; HHEX; HLX; NR4A1; HPGD; HSPG2; HYAL1; ID1; ILK; JUN; JUNB; LAMA5; LEPR; SMAD6; SMAD7; MAP3K3; MMP2; NOS3; NOTCH3; NOTCH4; NPR1; PDGFRB; PGF; PODXL; MAPK7; PTGS2; PTPRB; REG1A; RRAS; SIM2;…
AMY-Male-M60	GO:0032543	mitochondrial translation	18670	135	813	47	7.99499	4.38826e-30	7.12083e-26	C1QBP; MRPL49; NDUFA7; DAP3; MRPL33; TSFM; WARS2; MRPL3; MRPL46; MRPS28; COA3; MRPS18B; MRPL13; MRPL15; MRPL22; MRPS16; MRPS18C; MRPL2; MRPS7; MRPL37; NGRN; MRPS23; MRPS33; MRPS21; MRPL50; MRPL16; RMND1; MRPL20; MRPL17; MRPL14; MRPS24; MRPS15; MRPS11; MRPL36; MRPL34; MRPL9; MRPL1; MRPL44; UQCC2; RPUSD4; MRPS36; MALSU1; CHCHD1; EARS2; MRPL10; MTIF3; MRPL21
AMY-Male-M60	GO:0140053	mitochondrial gene expression	18670	162	813	49	6.946	4.30336e-28	3.49153e-24	C1QBP; MRPL49; NDUFA7; DAP3; MRPL33; TSFM; WARS2; MRPL3; MRPL46; MRPS28; COA3; MRPS18B; MRPL13; MRPL15; MRPL22; MRPS16; MRPS18C; MRPL2; MRPS7; MRPL37; NGRN; MRPS23; MRPS33; MRPS21; MRPL50; MRPL16; RMND1; MRPL20; MRPL17; TFB2M; MRPL14; MRPS24; MRPS15; MRPS11; MRPL36; MRPL34; MRPL9; MRPL1; MRPL44; UQCC2; RPUSD4; MRPS36; TRMT10A; MALSU1; CHCHD1; EARS2; MRPL10; MTIF3; MRPL21
AMY-Male-M60	GO:0070125	mitochondrial translational elongation	18670	88	813	36	9.3945	3.39219e-26	1.83484e-22	MRPL49; DAP3; MRPL33; TSFM; MRPL3; MRPL46; MRPS28; MRPS18B; MRPL13; MRPL15; MRPL22; MRPS16; MRPS18C; MRPL2; MRPS7; MRPL37; MRPS23; MRPS33; MRPS21; MRPL50; MRPL16; MRPL20; MRPL17; MRPL14; MRPS24; MRPS15; MRPS11; MRPL36; MRPL34; MRPL9; MRPL1; MRPL44; MRPS36; CHCHD1; MRPL10; MRPL21
AMY-Male-M60	GO:0022900	electron transport chain	18670	186	813	50	6.17321	5.22725e-26	2.12056e-22	AKR1B1; BID; COX6B1; COX6C; COX7A2; COX7B; COX7C; COX11; FDX1; GLRX; NDUFA1; NDUFA2; NDUFA4; NDUFA6; NDUFA7; NDUFA8; NDUFA9; NDUFAB1; NDUFB1; NDUFB3; NDUFB4; NDUFB5; NDUFB6; NDUFC1; NDUFS2; NDUFS3; NDUFV1; NDUFS4; NDUFS5; NDUFV2; NQO2; SDHA; SDHB; UQCRC1; UQCRFS1; UQCRH; COX7A2L; COX5A; AKR1A1; PARK7; ISCU; UQCRQ; UQCR10; GLRX2; NDUFAF1; GLRX5; CIAPIN1; SH3BGRL3; IMMP2L; NDUFAF2
AMY-Male-M60	GO:0070126	mitochondrial translational termination	18670	89	813	35	9.03092	8.3644e-25	2.38783e-21	MRPL49; DAP3; MRPL33; MRPL3; MRPL46; MRPS28; MRPS18B; MRPL13; MRPL15; MRPL22; MRPS16; MRPS18C; MRPL2; MRPS7; MRPL37; MRPS23; MRPS33; MRPS21; MRPL50; MRPL16; MRPL20; MRPL17; MRPL14; MRPS24; MRPS15; MRPS11; MRPL36; MRPL34; MRPL9; MRPL1; MRPL44; MRPS36; CHCHD1; MRPL10; MRPL21
AMY-Male-M60	GO:0044237	cellular metabolic process	18670	11301	813	627	1.2741	8.82911e-25	2.38783e-21	ACTB; ACYP1; ACYP2; ADAM8; ADK; AGA; ALDOA; AKR1B1; NUDT2; ARF4; ARNT; RERE; BDKRB2; BID; BLVRA; BLVRB; BNIP3; BPGM; BPHL; C1QBP; MRPL49; CALM2; CAMLG; CDH3; CDO1; CFL1; CLTA; COX6B1; COX6C; COX7A2; COX7B; COX7C; COX11; CREBBP; CREBL2; DDOST; DDT; DHX8; DHPS; DXO; ENO1; SLC29A1; EP300; ERCC1; ERCC6; ERN1; FANCC; FDX1; FRG1; FUCA1; FUT2; G6PD; XRCC6; GAPDH; GLO1; GLRX; GNAS; GTF2E1; GTF2F1; GTF3A;…
AMY-Male-M60	GO:0033108	mitochondrial respiratory chain complex assembly	18670	96	813	36	8.61162	1.26173e-24	2.92487e-21	NDUFA1; NDUFA2; NDUFA6; NDUFA7; NDUFA8; NDUFA9; NDUFAB1; NDUFB1; NDUFB3; NDUFB4; NDUFB5; NDUFB6; NDUFC1; NDUFS2; NDUFS3; NDUFV1; NDUFS4; NDUFS5; NDUFV2; COX17; SAMM50; COA3; ACAD9; UQCR10; NDUFAF1; COX16; COA1; TMEM126B; NUBPL; IMMP2L; UQCC2; COX14; NDUFAF2; NDUFAF6; COA5; PET117
AMY-Male-M60	GO:0042775	mitochondrial ATP synthesis coupled electron transport	18670	97	813	36	8.52284	1.92487e-24	3.90435e-21	BID; COX6B1; COX6C; COX7B; COX7C; NDUFA1; NDUFA2; NDUFA4; NDUFA6; NDUFA7; NDUFA8; NDUFA9; NDUFAB1; NDUFB1; NDUFB3; NDUFB4; NDUFB5; NDUFB6; NDUFC1; NDUFS2; NDUFS3; NDUFV1; NDUFS4; NDUFS5; NDUFV2; SDHA; UQCRC1; UQCRFS1; UQCRH; COX7A2L; COX5A; PARK7; ISCU; UQCRQ; UQCR10; NDUFAF1
AMY-Male-M60	GO:0022904	respiratory electron transport chain	18670	117	813	39	7.65478	2.32857e-24	4.09499e-21	BID; COX6B1; COX6C; COX7B; COX7C; NDUFA1; NDUFA2; NDUFA4; NDUFA6; NDUFA7; NDUFA8; NDUFA9; NDUFAB1; NDUFB1; NDUFB3; NDUFB4; NDUFB5; NDUFB6; NDUFC1; NDUFS2; NDUFS3; NDUFV1; NDUFS4; NDUFS5; NDUFV2; SDHA; SDHB; UQCRC1; UQCRFS1; UQCRH; COX7A2L; COX5A; PARK7; ISCU; UQCRQ; UQCR10; NDUFAF1; IMMP2L; NDUFAF2
AMY-Male-M60	GO:0006415	translational termination	18670	104	813	37	8.17	2.52357e-24	4.09499e-21	MRPL49; DAP3; MRPL33; MRPL3; MRPL46; MRPS28; MRPS18B; MRPL13; MRPL15; MRPL22; MRPS16; MRPS18C; MRPL2; MRPS7; MRPL37; MRPS23; MRPS33; MRPS21; MRPL50; MRPL16; MRPL20; MRPL17; MRPL14; MRPS24; MRPS15; MRPS11; MRPL36; MRPL34; MRPL9; MRPL1; MRPL44; C12orf65; MRPS36; CHCHD1; MRPL10; EIF5AL1; MRPL21
AMY-Male-M6	GO:0044260	cellular macromolecule metabolic process	18670	8352	1157	709	1.36983	1.47171e-31	2.38815e-27	ABCA1; ABCF1; ADAM10; ALAD; ANXA4; BIRC2; ATRX; BARD1; BMI1; BRCA1; BST1; CALR; CALU; CBL; CCNG1; CCNG2; ENTPD5; CDK11B; CDK6; CDKN1B; CDKN2C; CEBPG; CHD4; FOXN3; CIRBP; ERCC8; CNTF; CREB1; CRK; CRY1; CSNK1G3; CTNNB1; CTSO; CUX1; DAXX; DHFR; DLG1; DPH2; RCAN1; HBEGF; E2F1; E2F3; E2F6; LPAR1; EGF; ELK4; ETF1; BPTF; FER; FGF1; FMR1; FNTA; GABPA; GALNT1; GCSH; GMFB; GOLGB1; NR3C1; GSPT1; GTF2A1; GTF…
AMY-Male-M6	GO:0034645	cellular macromolecule biosynthetic process	18670	4961	1157	461	1.49949	2.29232e-24	1.85987e-20	ABCA1; ABCF1; ANXA4; ATRX; BARD1; BMI1; BRCA1; CALR; ENTPD5; CDK11B; CDK6; CDKN1B; CEBPG; CHD4; FOXN3; CIRBP; CREB1; CRK; CRY1; CTNNB1; CUX1; DAXX; DHFR; DLG1; DPH2; RCAN1; HBEGF; E2F1; E2F3; E2F6; EGF; ELK4; ETF1; BPTF; FER; FGF1; FMR1; GABPA; GALNT1; GOLGB1; NR3C1; GSPT1; GTF2A1; GTF2I; HMGB1; HNRNPA2B1; HNRNPAB; HNRNPD; HNRNPU; HSPA5; RBPJ; STT3A; LMAN1; SMAD2; SMAD4; SMAD5; MCM2; MCM7; MITF; …
AMY-Male-M6	GO:0009059	macromolecule biosynthetic process	18670	5114	1157	470	1.48302	6.71985e-24	3.63477e-20	ABCA1; ABCF1; ANXA4; BIRC2; ATRX; BARD1; BMI1; BRCA1; CALR; ENTPD5; CDK11B; CDK6; CDKN1B; CEBPG; CHD4; FOXN3; CIRBP; CREB1; CRK; CRY1; CTNNB1; CUX1; DAXX; DHFR; DLG1; DPH2; RCAN1; HBEGF; E2F1; E2F3; E2F6; EGF; ELK4; ETF1; BPTF; FER; FGF1; FMR1; GABPA; GALNT1; GOLGB1; NR3C1; GSPT1; GTF2A1; GTF2I; HMGB1; HNRNPA2B1; HNRNPAB; HNRNPD; HNRNPU; HSPA5; RBPJ; STT3A; KDR; LMAN1; SMAD2; SMAD4; SMAD5; MCM2; …
AMY-Male-M6	GO:0031323	regulation of cellular metabolic process	18670	6305	1157	550	1.40763	1.16294e-23	4.71774e-20	ALAD; ANXA4; BIRC2; ATRX; BARD1; BMI1; BRCA1; BST1; CALR; CBL; CCNG1; CCNG2; ENTPD5; CDK11B; CDK6; CDKN1B; CDKN2C; CEBPG; CHD4; FOXN3; CIRBP; ERCC8; CNTF; CREB1; CRK; CRY1; CTNNB1; CUX1; DAXX; DHFR; DLG1; DPH2; RCAN1; HBEGF; E2F1; E2F3; E2F6; LPAR1; EGF; ELK4; ETF1; BPTF; FER; FGF1; FMR1; FNTA; GABPA; GMFB; GNAI3; GOLGB1; NR3C1; GTF2A1; GTF2I; HMGB1; HNRNPA2B1; HNRNPAB; HNRNPD; HNRNPU; HRH1; HSPA…
AMY-Male-M6	GO:0051252	regulation of RNA metabolic process	18670	3822	1157	373	1.57481	1.81722e-22	5.89761e-19	ANXA4; BIRC2; ATRX; BARD1; BMI1; BRCA1; CALR; CDK11B; CDK6; CDKN1B; CEBPG; CHD4; FOXN3; CIRBP; CREB1; CRK; CRY1; CTNNB1; CUX1; DAXX; DHFR; DLG1; RCAN1; E2F1; E2F3; E2F6; EGF; ELK4; BPTF; FER; FGF1; FMR1; GABPA; GOLGB1; NR3C1; GTF2A1; GTF2I; HMGB1; HNRNPA2B1; HNRNPAB; HNRNPD; HNRNPU; HSPA5; RBPJ; TNPO1; SMAD2; SMAD4; SMAD5; MITF; FOXO4; MTF1; MXI1; NAB1; HNRNPM; NCK1; NCL; NFE2L2; NFKBIB; NFX1; NF…
AMY-Male-M6	GO:0010556	regulation of macromolecule biosynthetic process	18670	4138	1157	395	1.54034	3.32343e-22	8.45995e-19	ANXA4; BIRC2; ATRX; BMI1; BRCA1; CALR; CDK11B; CDK6; CDKN1B; CEBPG; CHD4; FOXN3; CIRBP; CREB1; CRK; CRY1; CTNNB1; CUX1; DAXX; DHFR; DLG1; DPH2; RCAN1; HBEGF; E2F1; E2F3; E2F6; EGF; ELK4; ETF1; BPTF; FER; FGF1; FMR1; GABPA; GOLGB1; NR3C1; GTF2A1; GTF2I; HMGB1; HNRNPA2B1; HNRNPAB; HNRNPD; HNRNPU; HSPA5; RBPJ; KDR; SMAD2; SMAD4; SMAD5; MITF; FOXO4; MTF1; MTIF2; MXI1; NAB1; NBN; NCK1; NCL; NFE2L2; NF…
AMY-Male-M6	GO:0019219	regulation of nucleobase-containing compound metabolic process	18670	4140	1157	395	1.5396	3.64945e-22	8.45995e-19	ANXA4; BIRC2; ATRX; BARD1; BMI1; BRCA1; CALR; ENTPD5; CDK11B; CDK6; CDKN1B; CEBPG; CHD4; FOXN3; CIRBP; ERCC8; CREB1; CRK; CRY1; CTNNB1; CUX1; DAXX; DHFR; DLG1; RCAN1; E2F1; E2F3; E2F6; EGF; ELK4; BPTF; FER; FGF1; FMR1; GABPA; GOLGB1; NR3C1; GTF2A1; GTF2I; HMGB1; HNRNPA2B1; HNRNPAB; HNRNPD; HNRNPU; HSPA5; RBPJ; TNPO1; SMAD2; SMAD4; SMAD5; MITF; FOXO4; MTF1; MXI1; NAB1; HNRNPM; NBN; NCK1; NCL; NFE2…
AMY-Male-M6	GO:2000112	regulation of cellular macromolecule biosynthetic process	18670	3998	1157	384	1.54988	5.95977e-22	1.20886e-18	ANXA4; ATRX; BMI1; BRCA1; CALR; CDK11B; CDK6; CDKN1B; CEBPG; CHD4; FOXN3; CIRBP; CREB1; CRK; CRY1; CTNNB1; CUX1; DAXX; DHFR; DLG1; DPH2; RCAN1; HBEGF; E2F1; E2F3; E2F6; EGF; ELK4; ETF1; BPTF; FER; FGF1; FMR1; GABPA; GOLGB1; NR3C1; GTF2I; HMGB1; HNRNPA2B1; HNRNPAB; HNRNPD; HNRNPU; HSPA5; RBPJ; SMAD2; SMAD4; SMAD5; MITF; FOXO4; MTF1; MTIF2; MXI1; NAB1; NBN; NCK1; NCL; NFE2L2; NFX1; NFYA; NFYB; PGR;…
AMY-Male-M6	GO:0051171	regulation of nitrogen compound metabolic process	18670	6063	1157	526	1.39994	1.37829e-21	2.48505e-18	ALAD; ANXA4; BIRC2; ATRX; BARD1; BMI1; BRCA1; BST1; CALR; CBL; CCNG1; CCNG2; ENTPD5; CDK11B; CDK6; CDKN1B; CDKN2C; CEBPG; CHD4; FOXN3; CIRBP; ERCC8; CNTF; CREB1; CRK; CRY1; CTNNB1; CUX1; DAXX; DHFR; DLG1; DPH2; RCAN1; HBEGF; E2F1; E2F3; E2F6; LPAR1; EGF; ELK4; ETF1; BPTF; FER; FGF1; FMR1; FNTA; GABPA; GMFB; GOLGB1; NR3C1; GTF2A1; GTF2I; HMGB1; HNRNPA2B1; HNRNPAB; HNRNPD; HNRNPU; HSPA5; IGHG1; RBP…
AMY-Male-M6	GO:0080090	regulation of primary metabolic process	18670	6233	1157	536	1.38765	3.02593e-21	4.91018e-18	ABCA1; ALAD; ANXA4; BIRC2; ATRX; BARD1; BMI1; BRCA1; BST1; CALR; CBL; CCNG1; CCNG2; ENTPD5; CDK11B; CDK6; CDKN1B; CDKN2C; CEBPG; CHD4; FOXN3; CIRBP; ERCC8; CNTF; CREB1; CRK; CRY1; CTNNB1; CUX1; DAXX; DHFR; DLG1; DPH2; RCAN1; HBEGF; E2F1; E2F3; E2F6; LPAR1; EGF; ELK4; ETF1; BPTF; FER; FGF1; FMR1; FNTA; GABPA; GMFB; GOLGB1; NR3C1; GTF2A1; GTF2I; HMGB1; HNRNPA2B1; HNRNPAB; HNRNPD; HNRNPU; HRH1; HSPA…
AMY-Male-M27	GO:0099537	trans-synaptic signaling	18670	711	278	41	3.8727	9.12224e-14	9.76681e-10	DAGLA; CACNA1A; CACNB1; CACNB3; CHRM4; CHRNB2; DLG3; EGR3; GABRD; MAP1A; NRGN; P2RX5; PRKAR1B; PRKCZ; RAB3A; SCN2B; STX1A; DOC2A; PPFIA4; SNAP23; NAPA; BSN; SYT7; SYNGR1; RIMS3; CPLX1; CYP46A1; GPR176; UNC13A; IQSEC2; NPTXR; CELF4; PLEKHG5; LYNX1; DNAJC5; NTNG2; SYT12; PRRT2; STX1B; SNAP47; CPLX3
AMY-Male-M27	GO:0099536	synaptic signaling	18670	717	278	41	3.84029	1.20377e-13	9.76681e-10	DAGLA; CACNA1A; CACNB1; CACNB3; CHRM4; CHRNB2; DLG3; EGR3; GABRD; MAP1A; NRGN; P2RX5; PRKAR1B; PRKCZ; RAB3A; SCN2B; STX1A; DOC2A; PPFIA4; SNAP23; NAPA; BSN; SYT7; SYNGR1; RIMS3; CPLX1; CYP46A1; GPR176; UNC13A; IQSEC2; NPTXR; CELF4; PLEKHG5; LYNX1; DNAJC5; NTNG2; SYT12; PRRT2; STX1B; SNAP47; CPLX3
AMY-Male-M27	GO:0007268	chemical synaptic transmission	18670	703	278	40	3.82124	2.9124e-13	1.18149e-09	CACNA1A; CACNB1; CACNB3; CHRM4; CHRNB2; DLG3; EGR3; GABRD; MAP1A; NRGN; P2RX5; PRKAR1B; PRKCZ; RAB3A; SCN2B; STX1A; DOC2A; PPFIA4; SNAP23; NAPA; BSN; SYT7; SYNGR1; RIMS3; CPLX1; CYP46A1; GPR176; UNC13A; IQSEC2; NPTXR; CELF4; PLEKHG5; LYNX1; DNAJC5; NTNG2; SYT12; PRRT2; STX1B; SNAP47; CPLX3
AMY-Male-M27	GO:0098916	anterograde trans-synaptic signaling	18670	703	278	40	3.82124	2.9124e-13	1.18149e-09	CACNA1A; CACNB1; CACNB3; CHRM4; CHRNB2; DLG3; EGR3; GABRD; MAP1A; NRGN; P2RX5; PRKAR1B; PRKCZ; RAB3A; SCN2B; STX1A; DOC2A; PPFIA4; SNAP23; NAPA; BSN; SYT7; SYNGR1; RIMS3; CPLX1; CYP46A1; GPR176; UNC13A; IQSEC2; NPTXR; CELF4; PLEKHG5; LYNX1; DNAJC5; NTNG2; SYT12; PRRT2; STX1B; SNAP47; CPLX3
AMY-Male-M27	GO:0017156	calcium ion regulated exocytosis	18670	154	278	19	8.28576	1.62704e-12	5.28041e-09	CHRNB2; RAB3A; STX1A; HYAL3; DOC2A; SNAP23; NAPA; CDK5R2; SYT7; RIMS3; CPLX1; UNC13A; DNAJC5; SYT12; PRRT2; STX1B; SNAP47; SCAMP5; CPLX3
AMY-Male-M27	GO:0099504	synaptic vesicle cycle	18670	194	278	20	6.92353	1.21379e-11	3.28269e-08	CHRNB2; PRKAR1B; RAB3A; STX1A; DOC2A; SNAP23; NAPA; BSN; SYT7; RIMS3; CPLX1; UNC13A; PACSIN1; GRIPAP1; DNAJC5; SYT12; PRRT2; STX1B; SNAP47; CPLX3
AMY-Male-M27	GO:0016079	synaptic vesicle exocytosis	18670	119	278	16	9.02968	2.58624e-11	5.99528e-08	CHRNB2; RAB3A; STX1A; DOC2A; SNAP23; NAPA; SYT7; RIMS3; CPLX1; UNC13A; DNAJC5; SYT12; PRRT2; STX1B; SNAP47; CPLX3
AMY-Male-M27	GO:0007267	cell-cell signaling	18670	1650	278	58	2.36072	4.76655e-10	9.54289e-07	ANK2; DAGLA; CACNA1A; CACNB1; CACNB3; CBFB; CHRM4; CHRNB2; DLG3; EGR3; GABRD; KCNJ11; MAP1A; NFKB1; NRGN; P2RX5; PRKAA2; PRKAR1B; PRKCZ; PTPRN; RAB3A; SCN2B; SSTR3; STX1A; HNF1A; DOC2A; PPFIA4; SNAP23; NAPA; BSN; KALRN; SYT7; SYNGR1; NOG; RIMS3; PTPRU; G3BP1; CPLX1; CYP46A1; GPR176; UNC13A; HECW1; IQSEC2; NPTXR; DACT1; CELF4; PLEKHG5; WNK2; LYNX1; KREMEN2; DNAJC5; NTNG2; SYT12; PRRT2; STX1B; SNAP…
AMY-Male-M27	GO:0031629	synaptic vesicle fusion to presynaptic active zone membrane	18670	22	278	8	24.4212	5.83328e-10	9.54289e-07	RAB3A; STX1A; SNAP23; CPLX1; PRRT2; STX1B; SNAP47; CPLX3
AMY-Male-M27	GO:0007269	neurotransmitter secretion	18670	169	278	17	6.75557	6.43646e-10	9.54289e-07	CHRNB2; RAB3A; STX1A; DOC2A; PPFIA4; SNAP23; NAPA; SYT7; RIMS3; CPLX1; UNC13A; DNAJC5; SYT12; PRRT2; STX1B; SNAP47; CPLX3
AMY-Male-M5	GO:0044237	cellular metabolic process	18670	11301	2086	1567	1.24103	4.06872e-50	6.60231e-46	ABL2; ACAA1; ACTB; ACTN2; ACYP1; ACYP2; ADAM8; ADK; ADSL; AGA; ACAN; AHCY; ALB; ABCD1; ALDOA; AKR1B1; ANXA7; NUDT2; APRT; ARF4; ARNT; ASAH1; ASGR1; ZFHX3; ATF3; ATF4; RERE; ATP6V0B; BAD; BDKRB2; BID; BLVRA; BLVRB; BMPR2; BNIP3; BNIP3L; BPGM; BPHL; C1QBP; MRPL49; CALM2; CAMLG; SERPINH1; CCNC; CCT6A; CD40; CDC34; CDH3; CDKN2D; CDO1; CFL1; CKS1B; CKS2; CLCN2; CLK3; CLTA; COL1A1; COX4I1; COX5B; COX6A…
AMY-Male-M5	GO:0034641	cellular nitrogen compound metabolic process	18670	7161	2086	1109	1.38608	3.85579e-48	3.12839e-44	ACTN2; ADAM8; ADK; ADSL; AHCY; ABCD1; ALDOA; NUDT2; APRT; ARF4; ARNT; ASAH1; ZFHX3; ATF3; ATF4; RERE; BAD; BID; BLVRA; BLVRB; BMPR2; BPGM; C1QBP; MRPL49; CCNC; CCT6A; CD40; CDC34; CDKN2D; CKS2; CLK3; COL1A1; COX4I1; COX5B; COX6A1; COX6B1; COX6C; COX7A1; COX7A2; COX7B; COX7C; COX8A; COX15; ATF2; CREBBP; CREBL2; CSTF3; CTBP2; CTSH; CYC1; DCK; ACE; DDIT3; DHX8; DDX11; DFFA; DGUOK; DHPS; DXO; DR1; DV…
AMY-Male-M5	GO:0006807	nitrogen compound metabolic process	18670	10812	2086	1484	1.22845	3.99494e-40	2.16086e-36	ABL2; ACTB; ACTN2; ADAM8; ADK; ADSL; AGA; ACAN; AHCY; ALB; ABCD1; ALDOA; AKR1B1; NUDT2; APRT; ARF4; ARNT; ASAH1; ASGR1; ZFHX3; ATF3; ATF4; RERE; BAD; BDKRB2; BID; BLVRA; BLVRB; BMP1; BMPR2; BNIP3; BNIP3L; BPGM; BPHL; C1QBP; MRPL49; CALM2; CAMLG; SERPINH1; CCNC; CCT6A; CD40; CDC34; CDKN2D; CDO1; CFL1; CKS1B; CKS2; CLK3; CLTA; COL1A1; COX4I1; COX5B; COX6A1; COX6B1; COX6C; COX7A1; COX7A2; COX7B; COX…
AMY-Male-M5	GO:0032543	mitochondrial translation	18670	135	2086	74	4.906	1.86038e-35	5.85087e-32	C1QBP; MRPL49; NDUFA7; MRPL23; MRPL12; TUFM; DAP3; MRPL33; TSFM; WARS2; MRPL3; MRPL46; TRUB2; MRPS28; COA3; MRPS18B; MRPL13; MRPL18; MRPL15; MRPL22; MRPS16; MRPS18C; MRPL2; MRPS7; MRPS2; MRPL37; MRPL51; MRPL27; NGRN; MRPS23; MRPS33; MRPS21; MRPL50; TRMT10C; MRPL16; AURKAIP1; RMND1; MRPL20; MRPS18A; MRPL47; MRPS35; MRPL17; MRPL14; MRPS26; MRPS24; MRPS15; MRPS11; MRPS6; MRPL40; MRPL38; MRPL36; MRPL…
AMY-Male-M5	GO:0070125	mitochondrial translational elongation	18670	88	2086	59	6.00066	1.88333e-35	5.85087e-32	MRPL49; MRPL23; MRPL12; TUFM; DAP3; MRPL33; TSFM; MRPL3; MRPL46; MRPS28; MRPS18B; MRPL13; MRPL18; MRPL15; MRPL22; MRPS16; MRPS18C; MRPL2; MRPS7; MRPS2; MRPL37; MRPL51; MRPL27; MRPS23; MRPS33; MRPS21; MRPL50; MRPL16; AURKAIP1; MRPL20; MRPS18A; MRPL47; MRPS35; MRPL17; MRPL14; MRPS26; MRPS24; MRPS15; MRPS11; MRPS6; MRPL40; MRPL38; MRPL36; MRPL34; MRPL11; MRPL9; MRPL1; MRPL44; MRPS34; MRPL24; MRPL45;…
AMY-Male-M5	GO:0042775	mitochondrial ATP synthesis coupled electron transport	18670	97	2086	62	5.72071	2.4119e-35	5.85087e-32	BID; COX4I1; COX5B; COX6A1; COX6B1; COX6C; COX7B; COX7C; COX8A; COX15; CYC1; NDUFA1; NDUFA2; NDUFA3; NDUFA4; NDUFA5; NDUFA6; NDUFA7; NDUFA8; NDUFA9; NDUFAB1; NDUFB1; NDUFB2; NDUFB3; NDUFB4; NDUFB5; NDUFB6; NDUFB7; NDUFB8; NDUFB9; NDUFB10; NDUFC1; NDUFC2; NDUFS2; NDUFS3; NDUFV1; NDUFS4; NDUFS5; NDUFS6; NDUFS8; NDUFV2; NDUFV3; SDHA; UQCRC1; UQCRFS1; UQCRH; COX7A2L; COX5A; UQCR11; PARK7; ISCU; UQCRQ…
AMY-Male-M5	GO:0044238	primary metabolic process	18670	11287	2086	1516	1.20213	2.52395e-35	5.85087e-32	ABL2; ACAA1; ACTB; ACTN2; ADAM8; ADK; ADSL; AGA; ACAN; AHCY; ALB; ABCD1; ALDOA; AKR1B1; NUDT2; APRT; ARF4; ARNT; ASAH1; ASGR1; ZFHX3; ATF3; ATF4; RERE; BAD; BDKRB2; BID; BMP1; BMPR2; BNIP3; BNIP3L; BPGM; BPHL; C1QBP; MRPL49; CALM2; CAMLG; SERPINH1; CCNC; CCT6A; CD40; CDC34; CDKN2D; CDO1; CFL1; CKS1B; CKS2; CLCN2; CLK3; CLTA; COL1A1; COX4I1; COX5B; COX6A1; COX6B1; COX6C; COX7A1; COX7A2; COX7B; COX…
AMY-Male-M5	GO:0042773	ATP synthesis coupled electron transport	18670	98	2086	62	5.66234	5.86241e-35	1.18912e-31	BID; COX4I1; COX5B; COX6A1; COX6B1; COX6C; COX7B; COX7C; COX8A; COX15; CYC1; NDUFA1; NDUFA2; NDUFA3; NDUFA4; NDUFA5; NDUFA6; NDUFA7; NDUFA8; NDUFA9; NDUFAB1; NDUFB1; NDUFB2; NDUFB3; NDUFB4; NDUFB5; NDUFB6; NDUFB7; NDUFB8; NDUFB9; NDUFB10; NDUFC1; NDUFC2; NDUFS2; NDUFS3; NDUFV1; NDUFS4; NDUFS5; NDUFS6; NDUFS8; NDUFV2; NDUFV3; SDHA; UQCRC1; UQCRFS1; UQCRH; COX7A2L; COX5A; UQCR11; PARK7; ISCU; UQCRQ…
AMY-Male-M5	GO:0033108	mitochondrial respiratory chain complex assembly	18670	96	2086	61	5.68707	1.41574e-34	2.55257e-31	BCS1L; NDUFA1; NDUFA2; NDUFA3; NDUFA5; NDUFA6; NDUFA7; NDUFA8; NDUFA9; NDUFAB1; NDUFB1; NDUFB2; NDUFB3; NDUFB4; NDUFB5; NDUFB6; NDUFB7; NDUFB8; NDUFB9; NDUFB10; NDUFC1; NDUFC2; NDUFS2; NDUFS3; NDUFV1; NDUFS4; NDUFS5; NDUFS6; NDUFS8; NDUFV2; NDUFV3; SURF1; COX17; SAMM50; NDUFAF3; COA3; ACAD9; NDUFAF4; TIMM21; UQCR10; NDUFA13; NDUFAF1; COX16; ECSIT; TIMMDC1; NDUFB11; FOXRED1; COA1; TMEM126B; NDUFA1…
AMY-Male-M5	GO:0010257	NADH dehydrogenase complex assembly	18670	64	2086	49	6.85245	4.02738e-34	5.94112e-31	BCS1L; NDUFA1; NDUFA2; NDUFA3; NDUFA5; NDUFA6; NDUFA7; NDUFA8; NDUFA9; NDUFAB1; NDUFB1; NDUFB2; NDUFB3; NDUFB4; NDUFB5; NDUFB6; NDUFB7; NDUFB8; NDUFB9; NDUFB10; NDUFC1; NDUFC2; NDUFS2; NDUFS3; NDUFV1; NDUFS4; NDUFS5; NDUFS6; NDUFS8; NDUFV2; NDUFV3; NDUFAF3; ACAD9; NDUFAF4; TIMM21; NDUFA13; NDUFAF1; ECSIT; TIMMDC1; NDUFB11; FOXRED1; COA1; TMEM126B; NDUFA12; NUBPL; NDUFAF2; NDUFA11; NDUFAF6; NDUFS7
AMY-Male-M11	GO:0016054	organic acid catabolic process	18670	275	1162	76	4.44037	2.02218e-29	1.64069e-25	ABAT; ACADM; ACADS; ACAT1; ACOX1; ABCD2; ALDH7A1; BCKDHA; BCKDHB; CBS; CPT1A; CPT2; CRAT; CTH; DECR1; DLST; SARDH; ECH1; EHHADH; ETFA; ETFDH; FAAH; FAH; FGF2; GCDH; GLDC; GLUD1; GLUD2; GLUL; HADHA; HADHB; HADH; HMGCL; IVD; ALDH6A1; OGDH; PCCA; PCK2; PGD; PHYH; PON3; PPARA; PPAT; PRODH; PEX2; SCP2; TST; ALDH5A1; ACOX2; DDO; ALDH4A1; ACAA2; ALDH1L1; SDS; ABHD2; HIBADH; LPIN1; QPRT; DDAH1; HIBCH; CR…
AMY-Male-M11	GO:0046395	carboxylic acid catabolic process	18670	275	1162	76	4.44037	2.02218e-29	1.64069e-25	ABAT; ACADM; ACADS; ACAT1; ACOX1; ABCD2; ALDH7A1; BCKDHA; BCKDHB; CBS; CPT1A; CPT2; CRAT; CTH; DECR1; DLST; SARDH; ECH1; EHHADH; ETFA; ETFDH; FAAH; FAH; FGF2; GCDH; GLDC; GLUD1; GLUD2; GLUL; HADHA; HADHB; HADH; HMGCL; IVD; ALDH6A1; OGDH; PCCA; PCK2; PGD; PHYH; PON3; PPARA; PPAT; PRODH; PEX2; SCP2; TST; ALDH5A1; ACOX2; DDO; ALDH4A1; ACAA2; ALDH1L1; SDS; ABHD2; HIBADH; LPIN1; QPRT; DDAH1; HIBCH; CR…
AMY-Male-M11	GO:0019752	carboxylic acid metabolic process	18670	1083	1162	166	2.46274	2.04048e-28	1.1037e-24	ABAT; ACADM; ACADS; ACAT1; ACO1; ACO2; ACOX1; ACY1; ABCD2; ALDOC; APOC1; ATIC; ALDH7A1; BCKDHA; BCKDHB; CBS; CKB; CKMT2; CPT1A; CPT2; CRAT; CREM; NCAN; CTH; CTPS1; DCT; AKR1C2; DECR1; CYB5R3; NQO1; DLST; SARDH; ECH1; EHHADH; EPHX2; ETFA; ETFDH; FAAH; FAH; FGF2; GATM; GCDH; GGTA1P; GLDC; GLUD1; GLUD2; GLUL; GSTM2; GSTM4; HADHA; HADHB; HADH; HIF1A; HMGCL; IDH1; IDH2; IVD; LDHB; ME1; ALDH6A1; MTHFD1…
AMY-Male-M11	GO:0043436	oxoacid metabolic process	18670	1172	1162	174	2.38539	4.00424e-28	1.62442e-24	ABAT; ACADM; ACADS; ACAT1; ACO1; ACO2; ACOX1; ACY1; ABCD2; ALDOC; ANGPT1; APOC1; ATIC; ALDH7A1; BCKDHA; BCKDHB; CBS; CKB; CKMT2; CPT1A; CPT2; CRAT; CREM; NCAN; CTH; CTPS1; DCT; AKR1C2; DECR1; CYB5R3; NQO1; DLST; SARDH; ECH1; EHHADH; EPHX2; ETFA; ETFDH; FAAH; FAH; FGF2; GATM; GCDH; GGTA1P; GLDC; GLUD1; GLUD2; GLUL; GSTM2; GSTM4; HADHA; HADHB; HADH; HIF1A; HMGCL; IDH1; IDH2; IVD; LDHB; ME1; ALDH6A1…
AMY-Male-M11	GO:0006082	organic acid metabolic process	18670	1192	1162	175	2.35885	1.05966e-27	3.28739e-24	ABAT; ACADM; ACADS; ACAT1; ACO1; ACO2; ACOX1; ACY1; ABCD2; ALDOC; ANGPT1; APOC1; ATIC; ALDH7A1; BCKDHA; BCKDHB; CBS; CKB; CKMT2; CPT1A; CPT2; CRAT; CREM; NCAN; CTH; CTPS1; DCT; AKR1C2; DECR1; CYB5R3; NQO1; DLST; SARDH; ECH1; EHHADH; EPHX2; ETFA; ETFDH; FAAH; FAH; FGF2; GATM; GCDH; GGTA1P; GLDC; GLUD1; GLUD2; GLUL; GSTM2; GSTM4; HADHA; HADHB; HADH; HIF1A; HMGCL; IDH1; IDH2; IVD; LDHB; ME1; ALDH6A1…
AMY-Male-M11	GO:0044282	small molecule catabolic process	18670	445	1162	96	3.46617	1.21552e-27	3.28739e-24	ABAT; ACADM; ACADS; ACAT1; ACOX1; ADH5; ALDH2; ABCD2; ALDOC; APOE; ALDH7A1; BCKDHA; BCKDHB; CBS; CPT1A; CPT2; CRAT; CTH; DECR1; DLST; SARDH; ECH1; EHHADH; ETFA; ETFDH; FAAH; FAH; FGF2; FUT4; GCDH; GLDC; GLUD1; GLUD2; GLUL; GPD2; HADHA; HADHB; HADH; HMGCL; IMPA2; IVD; ALDH6A1; MT3; NT5E; OGDH; PCCA; PCK2; PFKFB2; PFKM; PGD; PGM1; PHYH; PON3; PPARA; PPAT; PRODH; PTEN; PEX2; SCP2; TST; ALDH5A1; ACOX…
AMY-Male-M11	GO:0055114	oxidation-reduction process	18670	999	1162	151	2.42856	3.53163e-25	8.18683e-22	ACADM; ACADS; ACAT1; ACO1; ACO2; ACOX1; ADH5; ALDH2; ALDH9A1; ABCD2; ALDOC; ASPH; ALDH7A1; BCKDHA; BCKDHB; CAT; CBS; CPT1A; CPT2; CRAT; CYP11A1; DCT; AKR1C2; DECR1; DHCR24; CYB5R3; NQO1; DIO2; DLST; SARDH; ECH1; EHHADH; ETFA; ETFDH; FDXR; FMO5; GCDH; GLDC; GLUD1; GLUD2; GMPR; GPD2; GYG1; HADHA; HADHB; HADH; HIF1A; IDH1; IDH2; IVD; LDHB; MAOA; MAOB; ME1; MGST1; ALDH6A1; MT3; MTHFD1; OGDH; P4HA1; P…
AMY-Male-M11	GO:0044281	small molecule metabolic process	18670	2115	1162	250	1.89919	4.51762e-25	9.16342e-22	ABAT; ACADM; ACADS; ACAT1; ACO1; ACO2; ACOX1; ACY1; ADCY2; ADCY8; ADCYAP1R1; ADH5; ADORA2B; PARP1; AK4; ALDH2; ABCD2; ALDOC; ANGPT1; APOC1; APOE; ATIC; ATP1A2; ALDH7A1; BCKDHA; BCKDHB; CAT; CBS; CD38; CDS1; CKB; CKMT2; CPT1A; CPT2; CRAT; CREM; NCAN; CTH; CTPS1; CYP11A1; DBI; DCT; AKR1C2; DECR1; DHCR24; CYB5R3; NQO1; DLST; SARDH; ECH1; EHHADH; EPHX1; EPHX2; ETFA; ETFDH; FAAH; FAH; FDXR; FGF2; FOXO…
AMY-Male-M11	GO:0072329	monocarboxylic acid catabolic process	18670	132	1162	45	5.47743	5.51309e-22	9.94011e-19	ABAT; ACADM; ACADS; ACAT1; ACOX1; ABCD2; CPT1A; CPT2; CRAT; DECR1; ECH1; EHHADH; ETFA; ETFDH; FAAH; FAH; GCDH; HADHA; HADHB; HADH; IVD; PCCA; PCK2; PGD; PHYH; PON3; PPARA; PEX2; SCP2; ALDH5A1; ACOX2; ACAA2; ABHD2; LPIN1; HIBCH; CRYL1; DCXR; CROT; BDH2; ASRGL1; LONP2; HOGA1; LDHD; NUDT19; PLIN5
AMY-Male-M11	GO:0032787	monocarboxylic acid metabolic process	18670	651	1162	107	2.64083	9.8015e-21	1.59049e-17	ABAT; ACADM; ACADS; ACAT1; ACOX1; ABCD2; ALDOC; APOC1; CPT1A; CPT2; CRAT; CREM; NCAN; AKR1C2; DECR1; ECH1; EHHADH; EPHX2; ETFA; ETFDH; FAAH; FAH; GCDH; GSTM2; GSTM4; HADHA; HADHB; HADH; HIF1A; IDH1; IDH2; IVD; LDHB; ME1; OGDH; PC; PCCA; PCK2; PDK2; PFKFB2; PFKM; PGD; PGM1; PHYH; PON2; PON3; PPARA; PEX2; SCP2; SLC1A3; ALDH5A1; HSD17B8; ACOX2; GNPAT; AKR1C3; ALDH4A1; PER2; RGN; FADS2; OSBPL2; LYPLA…
AMY-Male-M177	GO:0099537	trans-synaptic signaling	18670	711	216	35	4.2549	3.69983e-13	3.82647e-09	DAGLA; CACNB1; CACNB3; CHRM4; CHRNB2; DLG3; EGR3; GABRD; MAP1A; NRGN; P2RX5; PRKCZ; RAB3A; SCN2B; STX1A; DOC2A; PPFIA4; SNAP23; BSN; SYT7; SYNGR1; RIMS3; GPR176; UNC13A; IQSEC2; NPTXR; CELF4; PLEKHG5; LYNX1; DNAJC5; NTNG2; PRRT2; STX1B; SNAP47; CPLX3
AMY-Male-M177	GO:0099536	synaptic signaling	18670	717	216	35	4.21929	4.71617e-13	3.82647e-09	DAGLA; CACNB1; CACNB3; CHRM4; CHRNB2; DLG3; EGR3; GABRD; MAP1A; NRGN; P2RX5; PRKCZ; RAB3A; SCN2B; STX1A; DOC2A; PPFIA4; SNAP23; BSN; SYT7; SYNGR1; RIMS3; GPR176; UNC13A; IQSEC2; NPTXR; CELF4; PLEKHG5; LYNX1; DNAJC5; NTNG2; PRRT2; STX1B; SNAP47; CPLX3
AMY-Male-M177	GO:0007268	chemical synaptic transmission	18670	703	216	34	4.18036	1.37423e-12	5.57491e-09	CACNB1; CACNB3; CHRM4; CHRNB2; DLG3; EGR3; GABRD; MAP1A; NRGN; P2RX5; PRKCZ; RAB3A; SCN2B; STX1A; DOC2A; PPFIA4; SNAP23; BSN; SYT7; SYNGR1; RIMS3; GPR176; UNC13A; IQSEC2; NPTXR; CELF4; PLEKHG5; LYNX1; DNAJC5; NTNG2; PRRT2; STX1B; SNAP47; CPLX3
AMY-Male-M177	GO:0098916	anterograde trans-synaptic signaling	18670	703	216	34	4.18036	1.37423e-12	5.57491e-09	CACNB1; CACNB3; CHRM4; CHRNB2; DLG3; EGR3; GABRD; MAP1A; NRGN; P2RX5; PRKCZ; RAB3A; SCN2B; STX1A; DOC2A; PPFIA4; SNAP23; BSN; SYT7; SYNGR1; RIMS3; GPR176; UNC13A; IQSEC2; NPTXR; CELF4; PLEKHG5; LYNX1; DNAJC5; NTNG2; PRRT2; STX1B; SNAP47; CPLX3
AMY-Male-M177	GO:0017156	calcium ion regulated exocytosis	18670	154	216	16	8.98028	3.08618e-11	1.00159e-07	CHRNB2; RAB3A; STX1A; HYAL3; DOC2A; SNAP23; CDK5R2; SYT7; RIMS3; UNC13A; DNAJC5; PRRT2; STX1B; SNAP47; SCAMP5; CPLX3
AMY-Male-M177	GO:0099504	synaptic vesicle cycle	18670	194	216	16	7.12868	9.81038e-10	2.65322e-06	CHRNB2; RAB3A; STX1A; DOC2A; SNAP23; BSN; SYT7; RIMS3; UNC13A; PACSIN1; GRIPAP1; DNAJC5; PRRT2; STX1B; SNAP47; CPLX3
AMY-Male-M177	GO:0016079	synaptic vesicle exocytosis	18670	119	216	13	9.4425	1.23077e-09	2.8531e-06	CHRNB2; RAB3A; STX1A; DOC2A; SNAP23; SYT7; RIMS3; UNC13A; DNAJC5; PRRT2; STX1B; SNAP47; CPLX3
AMY-Male-M177	GO:0007267	cell-cell signaling	18670	1650	216	48	2.51448	1.69761e-09	3.44339e-06	ANK2; DAGLA; CACNB1; CACNB3; CBFB; CHRM4; CHRNB2; DLG3; EGR3; GABRD; MAP1A; NFKB1; NRGN; P2RX5; PRKAA2; PRKCZ; PTPRN; RAB3A; SCN2B; SSTR3; STX1A; HNF1A; DOC2A; PPFIA4; SNAP23; BSN; KALRN; SYT7; SYNGR1; RIMS3; PTPRU; G3BP1; GPR176; UNC13A; HECW1; IQSEC2; NPTXR; CELF4; PLEKHG5; WNK2; LYNX1; DNAJC5; NTNG2; PRRT2; STX1B; SNAP47; STXBP4; CPLX3
AMY-Male-M177	GO:0031629	synaptic vesicle fusion to presynaptic active zone membrane	18670	22	216	7	27.5021	3.70459e-09	6.67937e-06	RAB3A; STX1A; SNAP23; PRRT2; STX1B; SNAP47; CPLX3
AMY-Male-M177	GO:0099500	vesicle fusion to plasma membrane	18670	23	216	7	26.3064	5.27325e-09	8.5569e-06	RAB3A; STX1A; SNAP23; PRRT2; STX1B; SNAP47; CPLX3
AMY-Male-M81	GO:0007399	nervous system development	18670	2375	448	103	1.80734	9.70664e-10	1.5751e-05	ABR; BIN1; ANK3; APBB2; SHROOM2; ARCN1; BCR; BOK; MYRF; CD9; CDH1; CDKN1C; DTX1; MEGF8; CLN8; ERBB3; FANCD2; GABRB1; GJB1; GLI1; GSN; HOXD1; LLGL1; MAG; MAN2A1; MOG; MYO1D; NCAM1; NEK3; NHLH2; NINJ2; SLC11A2; PSPN; PROX1; KLK6; PTK2; PTPRD; DPF2; SGK1; ITSN1; SMPD1; SPOCK1; CNTN2; THBS2; TPBG; VLDLR; XRCC1; FZD5; DPF3; PICALM; RASAL1; UNC5C; IRS2; SYNJ2; PLOD3; EIF2AK3; ZNF536; RAPGEF5; ARNT2; AB…
AMY-Male-M81	GO:0016043	cellular component organization	18670	6512	448	207	1.32471	3.71431e-07	0.00281018	ABR; BIN1; ANK3; APBB2; FAS; SHROOM2; RHOG; BBS1; BCR; BOK; MYRF; CAPN1; CAPN3; CD9; CD22; CDH1; CDKN1C; CFTR; COL4A5; COL13A1; CRYAB; CYLD; DKC1; MEGF8; CLN8; ESRRA; FANCD2; FHL1; FLNB; FLNC; FLOT2; GJB1; GCLM; GSN; HPN; DNAJB2; IRAK1; ITGA2; KCNA5; KCNJ2; LLGL2; LLGL1; MAG; MAN2A1; MPP2; MSX2; MYO1E; NCAM1; NEK3; NPC1; SLC11A2; ENPP2; PEX1; PIK3C2B; PLD1; EXOSC9; PSPN; PROX1; KLK6; PTK2; PTPRD;…
AMY-Male-M81	GO:0071840	cellular component organization or biogenesis	18670	6697	448	211	1.31301	5.19537e-07	0.00281018	ABR; BIN1; ANK3; APBB2; FAS; SHROOM2; RHOG; BBS1; BCR; BOK; MYRF; CAPN1; CAPN3; CD9; CD22; CDH1; CDKN1C; CFTR; COL4A5; COL13A1; CRYAB; CYLD; DKC1; MEGF8; CLN8; ESRRA; FANCD2; FHL1; FLNB; FLNC; FLOT2; GJB1; GCLM; GSN; HPN; DNAJB2; IRAK1; ITGA2; KCNA5; KCNJ2; LLGL2; LLGL1; MAG; MAN2A1; MPP2; MSX2; MYO1E; NCAM1; NEK3; NPC1; SLC11A2; NVL; ENPP2; PEX1; PIK3C2B; PLD1; EXOSC9; PSPN; PROX1; KLK6; PTK2; P…
AMY-Male-M81	GO:0022008	neurogenesis	18670	1623	448	70	1.7974	1.01286e-06	0.0041089	BIN1; ANK3; APBB2; BOK; MYRF; CD9; CDH1; CDKN1C; DTX1; MEGF8; CLN8; ERBB3; GABRB1; GSN; HOXD1; LLGL1; MAG; MAN2A1; NCAM1; NEK3; SLC11A2; PSPN; PROX1; KLK6; PTK2; PTPRD; SGK1; ITSN1; SPOCK1; CNTN2; VLDLR; FZD5; PICALM; RASAL1; UNC5C; IRS2; ZNF536; ABI1; FARP1; UBE4B; SEMA4D; DUSP10; KIF13B; HEY1; SUN2; MYLIP; CERS2; GPRC5B; SEMA4C; PPP1R9A; DOCK10; GJC2; DSCAML1; HECW2; SEMA6A; KLHL1; HHIP; FA2H; …
AMY-Male-M81	GO:0048731	system development	18670	4918	448	161	1.36428	3.80774e-06	0.0107631	ABR; ADA; AP1B1; AHR; BIN1; ANK3; APBB2; SHROOM2; ARCN1; BCR; BMP8B; BOK; MYRF; CAPN1; CAPN3; CD9; CDH1; CDKN1C; COL13A1; CRYAB; CYLD; DTX1; MEGF8; CLN8; ERBB3; ESRRA; FANCD2; FHL1; FLNB; GABRB1; GIPR; GJB1; GLI1; GSN; HOXD1; HPN; HSD17B3; FOXN2; ITGA2; LLGL1; MAG; MAN2A1; MCAM; MOG; MSX2; MYO1D; MYO1E; NCAM1; NEK3; NHLH2; NINJ2; SLC11A2; PDE6B; ENPP2; PSPN; PROX1; KLK6; PTK2; PTPRD; DPF2; RNH1; …
AMY-Male-M81	GO:0007417	central nervous system development	18670	1002	448	48	1.99636	4.03511e-06	0.0107631	ABR; BIN1; SHROOM2; ARCN1; BCR; BOK; MYRF; CD9; CDH1; CLN8; FANCD2; GABRB1; GLI1; GSN; MAG; MOG; MYO1D; NHLH2; PSPN; PROX1; KLK6; PTK2; ITSN1; SPOCK1; CNTN2; VLDLR; XRCC1; UNC5C; IRS2; SYNJ2; ARNT2; NES; DUSP10; SUN2; SEMA4C; GJC2; DSCAML1; SHROOM4; KLHL1; HAPLN2; FA2H; ROGDI; SEMA6D; CTTNBP2; SLC45A3; FOXP2; ZNF488; CCDC85C
AMY-Male-M81	GO:0030010	establishment of cell polarity	18670	135	448	14	4.32176	4.643e-06	0.0107631	FLOT2; GSN; LLGL2; LLGL1; NEK3; PTK2; ZW10; CYTH1; ROCK2; FRMD4B; AMOTL2; JAM3; PARD3B; MYO18A
AMY-Male-M81	GO:0007010	cytoskeleton organization	18670	1330	448	58	1.81737	6.96805e-06	0.0141338	ABR; BIN1; ANK3; SHROOM2; RHOG; BCR; CAPN3; CRYAB; CYLD; CLN8; FLNB; GSN; LLGL2; LLGL1; PROX1; PTK2; CNTN2; TPM1; ZW10; ROCK2; BCAR1; MTSS1; ABI1; EFS; TESK2; CDC42EP2; NES; CDC42EP1; LDB3; TPX2; PHLDB1; EML2; SUN2; AMOTL2; INO80; PPP1R9A; SHROOM4; SEMA6A; KLHL1; RHOU; INF2; CEP85; CORO7; BORA; MAP6D1; JAM3; RAB6C; LZTS2; PSRC1; FRMD5; PARD3B; C10orf90; KIF19; SYNE3; NCKAP5; MYO18A; LURAP1; IQCJ-…
AMY-Male-M81	GO:0032989	cellular component morphogenesis	18670	1143	448	51	1.85947	1.4267e-05	0.0257234	ANK3; APBB2; RHOG; CAPN3; CD9; CDH1; MEGF8; FLNB; HPN; LLGL1; MAG; NCAM1; NEK3; SLC11A2; ENPP2; PSPN; PROX1; PTK2; PTPRD; SGK1; CNTN2; TPM1; VLDLR; PICALM; RASAL1; UNC5C; IRS2; PLOD3; ABI1; FARP1; CDC42EP2; SEMA4D; NES; CDC42EP1; LDB3; PHLDB1; KIF13B; CDH19; SEMA4C; PPP1R9A; DOCK10; DSCAML1; HECW2; SEMA6A; RHOU; VWA1; SEMA6D; SLITRK6; SYNE3; DACT2; UNC5B
AMY-Male-M81	GO:0030030	cell projection organization	18670	1534	448	63	1.71152	1.78553e-05	0.0289738	ANK3; APBB2; RHOG; BBS1; CDH1; CYLD; MEGF8; GSN; ITGA2; LLGL1; MAG; NCAM1; NEK3; SLC11A2; ENPP2; PLD1; PSPN; KLK6; PTK2; PTPRD; SGK1; ITSN1; SPOCK1; CNTN2; TPM1; VLDLR; PICALM; RASAL1; UNC5C; IRS2; MTSS1; ABI1; FARP1; UBE4B; CDC42EP2; SEMA4D; NES; CDC42EP1; KIF13B; MYLIP; CERS2; SEMA4C; PPP1R9A; DOCK10; DSCAML1; HECW2; SEMA6A; IFT80; KLHL1; RHOU; PLEKHA1; SEMA6D; JAM3; SLITRK6; TCHP; UNC119B; MIC…
AMY-Male-M30	GO:0045333	cellular respiration	18670	193	200	13	6.28782	1.67882e-07	0.00272423	CCNB1; DLAT; DLD; FH; GPD1; MDH1; PDHB; UQCRC2; CISD1; PANK2; FAHD1; NOA1; COA6
AMY-Male-M30	GO:0006099	tricarboxylic acid cycle	18670	34	200	6	16.4735	1.46847e-06	0.00595669	DLAT; DLD; FH; MDH1; PDHB; FAHD1
AMY-Male-M30	GO:0065003	protein-containing complex assembly	18670	1971	200	44	2.08392	1.71601e-06	0.00595669	ABL1; BBS4; BICD1; CCNB1; CDC42; DDB1; DDX1; TOR1A; EFNA5; ACSL3; KPNA3; OAT; PFN2; PRNP; RAB1A; RAF1; RALB; RPA2; SCO1; SRP19; NAPG; CDC123; LIMD1; ASH2L; MYOM2; MED6; RANBP9; ARPC2; MICU1; NRG3; COPS8; CHP1; ATXN10; LCMT1; TTC19; GEMIN8; NDUFAF5; HOPX; DISP1; SRSF12; EID2; NAP1L5; COX18; COA6
AMY-Male-M30	GO:0006101	citrate metabolic process	18670	35	200	6	16.0029	1.75656e-06	0.00595669	DLAT; DLD; FH; MDH1; PDHB; FAHD1
AMY-Male-M30	GO:0015980	energy derivation by oxidation of organic compounds	18670	285	200	14	4.58561	2.53527e-06	0.00595669	CCNB1; DLAT; DLD; FH; GPD1; MDH1; PDHB; UGP2; UQCRC2; CISD1; PANK2; FAHD1; NOA1; COA6
AMY-Male-M30	GO:0000338	protein deneddylation	18670	10	200	4	37.34	2.55171e-06	0.00595669	TOR1A; COPS3; COPS8; COPS4
AMY-Male-M30	GO:0070647	protein modification by small protein conjugation or removal	18670	1108	200	30	2.52753	2.5696e-06	0.00595669	ABL1; CDC42; DDB1; TOR1A; MAD2L1; PSMA1; PSMA4; PSMA5; RAB1A; SUMO3; PPP1R11; UBE2V1; COPS3; CDC23; USP10; RNF10; COPS8; CHP1; MKRN1; MED31; RLIM; COPS4; UBE2Q1; DCAF6; KCMF1; PJA1; NDFIP1; DTX2; ASB8; AMN1
AMY-Male-M30	GO:0072350	tricarboxylic acid metabolic process	18670	39	200	6	14.3615	3.40716e-06	0.006911	DLAT; DLD; FH; MDH1; PDHB; FAHD1
AMY-Male-M30	GO:0009060	aerobic respiration	18670	87	200	8	8.58391	4.27081e-06	0.00770028	DLAT; DLD; FH; MDH1; PDHB; UQCRC2; PANK2; FAHD1
AMY-Male-M30	GO:0043933	protein-containing complex subunit organization	18670	2290	200	47	1.91592	7.07535e-06	0.00962223	ABL1; BBS4; BICD1; CCNB1; CDC42; DDB1; DDX1; TOR1A; EFNA5; ACSL3; KPNA3; OAT; PFN2; PRNP; RAB1A; RAF1; RALB; RPA2; SCO1; SRP19; NAPG; CDC123; LIMD1; ASH2L; MYOM2; MED6; RANBP9; ARPC2; MICU1; NRG3; COPS8; CHP1; MRPS27; ATXN10; MRPL35; LCMT1; TTC19; GEMIN8; MRPS10; NDUFAF5; HOPX; DISP1; SRSF12; EID2; NAP1L5; COX18; COA6
AMY-Male-M118	GO:0007399	nervous system development	18670	2375	273	81	2.3324	7.70969e-14	1.25105e-09	AGT; AK4; ABCD2; BBS2; BMPR1B; CAMK2G; CD38; CDH2; CNTN1; NCAN; CTNNA2; DNMT3A; S1PR1; EDNRB; EFNB2; EPHB1; ERBB4; EYA1; GABRA2; GJA1; GLI2; GPM6A; GRB10; GSTM3; ID4; KCNA2; LSAMP; MTHFD1; NRCAM; NTRK2; OTX1; P2RX4; P2RY1; PAX6; SERPINE2; PRKCA; PRKG1; PTK7; RORB; SDC2; SLC1A2; SLC1A3; SMARCA2; SOX2; SOX9; NR2F1; TGFB2; TLR4; NR2E1; EZR; WNT7A; ALDH5A1; FZD1; FZD7; PER2; EIF2B4; ARHGEF2; LGI1; LH…
AMY-Male-M118	GO:0048468	cell development	18670	2183	273	71	2.22426	4.26812e-11	3.46294e-07	ACTN4; AGT; BBS2; BMPR1B; CD38; CDH2; CNTN1; CTNNA2; EDNRB; EFNB2; EPHB1; ERBB4; EYA1; FAT1; MSTN; GJA1; GLI2; GPM6A; GRB10; GSTM3; ID4; NRCAM; NTRK2; P2RX4; PAX6; SERPINE2; PRKCA; PRKG1; PTK7; RFX2; RORB; SDC2; SLC1A3; SNAI2; SMARCA2; SOX2; SOX9; TCOF1; NR2F1; TGFB2; TLR4; NR2E1; TNNT1; EZR; WNT7A; FZD1; FZD7; PER2; EIF2B4; ARHGEF2; LGI1; LHX2; NRXN1; MERTK; FERMT2; DZIP1; ARHGEF26; FOXP1; TMOD2…
AMY-Male-M118	GO:0048856	anatomical structure development	18670	5988	273	138	1.57608	1.42624e-10	7.71452e-07	ACO2; ACTN4; ADCYAP1R1; AGT; AK4; ABCD2; ARRB1; ASPH; BBS2; BMPR1B; CAMK2G; CD38; CDH2; CNTN1; CPE; NCAN; CTH; CTNNA2; AKR1C2; DNMT3A; S1PR1; EDNRB; EFNB2; EPHB1; ERBB4; EYA1; FAT1; EFEMP1; FOXO1; GABRA2; MSTN; GJA1; GJB2; GLI2; GLUL; GPD2; GPM6A; GRB10; GSTM3; HFE; HMGB3; ID4; KCNA2; LSAMP; MAP3K5; MID1; MTHFD1; MTM1; MYLK; NRCAM; NTRK2; OTX1; P2RX4; P2RY1; PAX6; SERPINE2; PPAT; PRKCA; PRKG1; PT…
AMY-Male-M118	GO:0032502	developmental process	18670	6411	273	144	1.5361	2.54927e-10	1.03417e-06	ACO2; ACTN4; ADCYAP1R1; AGT; AK4; ABCD2; ARRB1; ASPH; BBS2; BMPR1B; CAMK2G; CD38; CDH2; CNTN1; CPE; NCAN; CTH; CTNNA2; AKR1C2; DNMT3A; S1PR1; EDNRB; EFNB2; EPHB1; ERBB4; EYA1; FAT1; EFEMP1; FOXM1; FOXO1; GABRA2; MSTN; GJA1; GJB2; GLI2; GLUL; GPD2; GPM6A; GRB10; GSTM3; HFE; HMGB3; ID4; KCNA2; LSAMP; MAP3K5; MID1; MTHFD1; MTM1; MYLK; NRCAM; NTRK2; OTX1; P2RX4; P2RY1; PAX6; SERPINE2; PPAT; PRKCA; PR…
AMY-Male-M118	GO:0007275	multicellular organism development	18670	5491	273	128	1.59419	6.47475e-10	1.76414e-06	ACO2; ADCYAP1R1; AGT; AK4; ABCD2; ARRB1; ASPH; BBS2; BMPR1B; CAMK2G; CD38; CDH2; CNTN1; CPE; NCAN; CTH; CTNNA2; DNMT3A; S1PR1; EDNRB; EFNB2; EPHB1; ERBB4; EYA1; FAT1; EFEMP1; FOXO1; GABRA2; MSTN; GJA1; GJB2; GLI2; GLUL; GPD2; GPM6A; GRB10; GSTM3; HFE; HMGB3; ID4; KCNA2; LSAMP; MID1; MTHFD1; MTM1; MYLK; NRCAM; NTRK2; OTX1; P2RX4; P2RY1; PAX6; SERPINE2; PPAT; PRKCA; PRKG1; PTK7; RORB; SDC2; SLC1A2;…
AMY-Male-M118	GO:0007267	cell-cell signaling	18670	1650	273	57	2.3625	6.52297e-10	1.76414e-06	ADORA2B; AGT; ARRB1; CAMK2G; CD38; CDH2; CPE; EFNB2; EPHB1; FAT1; GPC5; FOXO1; GABRA2; GABRG1; GJA1; GJB2; GLI2; GLUL; GRB10; HFE; NTRK2; P2RX4; P2RY1; PFKFB2; SERPINE2; PRKCA; PTK7; CXCL5; SLC1A2; SLC1A3; SLC1A4; SNAI2; SOX2; SOX9; TCF7L2; NR2E1; WNT7A; FZD1; FZD7; PER2; LGI1; NRXN1; MERTK; FERMT2; WIF1; TSPAN12; SLC7A11; FJX1; TMOD2; RNF220; LGR4; PCDHB6; WLS; ZNRF3; TRABD2A; LYPD6; SHISA6
AMY-Male-M118	GO:0009653	anatomical structure morphogenesis	18670	2735	273	78	1.95038	1.89573e-09	4.39457e-06	ACTN4; AGT; ASPH; BBS2; BMPR1B; CDH2; CPE; CTNNA2; S1PR1; EFNB2; EPHB1; ERBB4; EYA1; FAT1; EFEMP1; FOXO1; GJA1; GLI2; GLUL; GPM6A; GRB10; ID4; KCNA2; MTHFD1; MTM1; MYLK; NRCAM; NTRK2; OTX1; P2RY1; PAX6; SERPINE2; PRKCA; PTK7; RFX2; RORB; SDC2; SLC1A3; SNAI2; SOX2; SOX9; TCOF1; TGFB2; NR2E1; TNNT1; EZR; WNT7A; FZD1; FZD7; ARHGEF2; LGI1; LHX2; NRXN1; VAV3; MERTK; GJB6; PPARGC1A; FERMT2; TSPAN12; DD…
AMY-Male-M118	GO:0007423	sensory organ development	18670	548	273	29	3.61909	2.39495e-09	4.85786e-06	BMPR1B; EPHB1; EYA1; FAT1; EFEMP1; GJA1; GJB2; GLI2; GPD2; GPM6A; NTRK2; OTX1; PAX6; PTK7; RORB; SOX2; SOX9; TGFB2; NR2E1; TUB; WNT7A; LHX2; MERTK; GJB6; TSPAN12; SLC7A11; FJX1; CHRDL1; LAMA1
AMY-Male-M118	GO:0001654	eye development	18670	362	273	23	4.34511	4.00744e-09	7.01755e-06	BMPR1B; EPHB1; FAT1; EFEMP1; GJA1; GPD2; GPM6A; NTRK2; PAX6; RORB; SOX2; SOX9; TGFB2; NR2E1; TUB; WNT7A; LHX2; MERTK; TSPAN12; SLC7A11; FJX1; CHRDL1; LAMA1
AMY-Male-M118	GO:0048731	system development	18670	4918	273	116	1.61306	4.32462e-09	7.01755e-06	ACO2; AGT; AK4; ABCD2; ARRB1; BBS2; BMPR1B; CAMK2G; CD38; CDH2; CNTN1; CPE; NCAN; CTH; CTNNA2; DNMT3A; S1PR1; EDNRB; EFNB2; EPHB1; ERBB4; EYA1; FAT1; EFEMP1; FOXO1; GABRA2; MSTN; GJA1; GJB2; GLI2; GLUL; GPD2; GPM6A; GRB10; GSTM3; HFE; HMGB3; ID4; KCNA2; LSAMP; MTHFD1; MTM1; MYLK; NRCAM; NTRK2; OTX1; P2RX4; P2RY1; PAX6; SERPINE2; PPAT; PRKCA; PRKG1; PTK7; RORB; SDC2; SLC1A2; SLC1A3; SNAI2; SMARCA2…
AMY-Male-M91	GO:0036297	interstrand cross-link repair	18670	53	100	4	14.0906	0.000185499	1	FANCG; XRCC3; RNF8; ATRIP
AMY-Male-M91	GO:0044238	primary metabolic process	18670	11287	100	77	1.27367	0.000340353	1	AGER; AKT2; AUP1; CASP9; CDK3; CHKB; CPT1B; CTRL; DNASE1; DNASE1L2; ARID3A; EIF5; FANCG; GNB3; GRSF1; HPX; FADS1; NOP2; PCCB; SERPINF2; POU2F2; PRPSAP1; TAZ; TFAP4; UCP3; XRCC3; NSMAF; DGAT1; FGF17; CPNE1; RNF8; PCSK7; RECQL5; RCE1; TOM1L1; ABCA7; ARID3B; STARD3; MST1L; MLXIP; THUMPD3; FBXL6; AKAP8L; KLK14; CUZD1; HSD17B7; SIRT7; AZIN1; CC2D1A; LIME1; ZNF692; CHFR; UTP6; MICAL1; CENPT; PBX4; THUM…
AMY-Male-M91	GO:0044237	cellular metabolic process	18670	11301	100	77	1.27209	0.000359346	1	AGER; AKT2; AUP1; CASP9; CDK3; CHKB; CPT1B; DNASE1; DNASE1L2; ARID3A; EIF5; FANCG; GNB3; GRSF1; HPX; FADS1; NOP2; PCCB; SERPINF2; POU2F2; PRPSAP1; TAZ; TFAP4; UCP3; XRCC3; NSMAF; DGAT1; FGF17; CPNE1; RNF8; PCSK7; RECQL5; RCE1; TOM1L1; COQ7; ABCA7; ARID3B; STARD3; MLXIP; THUMPD3; FBXL6; AKAP8L; HSD17B7; SIRT7; AZIN1; CC2D1A; LIME1; RSAD1; ZNF692; CHFR; UTP6; MICAL1; CENPT; PBX4; THUMPD2; TRIM7; AT…
AMY-Male-M91	GO:0006807	nitrogen compound metabolic process	18670	10812	100	74	1.27782	0.000590087	1	AGER; AKT2; AUP1; CASP9; CDK3; CHKB; CPT1B; CTRL; DNASE1; DNASE1L2; ARID3A; EIF5; FANCG; GRSF1; HPX; FADS1; NOP2; PCCB; SERPINF2; POU2F2; PRPSAP1; TAZ; TFAP4; XRCC3; NSMAF; DGAT1; FGF17; CPNE1; RNF8; PCSK7; RECQL5; RCE1; TOM1L1; ABCA7; ARID3B; MST1L; MLXIP; THUMPD3; FBXL6; AKAP8L; KLK14; CUZD1; SIRT7; AZIN1; CC2D1A; LIME1; RSAD1; ZNF692; CHFR; UTP6; MICAL1; CENPT; PBX4; THUMPD2; TRIM7; ATRIP; EAF…
AMY-Male-M91	GO:0071704	organic substance metabolic process	18670	12093	100	80	1.23509	0.000650498	1	AGER; AKT2; AUP1; CASP9; CDK3; CHKB; CPT1B; CTRL; DNASE1; DNASE1L2; ARID3A; EIF5; FANCG; GNB3; GRSF1; HPX; FADS1; NOP2; PCCB; SERPINF2; POU2F2; PRPSAP1; TAZ; TFAP4; UCP3; XRCC3; NSMAF; DGAT1; FGF17; CPNE1; RNF8; PCSK7; RECQL5; RCE1; TOM1L1; COQ7; ABCA7; ARID3B; STARD3; MST1L; MLXIP; THUMPD3; FBXL6; AKAP8L; KLK14; CUZD1; HSD17B7; SIRT7; AZIN1; CC2D1A; LIME1; RSAD1; ZNF692; CHFR; UTP6; MICAL1; CENP…
AMY-Male-M91	GO:0001510	RNA methylation	18670	81	100	4	9.21975	0.000939944	1	NOP2; THUMPD3; THUMPD2; NSUN5P1
AMY-Male-M91	GO:0006629	lipid metabolic process	18670	1407	100	17	2.25579	0.00123527	1	AKT2; CHKB; CPT1B; GNB3; FADS1; PCCB; TAZ; UCP3; NSMAF; DGAT1; CPNE1; STARD3; HSD17B7; CERS5; OSBPL7; TYSND1; PI4KAP1
AMY-Male-M91	GO:0070475	rRNA base methylation	18670	11	100	2	33.9455	0.00151374	1	NOP2; NSUN5P1
AMY-Male-M91	GO:0008152	metabolic process	18670	12552	100	81	1.2048	0.00158429	1	AGER; AKT2; AUP1; CASP9; CDK3; CHKB; CPT1B; CTRL; DNASE1; DNASE1L2; ARID3A; EIF5; FANCG; GNB3; GRSF1; HPX; FADS1; NOP2; PCCB; SERPINF2; POU2F2; PRPSAP1; TAZ; TFAP4; UCP3; XRCC3; NSMAF; DGAT1; FGF17; CPNE1; RNF8; PCSK7; RECQL5; RCE1; TOM1L1; COQ7; ABCA7; ARID3B; STARD3; MST1L; MLXIP; THUMPD3; FBXL6; AKAP8L; KLK14; CUZD1; HSD17B7; SIRT7; AZIN1; CC2D1A; LIME1; RSAD1; ZNF692; CHFR; UTP6; MICAL1; CENP…
AMY-Male-M91	GO:0044255	cellular lipid metabolic process	18670	1071	100	14	2.44052	0.001677	1	AKT2; CHKB; CPT1B; GNB3; FADS1; PCCB; TAZ; UCP3; NSMAF; DGAT1; CPNE1; CERS5; TYSND1; PI4KAP1
AMY-Male-M90	GO:0051276	chromosome organization	18670	1230	464	70	2.28991	5.72909e-11	9.29659e-07	CDK9; DDB2; DHX9; DFFB; DNMT1; EYA3; EZH2; KAT2A; GTF2H4; HSF4; HUS1; JARID2; KIF25; MNAT1; PLK1; EXOSC10; POLE; UPF1; SMARCD1; AURKC; BRPF1; KMT2D; YEATS4; ARID1A; TRRAP; MCM3AP; KDM4A; SART3; SETD1A; SETDB1; RBX1; REC8; AKAP8; SPAG5; SRCAP; WDR5; KDM4B; RAD54L2; NCAPD3; SMG5; BRD1; L3MBTL1; UBN1; TAF9B; RTEL1; MIER2; NRDE2; ELP3; DMAP1; YLPM1; CBX8; ZNF304; ARID1B; USP36; EP400; CHD8; CHTF18; N…
AMY-Male-M90	GO:0016570	histone modification	18670	454	464	36	3.1906	9.47311e-10	7.68601e-06	CDK9; DDB2; DNMT1; EYA3; EZH2; KAT2A; HSF4; JARID2; AURKC; BRPF1; KMT2D; YEATS4; TRRAP; MCM3AP; KDM4A; SART3; SETD1A; SETDB1; AKAP8; SRCAP; WDR5; KDM4B; BRD1; TAF9B; MIER2; ELP3; DMAP1; CBX8; ZNF304; USP36; EP400; NAA40; SETD6; ASXL1; TET3; FLCN
AMY-Male-M90	GO:0016569	covalent chromatin modification	18670	474	464	36	3.05598	3.00929e-09	1.62772e-05	CDK9; DDB2; DNMT1; EYA3; EZH2; KAT2A; HSF4; JARID2; AURKC; BRPF1; KMT2D; YEATS4; TRRAP; MCM3AP; KDM4A; SART3; SETD1A; SETDB1; AKAP8; SRCAP; WDR5; KDM4B; BRD1; TAF9B; MIER2; ELP3; DMAP1; CBX8; ZNF304; USP36; EP400; NAA40; SETD6; ASXL1; TET3; FLCN
AMY-Male-M90	GO:0090304	nucleic acid metabolic process	18670	5735	464	200	1.40321	8.21386e-09	3.33216e-05	AMH; AIRE; CDK9; CLK2; ATF6B; DDB2; DHX9; DFFB; DNMT1; EN2; EYA3; EZH2; FGFR4; KAT2A; NR6A1; GTF2H4; GTF3C2; HSF4; HUS1; ILF3; JARID2; JUP; LIG1; MC1R; MNAT1; MSH5; NRF1; PBX2; PLK1; EXOSC10; POLE; POLR2A; PSMD11; RAD9A; UPF1; SRSF5; SFSWAP; SMARCD1; SNAPC3; SNRNP70; SORL1; TACC1; TRPV1; XRCC4; ZBTB25; ZNF121; ZNF133; ZNF142; ZNF224; BRPF1; NUP214; KMT2D; YEATS4; AKAP17A; ARID1A; TRRAP; BLZF1; CA…
AMY-Male-M90	GO:0019219	regulation of nucleobase-containing compound metabolic process	18670	4140	464	155	1.50646	1.22556e-08	3.68549e-05	AMH; AIRE; CDK9; CLK2; ATF6B; DHX9; DNMT1; EN2; EYA3; EZH2; FGFR4; KAT2A; NR6A1; GTF2H4; GUCA1B; HSF4; HUS1; ILF3; JARID2; JUP; MC1R; MNAT1; NRF1; PBX2; PLK1; EXOSC10; POLR2A; PSMD11; UPF1; SRSF5; SFSWAP; SMARCD1; SNRNP70; SORL1; TACC1; TRPV1; ZBTB25; ZNF121; ZNF133; ZNF142; ZNF224; BRPF1; NUP214; KMT2D; YEATS4; AKAP17A; ARID1A; TRRAP; BLZF1; CASK; CDK13; TAF1C; TBX19; CBFA2T2; TGFBRAP1; KDM4A; Z…
AMY-Male-M90	GO:0006139	nucleobase-containing compound metabolic process	18670	6411	464	217	1.36195	1.48059e-08	3.68549e-05	AMH; AIRE; CAD; CDK9; CLK2; ATF6B; DDB2; DHX9; DFFB; DNMT1; EN2; ERH; EYA3; EZH2; FGFR4; FXN; KAT2A; NR6A1; GTF2H4; GTF3C2; GUCA1B; HSF4; HUS1; ILF3; JARID2; JUP; LIG1; MC1R; MNAT1; MSH5; MYH3; NRF1; PBX2; PLK1; PMM2; EXOSC10; POLE; POLR2A; PSMD11; RAD9A; UPF1; SDHD; SRSF5; SFSWAP; SMARCD1; SNAPC3; SNRNP70; SORL1; TACC1; TRPV1; XRCC4; ZBTB25; ZNF121; ZNF133; ZNF142; ZNF224; BRPF1; NUP214; KMT2D; …
AMY-Male-M90	GO:0006325	chromatin organization	18670	800	464	48	2.41422	1.58984e-08	3.68549e-05	CDK9; DDB2; DNMT1; EYA3; EZH2; KAT2A; HSF4; JARID2; SMARCD1; AURKC; BRPF1; KMT2D; YEATS4; ARID1A; TRRAP; MCM3AP; KDM4A; SART3; SETD1A; SETDB1; AKAP8; SRCAP; WDR5; KDM4B; BRD1; L3MBTL1; UBN1; TAF9B; MIER2; NRDE2; ELP3; DMAP1; CBX8; ZNF304; ARID1B; USP36; EP400; CHD8; NAA40; ACTR5; SETD6; PABPC1L; TSSK6; FAM172A; CDAN1; ASXL1; TET3; FLCN
AMY-Male-M90	GO:0044260	cellular macromolecule metabolic process	18670	8352	464	265	1.27668	4.0601e-08	8.2354e-05	AMH; AIRE; CAD; CDK9; CLK2; COL7A1; ATF6B; DDB2; DHX9; DFFB; DNMT1; EN2; EYA3; EZH2; FGFR4; FXN; GAA; KAT2A; NR6A1; GGCX; GLG1; GTF2H4; GTF3C2; HEXA; HSF4; NDST1; HUS1; IDUA; IL12A; ILF3; ITIH4; JARID2; JUP; KLKB1; LIG1; MC1R; MNAT1; MSH5; MST1; MUC4; MYH3; NRF1; PBX2; PDCD2; PEX13; PLK1; PMM2; EXOSC10; POLE; POLR2A; PRKCSH; PSMD11; RAD9A; UPF1; SMARCD1; SUMO2; SNAPC3; SORL1; AURKC; TGM1; TSC1; U…
AMY-Male-M90	GO:0018130	heterocycle biosynthetic process	18670	4341	464	158	1.46451	5.89104e-08	9.02841e-05	AMH; AIRE; CAD; CDK9; ATF6B; DHX9; DNMT1; EN2; ERH; EZH2; FGFR4; FXN; KAT2A; NR6A1; GTF2H4; GTF3C2; GUCA1B; HSF4; ILF3; JARID2; JUP; LIG1; MC1R; MNAT1; NRF1; PBX2; PLK1; PMM2; EXOSC10; POLE; POLR2A; PSMD11; SMARCD1; SNAPC3; SORL1; TACC1; TRPV1; ZBTB25; ZNF121; ZNF133; ZNF142; ZNF224; BRPF1; NUP214; KMT2D; YEATS4; AKAP17A; ARID1A; TRRAP; BLZF1; CASK; CDK13; TAF1C; TBX19; CBFA2T2; GTF3C5; TGFBRAP1;…
AMY-Male-M90	GO:0034654	nucleobase-containing compound biosynthetic process	18670	4278	464	156	1.46727	6.6673e-08	9.02841e-05	AMH; AIRE; CAD; CDK9; ATF6B; DHX9; DNMT1; EN2; ERH; EZH2; FGFR4; KAT2A; NR6A1; GTF2H4; GTF3C2; GUCA1B; HSF4; ILF3; JARID2; JUP; LIG1; MC1R; MNAT1; NRF1; PBX2; PLK1; PMM2; EXOSC10; POLE; POLR2A; PSMD11; SMARCD1; SNAPC3; SORL1; TACC1; TRPV1; ZBTB25; ZNF121; ZNF133; ZNF142; ZNF224; BRPF1; NUP214; KMT2D; YEATS4; AKAP17A; ARID1A; TRRAP; BLZF1; CASK; CDK13; TAF1C; TBX19; CBFA2T2; GTF3C5; TGFBRAP1; KDM4…
AMY-Male-M63	GO:0044260	cellular macromolecule metabolic process	18670	8352	362	217	1.34	3.17391e-09	3.49056e-05	ALAD; ANXA4; BRCA1; BST1; CDK11B; CDK6; CHD4; DAXX; DLG1; RCAN1; HBEGF; E2F1; E2F3; E2F6; LPAR1; EGF; ELK4; BPTF; FGF1; FNTA; GOLGB1; GTF2A1; GTF2I; HLCS; HNRNPU; ITGB1; KDR; KTN1; MBP; MCM7; MAP3K1; MITF; FOXO4; MTF1; HNRNPM; NFKBIB; NFX1; NFYA; PIK3R1; PLCL1; PTPN11; PEX5; RAP1A; ROCK1; FBXW4; SMARCC1; SMARCC2; SNX1; SUPT5H; TGFB3; NR2C2; UBTF; USF1; ZBTB14; ZNF37A; ZNF84; PCGF2; MAFK; BRD3; PT…
AMY-Male-M63	GO:0051252	regulation of RNA metabolic process	18670	3822	362	121	1.63279	4.30216e-09	3.49056e-05	ANXA4; BRCA1; CDK11B; CDK6; CHD4; DAXX; DLG1; RCAN1; E2F1; E2F3; E2F6; EGF; ELK4; BPTF; FGF1; GOLGB1; GTF2A1; GTF2I; HNRNPU; MITF; FOXO4; MTF1; HNRNPM; NFKBIB; NFX1; NFYA; PIK3R1; ROCK1; SMARCC1; SMARCC2; SUPT5H; TGFB3; NR2C2; UBTF; USF1; ZBTB14; ZNF37A; ZNF84; PCGF2; MAFK; BRD3; TAF15; AXIN1; BAZ1B; FXR2; ZEB2; THRAP3; NR1I3; TNIP1; SUPT16H; RRP8; KAT6B; PRPF6; GIGYF2; AGO1; AATF; TAF5L; RGCC; H…
AMY-Male-M63	GO:0010556	regulation of macromolecule biosynthetic process	18670	4138	362	127	1.58288	9.98933e-09	5.40323e-05	ANXA4; BRCA1; CDK11B; CDK6; CHD4; DAXX; DLG1; RCAN1; HBEGF; E2F1; E2F3; E2F6; EGF; ELK4; BPTF; FGF1; GOLGB1; GTF2A1; GTF2I; HNRNPU; KDR; MITF; FOXO4; MTF1; NFKBIB; NFX1; NFYA; PIK3R1; ROCK1; SMARCC1; SMARCC2; SUPT5H; TGFB3; NR2C2; UBTF; USF1; ZBTB14; ZNF37A; ZNF84; PCGF2; MAFK; BRD3; TAF15; AXIN1; BAZ1B; FXR2; SECISBP2L; ZEB2; THRAP3; NR1I3; TNIP1; SUPT16H; CASC3; RRP8; KAT6B; PRPF6; GIGYF2; AGO1…
AMY-Male-M63	GO:0009889	regulation of biosynthetic process	18670	4404	362	132	1.54583	1.91553e-08	7.77081e-05	ANXA4; BRCA1; CDK11B; CDK6; CHD4; DAXX; DLG1; RCAN1; HBEGF; E2F1; E2F3; E2F6; EGF; ELK4; BPTF; FGF1; GOLGB1; GTF2A1; GTF2I; HNRNPU; HRH1; KDR; MITF; FOXO4; MTF1; NFKBIB; NFX1; NFYA; PIK3R1; RAP1A; ROCK1; SCD; SLC18A2; SMARCC1; SMARCC2; SUPT5H; TGFB3; NR2C2; UBTF; USF1; ZBTB14; ZNF37A; ZNF84; PCGF2; MAFK; BRD3; TAF15; AXIN1; BAZ1B; FXR2; SECISBP2L; ZEB2; THRAP3; NR1I3; TNIP1; SUPT16H; CASC3; RRP8;…
AMY-Male-M63	GO:0009059	macromolecule biosynthetic process	18670	5114	362	147	1.48249	2.84994e-08	8.29944e-05	ANXA4; BRCA1; CDK11B; CDK6; CHD4; DAXX; DLG1; RCAN1; HBEGF; E2F1; E2F3; E2F6; EGF; ELK4; BPTF; FGF1; GOLGB1; GTF2A1; GTF2I; HNRNPU; KDR; MCM7; MITF; FOXO4; MTF1; NFKBIB; NFX1; NFYA; PIK3R1; ROCK1; SMARCC1; SMARCC2; SUPT5H; TGFB3; NR2C2; UBTF; USF1; ZBTB14; ZNF37A; ZNF84; PCGF2; MAFK; BRD3; TAF15; AXIN1; CHST1; EIF3A; BAZ1B; AIMP1; HS6ST1; FXR2; SECISBP2L; ZEB2; THRAP3; NR1I3; CHAF1A; TNIP1; SUPT1…
AMY-Male-M63	GO:0031323	regulation of cellular metabolic process	18670	6305	362	172	1.40695	3.36028e-08	8.29944e-05	ALAD; ANXA4; BRCA1; BST1; CDK11B; CDK6; CHD4; DAXX; DLG1; RCAN1; HBEGF; E2F1; E2F3; E2F6; LPAR1; EGF; ELK4; BPTF; FGF1; FNTA; GOLGB1; GTF2A1; GTF2I; HNRNPU; HRH1; KDR; MBP; MCM7; MAP3K1; MITF; FOXO4; MTF1; HNRNPM; NFKBIB; NFX1; NFYA; PIK3R1; PLCL1; PTPN11; RAP1A; ROCK1; SLC18A2; SMARCC1; SMARCC2; SUPT5H; TGFB3; NR2C2; UBTF; USF1; ZBTB14; ZNF37A; ZNF84; PCGF2; MAFK; BRD3; TAF15; AXIN1; EIF3A; NOL3…
AMY-Male-M63	GO:1903506	regulation of nucleic acid-templated transcription	18670	3567	362	112	1.61939	3.58021e-08	8.29944e-05	ANXA4; BRCA1; CDK11B; CDK6; CHD4; DAXX; DLG1; RCAN1; E2F1; E2F3; E2F6; EGF; ELK4; BPTF; FGF1; GOLGB1; GTF2A1; GTF2I; HNRNPU; MITF; FOXO4; MTF1; NFKBIB; NFX1; NFYA; PIK3R1; SMARCC1; SMARCC2; SUPT5H; TGFB3; NR2C2; UBTF; USF1; ZBTB14; ZNF37A; ZNF84; PCGF2; MAFK; BRD3; TAF15; AXIN1; BAZ1B; ZEB2; THRAP3; NR1I3; TNIP1; SUPT16H; RRP8; KAT6B; PRPF6; AGO1; AATF; TAF5L; RGCC; HIPK2; SETD2; PSMC3IP; PHF21A;…
AMY-Male-M63	GO:2001141	regulation of RNA biosynthetic process	18670	3576	362	112	1.61531	4.11694e-08	8.35071e-05	ANXA4; BRCA1; CDK11B; CDK6; CHD4; DAXX; DLG1; RCAN1; E2F1; E2F3; E2F6; EGF; ELK4; BPTF; FGF1; GOLGB1; GTF2A1; GTF2I; HNRNPU; MITF; FOXO4; MTF1; NFKBIB; NFX1; NFYA; PIK3R1; SMARCC1; SMARCC2; SUPT5H; TGFB3; NR2C2; UBTF; USF1; ZBTB14; ZNF37A; ZNF84; PCGF2; MAFK; BRD3; TAF15; AXIN1; BAZ1B; ZEB2; THRAP3; NR1I3; TNIP1; SUPT16H; RRP8; KAT6B; PRPF6; AGO1; AATF; TAF5L; RGCC; HIPK2; SETD2; PSMC3IP; PHF21A;…
AMY-Male-M63	GO:0097659	nucleic acid-templated transcription	18670	3716	362	115	1.59609	4.79946e-08	8.65343e-05	ANXA4; BRCA1; CDK11B; CDK6; CHD4; DAXX; DLG1; RCAN1; E2F1; E2F3; E2F6; EGF; ELK4; BPTF; FGF1; GOLGB1; GTF2A1; GTF2I; HNRNPU; MITF; FOXO4; MTF1; NFKBIB; NFX1; NFYA; PIK3R1; SMARCC1; SMARCC2; SUPT5H; TGFB3; NR2C2; UBTF; USF1; ZBTB14; ZNF37A; ZNF84; PCGF2; MAFK; BRD3; TAF15; AXIN1; BAZ1B; ZEB2; THRAP3; NR1I3; TNIP1; SUPT16H; RRP8; KAT6B; PRPF6; INTS7; AGO1; AATF; TAF5L; RGCC; HIPK2; SETD2; PSMC3IP; …
AMY-Male-M63	GO:0051171	regulation of nitrogen compound metabolic process	18670	6063	362	166	1.41207	5.92966e-08	9.14487e-05	ALAD; ANXA4; BRCA1; BST1; CDK11B; CDK6; CHD4; DAXX; DLG1; RCAN1; HBEGF; E2F1; E2F3; E2F6; LPAR1; EGF; ELK4; BPTF; FGF1; FNTA; GOLGB1; GTF2A1; GTF2I; HNRNPU; KDR; MBP; MAP3K1; MITF; FOXO4; MTF1; HNRNPM; NFKBIB; NFX1; NFYA; PIK3R1; PLCL1; PTPN11; RAP1A; ROCK1; SMARCC1; SMARCC2; SNX1; SUPT5H; TGFB3; NR2C2; UBTF; USF1; ZBTB14; ZNF37A; ZNF84; PCGF2; MAFK; BRD3; TAF15; AXIN1; EIF3A; NOL3; BAZ1B; MAP4K4…
AMY-Male-M65	GO:0034645	cellular macromolecule biosynthetic process	18670	4961	322	134	1.56612	2.63374e-09	4.26301e-05	BARD1; BMI1; ENTPD5; DPH2; ETF1; GABPA; NR3C1; GSPT1; HNRNPA2B1; RBPJ; STT3A; LMAN1; SMAD4; SMAD5; MXI1; NAB1; NBN; NCK1; PGR; PHKG2; PIK3C3; POLA1; PPM1B; DNAJC3; RBBP8; REST; RFC1; SP3; STK3; ZEB1; TCF12; TERF1; TPR; XRCC5; YES1; ZNF17; ZNF24; ZNF43; ZNF143; DEK; NCOA4; SMARCA5; HDAC3; MBD2; TAF1A; SMC3; NEMF; TRIP11; QKI; LITAF; ZNF254; CTR9; MED13; RAD50; HIPK3; CEBPZ; ZNF197; TRIM13; STAG1; …
AMY-Male-M65	GO:0009059	macromolecule biosynthetic process	18670	5114	322	136	1.54194	5.25422e-09	4.26301e-05	BIRC2; BARD1; BMI1; ENTPD5; DPH2; ETF1; GABPA; NR3C1; GSPT1; HNRNPA2B1; RBPJ; STT3A; LMAN1; SMAD4; SMAD5; MXI1; NAB1; NBN; NCK1; PGR; PHKG2; PIK3C3; POLA1; PPM1B; DNAJC3; RBBP8; REST; RFC1; SP3; STK3; ZEB1; TCF12; TERF1; TPR; XRCC5; YES1; ZNF17; ZNF24; ZNF43; ZNF143; DEK; NCOA4; SMARCA5; HDAC3; MBD2; TAF1A; SMC3; NEMF; TRIP11; QKI; LITAF; ZNF254; CTR9; MED13; CASP8AP2; RAD50; HIPK3; CEBPZ; ZNF197…
AMY-Male-M65	GO:0044260	cellular macromolecule metabolic process	18670	8352	322	194	1.34679	1.23325e-08	6.2864e-05	BIRC2; BARD1; BMI1; CALU; ENTPD5; CNTF; DPH2; ETF1; GABPA; NR3C1; GSPT1; HNRNPA2B1; IGHA1; RBPJ; IL6ST; STT3A; TNPO1; LMAN1; SMAD4; SMAD5; MXI1; NAB1; NBN; NCK1; NRAS; PAK2; PGR; PHKG2; PIK3C3; POLA1; PPM1B; PRKAB2; DNAJC3; RABGGTA; RAD51B; RBBP8; RDX; REST; RFC1; RYK; SIAH1; SKP2; SP3; STK3; STYX; ZEB1; TCF12; TERF1; TPR; USP1; XRCC5; YES1; ZNF17; ZNF24; ZNF43; ZNF143; CXCR4; DEK; NCOA4; SMARCA5…
AMY-Male-M65	GO:0009889	regulation of biosynthetic process	18670	4404	322	120	1.57987	2.04943e-08	6.2864e-05	BIRC2; BMI1; ENTPD5; DPH2; ETF1; GABPA; NR3C1; HNRNPA2B1; RBPJ; SMAD4; SMAD5; MXI1; NAB1; NBN; NCK1; PGR; POLA1; PRKAB2; DNAJC3; RBBP8; REST; RFC1; SP3; STK3; ZEB1; TCF12; TERF1; TPR; XRCC5; YES1; ZNF17; ZNF24; ZNF43; ZNF143; DEK; NCOA4; SMARCA5; HDAC3; MBD2; SMC3; NEMF; TRIP11; QKI; LITAF; ZNF254; CTR9; MED13; CASP8AP2; CEBPZ; ZNF197; TRIM13; STAG1; MAEA; PIBF1; SYNCRIP; CTCF; STAG2; FASTKD2; CA…
AMY-Male-M65	GO:0044249	cellular biosynthetic process	18670	6168	322	154	1.44765	2.07548e-08	6.2864e-05	BIRC2; BARD1; BMI1; ENTPD5; DPH2; ETF1; GABPA; NR3C1; GSPT1; HNRNPA2B1; HSD17B4; RBPJ; STT3A; LMAN1; SMAD4; SMAD5; MXI1; NAB1; NBN; NCK1; ENPP3; PGR; PHKG2; PIK3C3; POLA1; PPM1B; PRKAB2; DNAJC3; ABCD3; RBBP8; REST; RFC1; SP3; STK3; ZEB1; TCF12; TERF1; TPR; XRCC5; YES1; ZNF17; ZNF24; ZNF43; ZNF143; DEK; NCOA4; SMARCA5; AGPS; HDAC3; MBD2; TAF1A; SMC3; NEMF; TRIP11; QKI; LITAF; ZNF254; CTR9; MED13; …
AMY-Male-M65	GO:0009058	biosynthetic process	18670	6339	322	157	1.43604	2.32442e-08	6.2864e-05	BIRC2; BARD1; BMI1; ENTPD5; DPH2; ETF1; GABPA; NR3C1; GSPT1; HNRNPA2B1; HSD17B4; RBPJ; STT3A; LMAN1; SMAD4; SMAD5; MXI1; NAB1; NBN; NCK1; ENPP3; PGR; PHKG2; PIK3C3; POLA1; PPM1B; PRKAB2; DNAJC3; ABCD3; RBBP8; REST; RFC1; SP3; STK3; ZEB1; TCF12; TERF1; TPR; XRCC5; YES1; ZNF17; ZNF24; ZNF43; ZNF143; DEK; NCOA4; SMARCA5; AGPS; HDAC3; MBD2; TAF1A; SMC3; NEMF; TRIP11; QKI; LITAF; ZNF254; CTR9; MED13; …
AMY-Male-M65	GO:0031326	regulation of cellular biosynthetic process	18670	4325	322	118	1.58192	2.72341e-08	6.31326e-05	BIRC2; BMI1; ENTPD5; DPH2; ETF1; GABPA; NR3C1; HNRNPA2B1; RBPJ; SMAD4; SMAD5; MXI1; NAB1; NBN; NCK1; PGR; POLA1; PRKAB2; DNAJC3; RBBP8; REST; RFC1; SP3; STK3; ZEB1; TCF12; TERF1; TPR; XRCC5; YES1; ZNF17; ZNF24; ZNF43; ZNF143; DEK; NCOA4; SMARCA5; HDAC3; MBD2; SMC3; NEMF; TRIP11; QKI; LITAF; ZNF254; CTR9; MED13; CASP8AP2; CEBPZ; ZNF197; TRIM13; STAG1; MAEA; PIBF1; SYNCRIP; CTCF; STAG2; FASTKD2; CA…
AMY-Male-M65	GO:1901576	organic substance biosynthetic process	18670	6259	322	155	1.43587	3.23283e-08	6.5574e-05	BIRC2; BARD1; BMI1; ENTPD5; DPH2; ETF1; GABPA; NR3C1; GSPT1; HNRNPA2B1; HSD17B4; RBPJ; STT3A; LMAN1; SMAD4; SMAD5; MXI1; NAB1; NBN; NCK1; ENPP3; PGR; PHKG2; PIK3C3; POLA1; PPM1B; PRKAB2; DNAJC3; ABCD3; RBBP8; REST; RFC1; SP3; STK3; ZEB1; TCF12; TERF1; TPR; XRCC5; YES1; ZNF17; ZNF24; ZNF43; ZNF143; DEK; NCOA4; SMARCA5; AGPS; HDAC3; MBD2; TAF1A; SMC3; NEMF; TRIP11; QKI; LITAF; ZNF254; CTR9; MED13; …
AMY-Male-M65	GO:0010556	regulation of macromolecule biosynthetic process	18670	4138	322	113	1.58335	6.28358e-08	0.000113293	BIRC2; BMI1; DPH2; ETF1; GABPA; NR3C1; HNRNPA2B1; RBPJ; SMAD4; SMAD5; MXI1; NAB1; NBN; NCK1; PGR; POLA1; DNAJC3; RBBP8; REST; RFC1; SP3; STK3; ZEB1; TCF12; TERF1; TPR; XRCC5; YES1; ZNF17; ZNF24; ZNF43; ZNF143; DEK; NCOA4; SMARCA5; HDAC3; MBD2; SMC3; NEMF; TRIP11; QKI; LITAF; ZNF254; CTR9; MED13; CASP8AP2; CEBPZ; ZNF197; TRIM13; STAG1; SYNCRIP; CTCF; STAG2; FASTKD2; CARD8; ATF6; UFL1; SIRT1; TARDB…
AMY-Male-M65	GO:2000112	regulation of cellular macromolecule biosynthetic process	18670	3998	322	110	1.59529	7.03215e-08	0.000114111	BMI1; DPH2; ETF1; GABPA; NR3C1; HNRNPA2B1; RBPJ; SMAD4; SMAD5; MXI1; NAB1; NBN; NCK1; PGR; POLA1; DNAJC3; RBBP8; REST; RFC1; SP3; STK3; ZEB1; TCF12; TERF1; TPR; XRCC5; YES1; ZNF17; ZNF24; ZNF43; ZNF143; DEK; NCOA4; SMARCA5; HDAC3; MBD2; SMC3; NEMF; QKI; LITAF; ZNF254; CTR9; MED13; CEBPZ; ZNF197; TRIM13; STAG1; SYNCRIP; CTCF; STAG2; FASTKD2; CARD8; ATF6; UFL1; SIRT1; TARDBP; SUZ12; NOL11; LSM14A; …
AMY-Male-M24	GO:0007268	chemical synaptic transmission	18670	703	257	39	4.03014	1.01692e-13	7.70681e-10	ATP2A2; CHRM3; CNR1; GABRB3; GABRG2; GLS; GRIN2B; GRM1; GRM8; HTR4; HTR5A; KCNA1; KCNB1; MAP1B; NPTX2; PPP3CA; PRKAR2B; PRKCE; RASGRF1; RGS4; STXBP1; VAMP1; SYT1; SYT4; DGKE; CADPS; SYNJ1; USP14; DLGAP2; DNM1L; CACNG3; NTNG1; SIPA1L1; SLITRK5; PCLO; SLC12A5; CLSTN2; LRRC4; GRIN3A
AMY-Male-M24	GO:0098916	anterograde trans-synaptic signaling	18670	703	257	39	4.03014	1.01692e-13	7.70681e-10	ATP2A2; CHRM3; CNR1; GABRB3; GABRG2; GLS; GRIN2B; GRM1; GRM8; HTR4; HTR5A; KCNA1; KCNB1; MAP1B; NPTX2; PPP3CA; PRKAR2B; PRKCE; RASGRF1; RGS4; STXBP1; VAMP1; SYT1; SYT4; DGKE; CADPS; SYNJ1; USP14; DLGAP2; DNM1L; CACNG3; NTNG1; SIPA1L1; SLITRK5; PCLO; SLC12A5; CLSTN2; LRRC4; GRIN3A
AMY-Male-M24	GO:0099537	trans-synaptic signaling	18670	711	257	39	3.9848	1.45624e-13	7.70681e-10	ATP2A2; CHRM3; CNR1; GABRB3; GABRG2; GLS; GRIN2B; GRM1; GRM8; HTR4; HTR5A; KCNA1; KCNB1; MAP1B; NPTX2; PPP3CA; PRKAR2B; PRKCE; RASGRF1; RGS4; STXBP1; VAMP1; SYT1; SYT4; DGKE; CADPS; SYNJ1; USP14; DLGAP2; DNM1L; CACNG3; NTNG1; SIPA1L1; SLITRK5; PCLO; SLC12A5; CLSTN2; LRRC4; GRIN3A
AMY-Male-M24	GO:0099536	synaptic signaling	18670	717	257	39	3.95145	1.89975e-13	7.70681e-10	ATP2A2; CHRM3; CNR1; GABRB3; GABRG2; GLS; GRIN2B; GRM1; GRM8; HTR4; HTR5A; KCNA1; KCNB1; MAP1B; NPTX2; PPP3CA; PRKAR2B; PRKCE; RASGRF1; RGS4; STXBP1; VAMP1; SYT1; SYT4; DGKE; CADPS; SYNJ1; USP14; DLGAP2; DNM1L; CACNG3; NTNG1; SIPA1L1; SLITRK5; PCLO; SLC12A5; CLSTN2; LRRC4; GRIN3A
AMY-Male-M24	GO:0050804	modulation of chemical synaptic transmission	18670	436	257	25	4.16548	1.91621e-09	5.4303e-06	ATP2A2; CNR1; GRIN2B; GRM1; GRM8; KCNB1; MAP1B; NPTX2; PPP3CA; PRKAR2B; PRKCE; RASGRF1; RGS4; STXBP1; VAMP1; SYT1; SYT4; DGKE; DNM1L; CACNG3; NTNG1; SIPA1L1; CLSTN2; LRRC4; GRIN3A
AMY-Male-M24	GO:0099177	regulation of trans-synaptic signaling	18670	437	257	25	4.15594	2.00787e-09	5.4303e-06	ATP2A2; CNR1; GRIN2B; GRM1; GRM8; KCNB1; MAP1B; NPTX2; PPP3CA; PRKAR2B; PRKCE; RASGRF1; RGS4; STXBP1; VAMP1; SYT1; SYT4; DGKE; DNM1L; CACNG3; NTNG1; SIPA1L1; CLSTN2; LRRC4; GRIN3A
AMY-Male-M24	GO:0007267	cell-cell signaling	18670	1650	257	52	2.28945	1.12244e-08	2.60199e-05	ATP2A2; CHGA; CHRM3; CNR1; GABRB3; GABRG2; GLS; GRIN2B; GRM1; GRM8; HTR4; HTR5A; IL15; KCNA1; KCNB1; KCNC2; KCNJ3; MAP1B; MC4R; NPTX2; PCSK1; PPP3CA; PRKAR2B; PRKCE; RASGRF1; RGS4; RYR2; STXBP1; VAMP1; SYT1; SYT4; DGKE; CADPS; SYNJ1; BTRC; USP14; DLGAP2; DNM1L; CACNG3; GPNMB; NTNG1; SIPA1L1; SLITRK5; PCLO; TAX1BP3; SLC12A5; KLHL12; CLSTN2; LRRC4; RSPO3; GRIN3A; ARHGEF19
AMY-Male-M24	GO:0006811	ion transport	18670	1696	257	52	2.22735	2.79336e-08	5.66598e-05	ATP1A1; ATP1B1; ATP2A2; ATP2B3; ATP2B4; ATP6V1B2; CLCN4; CNR1; DPP6; GABRB3; GABRG2; GLS; GOT2; GRIN2B; KCNA1; KCNB1; KCNC2; KCNJ3; KCNK1; NSF; SLC26A4; PPP3CA; PRKCE; RASGRF1; RGS4; RYR2; SCN1A; SLC7A4; STXBP1; SYT1; SYT4; XK; SLC25A14; KCNB2; DNM1L; CACNG3; SLC25A17; NEDD4L; GLS2; PRKAG2; ATP8A2; SLC6A15; TRPV6; CACNA2D3; KCNQ5; SLC12A5; SLC38A1; ORAI3; OSBPL10; GRIN3A; SLC10A5; HCN1
AMY-Male-M24	GO:0050808	synapse organization	18670	408	257	22	3.91718	5.59408e-08	0.000100861	EPHA7; GABRB3; GABRG2; GRIN2B; MAP1B; NEFH; ROBO2; CDK5R1; WASF1; DNM1L; GPHN; NTNG1; CNKSR2; SIPA1L1; SLITRK5; PCLO; PCDHGC5; CLSTN2; LRRC4; BHLHB9; ZNF804A; LRFN5
AMY-Male-M24	GO:0007399	nervous system development	18670	2375	257	64	1.95762	6.70771e-08	0.000104525	ATP2B4; CHRM3; CNR1; DCX; DOK1; DYRK1A; EPHA7; GABRB3; GABRG2; GFRA2; GRIN2B; HTR5A; KCNA1; KCNC2; MAP1B; MCF2; NEFH; NINJ1; NPTX2; PAM; PAX7; PCSK2; PPP3CA; MAP2K1; RASGRF1; RET; RGS4; ROBO2; SLIT3; SOX12; SSTR2; STXBP1; SYT1; SYT4; XK; ADAM23; SOCS2; CDK5R1; SYNJ1; WASF1; DCLK1; GDA; DNM1L; FRY; NTNG1; NEDD4L; HEY2; SIPA1L1; SS18L1; SLITRK5; PCLO; ATL1; ATP8A2; SLC12A5; CLSTN2; LRRC4; BHLHB9; H…
AMY-Male-M330	GO:0051276	chromosome organization	18670	1230	444	68	2.32469	5.50809e-11	8.93797e-07	CDK9; DHX9; DFFB; DNMT1; EYA3; EZH2; KAT2A; GTF2H4; HSF4; HUS1; JARID2; KIF25; MNAT1; PLK1; EXOSC10; POLE; UPF1; SMARCD1; AURKC; BRPF1; KMT2D; YEATS4; ARID1A; TRRAP; MCM3AP; KDM4A; SART3; SETD1A; SETDB1; RBX1; REC8; AKAP8; SPAG5; SRCAP; WDR5; KDM4B; RAD54L2; NCAPD3; SMG5; BRD1; L3MBTL1; UBN1; TAF9B; RTEL1; MIER2; NRDE2; ELP3; DMAP1; YLPM1; ZNF304; ARID1B; USP36; EP400; CHD8; CHTF18; NAA40; ACTR5;…
AMY-Male-M330	GO:0016570	histone modification	18670	454	444	34	3.14909	3.93868e-09	2.66225e-05	CDK9; DNMT1; EYA3; EZH2; KAT2A; HSF4; JARID2; AURKC; BRPF1; KMT2D; YEATS4; TRRAP; MCM3AP; KDM4A; SART3; SETD1A; SETDB1; AKAP8; SRCAP; WDR5; KDM4B; BRD1; TAF9B; MIER2; ELP3; DMAP1; ZNF304; USP36; EP400; NAA40; SETD6; ASXL1; TET3; FLCN
AMY-Male-M330	GO:0019219	regulation of nucleobase-containing compound metabolic process	18670	4140	444	151	1.53369	4.92188e-09	2.66225e-05	AMH; AIRE; CDK9; CLK2; ATF6B; DHX9; DNMT1; EN2; EYA3; EZH2; FGFR4; KAT2A; NR6A1; GTF2H4; GUCA1B; HSF4; HUS1; ILF3; JARID2; JUP; MC1R; MNAT1; NRF1; PBX2; PLK1; EXOSC10; POLR2A; PSMD11; UPF1; SRSF5; SFSWAP; SMARCD1; SNRNP70; SORL1; TACC1; TRPV1; ZBTB25; ZNF121; ZNF133; ZNF142; ZNF224; BRPF1; NUP214; KMT2D; YEATS4; AKAP17A; ARID1A; TRRAP; BLZF1; CASK; CDK13; TAF1C; TBX19; CBFA2T2; TGFBRAP1; KDM4A; Z…
AMY-Male-M330	GO:0016569	covalent chromatin modification	18670	474	444	34	3.01621	1.16354e-08	4.72018e-05	CDK9; DNMT1; EYA3; EZH2; KAT2A; HSF4; JARID2; AURKC; BRPF1; KMT2D; YEATS4; TRRAP; MCM3AP; KDM4A; SART3; SETD1A; SETDB1; AKAP8; SRCAP; WDR5; KDM4B; BRD1; TAF9B; MIER2; ELP3; DMAP1; ZNF304; USP36; EP400; NAA40; SETD6; ASXL1; TET3; FLCN
AMY-Male-M330	GO:0006325	chromatin organization	18670	800	444	46	2.41785	3.03951e-08	9.86444e-05	CDK9; DNMT1; EYA3; EZH2; KAT2A; HSF4; JARID2; SMARCD1; AURKC; BRPF1; KMT2D; YEATS4; ARID1A; TRRAP; MCM3AP; KDM4A; SART3; SETD1A; SETDB1; AKAP8; SRCAP; WDR5; KDM4B; BRD1; L3MBTL1; UBN1; TAF9B; MIER2; NRDE2; ELP3; DMAP1; ZNF304; ARID1B; USP36; EP400; CHD8; NAA40; ACTR5; SETD6; PABPC1L; TSSK6; FAM172A; CDAN1; ASXL1; TET3; FLCN
AMY-Male-M330	GO:0090304	nucleic acid metabolic process	18670	5735	444	190	1.3931	3.69629e-08	9.99661e-05	AMH; AIRE; CDK9; CLK2; ATF6B; DHX9; DFFB; DNMT1; EN2; EYA3; EZH2; FGFR4; KAT2A; NR6A1; GTF2H4; GTF3C2; HSF4; HUS1; ILF3; JARID2; JUP; LIG1; MC1R; MNAT1; MSH5; NRF1; PBX2; PLK1; EXOSC10; POLE; POLR2A; PSMD11; RAD9A; UPF1; SRSF5; SFSWAP; SMARCD1; SNAPC3; SNRNP70; SORL1; TACC1; TRPV1; XRCC4; ZBTB25; ZNF121; ZNF133; ZNF142; ZNF224; BRPF1; NUP214; KMT2D; YEATS4; AKAP17A; ARID1A; TRRAP; BLZF1; CASK; CD…
AMY-Male-M330	GO:0018130	heterocycle biosynthetic process	18670	4341	444	152	1.47236	7.14496e-08	0.000137106	AMH; AIRE; CAD; CDK9; ATF6B; DHX9; DNMT1; EN2; ERH; EZH2; FGFR4; FXN; KAT2A; NR6A1; GTF2H4; GTF3C2; GUCA1B; HSF4; ILF3; JARID2; JUP; LIG1; MC1R; MNAT1; NRF1; PBX2; PLK1; EXOSC10; POLE; POLR2A; PSMD11; SMARCD1; SNAPC3; SORL1; TACC1; TRPV1; ZBTB25; ZNF121; ZNF133; ZNF142; ZNF224; BRPF1; NUP214; KMT2D; YEATS4; AKAP17A; ARID1A; TRRAP; BLZF1; CASK; CDK13; TAF1C; TBX19; CBFA2T2; TGFBRAP1; KDM4A; ZNF646…
AMY-Male-M330	GO:0006139	nucleobase-containing compound metabolic process	18670	6411	444	206	1.35115	7.3046e-08	0.000137106	AMH; AIRE; CAD; CDK9; CLK2; ATF6B; DHX9; DFFB; DNMT1; EN2; ERH; EYA3; EZH2; FGFR4; FXN; KAT2A; NR6A1; GTF2H4; GTF3C2; GUCA1B; HSF4; HUS1; ILF3; JARID2; JUP; LIG1; MC1R; MNAT1; MSH5; MYH3; NRF1; PBX2; PLK1; EXOSC10; POLE; POLR2A; PSMD11; RAD9A; UPF1; SDHD; SRSF5; SFSWAP; SMARCD1; SNAPC3; SNRNP70; SORL1; TACC1; TRPV1; XRCC4; ZBTB25; ZNF121; ZNF133; ZNF142; ZNF224; BRPF1; NUP214; KMT2D; YEATS4; AKAP…
AMY-Male-M330	GO:0019438	aromatic compound biosynthetic process	18670	4351	444	152	1.46898	8.3337e-08	0.000137106	AMH; AIRE; CAD; CDK9; ATF6B; DHX9; DNMT1; EN2; ERH; EZH2; FGFR4; FXN; KAT2A; NR6A1; GTF2H4; GTF3C2; GUCA1B; HSF4; ILF3; JARID2; JUP; LIG1; MC1R; MNAT1; NRF1; PBX2; PLK1; EXOSC10; POLE; POLR2A; PSMD11; SMARCD1; SNAPC3; SORL1; TACC1; TRPV1; ZBTB25; ZNF121; ZNF133; ZNF142; ZNF224; BRPF1; NUP214; KMT2D; YEATS4; AKAP17A; ARID1A; TRRAP; BLZF1; CASK; CDK13; TAF1C; TBX19; CBFA2T2; TGFBRAP1; KDM4A; ZNF646…
AMY-Male-M330	GO:0034654	nucleobase-containing compound biosynthetic process	18670	4278	444	150	1.47439	8.44924e-08	0.000137106	AMH; AIRE; CAD; CDK9; ATF6B; DHX9; DNMT1; EN2; ERH; EZH2; FGFR4; KAT2A; NR6A1; GTF2H4; GTF3C2; GUCA1B; HSF4; ILF3; JARID2; JUP; LIG1; MC1R; MNAT1; NRF1; PBX2; PLK1; EXOSC10; POLE; POLR2A; PSMD11; SMARCD1; SNAPC3; SORL1; TACC1; TRPV1; ZBTB25; ZNF121; ZNF133; ZNF142; ZNF224; BRPF1; NUP214; KMT2D; YEATS4; AKAP17A; ARID1A; TRRAP; BLZF1; CASK; CDK13; TAF1C; TBX19; CBFA2T2; TGFBRAP1; KDM4A; ZNF646; TRI…
AMY-Male-M184	GO:0045333	cellular respiration	18670	193	124	9	7.02114	5.70575e-06	0.0222674	DLAT; DLD; FH; UQCRC2; CISD1; PANK2; FAHD1; NOA1; COA6
AMY-Male-M184	GO:0033866	nucleoside bisphosphate biosynthetic process	18670	68	124	6	13.2851	5.94168e-06	0.0222674	DLAT; DLD; ACSL3; PPT1; PDHX; PANK2
AMY-Male-M184	GO:0034030	ribonucleoside bisphosphate biosynthetic process	18670	68	124	6	13.2851	5.94168e-06	0.0222674	DLAT; DLD; ACSL3; PPT1; PDHX; PANK2
AMY-Male-M184	GO:0034033	purine nucleoside bisphosphate biosynthetic process	18670	68	124	6	13.2851	5.94168e-06	0.0222674	DLAT; DLD; ACSL3; PPT1; PDHX; PANK2
AMY-Male-M184	GO:0016567	protein ubiquitination	18670	822	124	18	3.29703	8.14734e-06	0.0222674	ABL1; CDC42; DDB1; PSMA1; PSMA5; RAB1A; PPP1R11; UBE2V1; RNF10; CHP1; MKRN1; MED31; UBE2Q1; DCAF6; PJA1; DTX2; ASB8; AMN1
AMY-Male-M184	GO:0032446	protein modification by small protein conjugation	18670	906	124	19	3.15753	8.23346e-06	0.0222674	ABL1; CDC42; DDB1; PSMA1; PSMA5; RAB1A; SUMO3; PPP1R11; UBE2V1; RNF10; CHP1; MKRN1; MED31; UBE2Q1; DCAF6; PJA1; DTX2; ASB8; AMN1
AMY-Male-M184	GO:0070647	protein modification by small protein conjugation or removal	18670	1108	124	21	2.85366	1.22788e-05	0.0284641	ABL1; CDC42; DDB1; PSMA1; PSMA5; RAB1A; SUMO3; PPP1R11; UBE2V1; RNF10; COPS8; CHP1; MKRN1; MED31; COPS4; UBE2Q1; DCAF6; PJA1; DTX2; ASB8; AMN1
AMY-Male-M184	GO:0009060	aerobic respiration	18670	87	124	6	10.3838	2.4737e-05	0.0471379	DLAT; DLD; FH; UQCRC2; PANK2; FAHD1
AMY-Male-M184	GO:0035384	thioester biosynthetic process	18670	54	124	5	13.9412	2.90491e-05	0.0471379	DLAT; DLD; ACSL3; PPT1; PDHX
AMY-Male-M184	GO:0071616	acyl-CoA biosynthetic process	18670	54	124	5	13.9412	2.90491e-05	0.0471379	DLAT; DLD; ACSL3; PPT1; PDHX
AMY-Male-M93	GO:0016070	RNA metabolic process	18670	5206	149	88	2.11805	1.39861e-15	2.26952e-11	ATM; CCNA2; CLK1; DDX5; DNA2; ELF2; MDM4; KMT2A; CNOT2; NPPA; ORC2; RLF; SRSF6; TIAL1; TRAF6; UBE2L3; ZNF141; ZSCAN9; ZNF202; ZNF207; PPM1D; BTAF1; PRPF3; SRSF11; ZC3H11A; ZBTB40; USP15; ERLIN1; GMEB1; KCNQ1OT1; PRDM5; PDCD11; SMG1; KDM4C; PSME4; UBR2; SF3B1; USP49; INTS6; ZNF638; ABT1; FOXP3; ZNF571; LUC7L3; SWT1; TEX10; PRPF39; MED9; PIWIL2; HEATR1; WDR33; ZNF331; ZCCHC8; CCAR1; PCID2; THOC2; Z…
AMY-Male-M93	GO:0090304	nucleic acid metabolic process	18670	5735	149	91	1.98823	1.64328e-14	1.33328e-10	ATM; CCNA2; CLK1; DDX5; DNA2; ELF2; MDM4; KMT2A; CNOT2; NPPA; ORC2; RLF; SRSF6; TIAL1; TRAF6; UBE2L3; ZNF141; ZSCAN9; ZNF202; ZNF207; PPM1D; BTAF1; PRPF3; SRSF11; ZC3H11A; ZBTB40; USP15; ERLIN1; GMEB1; KCNQ1OT1; PRDM5; PDCD11; SMG1; KDM4C; PSME4; UBR2; SF3B1; USP49; INTS6; ZNF638; ABT1; FOXP3; ZNF571; POLK; LUC7L3; SWT1; TEX10; INO80D; PRPF39; MED9; PIWIL2; HEATR1; WDR33; ZNF331; ZCCHC8; CCAR1; P…
AMY-Male-M93	GO:0006139	nucleobase-containing compound metabolic process	18670	6411	149	95	1.85676	1.93731e-13	1.04789e-09	ATM; CCNA2; CLK1; DDX5; DNA2; ELF2; MDM4; KMT2A; CNOT2; NPPA; ORC2; RLF; SRSF6; TIAL1; TRAF6; UBE2L3; ZNF141; ZSCAN9; ZNF202; ZNF207; PPM1D; BTAF1; PRPF3; SRSF11; ZC3H11A; ZBTB40; USP15; ERLIN1; GMEB1; KCNQ1OT1; PRDM5; PDCD11; SMG1; KDM4C; SLC35D1; PSME4; UBR2; SF3B1; USP49; INTS6; ZNF638; ABT1; FOXP3; SLC35B3; ZNF571; POLK; LUC7L3; SWT1; TEX10; INO80D; PARP16; PRPF39; MED9; PIWIL2; HEATR1; WDR33…
AMY-Male-M93	GO:0006725	cellular aromatic compound metabolic process	18670	6615	149	96	1.81844	4.82047e-13	1.95554e-09	ATM; CCNA2; CLK1; DDX5; DNA2; ELF2; MDM4; KMT2A; CNOT2; NPPA; ORC2; PNMT; RLF; SRSF6; TIAL1; TRAF6; UBE2L3; ZNF141; ZSCAN9; ZNF202; ZNF207; PPM1D; BTAF1; PRPF3; SRSF11; ZC3H11A; ZBTB40; USP15; ERLIN1; GMEB1; KCNQ1OT1; PRDM5; PDCD11; SMG1; KDM4C; SLC35D1; PSME4; UBR2; SF3B1; USP49; INTS6; ZNF638; ABT1; FOXP3; SLC35B3; ZNF571; POLK; LUC7L3; SWT1; TEX10; INO80D; PARP16; PRPF39; MED9; PIWIL2; HEATR1;…
AMY-Male-M93	GO:0046483	heterocycle metabolic process	18670	6570	149	95	1.81183	1.01217e-12	3.28491e-09	ATM; CCNA2; CLK1; DDX5; DNA2; ELF2; MDM4; KMT2A; CNOT2; NPPA; ORC2; RLF; SRSF6; TIAL1; TRAF6; UBE2L3; ZNF141; ZSCAN9; ZNF202; ZNF207; PPM1D; BTAF1; PRPF3; SRSF11; ZC3H11A; ZBTB40; USP15; ERLIN1; GMEB1; KCNQ1OT1; PRDM5; PDCD11; SMG1; KDM4C; SLC35D1; PSME4; UBR2; SF3B1; USP49; INTS6; ZNF638; ABT1; FOXP3; SLC35B3; ZNF571; POLK; LUC7L3; SWT1; TEX10; INO80D; PARP16; PRPF39; MED9; PIWIL2; HEATR1; WDR33…
AMY-Male-M93	GO:1901360	organic cyclic compound metabolic process	18670	6839	149	96	1.75888	4.55428e-12	1.23171e-08	ATM; CCNA2; CLK1; DDX5; DNA2; ELF2; MDM4; KMT2A; CNOT2; NPPA; ORC2; PNMT; RLF; SRSF6; TIAL1; TRAF6; UBE2L3; ZNF141; ZSCAN9; ZNF202; ZNF207; PPM1D; BTAF1; PRPF3; SRSF11; ZC3H11A; ZBTB40; USP15; ERLIN1; GMEB1; KCNQ1OT1; PRDM5; PDCD11; SMG1; KDM4C; SLC35D1; PSME4; UBR2; SF3B1; USP49; INTS6; ZNF638; ABT1; FOXP3; SLC35B3; ZNF571; POLK; LUC7L3; SWT1; TEX10; INO80D; PARP16; PRPF39; MED9; PIWIL2; HEATR1;…
AMY-Male-M93	GO:0010467	gene expression	18670	6585	149	93	1.76964	1.20436e-11	2.79187e-08	ATM; CASP2; CCNA2; CLK1; DDX5; ELF2; GNRH1; CD46; MDM4; KMT2A; CNOT2; NPPA; ORC2; RLF; SRSF6; TIAL1; TRAF6; UBE2L3; KDM6A; ZNF141; ZSCAN9; ZNF202; ZNF207; PPM1D; BTAF1; PRPF3; SRSF11; MTRF1; ZC3H11A; ZBTB40; USP15; ERLIN1; GMEB1; KCNQ1OT1; PRDM5; PDCD11; SMG1; KDM4C; PSME4; UBR2; SF3B1; USP49; INTS6; ZNF638; ABT1; FOXP3; ZNF571; LUC7L3; SWT1; TEX10; PRPF39; MED9; PIWIL2; HEATR1; WDR33; ZNF331; ZC…
AMY-Male-M93	GO:0006351	transcription, DNA-templated	18670	3668	149	65	2.22046	1.96629e-11	3.98837e-08	ATM; CCNA2; DDX5; ELF2; MDM4; KMT2A; CNOT2; NPPA; ORC2; RLF; TIAL1; TRAF6; UBE2L3; ZNF141; ZSCAN9; ZNF202; ZNF207; PPM1D; BTAF1; ZBTB40; USP15; ERLIN1; GMEB1; KCNQ1OT1; PRDM5; KDM4C; PSME4; UBR2; INTS6; ABT1; FOXP3; ZNF571; SWT1; MED9; HEATR1; WDR33; ZNF331; CCAR1; PCID2; ZNF248; SCAF4; ZNF471; ZBTB26; KMT2C; EDA2R; BACH2; NAA16; THAP9; ZNF333; LCOR; ZBTB37; CCDC62; ZNF439; PAXBP1; ZNF618; GABPB2…
AMY-Male-M93	GO:0034641	cellular nitrogen compound metabolic process	18670	7161	149	97	1.69729	3.08688e-11	5.56564e-08	ATM; CCNA2; CLK1; DDX5; DNA2; ELF2; MDM4; KMT2A; CNOT2; NPPA; ORC2; RLF; SRSF6; TIAL1; TRAF6; UBE2L3; ZNF141; ZSCAN9; ZNF202; ZNF207; PPM1D; BTAF1; PRPF3; SRSF11; MTRF1; ZC3H11A; ZBTB40; USP15; ERLIN1; GMEB1; KCNQ1OT1; PRDM5; KLRK1; PDCD11; SMG1; KDM4C; SLC35D1; PSME4; UBR2; SF3B1; USP49; INTS6; ZNF638; ABT1; FOXP3; SLC35B3; ZNF571; POLK; LUC7L3; SWT1; TEX10; INO80D; PARP16; PRPF39; MED9; PIWIL2;…
AMY-Male-M93	GO:0097659	nucleic acid-templated transcription	18670	3716	149	65	2.19177	3.5461e-11	5.75426e-08	ATM; CCNA2; DDX5; ELF2; MDM4; KMT2A; CNOT2; NPPA; ORC2; RLF; TIAL1; TRAF6; UBE2L3; ZNF141; ZSCAN9; ZNF202; ZNF207; PPM1D; BTAF1; ZBTB40; USP15; ERLIN1; GMEB1; KCNQ1OT1; PRDM5; KDM4C; PSME4; UBR2; INTS6; ABT1; FOXP3; ZNF571; SWT1; MED9; HEATR1; WDR33; ZNF331; CCAR1; PCID2; ZNF248; SCAF4; ZNF471; ZBTB26; KMT2C; EDA2R; BACH2; NAA16; THAP9; ZNF333; LCOR; ZBTB37; CCDC62; ZNF439; PAXBP1; ZNF618; GABPB2…
AMY-Male-M82	GO:0042552	myelination	18670	132	183	11	8.50182	7.34845e-08	0.000464138	ASPA; MAL; NAB2; PLP1; NDRG1; SIRT2; DICER1; TMEM98; PLLP; NKX6-2; FAM126A
AMY-Male-M82	GO:0007272	ensheathment of neurons	18670	134	183	11	8.37493	8.58084e-08	0.000464138	ASPA; MAL; NAB2; PLP1; NDRG1; SIRT2; DICER1; TMEM98; PLLP; NKX6-2; FAM126A
AMY-Male-M82	GO:0008366	axon ensheathment	18670	134	183	11	8.37493	8.58084e-08	0.000464138	ASPA; MAL; NAB2; PLP1; NDRG1; SIRT2; DICER1; TMEM98; PLLP; NKX6-2; FAM126A
AMY-Male-M82	GO:0032506	cytokinetic process	18670	39	183	5	13.0797	3.7638e-05	0.129215	RTKN; VPS4B; KIF20B; SNX9; ANLN
AMY-Male-M82	GO:0022008	neurogenesis	18670	1623	183	33	2.07438	4.39272e-05	0.129215	APOD; ARNTL; ARSB; ASPA; CNP; FGFR2; GAB1; LRP2; NAB2; PLP1; PRKCQ; SFRP1; SH3GL3; STRN; LRP8; SEMA3B; MYOT; BAG5; KIF20B; NDRG1; IL1RAPL1; LYPLA2; SIRT2; AGTPBP1; DICER1; TMEM98; S1PR5; NDE1; FEZF2; BRINP2; SEMA4A; EFHD1; NKX6-2
AMY-Male-M82	GO:0048699	generation of neurons	18670	1524	183	31	2.07525	7.7123e-05	0.129215	APOD; ARNTL; ARSB; ASPA; CNP; FGFR2; GAB1; LRP2; PLP1; PRKCQ; SFRP1; SH3GL3; STRN; LRP8; SEMA3B; MYOT; BAG5; KIF20B; IL1RAPL1; LYPLA2; SIRT2; AGTPBP1; DICER1; TMEM98; S1PR5; NDE1; FEZF2; BRINP2; SEMA4A; EFHD1; NKX6-2
AMY-Male-M82	GO:0000281	mitotic cytokinesis	18670	73	183	6	8.38536	8.06864e-05	0.129215	RTKN; VPS4B; KIF20B; STAMBP; SNX9; ANLN
AMY-Male-M82	GO:0031106	septin ring organization	18670	2	183	2	102.022	9.55558e-05	0.129215	RTKN; ANLN
AMY-Male-M82	GO:0072741	protein localization to cell division site	18670	2	183	2	102.022	9.55558e-05	0.129215	RTKN; ANLN
AMY-Male-M82	GO:1903119	protein localization to actin cytoskeleton	18670	2	183	2	102.022	9.55558e-05	0.129215	RTKN; ANLN
AMY-Male-M410	GO:0032446	protein modification by small protein conjugation	18670	906	99	18	3.74674	1.15049e-06	0.00746914	ABL1; CDC42; PSMA1; PSMA5; RAB1A; SUMO3; PPP1R11; UBE2V1; RNF10; CHP1; MKRN1; MED31; UBE2Q1; DCAF6; PJA1; DTX2; ASB8; AMN1
AMY-Male-M410	GO:0070647	protein modification by small protein conjugation or removal	18670	1108	99	20	3.40408	1.19269e-06	0.00746914	ABL1; CDC42; PSMA1; PSMA5; RAB1A; SUMO3; PPP1R11; UBE2V1; RNF10; COPS8; CHP1; MKRN1; MED31; COPS4; UBE2Q1; DCAF6; PJA1; DTX2; ASB8; AMN1
AMY-Male-M410	GO:0016567	protein ubiquitination	18670	822	99	17	3.90019	1.38087e-06	0.00746914	ABL1; CDC42; PSMA1; PSMA5; RAB1A; PPP1R11; UBE2V1; RNF10; CHP1; MKRN1; MED31; UBE2Q1; DCAF6; PJA1; DTX2; ASB8; AMN1
AMY-Male-M410	GO:1901564	organonitrogen compound metabolic process	18670	7040	99	59	1.58048	7.88447e-06	0.0319853	ABL1; ACP1; CDC42; DLAT; EFNA5; ACSL3; IKBKB; PFN2; PHF2; MAP2K7; PRPS1; PSMA1; PSMA5; RAB1A; RAB6A; SUMO3; PPP1R11; UBE2V1; PDHX; B3GALNT1; CDC123; NMT2; RNF10; RANBP9; TIMM17A; NRG3; COPS8; CHP1; MKRN1; PHF19; OLA1; MED31; NAA20; COPS4; MRPL35; TERF2IP; HMGCLL1; MRPS10; UBE2Q1; DCAF6; NIT2; DPP10; PPP4R4; PJA1; NDUFAF5; PANK2; NOA1; ABHD14B; DISP1; UNK; DTX2; FAM122A; HYKK; ASB8; AMN1; RAB12; G…
AMY-Male-M410	GO:0048239	negative regulation of DNA recombination at telomere	18670	2	99	2	188.586	2.78353e-05	0.0752806	TERF2; TERF2IP
AMY-Male-M410	GO:0072695	regulation of DNA recombination at telomere	18670	2	99	2	188.586	2.78353e-05	0.0752806	TERF2; TERF2IP
AMY-Male-M410	GO:0051496	positive regulation of stress fiber assembly	18670	51	99	4	14.791	0.000153533	0.29904	ABL1; CDC42; PFN2; ARHGEF10
AMY-Male-M410	GO:1900024	regulation of substrate adhesion-dependent cell spreading	18670	52	99	4	14.5066	0.000165654	0.29904	ABL1; CDC42; EFNA5; RCC2
AMY-Male-M410	GO:0038189	neuropilin signaling pathway	18670	4	99	2	94.2929	0.000165857	0.29904	ABL1; CDC42
AMY-Male-M410	GO:0034446	substrate adhesion-dependent cell spreading	18670	100	99	5	9.42929	0.00019142	0.310617	ABL1; CDC42; EFNA5; RAB1A; RCC2
ACC-Male-M5	GO:0099536	synaptic signaling	18670	717	1823	174	2.48535	5.44529e-31	7.40965e-27	ASIC2; ADCY1; ADCYAP1; AKT1; AMPH; APBA1; ATP2A2; BCHE; BDNF; CACNA1D; CACNA1E; CACNB4; CALB1; CALM3; CBLN1; CDH8; CEL; CHRM2; CHRM3; CHRM4; CRHR2; DGKB; DLG2; DRD1; DRD5; EFNB3; EGR3; EPHA4; STX2; GABRA1; GABRA3; GABRA4; GABRA5; GABRA6; GABRB2; GABRB3; GABRG2; GABRG3; GLRA2; GLS; GRIA1; GRIK2; GRIK4; GRIN2A; GRIN2B; GRM1; GRM7; GRM8; NRG1; HRH2; HTR1E; HTR2A; HTR2C; HTR5A; HTR7; IL1RAP; KCNA1; K…
ACC-Male-M5	GO:0007268	chemical synaptic transmission	18670	703	1823	171	2.49114	1.36987e-30	7.40965e-27	ASIC2; ADCY1; ADCYAP1; AKT1; AMPH; APBA1; ATP2A2; BCHE; BDNF; CACNA1D; CACNA1E; CACNB4; CALB1; CALM3; CBLN1; CDH8; CEL; CHRM2; CHRM3; CHRM4; CRHR2; DGKB; DLG2; DRD1; DRD5; EFNB3; EGR3; EPHA4; STX2; GABRA1; GABRA3; GABRA4; GABRA5; GABRA6; GABRB2; GABRB3; GABRG2; GABRG3; GLRA2; GLS; GRIA1; GRIK2; GRIK4; GRIN2A; GRIN2B; GRM1; GRM7; GRM8; HRH2; HTR1E; HTR2A; HTR2C; HTR5A; HTR7; KCNA1; KCNB1; KCNK3; K…
ACC-Male-M5	GO:0098916	anterograde trans-synaptic signaling	18670	703	1823	171	2.49114	1.36987e-30	7.40965e-27	ASIC2; ADCY1; ADCYAP1; AKT1; AMPH; APBA1; ATP2A2; BCHE; BDNF; CACNA1D; CACNA1E; CACNB4; CALB1; CALM3; CBLN1; CDH8; CEL; CHRM2; CHRM3; CHRM4; CRHR2; DGKB; DLG2; DRD1; DRD5; EFNB3; EGR3; EPHA4; STX2; GABRA1; GABRA3; GABRA4; GABRA5; GABRA6; GABRB2; GABRB3; GABRG2; GABRG3; GLRA2; GLS; GRIA1; GRIK2; GRIK4; GRIN2A; GRIN2B; GRM1; GRM7; GRM8; HRH2; HTR1E; HTR2A; HTR2C; HTR5A; HTR7; KCNA1; KCNB1; KCNK3; K…
ACC-Male-M5	GO:0099537	trans-synaptic signaling	18670	711	1823	172	2.47752	1.84777e-30	7.49596e-27	ASIC2; ADCY1; ADCYAP1; AKT1; AMPH; APBA1; ATP2A2; BCHE; BDNF; CACNA1D; CACNA1E; CACNB4; CALB1; CALM3; CBLN1; CDH8; CEL; CHRM2; CHRM3; CHRM4; CRHR2; DGKB; DLG2; DRD1; DRD5; EFNB3; EGR3; EPHA4; STX2; GABRA1; GABRA3; GABRA4; GABRA5; GABRA6; GABRB2; GABRB3; GABRG2; GABRG3; GLRA2; GLS; GRIA1; GRIK2; GRIK4; GRIN2A; GRIN2B; GRM1; GRM7; GRM8; HRH2; HTR1E; HTR2A; HTR2C; HTR5A; HTR7; IL1RAP; KCNA1; KCNB1; …
ACC-Male-M5	GO:0007399	nervous system development	18670	2375	1823	383	1.65155	8.72768e-26	2.83248e-22	ASIC2; ACTL6A; ACVR1B; ADCY1; ADCYAP1; ADD2; AP2A1; NR0B1; AKT1; AKT2; ALDH1A3; APBA1; SHROOM2; ARHGDIA; ARL3; ASCL1; ATP2B1; ATP2B2; ATP2B4; BBS4; BCHE; BDNF; BMPR2; CALM1; CALM2; CALM3; CASP3; CBLN1; CD9; CDH9; CEL; CENPF; CFL1; CHN1; CHRM2; CHRM3; CNGB1; CNTN1; VCAN; CSPG4; CTNND1; DCT; DNMT3B; DRD1; DRP2; DSCAM; DYRK1A; EFNB3; EGR3; EPHA3; EPHA4; EPHA5; EPHA7; ERCC3; ETV1; FANCC; FKTN; FGF13;…
ACC-Male-M5	GO:0007267	cell-cell signaling	18670	1650	1823	270	1.67586	9.70176e-19	2.62384e-15	ASIC2; ADCY1; ADCYAP1; ADRA1B; AP2A1; AKT1; AMPH; APBA1; APC; ATP2A2; BCHE; CCND1; BDNF; BMP3; CACNA1D; CACNA1E; CACNA2D1; CACNB4; CALB1; CALM1; CALM3; CBLN1; CDH8; CEL; CHRM2; CHRM3; CHRM4; AP2M1; CRHR2; CTNND1; DGKB; DDB1; DLG2; DRD1; DRD5; EFNB3; EGR3; EPHA4; EPHA5; STX2; FGF13; FGFR1; GABRA1; GABRA3; GABRA4; GABRA5; GABRA6; GABRB2; GABRB3; GABRG2; GABRG3; GLRA2; GLS; GNB1; GRIA1; GRIK2; GRIK4…
ACC-Male-M5	GO:0050804	modulation of chemical synaptic transmission	18670	436	1823	102	2.39591	2.56297e-17	5.94132e-14	ADCY1; ADCYAP1; APBA1; ATP2A2; BCHE; BDNF; CACNA1D; CALB1; CALM3; CBLN1; CEL; CHRM2; CRHR2; DGKB; DRD1; DRD5; EFNB3; EPHA4; GRIA1; GRIK2; GRIK4; GRIN2A; GRIN2B; GRM1; GRM7; GRM8; HRH2; HTR2A; KCNB1; MAP1A; MECP2; MEF2C; MME; NEUROD2; NF1; NPTX1; NPY2R; NPY5R; PLAT; PPP3CA; PPP3CB; PRKAR2B; PRKCB; PRKCE; PRKCZ; RAB3B; RGS4; CX3CL1; SLC6A9; SNAP25; STAR; STX3; STXBP1; VAMP1; VAMP2; SYT1; SYT4; TACR…
ACC-Male-M5	GO:0099177	regulation of trans-synaptic signaling	18670	437	1823	102	2.39043	3.03242e-17	6.15088e-14	ADCY1; ADCYAP1; APBA1; ATP2A2; BCHE; BDNF; CACNA1D; CALB1; CALM3; CBLN1; CEL; CHRM2; CRHR2; DGKB; DRD1; DRD5; EFNB3; EPHA4; GRIA1; GRIK2; GRIK4; GRIN2A; GRIN2B; GRM1; GRM7; GRM8; HRH2; HTR2A; KCNB1; MAP1A; MECP2; MEF2C; MME; NEUROD2; NF1; NPTX1; NPY2R; NPY5R; PLAT; PPP3CA; PPP3CB; PRKAR2B; PRKCB; PRKCE; PRKCZ; RAB3B; RGS4; CX3CL1; SLC6A9; SNAP25; STAR; STX3; STXBP1; VAMP1; VAMP2; SYT1; SYT4; TACR…
ACC-Male-M5	GO:0030182	neuron differentiation	18670	1365	1823	228	1.71064	6.95665e-17	1.25428e-13	ADCY1; ADCYAP1; AP2A1; AKT1; ARHGDIA; ARL3; ASCL1; ATP2B2; BBS4; BDNF; BMPR2; CASP3; CBLN1; CFL1; CHN1; CNGB1; CNTN1; DNMT3B; DRD1; DSCAM; EFNB3; EPHA3; EPHA4; EPHA5; EPHA7; ERCC3; ETV1; FGF13; FGFR1; GABRA5; GABRB2; GABRB3; GAP43; GRB7; NRG1; HPRT1; IFRD1; INSM1; KIF5C; L1CAM; LAMB1; LTK; MAP1A; MAP2; MARK1; MATN2; MCF2; MECP2; MEF2C; MYH10; NAP1L2; NEDD4; NEFH; NEUROD1; NEUROD2; NKX2-2; NNAT; N…
ACC-Male-M5	GO:0048699	generation of neurons	18670	1524	1823	246	1.65313	2.45138e-16	3.97785e-13	ADCY1; ADCYAP1; AP2A1; AKT1; ARHGDIA; ARL3; ASCL1; ATP2B2; BBS4; BCHE; BDNF; BMPR2; CASP3; CBLN1; CFL1; CHN1; CNGB1; CNTN1; DCT; DNMT3B; DRD1; DSCAM; EFNB3; EPHA3; EPHA4; EPHA5; EPHA7; ERCC3; ETV1; FGF13; FGFR1; GABRA5; GABRB2; GABRB3; GAP43; GRB7; NRG1; HPRT1; IFRD1; INSM1; KCNA1; KIF5C; L1CAM; LAMB1; LTK; MAP1A; MAP2; MARK1; MATN2; MCF2; MECP2; MEF2C; MME; MYB; MYH10; NAP1L2; NEDD4; NEFH; NEURO…
ACC-Male-M18	GO:0090304	nucleic acid metabolic process	18670	5735	532	247	1.51146	9.35257e-15	1.51764e-10	ADAM8; AMH; CLK2; ATF6B; DNASE1; DNASE1L2; DNMT1; DNMT3A; E4F1; ERN1; EYA3; EZH1; EZH2; FANCG; GAS6; KAT2A; NR6A1; GOLGB1; GTF2B; BRF1; HAS3; HELLS; HSF4; LIG1; EPCAM; MC1R; MCM6; MSH5; CNOT3; NPAT; NUMA1; NUP98; NVL; SERPINF2; PLK1; PMS2P3; EXOSC10; PNN; POLE; POU2F2; PRKAA1; PWP2; RAD52; RBBP7; RBM3; RFX1; RPA2; RPL15; ATXN2; SRSF2; SRSF4; SRSF5; SRSF6; SFSWAP; SIM2; SNRNP70; STAT2; SUPT6H; TDG…
ACC-Male-M18	GO:0006139	nucleobase-containing compound metabolic process	18670	6411	532	265	1.45062	7.02048e-14	4.35831e-10	ADAM8; ADK; ADSL; AMH; CAD; CLK2; ATF6B; DCTD; DNASE1; DNASE1L2; DNMT1; DNMT3A; E4F1; ERN1; EYA3; EZH1; EZH2; FANCG; GAS6; GCKR; KAT2A; NR6A1; GOLGB1; GTF2B; BRF1; HAS3; HELLS; HSF4; LIG1; EPCAM; MC1R; MCM6; MSH5; MYH3; NDUFB5; CNOT3; NPAT; NUMA1; NUP98; NVL; PDE7A; PDHB; PDK1; PFKFB2; SERPINF2; PLK1; PMS2P3; EXOSC10; PNN; POLE; POU2F2; PRKAA1; PWP2; RAD52; RBBP7; RBM3; RCVRN; RFX1; RPA2; RPL15; …
ACC-Male-M18	GO:0034641	cellular nitrogen compound metabolic process	18670	7161	532	287	1.4065	1.05381e-13	4.35831e-10	ADAM8; ADK; ADSL; AMH; CAD; CHKA; CLK2; CPT1B; ATF6B; DCTD; DNASE1; DNASE1L2; DNMT1; DNMT3A; E4F1; EIF2B1; ERN1; EYA3; EZH1; EZH2; FANCG; GAS6; GCKR; KAT2A; NR6A1; GLO1; GOLGB1; GTF2B; BRF1; HAS3; HELLS; HSF4; LIG1; EPCAM; MC1R; MCM6; MSH5; MYH3; NDUFB5; CNOT3; NPAT; NUMA1; NUP98; NVL; OAZ2; PDE7A; PDHB; PDK1; PFKFB2; SERPINF2; PLK1; PMS2P3; EXOSC10; PNN; POLE; POU2F2; PRKAA1; PWP2; RAD52; RBBP7;…
ACC-Male-M18	GO:0046483	heterocycle metabolic process	18670	6570	532	269	1.43688	1.23118e-13	4.35831e-10	ADAM8; ADK; ADSL; AMH; CAD; CLK2; ATF6B; DCTD; DNASE1; DNASE1L2; DNMT1; DNMT3A; E4F1; ERN1; EYA3; EZH1; EZH2; FANCG; GAS6; GCKR; KAT2A; NR6A1; GOLGB1; GTF2B; BRF1; HAS3; HELLS; HSF4; LIG1; EPCAM; MC1R; MCM6; MSH5; MTR; MYH3; NDUFB5; CNOT3; NPAT; NUMA1; NUP98; NVL; PDE7A; PDHB; PDK1; PFKFB2; SERPINF2; PLK1; PMS2P3; EXOSC10; PNN; POLE; POU2F2; PRKAA1; PWP2; RAD52; RBBP7; RBM3; RCVRN; RFX1; RPA2; RP…
ACC-Male-M18	GO:1901360	organic cyclic compound metabolic process	18670	6839	532	277	1.42141	1.34292e-13	4.35831e-10	ADAM8; ADK; ADSL; AMH; CAD; CLK2; ATF6B; DCTD; DNASE1; DNASE1L2; DNMT1; DNMT3A; E4F1; ERN1; EYA3; EZH1; EZH2; FANCG; FDX1; GAS6; GCKR; KAT2A; NR6A1; GOLGB1; GTF2B; BRF1; HAS3; HELLS; HSF4; LIG1; EPCAM; MC1R; MCM6; MSH5; MTR; MYH3; NDUFB5; CNOT3; NPAT; NUMA1; NUP98; NVL; PDE7A; PDHB; PDK1; PFKFB2; SERPINF2; PLK1; PMS2P3; EXOSC10; PNN; POLE; POU2F2; PRKAA1; PRLR; PWP2; RAD52; RBBP7; RBM3; RCVRN; RF…
ACC-Male-M18	GO:0006725	cellular aromatic compound metabolic process	18670	6615	532	269	1.4271	3.0142e-13	8.1519e-10	ADAM8; ADK; ADSL; AMH; CAD; CLK2; ATF6B; DCTD; DNASE1; DNASE1L2; DNMT1; DNMT3A; E4F1; ERN1; EYA3; EZH1; EZH2; FANCG; GAS6; GCKR; KAT2A; NR6A1; GOLGB1; GTF2B; BRF1; HAS3; HELLS; HSF4; LIG1; EPCAM; MC1R; MCM6; MSH5; MTR; MYH3; NDUFB5; CNOT3; NPAT; NUMA1; NUP98; NVL; PDE7A; PDHB; PDK1; PFKFB2; SERPINF2; PLK1; PMS2P3; EXOSC10; PNN; POLE; POU2F2; PRKAA1; PWP2; RAD52; RBBP7; RBM3; RCVRN; RFX1; RPA2; RP…
ACC-Male-M18	GO:0006807	nitrogen compound metabolic process	18670	10812	532	382	1.23991	1.17004e-11	2.71233e-08	ADAM8; ADK; ADSL; ALB; AMH; ATP7B; BLMH; CAD; CDC25B; CHKA; CLK2; COL7A1; CPT1B; ATF6B; DCTD; DNASE1; DNASE1L2; DNMT1; DNMT3A; E4F1; EIF2B1; EPB42; ERN1; EYA3; EZH1; EZH2; FANCG; GALNS; GAS6; GCKR; KAT2A; NR6A1; GGCX; GLO1; GOLGB1; GTF2B; BRF1; HAS3; HELLS; HSF4; ITIH4; JAK3; KLKB1; LIG1; EPCAM; MC1R; MCM6; CD46; MSH5; MST1; MTR; MUC4; MYH3; NDUFB5; NKTR; CNOT3; NPAT; NUMA1; NUP98; NVL; OAZ2; OVG…
ACC-Male-M18	GO:0016070	RNA metabolic process	18670	5206	532	217	1.46281	5.50877e-11	1.11739e-07	ADAM8; AMH; CLK2; ATF6B; DNMT1; DNMT3A; E4F1; ERN1; EZH1; EZH2; GAS6; KAT2A; NR6A1; GOLGB1; GTF2B; BRF1; HAS3; HELLS; HSF4; LIG1; EPCAM; MC1R; CNOT3; NPAT; NUMA1; NUP98; NVL; SERPINF2; PLK1; PMS2P3; EXOSC10; PNN; POLE; POU2F2; PRKAA1; PWP2; RBBP7; RBM3; RFX1; RPL15; ATXN2; SRSF2; SRSF4; SRSF5; SRSF6; SFSWAP; SIM2; SNRNP70; STAT2; SUPT6H; TDG; TFAP4; TIA1; NR2C1; TRAF1; TSN; UBB; TRPV1; ZNF2; ZNF1…
ACC-Male-M18	GO:0044260	cellular macromolecule metabolic process	18670	8352	532	309	1.29838	2.52814e-10	4.55823e-07	ADAM8; ALB; AMH; BLMH; CAD; CDC25B; CLK2; COL7A1; ATF6B; DNASE1; DNASE1L2; DNMT1; DNMT3A; E4F1; EIF2B1; EPB42; ERN1; EYA3; EZH1; EZH2; FANCG; GAS6; KAT2A; NR6A1; GGCX; GOLGB1; GTF2B; BRF1; HAS3; HELLS; HSF4; ITIH4; JAK3; KLKB1; LIG1; EPCAM; MC1R; MCM6; MSH5; MST1; MUC4; MYH3; NKTR; CNOT3; NPAT; NUMA1; NUP98; NVL; PDK1; PHKA2; PIGH; PIK3CD; SERPINF2; PLK1; PMS2P3; EXOSC10; POLE; POU2F2; PRKAA1; PR…
ACC-Male-M18	GO:0044237	cellular metabolic process	18670	11301	532	389	1.208	4.47504e-10	7.26164e-07	ADAM8; ADK; ADSL; ALB; AMH; ANXA7; BLMH; CAD; CDC25B; CHKA; CLK2; COL7A1; CPT1B; ATF6B; DCTD; DNASE1; DNASE1L2; DNMT1; DNMT3A; E4F1; EIF2B1; EPB42; ERN1; EYA3; EZH1; EZH2; FANCG; FDX1; GALNS; GAS6; GCKR; KAT2A; NR6A1; GGCX; GLO1; GOLGB1; GTF2B; BRF1; HAS3; HELLS; HSF4; ITIH4; JAK3; KLKB1; LIG1; EPCAM; MC1R; MCM6; MSH5; MST1; MTR; MUC4; MYH3; NDUFB5; NKTR; CNOT3; NPAT; NUMA1; NUP98; NVL; OAZ2; OVG…
ACC-Male-M135	GO:0002376	immune system process	18670	3193	341	143	2.45204	1.25722e-27	2.0401e-23	SERPINA3; ANXA1; ANXA2; ANXA3; BCL3; BCL6; CFB; SERPING1; C1R; C1S; C4B; CASP4; RUNX3; CD40; CD44; CD58; CDA; CDKN1A; CEBPB; CEBPD; CHI3L1; KLF6; MAP3K8; CSF1; EPHA2; SERPINB1; ELF4; EMP2; EPAS1; ETV6; FCGR3B; FES; FPR1; LRRC32; GBP3; GEM; B4GALT1; MKNK2; GRN; CXCL1; HK3; HLA-B; HLA-C; HLA-E; HLA-F; HLX; ICAM1; ICAM2; IFI16; IFI27; IL1B; IL1R1; IL4R; IL6R; IL12A; IRAK2; IRF1; IRF7; ISG20; ITGA5; …
ACC-Male-M135	GO:0006952	defense response	18670	1797	341	99	3.01632	1.40124e-24	8.50746e-21	SERPINA3; ADM; ANXA1; ANXA3; BCL3; BCL6; CFB; SERPING1; C1R; C1S; C4B; CASP4; CD40; CD44; CD58; CDH5; CEBPB; CHI3L1; CSF1; S1PR3; EPHA2; ELF4; FPR1; GBP3; B4GALT1; GRN; CXCL1; HLA-B; HLA-C; HLA-E; HLA-F; HSF1; ICAM1; ICAM2; IFI16; IFI27; IGFBP4; IL1B; IL1R1; IL4R; IL6R; IL12A; IRAK2; IRF1; IRF7; ISG20; LDLR; LYZ; MGST2; NFKBIA; P2RX1; SERPINE1; PER1; SERPINB9; PLSCR1; PML; RAB27A; S100A8; S100A9;…
ACC-Male-M135	GO:0034097	response to cytokine	18670	1211	341	80	3.61689	1.57283e-24	8.50746e-21	ACTN4; ANXA1; ANXA2; BCL6; CASP4; CD40; CD44; CD58; CDKN1A; CEBPB; CEBPD; CHI3L1; CISH; KLF6; MAP3K8; CSF1; CSF2RB; FPR1; GBP3; CXCL1; HLA-B; HLA-C; HLA-E; HLA-F; ICAM1; IFI16; IFI27; IL1B; IL1R1; IL4R; IL6R; IL12A; IL15RA; IRAK2; IRF1; IRF7; ISG20; LMNB1; MCL1; MYC; NFKB2; NFKBIA; PCK1; PIM1; PLSCR1; PML; CCL2; SHC1; SLC11A1; SP100; STAT3; STAT5B; THBS1; TNFAIP3; TNFRSF1A; TNFRSF1B; FOSL1; YBX3;…
ACC-Male-M135	GO:0071345	cellular response to cytokine stimulus	18670	1118	341	76	3.72187	5.06198e-24	2.05352e-20	ACTN4; ANXA1; ANXA2; BCL6; CASP4; CD40; CD44; CD58; CDKN1A; CEBPB; CEBPD; CHI3L1; CISH; KLF6; MAP3K8; CSF1; CSF2RB; FPR1; GBP3; CXCL1; HLA-B; HLA-C; HLA-E; HLA-F; ICAM1; IFI16; IFI27; IL1B; IL1R1; IL4R; IL6R; IL12A; IL15RA; IRAK2; IRF1; IRF7; ISG20; LMNB1; MCL1; MYC; NFKBIA; PCK1; PIM1; PML; CCL2; SHC1; SP100; STAT3; STAT5B; THBS1; TNFAIP3; TNFRSF1A; TNFRSF1B; YBX3; KHSRP; HYAL2; TNFRSF6B; IL18R1…
ACC-Male-M135	GO:0002252	immune effector process	18670	1265	341	80	3.4625	2.60077e-23	8.44054e-20	SERPINA3; ANXA1; ANXA2; ANXA3; BCL3; BCL6; CFB; SERPING1; C1R; C1S; C4B; CD40; CD44; CD58; CDA; CHI3L1; SERPINB1; EMP2; FCGR3B; FES; FPR1; GBP3; B4GALT1; GRN; CXCL1; HK3; HLA-B; HLA-C; HLA-E; HLA-F; HLX; ICAM1; IFI16; IFI27; IL1B; IL1R1; IL4R; IL12A; IRF1; IRF7; ISG20; LYZ; PNP; P2RX1; SERPINB9; PLAUR; PLCG1; PLSCR1; PML; RAB27A; S100A8; S100A9; S100A11; SEC14L1; SLC11A1; STAT3; STK10; TNFAIP3; T…
ACC-Male-M135	GO:0019221	cytokine-mediated signaling pathway	18670	798	341	62	4.25382	1.68522e-22	4.55768e-19	ACTN4; ANXA1; ANXA2; BCL6; CASP4; CD40; CD44; CDKN1A; CEBPD; CISH; KLF6; MAP3K8; CSF1; CSF2RB; FPR1; CXCL1; HLA-B; HLA-C; HLA-E; HLA-F; ICAM1; IFI27; IL1B; IL1R1; IL4R; IL6R; IL12A; IL15RA; IRAK2; IRF1; IRF7; ISG20; LMNB1; MCL1; MYC; NFKBIA; PIM1; PML; CCL2; SHC1; SP100; STAT3; STAT5B; TNFAIP3; TNFRSF1A; TNFRSF1B; TNFRSF6B; IL18R1; SOCS3; IL1RL1; OSMR; IL32; IL18BP; TRIM22; NOD1; IFITM3; IFI30; T…
ACC-Male-M135	GO:0006950	response to stress	18670	4110	341	155	2.06481	2.78169e-22	6.44835e-19	SERPINA3; ACTN4; ADM; ANXA1; ANXA2; ANXA3; AQP1; BCL3; BCL6; CFB; SERPING1; C1R; C1S; C4B; CASP4; SERPINH1; CD40; CD44; CD58; CDH5; CDK2; CDKN1A; CEBPB; CHI3L1; CLIC1; MAP3K8; CSF1; GADD45A; HBEGF; S1PR3; EPHA2; ELF4; EPAS1; FPR1; GBP3; B4GALT1; GJA4; SFN; GPR4; GRN; CXCL1; HLA-B; HLA-C; HLA-E; HLA-F; HSF1; HSPB1; TNC; ICAM1; ICAM2; IFI16; IFI27; IGFBP4; IL1B; IL1R1; IL4R; IL6R; IL12A; IRAK2; IRF…
ACC-Male-M135	GO:0007166	cell surface receptor signaling pathway	18670	3052	341	128	2.29623	1.49499e-21	3.03239e-18	ACTN4; ANXA1; ANXA2; ANXA3; BCL6; CASP4; CD40; CD44; CDA; CDH5; CDKN1A; CEBPD; CISH; COL4A1; COL4A2; KLF6; MAP3K8; CSF1; CSF2RB; DAB2; HBEGF; S1PR3; EFNA1; EPHA2; EMP2; EPHB4; FPR1; LRRC32; GEM; MKNK2; CXCL1; HLA-B; HLA-C; HLA-E; HLA-F; HSPB1; ICAM1; ICAM2; IFI27; IGFBP4; IL1B; IL1R1; IL4R; IL6R; IL12A; IL15RA; IRAK2; IRF1; IRF7; ISG20; ITGA5; ITGB3; LMNB1; MCL1; MOV10; MYC; MYH9; NEDD9; NFKBIA; …
ACC-Male-M135	GO:0009605	response to external stimulus	18670	2520	341	114	2.47682	1.8565e-21	3.19379e-18	ADM; ANXA1; ANXA2; ANXA3; AQP1; BCL3; BCL6; CFB; SERPING1; C1R; C1S; C4B; CD40; CDH5; CDKN1A; CEBPB; CHI3L1; CSF1; CSF2RB; GADD45A; HBEGF; TYMP; EFNA1; EPHA2; EPHB4; FES; FPR1; GBP3; GRN; CXCL1; HLA-E; HSF1; HSPB1; TNC; ICAM1; IFI16; IFI27; IL1B; IL1R1; IL4R; IL6R; IL12A; IRAK2; IRF1; IRF7; ISG20; ITGB3; LDLR; LYZ; MAOB; MGST2; NFKB2; NFKBIA; NOS3; P2RX1; SERPINE1; PCK1; PER1; SERPINB9; PIM1; PLA…
ACC-Male-M135	GO:0001525	angiogenesis	18670	587	341	52	4.85015	1.9682e-21	3.19379e-18	ADM; ANXA1; ANXA2; ANXA3; AQP1; CD40; CDH5; CHI3L1; COL4A1; COL4A2; TYMP; EFNA1; EPHA2; EMP2; ENPEP; EPAS1; EPHB4; B4GALT1; GPR4; GRN; HSPB1; IL1B; ITGA5; ITGB3; LOXL2; MYH9; NOS3; SERPINE1; PLCG1; PML; CCL2; SHC1; SP100; STAT3; TGFBI; TGFBR1; THBS1; TNFAIP3; ADAM12; PIK3R3; ADAM15; RAMP3; PRKD2; DLL4; RASIP1; ADAMTS9; SOX17; ZC3H12A; APOLD1; FMNL3; MIR24-2; ECSCR
ACC-Male-M20	GO:0009653	anatomical structure morphogenesis	18670	2735	306	121	2.6993	5.9303e-27	9.6231e-23	ACTA1; ACTA2; ACTG2; ACVR1; ACVRL1; JAG1; ANGPT2; BMP6; CASQ2; CAV1; CD34; CDH6; COL1A2; COL3A1; COL4A3; COL4A4; COL6A2; COL6A3; COL8A1; CRIP1; CYP1B1; DSP; EDN1; EDNRA; ENG; ETS1; ETS2; FGR; FOXF2; FOXC1; FOXS1; FLI1; FLNA; FLT1; FLT4; FN1; FRZB; GATA2; GPC3; HHEX; HSPG2; HYAL1; ID1; ID3; IGF2; ITGA1; KRT18; LAMA2; LAMA3; LAMA5; LAMC1; LEPR; SMAD6; MGP; MYH7; MYH11; MYL2; NEB; NOTCH3; NOTCH4; NP…
ACC-Male-M20	GO:0072359	circulatory system development	18670	1169	306	75	3.91444	2.89976e-25	2.35272e-21	ACTA2; ACVR1; ACVRL1; JAG1; ANGPT2; CAV1; CD34; COL1A2; COL3A1; COL4A3; COL4A4; COL8A1; CRIP1; CYP1B1; DSP; EDN1; EDNRA; ENG; ETS1; FOXC1; FOXS1; FLT1; FLT4; FN1; GATA2; GPC3; GPER1; HHEX; HSPG2; HYAL1; ID1; ID3; LAMA5; LEPR; SMAD6; MB; MYH7; MYH11; MYL2; NEB; NOTCH3; NOTCH4; NPR1; NRAP; PGF; PLN; PTPN14; PTPRB; TBX2; TBX3; TEK; NR2F2; TGFBR2; TIE1; TNNC1; TTN; VEGFC; ZIC3; GJC1; RAMP2; KLF2; ARH…
ACC-Male-M20	GO:0009888	tissue development	18670	2065	306	100	2.95463	1.41694e-24	7.66421e-21	ACTA1; ACTA2; ACTG2; ACVR1; ACVRL1; JAG1; BMP6; CAV1; CAV2; CD34; COL1A2; COL3A1; COL4A4; COL6A2; COL6A3; COL8A1; CRIP1; CYP1B1; DDX5; DSP; EDN1; EDNRA; ENG; ENO3; ETS2; FGR; FOXF2; FOXC1; FLNA; FN1; FRZB; GPC3; HSPG2; HYAL1; ID1; ID3; IRF6; KRT18; LAMA2; LAMA3; LAMA5; LAMC1; LUM; SMAD6; MGP; MYH7; MYH11; MYL2; NEB; NOTCH4; NRAP; PGF; PGM5; PGR; PLN; PODXL; PRKCH; RORC; S100A4; SVIL; TAGLN; TBX2;…
ACC-Male-M20	GO:0001944	vasculature development	18670	792	306	58	4.46813	3.31904e-22	1.34645e-18	ACTA2; ACVR1; ACVRL1; JAG1; ANGPT2; CAV1; CD34; COL1A2; COL3A1; COL4A3; COL4A4; COL8A1; CYP1B1; EDN1; EDNRA; ENG; ETS1; FOXC1; FOXS1; FLT1; FLT4; FN1; GATA2; GPC3; GPER1; HHEX; HSPG2; HYAL1; ID1; LAMA5; LEPR; SMAD6; NOTCH3; NOTCH4; NPR1; PGF; PTPN14; PTPRB; TBX2; TBX3; TEK; NR2F2; TGFBR2; TIE1; VEGFC; GJC1; RAMP2; KLF2; ARHGEF15; CARD10; LEF1; SOX18; ROBO4; PLXDC1; SMOC2; MMRN2; CLEC14A; MIR145
ACC-Male-M20	GO:0072358	cardiovascular system development	18670	801	306	58	4.41793	5.79289e-22	1.88002e-18	ACTA2; ACVR1; ACVRL1; JAG1; ANGPT2; CAV1; CD34; COL1A2; COL3A1; COL4A3; COL4A4; COL8A1; CYP1B1; EDN1; EDNRA; ENG; ETS1; FOXC1; FOXS1; FLT1; FLT4; FN1; GATA2; GPC3; GPER1; HHEX; HSPG2; HYAL1; ID1; LAMA5; LEPR; SMAD6; NOTCH3; NOTCH4; NPR1; PGF; PTPN14; PTPRB; TBX2; TBX3; TEK; NR2F2; TGFBR2; TIE1; VEGFC; GJC1; RAMP2; KLF2; ARHGEF15; CARD10; LEF1; SOX18; ROBO4; PLXDC1; SMOC2; MMRN2; CLEC14A; MIR145
ACC-Male-M20	GO:0001568	blood vessel development	18670	761	306	56	4.48979	1.54082e-21	4.16714e-18	ACTA2; ACVR1; ACVRL1; JAG1; ANGPT2; CAV1; CD34; COL1A2; COL3A1; COL4A3; COL4A4; COL8A1; CYP1B1; EDN1; EDNRA; ENG; ETS1; FOXC1; FOXS1; FLT1; FLT4; FN1; GATA2; GPC3; GPER1; HHEX; HSPG2; HYAL1; ID1; LAMA5; LEPR; SMAD6; NOTCH3; NOTCH4; NPR1; PGF; PTPRB; TBX2; TBX3; TEK; NR2F2; TGFBR2; TIE1; VEGFC; GJC1; RAMP2; KLF2; CARD10; LEF1; SOX18; ROBO4; PLXDC1; SMOC2; MMRN2; CLEC14A; MIR145
ACC-Male-M20	GO:0048646	anatomical structure formation involved in morphogenesis	18670	1173	306	67	3.48498	9.69651e-20	2.24779e-16	ACTA1; ACVR1; ACVRL1; JAG1; ANGPT2; CASQ2; CAV1; CD34; COL4A3; COL4A4; COL8A1; CYP1B1; EDN1; EDNRA; ENG; ETS1; ETS2; FOXC1; FLT1; FLT4; FN1; GATA2; HHEX; HSPG2; HYAL1; ID1; LAMA3; LAMA5; LEPR; MYH11; MYL2; NEB; NOTCH3; NOTCH4; NPR1; NRAP; ATP8B1; PGF; PGM5; PODXL; PTPN14; PTPRB; TBX2; TBX3; TEK; TGFBR2; TIE1; TTN; VEGFC; TBX18; RAMP2; TCIRG1; KLHL41; KLF2; NBEAL2; MYOF; CARD10; LEF1; SOX18; ROBO4…
ACC-Male-M20	GO:0009887	animal organ morphogenesis	18670	1068	306	63	3.59909	3.03179e-19	6.14961e-16	ACTA1; ACTA2; ACTG2; ACVR1; ACVRL1; JAG1; BMP6; CAV1; CD34; COL1A2; COL3A1; COL6A2; COL6A3; COL8A1; CRIP1; DSP; EDN1; ENG; FGR; FOXF2; FOXC1; FLI1; FRZB; GATA2; GPC3; HSPG2; HYAL1; ID1; ID3; IGF2; LAMA2; LAMA3; LAMA5; LAMC1; SMAD6; MGP; MYH7; MYL2; PGF; PGR; TBX2; TBX3; TEK; TGFBR2; TNNC1; TTN; COL14A1; VEGFC; ZIC3; TCIRG1; LAMC3; LEF1; SOX18; ASPN; LIMS2; PERP; FAT4; VANGL1; MYLK2; CCM2L; VWA2; …
ACC-Male-M20	GO:0006936	muscle contraction	18670	360	306	37	6.27079	3.8257e-19	6.89774e-16	ACTA1; ACTA2; ACTG2; ATP2A1; CASQ2; CAV1; CLIC2; CNN1; DES; DSP; EDN1; EDNRA; FLNA; GPER1; HRC; ITGA1; MB; MYH1; MYH7; MYH11; MYL2; NEB; PLN; STAC; TNNC2; TNNC1; TTN; VCL; PDE5A; GJC1; KLHL41; TRDN; MYL9; MYOF; MYLK2; RCSD1; MIR145
ACC-Male-M20	GO:0048514	blood vessel morphogenesis	18670	681	306	49	4.39007	1.79692e-18	2.91585e-15	ACVR1; ACVRL1; JAG1; ANGPT2; CAV1; CD34; COL3A1; COL4A3; COL4A4; COL8A1; CYP1B1; EDN1; EDNRA; ENG; ETS1; FOXC1; FLT1; FLT4; FN1; GATA2; HHEX; HSPG2; HYAL1; ID1; LAMA5; LEPR; NOTCH3; NOTCH4; NPR1; PGF; PTPRB; TBX2; TEK; NR2F2; TGFBR2; TIE1; VEGFC; GJC1; RAMP2; KLF2; CARD10; LEF1; SOX18; ROBO4; PLXDC1; SMOC2; MMRN2; CLEC14A; MIR145
ACC-Male-M13	GO:0034097	response to cytokine	18670	1211	587	156	4.0972	3.62536e-55	5.88287e-51	ACTN4; ANXA1; ANXA2; B2M; BCL6; BST2; CASP4; CD40; CD44; CD58; CDKN1A; CEBPB; CEBPD; CHI3L1; CISH; COL1A1; KLF6; MAP3K8; CSF1; CSF2RB; CSF3; FOS; FPR1; IFI6; GBP1; GBP2; GBP3; GCLM; CXCL1; CXCL2; HIF1A; HLA-A; HLA-B; HLA-C; HLA-E; HLA-F; HLA-H; HMOX1; HSPA1A; HSPA1B; HSPA9; ICAM1; IFI16; IFI27; IFI35; IFIT1; IFIT3; IL1B; IL1R1; IL4R; IL6R; IL12A; IL15; IL15RA; IRAK2; IRF1; IRF7; ISG20; JUN; JUNB;…
ACC-Male-M13	GO:0071345	cellular response to cytokine stimulus	18670	1118	587	146	4.15353	4.34113e-52	3.52218e-48	ACTN4; ANXA1; ANXA2; B2M; BCL6; BST2; CASP4; CD40; CD44; CD58; CDKN1A; CEBPB; CEBPD; CHI3L1; CISH; COL1A1; KLF6; MAP3K8; CSF1; CSF2RB; CSF3; FOS; FPR1; IFI6; GBP1; GBP2; GBP3; GCLM; CXCL1; CXCL2; HIF1A; HLA-A; HLA-B; HLA-C; HLA-E; HLA-F; HLA-H; HMOX1; HSPA1A; HSPA1B; HSPA9; ICAM1; IFI16; IFI27; IFI35; IFIT1; IFIT3; IL1B; IL1R1; IL4R; IL6R; IL12A; IL15; IL15RA; IRAK2; IRF1; IRF7; ISG20; JUNB; LIMS…
ACC-Male-M13	GO:0019221	cytokine-mediated signaling pathway	18670	798	587	122	4.86254	1.86175e-50	1.00702e-46	ACTN4; ANXA1; ANXA2; B2M; BCL6; BST2; CASP4; CD40; CD44; CDKN1A; CEBPD; CISH; KLF6; MAP3K8; CSF1; CSF2RB; CSF3; FOS; FPR1; IFI6; GBP1; GBP2; CXCL1; CXCL2; HIF1A; HLA-A; HLA-B; HLA-C; HLA-E; HLA-F; HLA-H; HMOX1; HSPA1A; HSPA1B; HSPA9; ICAM1; IFI27; IFI35; IFIT1; IFIT3; IL1B; IL1R1; IL4R; IL6R; IL12A; IL15; IL15RA; IRAK2; IRF1; IRF7; ISG20; JUNB; LIMS1; LMNB1; LTBR; MCL1; MSN; MX1; MX2; MYC; MYD88;…
ACC-Male-M13	GO:0006952	defense response	18670	1797	587	177	3.13279	5.48934e-46	2.22689e-42	SERPINA3; ADM; ANXA1; ANXA3; B2M; BCL3; BCL6; CFB; PRDM1; BMP2; BST2; SERPING1; C1R; C1S; C4B; CASP4; CD40; CD44; CD58; CD59; CDH5; CEBPB; CHI3L1; CSF1; CTSL; S1PR3; EPHA2; EIF4G1; ELF4; FOS; FPR1; IFI6; GBP1; GBP2; GBP3; B4GALT1; GRN; CXCL1; CXCL2; HIF1A; HLA-A; HLA-B; HLA-C; HLA-E; HLA-F; HLA-H; HMOX1; HSF1; HSPA1A; HSPA1B; HSPD1; ICAM1; ICAM2; IFI16; IFI27; IFI35; IFIT1; IFIT3; IGFBP4; IL1B; I…
ACC-Male-M13	GO:0002376	immune system process	18670	3193	587	243	2.42055	2.86455e-45	9.2966e-42	SERPINA3; ANXA1; ANXA2; ANXA3; B2M; BAK1; BCL3; BCL6; CFB; PRDM1; BMP4; BST2; SERPING1; C1R; C1S; C4B; CASP4; RUNX3; CD40; CD44; CD58; CD59; CDA; CDKN1A; CEBPB; CEBPD; CHI3L1; COL1A1; KLF6; MAP3K8; CSF1; CSF3; CTSL; EPHA2; SERPINB1; ELF4; EMP2; EPAS1; ETV6; FABP5; FCGR3B; FES; FOS; FPR1; FUCA1; IFI6; LRRC32; GBP1; GBP2; GBP3; GEM; B4GALT1; GLA; MKNK2; GRN; CXCL1; CXCL2; HIF1A; HK3; HLA-A; HLA-B; …
ACC-Male-M13	GO:0010033	response to organic substance	18670	3302	587	246	2.36954	2.74433e-44	7.42204e-41	ACTN4; ADM; ANXA1; ANXA2; ANXA3; AQP1; ATF3; B2M; BAK1; BCL6; BMP2; BMP4; BST2; BTG1; C4B; CASP4; RUNX3; SERPINH1; CD40; CD44; CD58; CDH5; CDKN1A; CEBPB; CEBPD; CHI3L1; CISH; COL1A1; COL4A1; COL4A2; KLF6; MAP3K8; CSF1; CSF2RB; CSF3; CTSL; DAB2; DDIT3; EPHA2; FES; FOS; FPR1; IFI6; LRRC32; GBP1; GBP2; GBP3; GCLM; CXCL1; CXCL2; HIF1A; HLA-A; HLA-B; HLA-C; HLA-E; HLA-F; HLA-H; HMOX1; HSF1; HSPA1A; HS…
ACC-Male-M13	GO:0071310	cellular response to organic substance	18670	2707	587	218	2.56138	1.56056e-43	3.61761e-40	ACTN4; ANXA1; ANXA2; AQP1; ATF3; B2M; BAK1; BCL6; BMP2; BMP4; BST2; CASP4; CD40; CD44; CD58; CDH5; CDKN1A; CEBPB; CEBPD; CHI3L1; CISH; COL1A1; COL4A1; COL4A2; KLF6; MAP3K8; CSF1; CSF2RB; CSF3; CTSL; DAB2; DDIT3; FES; FOS; FPR1; IFI6; LRRC32; GBP1; GBP2; GBP3; GCLM; CXCL1; CXCL2; HIF1A; HLA-A; HLA-B; HLA-C; HLA-E; HLA-F; HLA-H; HMOX1; HSF1; HSPA1A; HSPA1B; HSPA1L; HSPA6; HSPA7; HSPA9; HSPB1; TNC; …
ACC-Male-M13	GO:0006950	response to stress	18670	4110	587	277	2.1436	7.90604e-43	1.60364e-39	SERPINA3; ACTN4; ADM; ANXA1; ANXA2; ANXA3; AQP1; ATF3; B2M; BAK1; BCL3; BCL6; CFB; PRDM1; BMP2; BST2; BTG1; SERPING1; C1R; C1S; C4B; CASP4; SERPINH1; CD40; CD44; CD58; CD59; CDH5; CDK2; CDKN1A; CEBPB; CHI3L1; CLIC1; PLK3; COL1A1; MAP3K8; CSF1; CTSL; GADD45A; DDIT3; HBEGF; S1PR3; EPHA2; EIF4G1; ELF4; EPAS1; FEN1; FOS; FPR1; IFI6; GBP1; GBP2; GBP3; B4GALT1; GJA4; GCLM; SFN; GPR4; GRN; CXCL1; CXCL2;…
ACC-Male-M13	GO:0070887	cellular response to chemical stimulus	18670	3281	587	239	2.31685	5.48577e-41	9.89085e-38	ACTN4; ANXA1; ANXA2; AQP1; ATF3; B2M; BAK1; BCL6; BMP2; BMP4; BST2; CASP4; CD40; CD44; CD58; CDH5; CDK2; CDKN1A; CEBPB; CEBPD; CHI3L1; CISH; PLK3; COL1A1; COL4A1; COL4A2; KLF6; MAP3K8; CSF1; CSF2RB; CSF3; CTSL; DAB2; DDIT3; HBEGF; EPHA2; EPAS1; FES; FOS; FPR1; IFI6; LRRC32; GBP1; GBP2; GBP3; GCLM; MKNK2; CXCL1; CXCL2; HIF1A; HLA-A; HLA-B; HLA-C; HLA-E; HLA-F; HLA-H; HMOX1; HSF1; HSPA1A; HSPA1B; H…
ACC-Male-M13	GO:0006955	immune response	18670	2279	587	187	2.60978	2.01018e-37	3.26192e-34	SERPINA3; ANXA1; ANXA2; ANXA3; B2M; BCL3; BCL6; CFB; PRDM1; BST2; SERPING1; C1R; C1S; C4B; CASP4; CD40; CD44; CD58; CD59; CDA; CEBPB; CHI3L1; COL1A1; CSF1; CSF3; CTSL; SERPINB1; ELF4; EMP2; FABP5; FCGR3B; FES; FOS; FPR1; FUCA1; IFI6; GBP1; GBP2; GBP3; GEM; B4GALT1; GLA; GRN; CXCL1; CXCL2; HK3; HLA-A; HLA-B; HLA-C; HLA-E; HLA-F; HLA-H; HLX; HMOX1; HSPA1A; HSPA1B; HSPA6; HSPD1; ICAM1; ICAM2; IFI16;…
ACC-Male-M364	GO:0002376	immune system process	18670	3193	329	138	2.45261	1.03259e-26	1.67558e-22	SERPINA3; ANXA1; ANXA2; ANXA3; BCL3; BCL6; CFB; SERPING1; C1R; C1S; C4B; CASP4; RUNX3; CD40; CD44; CD58; CDA; CDKN1A; CEBPB; CEBPD; CHI3L1; KLF6; MAP3K8; CSF1; EPHA2; SERPINB1; ELF4; EMP2; EPAS1; ETV6; FCGR3B; FES; FPR1; LRRC32; GBP3; GEM; B4GALT1; MKNK2; GRN; CXCL1; HK3; HLA-B; HLA-C; HLA-E; HLA-F; HLX; ICAM1; ICAM2; IFI16; IFI27; IL1B; IL1R1; IL4R; IL6R; IRAK2; IRF1; IRF7; ISG20; ITGA5; ITGB3; …
ACC-Male-M364	GO:0006952	defense response	18670	1797	329	98	3.09476	2.80788e-25	2.27817e-21	SERPINA3; ADM; ANXA1; ANXA3; BCL3; BCL6; CFB; SERPING1; C1R; C1S; C4B; CASP4; CD40; CD44; CD58; CDH5; CEBPB; CHI3L1; CSF1; S1PR3; EPHA2; ELF4; FPR1; GBP3; B4GALT1; GRN; CXCL1; HLA-B; HLA-C; HLA-E; HLA-F; HSF1; ICAM1; ICAM2; IFI16; IFI27; IGFBP4; IL1B; IL1R1; IL4R; IL6R; IRAK2; IRF1; IRF7; ISG20; LDLR; LYZ; MGST2; NFKBIA; P2RX1; SERPINE1; PER1; SERPINB9; PLSCR1; PML; RAB27A; S100A8; S100A9; CCL2; …
ACC-Male-M364	GO:0034097	response to cytokine	18670	1211	329	79	3.70196	6.19876e-25	3.35291e-21	ACTN4; ANXA1; ANXA2; BCL6; CASP4; CD40; CD44; CD58; CDKN1A; CEBPB; CEBPD; CHI3L1; CISH; KLF6; MAP3K8; CSF1; CSF2RB; FPR1; GBP3; CXCL1; HLA-B; HLA-C; HLA-E; HLA-F; ICAM1; IFI16; IFI27; IL1B; IL1R1; IL4R; IL6R; IL15RA; IRAK2; IRF1; IRF7; ISG20; LMNB1; MCL1; MYC; NFKB2; NFKBIA; PCK1; PIM1; PLSCR1; PML; CCL2; SHC1; SLC11A1; SP100; STAT3; STAT5B; THBS1; TNFAIP3; TNFRSF1A; TNFRSF1B; FOSL1; YBX3; KHSRP;…
ACC-Male-M364	GO:0071345	cellular response to cytokine stimulus	18670	1118	329	75	3.80687	2.30621e-24	9.35571e-21	ACTN4; ANXA1; ANXA2; BCL6; CASP4; CD40; CD44; CD58; CDKN1A; CEBPB; CEBPD; CHI3L1; CISH; KLF6; MAP3K8; CSF1; CSF2RB; FPR1; GBP3; CXCL1; HLA-B; HLA-C; HLA-E; HLA-F; ICAM1; IFI16; IFI27; IL1B; IL1R1; IL4R; IL6R; IL15RA; IRAK2; IRF1; IRF7; ISG20; LMNB1; MCL1; MYC; NFKBIA; PCK1; PIM1; PML; CCL2; SHC1; SP100; STAT3; STAT5B; THBS1; TNFAIP3; TNFRSF1A; TNFRSF1B; YBX3; KHSRP; HYAL2; TNFRSF6B; IL18R1; SOCS3…
ACC-Male-M364	GO:0006950	response to stress	18670	4110	329	152	2.0987	9.56663e-23	3.10475e-19	SERPINA3; ACTN4; ADM; ANXA1; ANXA2; ANXA3; AQP1; BCL3; BCL6; CFB; SERPING1; C1R; C1S; C4B; CASP4; SERPINH1; CD40; CD44; CD58; CDH5; CDK2; CDKN1A; CEBPB; CHI3L1; CLIC1; MAP3K8; CSF1; GADD45A; HBEGF; S1PR3; EPHA2; ELF4; EPAS1; FPR1; GBP3; B4GALT1; GJA4; SFN; GPR4; GRN; CXCL1; HLA-B; HLA-C; HLA-E; HLA-F; HSF1; HSPB1; TNC; ICAM1; ICAM2; IFI16; IFI27; IGFBP4; IL1B; IL1R1; IL4R; IL6R; IRAK2; IRF1; IRF7…
ACC-Male-M364	GO:0019221	cytokine-mediated signaling pathway	18670	798	329	61	4.33786	1.30425e-22	3.52734e-19	ACTN4; ANXA1; ANXA2; BCL6; CASP4; CD40; CD44; CDKN1A; CEBPD; CISH; KLF6; MAP3K8; CSF1; CSF2RB; FPR1; CXCL1; HLA-B; HLA-C; HLA-E; HLA-F; ICAM1; IFI27; IL1B; IL1R1; IL4R; IL6R; IL15RA; IRAK2; IRF1; IRF7; ISG20; LMNB1; MCL1; MYC; NFKBIA; PIM1; PML; CCL2; SHC1; SP100; STAT3; STAT5B; TNFAIP3; TNFRSF1A; TNFRSF1B; TNFRSF6B; IL18R1; SOCS3; IL1RL1; OSMR; IL32; IL18BP; TRIM22; NOD1; IFITM3; IFI30; TRIM38; …
ACC-Male-M364	GO:0006954	inflammatory response	18670	848	329	62	4.14901	5.63008e-22	1.30513e-18	SERPINA3; ADM; ANXA1; BCL6; CFB; SERPING1; C1R; C1S; C4B; CASP4; CD40; CD44; CDH5; CEBPB; CHI3L1; CSF1; S1PR3; EPHA2; FPR1; B4GALT1; GRN; CXCL1; HLA-E; ICAM1; IFI16; IGFBP4; IL1B; IL1R1; IL4R; IL6R; IRAK2; LDLR; LYZ; MGST2; NFKBIA; P2RX1; SERPINE1; PER1; PLSCR1; S100A8; S100A9; CCL2; SLC11A1; STAT3; TGM2; THBS1; TNFAIP3; TNFRSF1A; TNFRSF1B; HYAL2; IL18R1; SOCS3; IL1RL1; OSMR; NAMPT; NOD1; SBNO2; …
ACC-Male-M364	GO:0002252	immune effector process	18670	1265	329	76	3.40935	9.17042e-22	1.8601e-18	SERPINA3; ANXA1; ANXA2; ANXA3; BCL3; BCL6; CFB; SERPING1; C1R; C1S; C4B; CD40; CD44; CD58; CDA; CHI3L1; SERPINB1; EMP2; FCGR3B; FES; FPR1; GBP3; B4GALT1; GRN; CXCL1; HK3; HLA-B; HLA-C; HLA-E; HLA-F; HLX; ICAM1; IFI16; IFI27; IL1B; IL1R1; IL4R; IRF1; IRF7; ISG20; LYZ; PNP; P2RX1; SERPINB9; PLAUR; PLSCR1; PML; RAB27A; S100A8; S100A9; S100A11; SEC14L1; SLC11A1; STAT3; STK10; TNFAIP3; TNFRSF1B; HYAL2…
ACC-Male-M364	GO:0007166	cell surface receptor signaling pathway	18670	3052	329	123	2.28701	1.37435e-20	2.47796e-17	ACTN4; ANXA1; ANXA2; ANXA3; BCL6; CASP4; CD40; CD44; CDA; CDH5; CDKN1A; CEBPD; CISH; COL4A1; COL4A2; KLF6; MAP3K8; CSF1; CSF2RB; DAB2; HBEGF; S1PR3; EFNA1; EPHA2; EMP2; EPHB4; FPR1; LRRC32; GEM; MKNK2; CXCL1; HLA-B; HLA-C; HLA-E; HLA-F; HSPB1; ICAM1; ICAM2; IFI27; IGFBP4; IL1B; IL1R1; IL4R; IL6R; IL15RA; IRAK2; IRF1; IRF7; ISG20; ITGA5; ITGB3; LMNB1; MCL1; MOV10; MYC; MYH9; NEDD9; NFKBIA; NOS3; P…
ACC-Male-M364	GO:0006955	immune response	18670	2279	329	103	2.56473	2.20276e-20	3.57442e-17	SERPINA3; ANXA1; ANXA2; ANXA3; BCL3; BCL6; CFB; SERPING1; C1R; C1S; C4B; CASP4; CD40; CD44; CD58; CDA; CEBPB; CHI3L1; CSF1; SERPINB1; ELF4; EMP2; FCGR3B; FES; FPR1; GBP3; GEM; B4GALT1; GRN; CXCL1; HK3; HLA-B; HLA-C; HLA-E; HLA-F; HLX; ICAM1; ICAM2; IFI16; IFI27; IL1B; IL1R1; IL4R; IL6R; IRAK2; IRF1; IRF7; ISG20; LYZ; NFKB2; NFKBIA; PNP; P2RX1; SERPINB9; PLAUR; PLSCR1; PML; RAB27A; S100A8; S100A9;…
ACC-Male-M121	GO:0099537	trans-synaptic signaling	18670	711	486	63	3.40392	1.17467e-17	1.1144e-13	ACHE; ADARB1; ARF1; DAGLA; CA7; CACNB1; CAMK2B; CDK5; CHRM1; CHRNA4; CHRNB2; CRHR1; DNM1; EPHB2; PTK2B; GABRD; GRIK3; GSK3A; HTR6; ITPKA; MAPT; NRGN; NTSR1; PRKACA; PRKAR1B; PRKCG; PTPRS; RAB3A; SLC1A6; SLC8A2; SNCB; STX1A; SYN1; SYT5; DOC2A; NAPA; SYNGAP1; CACNA1G; BSN; BAIAP3; SYT7; SYNGR1; CACNA2D2; NRXN2; BAIAP2; CYP46A1; CLSTN1; IQSEC2; NCDN; NPTXR; MINK1; SYT17; PLEKHG5; LRFN2; TSHZ3; CACNG…
ACC-Male-M121	GO:0099536	synaptic signaling	18670	717	486	63	3.37543	1.77687e-17	1.1144e-13	ACHE; ADARB1; ARF1; DAGLA; CA7; CACNB1; CAMK2B; CDK5; CHRM1; CHRNA4; CHRNB2; CRHR1; DNM1; EPHB2; PTK2B; GABRD; GRIK3; GSK3A; HTR6; ITPKA; MAPT; NRGN; NTSR1; PRKACA; PRKAR1B; PRKCG; PTPRS; RAB3A; SLC1A6; SLC8A2; SNCB; STX1A; SYN1; SYT5; DOC2A; NAPA; SYNGAP1; CACNA1G; BSN; BAIAP3; SYT7; SYNGR1; CACNA2D2; NRXN2; BAIAP2; CYP46A1; CLSTN1; IQSEC2; NCDN; NPTXR; MINK1; SYT17; PLEKHG5; LRFN2; TSHZ3; CACNG…
ACC-Male-M121	GO:0007268	chemical synaptic transmission	18670	703	486	62	3.38801	2.74702e-17	1.1144e-13	ACHE; ADARB1; ARF1; CA7; CACNB1; CAMK2B; CDK5; CHRM1; CHRNA4; CHRNB2; CRHR1; DNM1; EPHB2; PTK2B; GABRD; GRIK3; GSK3A; HTR6; ITPKA; MAPT; NRGN; NTSR1; PRKACA; PRKAR1B; PRKCG; PTPRS; RAB3A; SLC1A6; SLC8A2; SNCB; STX1A; SYN1; SYT5; DOC2A; NAPA; SYNGAP1; CACNA1G; BSN; BAIAP3; SYT7; SYNGR1; CACNA2D2; NRXN2; BAIAP2; CYP46A1; CLSTN1; IQSEC2; NCDN; NPTXR; MINK1; SYT17; PLEKHG5; LRFN2; TSHZ3; CACNG8; LRRC…
ACC-Male-M121	GO:0098916	anterograde trans-synaptic signaling	18670	703	486	62	3.38801	2.74702e-17	1.1144e-13	ACHE; ADARB1; ARF1; CA7; CACNB1; CAMK2B; CDK5; CHRM1; CHRNA4; CHRNB2; CRHR1; DNM1; EPHB2; PTK2B; GABRD; GRIK3; GSK3A; HTR6; ITPKA; MAPT; NRGN; NTSR1; PRKACA; PRKAR1B; PRKCG; PTPRS; RAB3A; SLC1A6; SLC8A2; SNCB; STX1A; SYN1; SYT5; DOC2A; NAPA; SYNGAP1; CACNA1G; BSN; BAIAP3; SYT7; SYNGR1; CACNA2D2; NRXN2; BAIAP2; CYP46A1; CLSTN1; IQSEC2; NCDN; NPTXR; MINK1; SYT17; PLEKHG5; LRFN2; TSHZ3; CACNG8; LRRC…
ACC-Male-M121	GO:0007267	cell-cell signaling	18670	1650	486	100	2.32822	5.89407e-16	1.91286e-12	ACHE; ADARB1; ADRA1D; ADRA2A; AP2A2; ARF1; ATP6V0C; DAGLA; CA7; CACNB1; CAMK2B; CBFB; CCNE1; CDK5; CHRM1; CHRNA4; CHRNB2; CRHR1; DNM1; EFNA3; EFNA5; CELSR2; EPHB2; PTK2B; FGF9; FKBP1B; GABRD; GNAS; GRIK3; GSK3A; HTR6; ITPKA; KCNJ11; MAPT; NRGN; NTSR1; PRKACA; PRKAR1B; PRKCG; PTPRN; PTPRS; RAB3A; RBP4; SCN4B; SLC1A6; SLC8A2; SNCB; STX1A; SYN1; SYT5; TJP1; TYRO3; VGF; WNT9A; DOC2A; NAPA; SYNGAP1; C…
ACC-Male-M121	GO:0050804	modulation of chemical synaptic transmission	18670	436	486	45	3.96492	2.97793e-15	7.51477e-12	ACHE; ARF1; CA7; CAMK2B; CDK5; CHRNA4; CHRNB2; CRHR1; DNM1; EPHB2; PTK2B; GRIK3; ITPKA; MAPT; NRGN; NTSR1; PRKACA; PRKAR1B; PRKCG; PTPRS; RAB3A; SLC8A2; STX1A; SYN1; NAPA; SYNGAP1; BAIAP3; SYT7; SYNGR1; CACNA2D2; BAIAP2; CYP46A1; CLSTN1; IQSEC2; NCDN; NPTXR; PLEKHG5; LRFN2; TSHZ3; CACNG8; LRRC4; SYT12; PRRT2; STX1B; LRRTM1
ACC-Male-M121	GO:0099177	regulation of trans-synaptic signaling	18670	437	486	45	3.95584	3.24172e-15	7.51477e-12	ACHE; ARF1; CA7; CAMK2B; CDK5; CHRNA4; CHRNB2; CRHR1; DNM1; EPHB2; PTK2B; GRIK3; ITPKA; MAPT; NRGN; NTSR1; PRKACA; PRKAR1B; PRKCG; PTPRS; RAB3A; SLC8A2; STX1A; SYN1; NAPA; SYNGAP1; BAIAP3; SYT7; SYNGR1; CACNA2D2; BAIAP2; CYP46A1; CLSTN1; IQSEC2; NCDN; NPTXR; PLEKHG5; LRFN2; TSHZ3; CACNG8; LRRC4; SYT12; PRRT2; STX1B; LRRTM1
ACC-Male-M121	GO:0017158	regulation of calcium ion-dependent exocytosis	18670	112	486	23	7.88893	1.16599e-14	2.36507e-11	ADRA2A; ARF1; CDK5; CHRNA4; CHRNB2; PRKCG; RAB3A; STX1A; SYN1; SYT5; HYAL3; DOC2A; NAPA; CACNA1G; BAIAP3; CDK5R2; SYT7; RPH3AL; SYT17; SYT3; SYT12; STX1B; SCAMP5
ACC-Male-M121	GO:0007399	nervous system development	18670	2375	486	120	1.941	2.46175e-13	4.43854e-10	ACHE; ADARB1; ARF1; DAGLA; CAMK2B; CCK; CDK5; CHRM1; CHRNB2; CRHR1; CRMP1; EFNA3; EFNA5; CELSR2; EMX1; EPHA8; EPHB2; EPHB6; PTK2B; FGF9; FKBP1B; G6PD; GFRA2; GSK3A; HTR6; ITPKA; MAP6; MAPT; MDM2; MEF2D; NRGN; PAK2; PPP2R5B; PRKACA; PRKCG; PTPRF; PTPRS; RAB3A; SPTB; SYN1; TBCD; TPBG; TYRO3; WNT9A; DPF1; DOC2A; NAPA; SYNGAP1; CDK5R1; BSN; CDK5R2; SYNGR3; NUMBL; NRXN2; ONECUT2; LZTS3; SPOCK2; KATNB1…
ACC-Male-M121	GO:0031175	neuron projection development	18670	978	486	67	2.63175	3.37292e-13	5.47324e-10	ADARB1; ARF1; CAMK2B; CCK; CDK5; CHRNB2; CRMP1; EFNA3; EFNA5; CELSR2; EMX1; EPHA8; EPHB2; EPHB6; PTK2B; FKBP1B; GFRA2; GSK3A; ITPKA; MAP6; MAPT; MDM2; PAK2; PPP2R5B; PTPRF; PTPRS; RAB3A; SPTB; SYNGAP1; CDK5R1; NUMBL; LZTS3; KATNB1; OLFM1; BAIAP2; SEMA4F; NCDN; NPTXR; NGEF; INPP5J; MINK1; NCKIPSD; SYT17; BCL11A; CRTAC1; DOK4; TBC1D24; ISLR2; CPNE5; LGR6; NDRG4; FBXO31; SYT3; LINGO1; ATCAY; KNDC1; …
ACC-Male-M29	GO:0015919	peroxisomal membrane transport	18670	17	123	3	26.7862	0.000177364	1	PEX7; PEX19; RAB8B
ACC-Male-M29	GO:0045046	protein import into peroxisome membrane	18670	6	123	2	50.5962	0.000634708	1	PEX19; RAB8B
ACC-Male-M29	GO:0006397	mRNA processing	18670	541	123	11	3.08628	0.00090364	1	PABPN1; SF3A2; AKAP17A; RBM10; DDX39A; ZC3H3; SRRT; CWC25; LUC7L; SUGP1; TSEN54
ACC-Male-M29	GO:0008380	RNA splicing	18670	469	123	10	3.23643	0.00108703	1	PABPN1; SF3A2; AKAP17A; RBM10; DDX39A; SRRT; CWC25; LUC7L; SUGP1; TSEN54
ACC-Male-M29	GO:0031053	primary miRNA processing	18670	9	123	2	33.7308	0.00150369	1	SRRT; DGCR8
ACC-Male-M29	GO:0022613	ribonucleoprotein complex biogenesis	18670	502	123	10	3.02368	0.00180122	1	NOP2; SF3A2; MTG2; NUFIP1; GNL2; DDX56; HEATR3; LUC7L; KRI1; NOL10
ACC-Male-M29	GO:0046485	ether lipid metabolic process	18670	10	123	2	30.3577	0.00187151	1	PEX7; TMEM86B
ACC-Male-M29	GO:0006662	glycerol ether metabolic process	18670	12	123	2	25.2981	0.00272132	1	PEX7; TMEM86B
ACC-Male-M29	GO:0006886	intracellular protein transport	18670	1119	123	16	2.17035	0.00277656	1	CTTN; NGFR; PEX7; PTPN1; PEX19; AAAS; PABPN1; DDX39A; XPO6; GGA1; RAB8B; CCHCR1; HEATR3; DMAP1; TBC1D17; COG7
ACC-Male-M29	GO:0051962	positive regulation of nervous system development	18670	541	123	10	2.8057	0.00309282	1	ADRA2B; DVL2; NGFR; TIAM1; SF3A2; CPNE1; SRRT; DDX56; ZC4H2; LRRN1
ACC-Male-M3	GO:0002376	immune system process	18670	3193	254	158	3.63721	6.5938e-59	1.06998e-54	AIF1; ALOX5; BTK; C1QA; C1QB; C1QC; C2; C3; C3AR1; C5AR1; CASP1; RUNX1; CD14; CD86; CD33; CD53; CD68; CD74; CTSC; CCR1; CMKLR1; CSF1R; CSF3R; CTSS; CX3CR1; CYBA; CYBB; DOCK2; GPR183; EVI2B; FCER1G; FCGR1A; FCGR1B; FCGR2A; FCGR3A; HCK; HCLS1; NCKAP1L; HLA-DMA; HLA-DMB; HLA-DOA; HLA-DPA1; HLA-DPB1; HLA-DQA1; HLA-DQB1; HLA-DRA; HLA-DRB1; HLA-DRB5; IRF8; IL12RB1; IL16; IL18; IRF5; ITGAL; ITGAM; ITGAX…
ACC-Male-M3	GO:0006955	immune response	18670	2279	254	135	4.35412	5.8114e-57	4.71508e-53	AIF1; ALOX5; BTK; C1QA; C1QB; C1QC; C2; C3; C3AR1; C5AR1; CASP1; RUNX1; CD14; CD86; CD33; CD53; CD68; CD74; CTSC; CCR1; CMKLR1; CSF1R; CTSS; CX3CR1; CYBA; CYBB; DOCK2; GPR183; FCER1G; FCGR1A; FCGR1B; FCGR2A; FCGR3A; HCK; NCKAP1L; HLA-DMA; HLA-DMB; HLA-DOA; HLA-DPA1; HLA-DPB1; HLA-DQA1; HLA-DQB1; HLA-DRA; HLA-DRB1; HLA-DRB5; IRF8; IL12RB1; IL16; IL18; IRF5; ITGAL; ITGAM; ITGAX; ITGB2; LAIR1; LCP1;…
ACC-Male-M3	GO:0001775	cell activation	18670	1440	254	107	5.46175	2.37001e-52	1.28194e-48	AIF1; ALOX5; BTK; C1QA; C3; C3AR1; C5AR1; RUNX1; CD14; CD86; CD33; CD53; CD68; CD74; CTSC; CTSS; CYBA; CYBB; DOCK2; GPR183; FCER1G; FCGR2A; NCKAP1L; HLA-DMB; HLA-DOA; HLA-DPA1; HLA-DPB1; IL12RB1; IL18; ITGAL; ITGAM; ITGAX; ITGB2; LAIR1; LCP1; LCP2; LGALS9; LYL1; MFNG; MNDA; NFATC2; OLR1; SERPINA1; PLEK; PTAFR; PTPN6; PTPRC; RAC2; RPS6KA1; SELPLG; SLC2A5; SPI1; SPN; STXBP2; SYK; TLR1; TLR2; TYROBP…
ACC-Male-M3	GO:0045321	leukocyte activation	18670	1284	254	101	5.78185	2.74767e-51	1.11466e-47	AIF1; ALOX5; BTK; C1QA; C3; C3AR1; C5AR1; RUNX1; CD14; CD86; CD33; CD53; CD68; CD74; CTSC; CTSS; CYBA; CYBB; DOCK2; GPR183; FCER1G; FCGR2A; NCKAP1L; HLA-DMB; HLA-DOA; HLA-DPA1; HLA-DPB1; IL12RB1; IL18; ITGAL; ITGAM; ITGAX; ITGB2; LAIR1; LCP1; LCP2; LGALS9; LYL1; MFNG; MNDA; NFATC2; OLR1; SERPINA1; PTAFR; PTPN6; PTPRC; RAC2; SELPLG; SLC2A5; SPI1; SPN; STXBP2; SYK; TLR1; TLR2; TYROBP; VAV1; WAS; LA…
ACC-Male-M3	GO:0002682	regulation of immune system process	18670	1659	254	111	4.91798	5.28543e-50	1.71533e-46	AIF1; BTK; C1QA; C1QB; C1QC; C2; C3; C3AR1; C5AR1; RUNX1; CD14; CD86; CD33; CD68; CD74; CTSC; CCR1; CMKLR1; CSF3R; CTSS; CX3CR1; CYBA; GPR183; EVI2B; FCER1G; FCGR1A; FCGR1B; FCGR2A; FCGR3A; HCK; HCLS1; NCKAP1L; HLA-DMB; HLA-DOA; HLA-DPA1; HLA-DPB1; HLA-DQA1; HLA-DQB1; HLA-DRA; HLA-DRB1; HLA-DRB5; IL12RB1; IL18; ITGAL; ITGAM; ITGB2; LAIR1; LCP2; LGALS9; MNDA; NFATC2; PTAFR; PTPN6; PTPRC; RAC2; SPI…
ACC-Male-M3	GO:0002684	positive regulation of immune system process	18670	1185	254	93	5.76866	1.25461e-46	3.39308e-43	AIF1; BTK; C1QA; C1QB; C1QC; C2; C3; C3AR1; C5AR1; RUNX1; CD14; CD86; CD74; CTSC; CCR1; CMKLR1; CTSS; CYBA; GPR183; EVI2B; FCER1G; FCGR1A; FCGR2A; FCGR3A; HCK; HCLS1; NCKAP1L; HLA-DMB; HLA-DPA1; HLA-DPB1; HLA-DQA1; HLA-DQB1; HLA-DRA; HLA-DRB1; HLA-DRB5; IL12RB1; IL18; ITGAM; ITGB2; LCP2; LGALS9; MNDA; NFATC2; PTAFR; PTPN6; PTPRC; RAC2; SPN; STXBP2; SYK; TAL1; TLR1; TLR2; TLR5; TYROBP; VAV1; WAS; …
ACC-Male-M3	GO:0050776	regulation of immune response	18670	1115	254	88	5.80121	4.85129e-44	1.1246e-40	BTK; C1QA; C1QB; C1QC; C2; C3; C3AR1; C5AR1; RUNX1; CD14; CD86; CD33; CD74; CMKLR1; CTSS; CYBA; FCER1G; FCGR1A; FCGR1B; FCGR2A; FCGR3A; HCK; NCKAP1L; HLA-DMB; HLA-DPA1; HLA-DPB1; HLA-DQA1; HLA-DQB1; HLA-DRA; HLA-DRB1; HLA-DRB5; IL12RB1; IL18; ITGAL; ITGAM; ITGB2; LAIR1; LCP2; LGALS9; MNDA; NFATC2; PTAFR; PTPN6; PTPRC; RAC2; STXBP2; SYK; TLR1; TLR2; TLR5; TYROBP; VAV1; WAS; LAT2; VAMP8; CD84; THEM…
ACC-Male-M3	GO:0002274	myeloid leukocyte activation	18670	651	254	67	7.56492	5.06066e-40	1.02649e-36	AIF1; ALOX5; BTK; C1QA; C3; C3AR1; C5AR1; CD14; CD33; CD53; CD68; CD74; CTSC; CTSS; CYBA; CYBB; DOCK2; FCER1G; FCGR2A; NCKAP1L; IL18; ITGAL; ITGAM; ITGAX; ITGB2; LAIR1; LCP2; LGALS9; MNDA; OLR1; SERPINA1; PTAFR; PTPN6; PTPRC; RAC2; SLC2A5; SPI1; STXBP2; SYK; TLR1; TLR2; TYROBP; LAT2; RNASET2; VAMP8; CD84; LILRB2; TLR6; HPSE; FGL2; LILRA2; CD300A; VSIG4; CYFIP1; SIGLEC9; PYCARD; TLR7; BIN2; TREM2;…
ACC-Male-M3	GO:0006952	defense response	18670	1797	254	102	4.17218	7.94605e-39	1.43267e-35	ADORA3; AIF1; ALOX5; BTK; C1QA; C1QB; C1QC; C2; C3; C3AR1; C5AR1; CASP1; CD14; CD68; CD74; CTSC; CCR1; CMKLR1; CSF1R; CSF3R; CTSS; CX3CR1; CYBA; CYBB; FCER1G; FCGR1A; FCGR1B; FOLR2; HCK; HLA-DPA1; HLA-DPB1; HLA-DQA1; HLA-DQB1; HLA-DRA; HLA-DRB1; HLA-DRB5; IRF8; IL12RB1; IL18; IRF5; ITGAL; ITGAM; ITGB2; LGALS9; LSP1; CIITA; MNDA; NCF2; OLR1; SERPINA1; PTAFR; PTGS1; PTPN6; PTPRC; RNASE6; SPN; SPP1;…
ACC-Male-M3	GO:0002252	immune effector process	18670	1265	254	85	4.939	5.29128e-37	8.58617e-34	ALOX5; BTK; C1QA; C1QB; C1QC; C2; C3; C3AR1; C5AR1; CD14; CD86; CD33; CD53; CD68; CD74; CTSC; CTSS; CYBA; CYBB; DOCK2; GPR183; FCER1G; FCGR1A; FCGR2A; FCGR3A; HCK; NCKAP1L; HLA-DMB; HLA-DQB1; IL12RB1; IL18; IRF5; ITGAL; ITGAM; ITGAX; ITGB2; LAIR1; LCP1; LGALS9; MFNG; MNDA; OLR1; SERPINA1; PTAFR; PTPN6; PTPRC; RAC2; RNASE6; SLC2A5; SPN; STXBP2; SYK; TLR2; TYROBP; VAV1; WAS; LAT2; RNASET2; VAMP8; C…
ACC-Male-M224	GO:0015919	peroxisomal membrane transport	18670	17	108	3	30.5065	0.000120669	1	PEX7; PEX19; RAB8B
ACC-Male-M224	GO:0045046	protein import into peroxisome membrane	18670	6	108	2	57.6235	0.000489834	1	PEX19; RAB8B
ACC-Male-M224	GO:0031053	primary miRNA processing	18670	9	108	2	38.4156	0.00116233	1	SRRT; DGCR8
ACC-Male-M224	GO:0046485	ether lipid metabolic process	18670	10	108	2	34.5741	0.00144743	1	PEX7; TMEM86B
ACC-Male-M224	GO:0042254	ribosome biogenesis	18670	297	108	7	4.07439	0.00170405	1	NOP2; MTG2; GNL2; DDX56; HEATR3; KRI1; NOL10
ACC-Male-M224	GO:0051028	mRNA transport	18670	152	108	5	5.68653	0.0019045	1	AAAS; PABPN1; NPIPA1; DDX39A; ZC3H3
ACC-Male-M224	GO:0006662	glycerol ether metabolic process	18670	12	108	2	28.8117	0.00210692	1	PEX7; TMEM86B
ACC-Male-M224	GO:0022613	ribonucleoprotein complex biogenesis	18670	502	108	9	3.09927	0.00254168	1	NOP2; MTG2; NUFIP1; GNL2; DDX56; HEATR3; LUC7L; KRI1; NOL10
ACC-Male-M224	GO:0006913	nucleocytoplasmic transport	18670	343	108	7	3.52797	0.00380036	1	AAAS; PABPN1; DDX39A; XPO6; CCHCR1; HEATR3; DMAP1
ACC-Male-M224	GO:0006611	protein export from nucleus	18670	179	108	5	4.82878	0.00385502	1	AAAS; PABPN1; DDX39A; XPO6; CCHCR1
ACC-Male-M172	GO:1901360	organic cyclic compound metabolic process	18670	6839	58	37	1.74151	2.36906e-05	0.142322	ADSL; MYH3; SFSWAP; NR2C1; UBB; TRPV1; ZNF18; ZNF135; ZNF141; RDH16; THOC1; SRRM1; ZNF211; KAT5; CEP164; RRS1; HARS2; SRPK3; HTRA2; TRIT1; RBM28; OSGEP; UTP6; THAP11; WDR77; ZNF419; CPSF7; ACTR5; PABPC1L; CCNL2; LAS1L; RRP36; ZNF276; CYP2R1; NSUN6; ZNF404; ZNF814
ACC-Male-M172	GO:0034641	cellular nitrogen compound metabolic process	18670	7161	58	38	1.70815	2.50291e-05	0.142322	ADSL; EIF2B1; MYH3; SFSWAP; NR2C1; UBB; TRPV1; ZNF18; ZNF135; ZNF141; THOC1; SRRM1; ZNF211; KAT5; CEP164; RRS1; HARS2; SRPK3; HTRA2; TRIT1; RBM28; OSGEP; UTP6; THAP11; WDR77; ZNF419; CPSF7; ACTR5; PABPC1L; CCNL2; LAS1L; RRP36; CERS5; DPH7; ZNF276; NSUN6; ZNF404; ZNF814
ACC-Male-M172	GO:0006396	RNA processing	18670	1456	58	15	3.31624	2.69152e-05	0.142322	SFSWAP; THOC1; SRRM1; RRS1; SRPK3; TRIT1; RBM28; OSGEP; UTP6; WDR77; CPSF7; PABPC1L; LAS1L; RRP36; NSUN6
ACC-Male-M172	GO:0016070	RNA metabolic process	18670	5206	58	31	1.91679	3.50828e-05	0.142322	SFSWAP; NR2C1; UBB; TRPV1; ZNF18; ZNF135; ZNF141; THOC1; SRRM1; ZNF211; KAT5; RRS1; HARS2; SRPK3; TRIT1; RBM28; OSGEP; UTP6; THAP11; WDR77; ZNF419; CPSF7; ACTR5; PABPC1L; CCNL2; LAS1L; RRP36; ZNF276; NSUN6; ZNF404; ZNF814
ACC-Male-M172	GO:0010467	gene expression	18670	6585	58	35	1.71092	8.44897e-05	0.25033	EIF2B1; KLKB1; SFSWAP; NR2C1; UBB; TRPV1; ZNF18; ZNF135; ZNF141; THOC1; SRRM1; ZNF211; KAT5; RRS1; HARS2; SRPK3; HTRA2; TRIT1; RBM28; OSGEP; UTP6; THAP11; WDR77; ZNF419; CPSF7; ACTR5; PABPC1L; CCNL2; LAS1L; RRP36; DPH7; ZNF276; NSUN6; ZNF404; ZNF814
ACC-Male-M172	GO:0090304	nucleic acid metabolic process	18670	5735	58	32	1.79611	9.25607e-05	0.25033	SFSWAP; NR2C1; UBB; TRPV1; ZNF18; ZNF135; ZNF141; THOC1; SRRM1; ZNF211; KAT5; CEP164; RRS1; HARS2; SRPK3; TRIT1; RBM28; OSGEP; UTP6; THAP11; WDR77; ZNF419; CPSF7; ACTR5; PABPC1L; CCNL2; LAS1L; RRP36; ZNF276; NSUN6; ZNF404; ZNF814
ACC-Male-M172	GO:0006139	nucleobase-containing compound metabolic process	18670	6411	58	34	1.70714	0.000130303	0.280963	ADSL; MYH3; SFSWAP; NR2C1; UBB; TRPV1; ZNF18; ZNF135; ZNF141; THOC1; SRRM1; ZNF211; KAT5; CEP164; RRS1; HARS2; SRPK3; TRIT1; RBM28; OSGEP; UTP6; THAP11; WDR77; ZNF419; CPSF7; ACTR5; PABPC1L; CCNL2; LAS1L; RRP36; ZNF276; NSUN6; ZNF404; ZNF814
ACC-Male-M172	GO:0022613	ribonucleoprotein complex biogenesis	18670	502	58	8	5.12983	0.000151992	0.280963	SFSWAP; RRS1; SRPK3; UTP6; WDR77; CPSF7; LAS1L; RRP36
ACC-Male-M172	GO:0000462	maturation of SSU-rRNA from tricistronic rRNA transcript (SSU-rRNA, 5.8S rRNA, LSU-rRNA)	18670	35	58	3	27.5911	0.000173518	0.280963	RRS1; UTP6; RRP36
ACC-Male-M172	GO:0034470	ncRNA processing	18670	384	58	7	5.86791	0.0001797	0.280963	RRS1; TRIT1; OSGEP; UTP6; LAS1L; RRP36; NSUN6
ACC-Male-M27	GO:0099537	trans-synaptic signaling	18670	711	105	28	7.00234	1.65383e-16	1.66385e-12	CALB2; CHRNA2; CNR1; CORT; CRH; CRHBP; DRD2; FGF14; GAD1; GAD2; GRIK1; HTR3A; KIT; NOS1; NPY; OPRK1; PNOC; RELN; SST; TAC1; OTOF; SCGN; SLC17A6; GJD2; SLC32A1; SLC17A8; GRID2IP; CPLX3
ACC-Male-M27	GO:0099536	synaptic signaling	18670	717	105	28	6.94375	2.05072e-16	1.66385e-12	CALB2; CHRNA2; CNR1; CORT; CRH; CRHBP; DRD2; FGF14; GAD1; GAD2; GRIK1; HTR3A; KIT; NOS1; NPY; OPRK1; PNOC; RELN; SST; TAC1; OTOF; SCGN; SLC17A6; GJD2; SLC32A1; SLC17A8; GRID2IP; CPLX3
ACC-Male-M27	GO:0007268	chemical synaptic transmission	18670	703	105	27	6.8291	1.18218e-15	4.79581e-12	CALB2; CHRNA2; CNR1; CORT; CRH; CRHBP; DRD2; FGF14; GAD1; GAD2; GRIK1; HTR3A; KIT; NPY; OPRK1; PNOC; RELN; SST; TAC1; OTOF; SCGN; SLC17A6; GJD2; SLC32A1; SLC17A8; GRID2IP; CPLX3
ACC-Male-M27	GO:0098916	anterograde trans-synaptic signaling	18670	703	105	27	6.8291	1.18218e-15	4.79581e-12	CALB2; CHRNA2; CNR1; CORT; CRH; CRHBP; DRD2; FGF14; GAD1; GAD2; GRIK1; HTR3A; KIT; NPY; OPRK1; PNOC; RELN; SST; TAC1; OTOF; SCGN; SLC17A6; GJD2; SLC32A1; SLC17A8; GRID2IP; CPLX3
ACC-Male-M27	GO:0023052	signaling	18670	6620	105	76	2.04132	1.25587e-14	4.07579e-11	ANK1; CALB2; CHRNA2; CNR1; CORT; CRABP1; CRH; CRHBP; DAB1; DCX; DLX1; DLX2; DLX5; DRD2; EPHB3; EYA4; FGF14; FLT3; GAD1; GAD2; GNG4; GRIK1; HTR3A; IGF1; KCNS3; KIT; MSX2; NOS1; NPY; NPPC; OPRK1; PNOC; RELN; PTGFR; PTHLH; RGS12; SCN5A; SCN7A; SHH; SST; TAC1; TAC3; TACR1; TRH; VIP; SCG2; PIP5K1B; OTOF; ECEL1; KCNMB2; CITED2; SCGN; FRMPD1; GRIP1; SUSD5; TRBC2; SLC17A6; GJD2; NTN4; NDNF; GRIP2; LBH; N…
ACC-Male-M27	GO:0007154	cell communication	18670	6647	105	76	2.03303	1.60866e-14	4.35061e-11	ANK1; CALB2; CHRNA2; CNR1; CORT; CRABP1; CRH; CRHBP; DAB1; DCX; DLX1; DLX2; DLX5; DRD2; EPHB3; EYA4; FGF14; FLT3; GAD1; GAD2; GNG4; GRIK1; HTR3A; IGF1; KCNS3; KIT; MSX2; NOS1; NPY; NPPC; OPRK1; PNOC; RELN; PTGFR; PTHLH; RGS12; SCN5A; SCN7A; SHH; SST; TAC1; TAC3; TACR1; TRH; VIP; SCG2; PIP5K1B; OTOF; ECEL1; KCNMB2; CITED2; SCGN; FRMPD1; GRIP1; SUSD5; TRBC2; SLC17A6; GJD2; NTN4; NDNF; GRIP2; LBH; N…
ACC-Male-M27	GO:0007267	cell-cell signaling	18670	1650	105	35	3.77172	1.76281e-12	4.08644e-09	CALB2; CHRNA2; CNR1; CORT; CRH; CRHBP; DLX5; DRD2; FGF14; GAD1; GAD2; GRIK1; HTR3A; KCNS3; KIT; NOS1; NPY; OPRK1; PNOC; RELN; PTHLH; SCN5A; SHH; SST; TAC1; TRH; VIP; OTOF; SCGN; SLC17A6; GJD2; SLC32A1; SLC17A8; GRID2IP; CPLX3
ACC-Male-M27	GO:0021537	telencephalon development	18670	251	105	13	9.20926	1.60172e-09	3.24888e-06	DAB1; DLX1; DLX2; DLX5; DRD2; EPHB3; NPY; RELN; SCN5A; SHH; LHX6; SLC32A1; ARX
ACC-Male-M27	GO:0021892	cerebral cortex GABAergic interneuron differentiation	18670	11	105	5	80.8225	2.29867e-09	4.1445e-06	DLX1; DLX2; DRD2; LHX6; ARX
ACC-Male-M27	GO:0010646	regulation of cell communication	18670	3542	105	46	2.30921	4.47989e-09	7.26952e-06	CALB2; CNR1; CRH; CRHBP; DAB1; DLX1; DLX2; DLX5; DRD2; EYA4; FGF14; FLT3; GNG4; GRIK1; IGF1; KCNS3; KIT; MSX2; NOS1; NPPC; OPRK1; RELN; RGS12; SHH; TAC1; TRH; VIP; SCG2; PIP5K1B; CITED2; SCGN; FRMPD1; GRIP1; GRIP2; LBH; NETO2; UBASH3B; RGS8; LYPD6B; DUSP19; RNF149; VWC2; SAMD5; GRID2IP; TRIM67; CPLX3
ACC-Male-M47	GO:0099536	synaptic signaling	18670	717	264	33	3.25488	2.48219e-09	3.0715e-05	AKT1; CACNB4; CBLN1; CDH8; CHRM2; GABRA1; GABRA4; GABRA6; GABRB2; GABRG2; GLS; GRIN2A; HTR2A; HTR5A; KCNA1; KPNA2; MEF2C; NOVA1; PCDH8; RIT2; SYT1; SYT4; PPFIA2; CADPS; PREPL; SV2B; PLK2; PLCB1; RASD2; NPTN; PCLO; LRRC4C; NETO1
ACC-Male-M47	GO:0007268	chemical synaptic transmission	18670	703	264	32	3.2191	5.7761e-09	3.0715e-05	AKT1; CACNB4; CBLN1; CDH8; CHRM2; GABRA1; GABRA4; GABRA6; GABRB2; GABRG2; GLS; GRIN2A; HTR2A; HTR5A; KCNA1; MEF2C; NOVA1; PCDH8; RIT2; SYT1; SYT4; PPFIA2; CADPS; PREPL; SV2B; PLK2; PLCB1; RASD2; NPTN; PCLO; LRRC4C; NETO1
ACC-Male-M47	GO:0098916	anterograde trans-synaptic signaling	18670	703	264	32	3.2191	5.7761e-09	3.0715e-05	AKT1; CACNB4; CBLN1; CDH8; CHRM2; GABRA1; GABRA4; GABRA6; GABRB2; GABRG2; GLS; GRIN2A; HTR2A; HTR5A; KCNA1; MEF2C; NOVA1; PCDH8; RIT2; SYT1; SYT4; PPFIA2; CADPS; PREPL; SV2B; PLK2; PLCB1; RASD2; NPTN; PCLO; LRRC4C; NETO1
ACC-Male-M47	GO:0099537	trans-synaptic signaling	18670	711	264	32	3.18288	7.57132e-09	3.0715e-05	AKT1; CACNB4; CBLN1; CDH8; CHRM2; GABRA1; GABRA4; GABRA6; GABRB2; GABRG2; GLS; GRIN2A; HTR2A; HTR5A; KCNA1; MEF2C; NOVA1; PCDH8; RIT2; SYT1; SYT4; PPFIA2; CADPS; PREPL; SV2B; PLK2; PLCB1; RASD2; NPTN; PCLO; LRRC4C; NETO1
ACC-Male-M47	GO:0007267	cell-cell signaling	18670	1650	264	50	2.14302	1.90051e-07	0.00061679	AKT1; BMP3; CACNB4; CBLN1; CDH8; CHRM2; FGFR1; GABRA1; GABRA4; GABRA6; GABRB2; GABRG2; GLS; GRIN2A; HTR2A; HTR5A; KCNA1; KCNC2; KCNJ3; KPNA2; MC4R; MEF2C; MLLT3; NEUROD1; NOVA1; PCDH8; PCSK1; PPP2CA; RIT2; SYT1; SYT4; VSNL1; PPFIA2; CADPS; TNFRSF11A; MPZL1; PREPL; SV2B; PLK2; PLCB1; RASD2; SOSTDC1; NPTN; PCLO; LRRC4C; SENP2; NETO1; RSPO3; MCU; RSPO2
ACC-Male-M47	GO:0007399	nervous system development	18670	2375	264	63	1.87593	4.34643e-07	0.00117549	AKT1; CASP3; CBLN1; CDH9; CENPF; CHRM2; CNGB1; EPHA7; FGFR1; GABRA1; GABRA4; GABRB2; GABRG2; GRIN2A; HPCA; HTR5A; INSM1; KCNA1; KCNC2; MCF2; MEF2C; NAP1L2; NEUROD1; SERPINF1; SERPINI1; RIT2; SH3GL2; SYT1; SYT4; TP53; XK; ADAM23; WASF1; DCLK1; NREP; NRXN3; UST; SEMA3C; TBR1; PLK2; STMN2; GLMN; PLCB1; HEY2; POFUT1; CNTNAP2; NPTN; PCLO; ADAM22; EIF4ENIF1; CA10; PARP6; TENM2; LRRC4C; CDH23; KIRREL3; …
ACC-Male-M47	GO:0006811	ion transport	18670	1696	264	49	2.0432	1.05192e-06	0.0024385	AKT1; ATP1A1; BDKRB2; CACNB4; CNGB1; FGFR1; GABRA1; GABRA4; GABRA6; GABRB2; GABRG2; GLS; GOT2; GRIA4; GRIN2A; HPCA; HTR2A; KCNA1; KCNC2; KCNJ3; MEF2C; SYT1; SYT4; XK; PPFIA2; RIPK1; TNFRSF11A; KCNB2; NOS1AP; PIEZO1; SLC35A1; WWP2; PLCB1; LRRC8B; CNNM3; TSPAN13; SLC6A15; CDH23; NETO1; MCU; SFXN1; OSBPL10; LRRC38; LRRC55; CALHM1; STEAP2; SLC10A5; HCN1; FAM155A
ACC-Male-M47	GO:0007416	synapse assembly	18670	177	264	13	5.1941	1.46862e-06	0.00282267	CBLN1; CDH9; EPHA7; GABRA1; GABRB2; GABRG2; MEF2C; NPTN; PCLO; KIRREL3; SLITRK4; LRFN5; AMIGO2
ACC-Male-M47	GO:0050808	synapse organization	18670	408	264	20	3.46665	1.56554e-06	0.00282267	CACNB4; CBLN1; CDH8; CDH9; EPHA7; GABRA1; GABRB2; GABRG2; MEF2C; PCDH8; PPFIA2; WASF1; NOS1AP; NPTN; PCLO; LRRC4C; KIRREL3; SLITRK4; LRFN5; AMIGO2
ACC-Male-M47	GO:0048666	neuron development	18670	1110	264	36	2.29361	2.79003e-06	0.00432379	AKT1; CASP3; CNGB1; EPHA7; FGFR1; GABRB2; INSM1; MCF2; MEF2C; NEUROD1; SERPINF1; SERPINI1; RIT2; SH3GL2; SYT1; SYT4; XK; WASF1; DCLK1; NREP; NRXN3; UST; SEMA3C; TBR1; PLK2; STMN2; CNTNAP2; NPTN; PARP6; TENM2; LRRC4C; CDH23; KIRREL3; OLFM3; SLITRK4; HCN1
ACC-Male-M241	GO:0007268	chemical synaptic transmission	18670	703	206	32	4.12545	9.07677e-12	6.15771e-08	ADCYAP1; AMPH; CACNA1E; CHRM3; DRD5; EPHA4; GABRA5; GLRA2; GRIA1; GRM1; GRM8; HTR2C; HTR7; NPTX1; PENK; PRKCE; RGS4; SYN2; DLGAP2; DLGAP1; CACNG2; GPR176; SHANK2; SV2C; RIMBP2; ERC2; SSH1; CELF4; SLC17A7; SLC4A10; MCTP1; GRIN3A
ACC-Male-M241	GO:0098916	anterograde trans-synaptic signaling	18670	703	206	32	4.12545	9.07677e-12	6.15771e-08	ADCYAP1; AMPH; CACNA1E; CHRM3; DRD5; EPHA4; GABRA5; GLRA2; GRIA1; GRM1; GRM8; HTR2C; HTR7; NPTX1; PENK; PRKCE; RGS4; SYN2; DLGAP2; DLGAP1; CACNG2; GPR176; SHANK2; SV2C; RIMBP2; ERC2; SSH1; CELF4; SLC17A7; SLC4A10; MCTP1; GRIN3A
ACC-Male-M241	GO:0099537	trans-synaptic signaling	18670	711	206	32	4.07904	1.21964e-11	6.15771e-08	ADCYAP1; AMPH; CACNA1E; CHRM3; DRD5; EPHA4; GABRA5; GLRA2; GRIA1; GRM1; GRM8; HTR2C; HTR7; NPTX1; PENK; PRKCE; RGS4; SYN2; DLGAP2; DLGAP1; CACNG2; GPR176; SHANK2; SV2C; RIMBP2; ERC2; SSH1; CELF4; SLC17A7; SLC4A10; MCTP1; GRIN3A
ACC-Male-M241	GO:0099536	synaptic signaling	18670	717	206	32	4.0449	1.51789e-11	6.15771e-08	ADCYAP1; AMPH; CACNA1E; CHRM3; DRD5; EPHA4; GABRA5; GLRA2; GRIA1; GRM1; GRM8; HTR2C; HTR7; NPTX1; PENK; PRKCE; RGS4; SYN2; DLGAP2; DLGAP1; CACNG2; GPR176; SHANK2; SV2C; RIMBP2; ERC2; SSH1; CELF4; SLC17A7; SLC4A10; MCTP1; GRIN3A
ACC-Male-M241	GO:0007267	cell-cell signaling	18670	1650	206	43	2.3619	8.10034e-08	0.000262888	ADCYAP1; AMPH; CACNA1E; CHRM3; DRD5; EPHA4; EPHA5; GABRA5; GLRA2; GRIA1; GRM1; GRM8; HTR2C; HTR7; KCNA5; NPTX1; PENK; PRKCE; RGS4; SYN2; FZD3; BTRC; KALRN; DLGAP2; DLGAP1; CACNG2; GPR176; ANKRD6; SHANK2; SV2C; SULF1; RIMBP2; ERC2; TRHDE; DACT1; SSH1; CELF4; SLC17A7; SLC4A10; MCTP1; CXXC4; GRIN3A; PRICKLE2
ACC-Male-M241	GO:0060078	regulation of postsynaptic membrane potential	18670	140	206	11	7.12101	4.42547e-07	0.00119687	ADCYAP1; GABRA5; GLRA2; GRIA1; GRM1; RGS4; SHANK2; SSH1; CELF4; SLC17A7; GRIN3A
ACC-Male-M241	GO:0044057	regulation of system process	18670	613	206	21	3.10482	4.52469e-06	0.0104889	ATP2B4; CAMK2D; CASQ1; CHRM3; GRM1; HTR2C; KCNA5; KCND3; KCNMA1; MYL3; NPTX1; RGS4; THRB; IRX5; CACNG2; CELF2; SHANK2; SSH1; CACNA2D3; CELF4; MLIP
ACC-Male-M241	GO:0042391	regulation of membrane potential	18670	434	206	17	3.55006	6.85537e-06	0.0139053	ADCYAP1; CACNA1E; CAMK2D; GABRA5; GLRA2; GRIA1; GRM1; KCNA5; KCND3; KCNMA1; RGS4; CACNG2; SHANK2; SSH1; CELF4; SLC17A7; GRIN3A
ACC-Male-M241	GO:0008015	blood circulation	18670	541	206	19	3.18298	9.29813e-06	0.0167645	ADCYAP1; ATP2B4; CAMK2D; CASQ1; CHRM3; CPS1; DRD5; HTR7; KCNA5; KCND3; KCNMA1; MYL3; RGS4; THRB; SLIT2; IRX5; CACNG2; CELF2; CACNA2D3
ACC-Male-M241	GO:0003013	circulatory system process	18670	551	206	19	3.12521	1.20251e-05	0.017613	ADCYAP1; ATP2B4; CAMK2D; CASQ1; CHRM3; CPS1; DRD5; HTR7; KCNA5; KCND3; KCNMA1; MYL3; RGS4; THRB; SLIT2; IRX5; CACNG2; CELF2; CACNA2D3
ACC-Male-M46	GO:0007268	chemical synaptic transmission	18670	703	217	33	4.03871	7.78101e-12	5.34748e-08	ADCYAP1; AMPH; CACNA1E; CHRM3; DRD5; EPHA4; GABRA5; GLRA2; GRIA1; GRM1; GRM8; HTR2C; HTR7; NPTX1; PENK; PRKCE; RAB3B; RGS4; SYN2; DLGAP2; DLGAP1; CACNG2; GPR176; SHANK2; SV2C; RIMBP2; ERC2; SSH1; CELF4; SLC17A7; SLC4A10; MCTP1; GRIN3A
ACC-Male-M46	GO:0098916	anterograde trans-synaptic signaling	18670	703	217	33	4.03871	7.78101e-12	5.34748e-08	ADCYAP1; AMPH; CACNA1E; CHRM3; DRD5; EPHA4; GABRA5; GLRA2; GRIA1; GRM1; GRM8; HTR2C; HTR7; NPTX1; PENK; PRKCE; RAB3B; RGS4; SYN2; DLGAP2; DLGAP1; CACNG2; GPR176; SHANK2; SV2C; RIMBP2; ERC2; SSH1; CELF4; SLC17A7; SLC4A10; MCTP1; GRIN3A
ACC-Male-M46	GO:0099537	trans-synaptic signaling	18670	711	217	33	3.99327	1.05335e-11	5.34748e-08	ADCYAP1; AMPH; CACNA1E; CHRM3; DRD5; EPHA4; GABRA5; GLRA2; GRIA1; GRM1; GRM8; HTR2C; HTR7; NPTX1; PENK; PRKCE; RAB3B; RGS4; SYN2; DLGAP2; DLGAP1; CACNG2; GPR176; SHANK2; SV2C; RIMBP2; ERC2; SSH1; CELF4; SLC17A7; SLC4A10; MCTP1; GRIN3A
ACC-Male-M46	GO:0099536	synaptic signaling	18670	717	217	33	3.95986	1.31817e-11	5.34748e-08	ADCYAP1; AMPH; CACNA1E; CHRM3; DRD5; EPHA4; GABRA5; GLRA2; GRIA1; GRM1; GRM8; HTR2C; HTR7; NPTX1; PENK; PRKCE; RAB3B; RGS4; SYN2; DLGAP2; DLGAP1; CACNG2; GPR176; SHANK2; SV2C; RIMBP2; ERC2; SSH1; CELF4; SLC17A7; SLC4A10; MCTP1; GRIN3A
ACC-Male-M46	GO:0007267	cell-cell signaling	18670	1650	217	45	2.34646	5.00437e-08	0.000162412	ADCYAP1; AMPH; CACNA1E; CHRM3; DRD5; EPHA4; EPHA5; GABRA5; GLRA2; GRIA1; GRM1; GRM8; HTR2C; HTR7; KCNA5; NPTX1; PENK; PRKCE; RAB3B; RGS4; SYN2; FZD3; BTRC; KALRN; DLGAP2; DLGAP1; CACNG2; GPR176; ANKRD6; SHANK2; SV2C; SULF1; RIMBP2; ERC2; TRHDE; DACT1; GNG2; SSH1; CELF4; SLC17A7; SLC4A10; MCTP1; CXXC4; GRIN3A; PRICKLE2
ACC-Male-M46	GO:0060078	regulation of postsynaptic membrane potential	18670	140	217	11	6.76004	7.41627e-07	0.00200573	ADCYAP1; GABRA5; GLRA2; GRIA1; GRM1; RGS4; SHANK2; SSH1; CELF4; SLC17A7; GRIN3A
ACC-Male-M46	GO:0044057	regulation of system process	18670	613	217	21	2.94743	1.01865e-05	0.0224562	ATP2B4; CAMK2D; CASQ1; CHRM3; GRM1; HTR2C; KCNA5; KCND3; KCNMA1; MYL3; NPTX1; RGS4; THRB; IRX5; CACNG2; CELF2; SHANK2; SSH1; CACNA2D3; CELF4; MLIP
ACC-Male-M46	GO:0042391	regulation of membrane potential	18670	434	217	17	3.37011	1.36198e-05	0.0224562	ADCYAP1; CACNA1E; CAMK2D; GABRA5; GLRA2; GRIA1; GRM1; KCNA5; KCND3; KCNMA1; RGS4; CACNG2; SHANK2; SSH1; CELF4; SLC17A7; GRIN3A
ACC-Male-M46	GO:0050804	modulation of chemical synaptic transmission	18670	436	217	17	3.35465	1.44504e-05	0.0224562	ADCYAP1; DRD5; EPHA4; GRIA1; GRM1; GRM8; NPTX1; PRKCE; RAB3B; RGS4; CACNG2; SHANK2; SSH1; CELF4; SLC4A10; MCTP1; GRIN3A
ACC-Male-M46	GO:0099177	regulation of trans-synaptic signaling	18670	437	217	17	3.34697	1.48824e-05	0.0224562	ADCYAP1; DRD5; EPHA4; GRIA1; GRM1; GRM8; NPTX1; PRKCE; RAB3B; RGS4; CACNG2; SHANK2; SSH1; CELF4; SLC4A10; MCTP1; GRIN3A
ACC-Male-M32	GO:0006955	immune response	18670	2279	187	111	4.86274	1.37735e-53	2.23503e-49	AIF1; ALOX5; BTK; C1QA; C1QB; C1QC; C2; C3; C3AR1; CASP1; RUNX1; CD14; CD86; CD33; CD53; CD68; CD74; CTSC; CCR1; CMKLR1; CSF1R; CTSS; CYBA; CYBB; DOCK2; GPR183; FCER1G; FCGR1A; FCGR1B; FCGR3A; HCK; NCKAP1L; HLA-DMA; HLA-DMB; HLA-DOA; HLA-DPA1; HLA-DPB1; HLA-DQA1; HLA-DQB1; HLA-DRA; HLA-DRB1; HLA-DRB5; IRF8; IL12RB1; IL16; IL18; IRF5; ITGAM; ITGAX; ITGB2; LAIR1; MFNG; CIITA; NFATC2; OLR1; PTAFR; P…
ACC-Male-M32	GO:0002376	immune system process	18670	3193	187	125	3.90853	6.23181e-52	5.05618e-48	AIF1; ALOX5; BTK; C1QA; C1QB; C1QC; C2; C3; C3AR1; CASP1; RUNX1; CD14; CD86; CD33; CD53; CD68; CD74; CTSC; CCR1; CMKLR1; CSF1R; CTSS; CYBA; CYBB; DOCK2; GPR183; FCER1G; FCGR1A; FCGR1B; FCGR3A; HCK; NCKAP1L; HLA-DMA; HLA-DMB; HLA-DOA; HLA-DPA1; HLA-DPB1; HLA-DQA1; HLA-DQB1; HLA-DRA; HLA-DRB1; HLA-DRB5; IRF8; IL12RB1; IL16; IL18; IRF5; ITGAM; ITGAX; ITGB2; LAIR1; LYL1; MFNG; CIITA; NFATC2; OLR1; PL…
ACC-Male-M32	GO:0045321	leukocyte activation	18670	1284	187	84	6.53156	8.0058e-48	4.33034e-44	AIF1; ALOX5; BTK; C1QA; C3; C3AR1; RUNX1; CD14; CD86; CD33; CD53; CD68; CD74; CTSC; CTSS; CYBA; CYBB; DOCK2; GPR183; FCER1G; NCKAP1L; HLA-DMB; HLA-DOA; HLA-DPA1; HLA-DPB1; IL12RB1; IL18; ITGAM; ITGAX; ITGB2; LAIR1; LYL1; MFNG; NFATC2; OLR1; PTAFR; PTPN6; RAC2; SELPLG; SLC2A5; SPI1; STXBP2; SYK; TLR1; TYROBP; VAV1; WAS; LAT2; LST1; RNASET2; VAMP8; CD84; EBI3; IKZF1; TLR6; HPSE; LILRB1; FGL2; LILRB…
ACC-Male-M32	GO:0001775	cell activation	18670	1440	187	87	6.03197	5.4306e-47	2.20306e-43	AIF1; ALOX5; BTK; C1QA; C3; C3AR1; RUNX1; CD14; CD86; CD33; CD53; CD68; CD74; CTSC; CTSS; CYBA; CYBB; DOCK2; GPR183; FCER1G; NCKAP1L; HLA-DMB; HLA-DOA; HLA-DPA1; HLA-DPB1; IL12RB1; IL18; ITGAM; ITGAX; ITGB2; LAIR1; LYL1; MFNG; NFATC2; OLR1; PLEK; PTAFR; PTPN6; RAC2; SELPLG; SLC2A5; SPI1; STXBP2; SYK; TLR1; TYROBP; VAV1; WAS; LAT2; LST1; RNASET2; VAMP8; CD84; EBI3; IKZF1; TLR6; HPSE; LILRB1; FGL2;…
ACC-Male-M32	GO:0002682	regulation of immune system process	18670	1659	187	88	5.29589	5.15008e-43	1.67141e-39	AIF1; BTK; C1QA; C1QB; C1QC; C2; C3; C3AR1; RUNX1; CD14; CD86; CD33; CD68; CD74; CTSC; CCR1; CMKLR1; CTSS; CYBA; GPR183; FCER1G; FCGR1A; FCGR1B; FCGR3A; HCK; NCKAP1L; HLA-DMB; HLA-DOA; HLA-DPA1; HLA-DPB1; HLA-DQA1; HLA-DQB1; HLA-DRA; HLA-DRB1; HLA-DRB5; IL12RB1; IL18; ITGAM; ITGB2; LAIR1; NFATC2; PTAFR; PTPN6; RAC2; SPI1; STXBP2; SYK; TAL1; TLR1; TYROBP; VAV1; WAS; LAT2; LST1; PLA2G7; VAMP8; CD84…
ACC-Male-M32	GO:0050776	regulation of immune response	18670	1115	187	72	6.44704	9.50529e-40	2.57071e-36	BTK; C1QA; C1QB; C1QC; C2; C3; C3AR1; RUNX1; CD14; CD86; CD33; CD74; CMKLR1; CTSS; CYBA; FCER1G; FCGR1A; FCGR1B; FCGR3A; HCK; NCKAP1L; HLA-DMB; HLA-DPA1; HLA-DPB1; HLA-DQA1; HLA-DQB1; HLA-DRA; HLA-DRB1; HLA-DRB5; IL12RB1; IL18; ITGAM; ITGB2; LAIR1; NFATC2; PTAFR; PTPN6; RAC2; STXBP2; SYK; TLR1; TYROBP; VAV1; WAS; LAT2; VAMP8; CD84; TLR6; LILRB1; HCST; FGL2; LILRB4; LILRA1; LILRA2; RIPK3; CD300A; …
ACC-Male-M32	GO:0002684	positive regulation of immune system process	18670	1185	187	73	6.15045	5.61329e-39	1.30124e-35	AIF1; BTK; C1QA; C1QB; C1QC; C2; C3; C3AR1; RUNX1; CD14; CD86; CD74; CTSC; CCR1; CMKLR1; CTSS; CYBA; GPR183; FCER1G; FCGR1A; FCGR3A; HCK; NCKAP1L; HLA-DMB; HLA-DPA1; HLA-DPB1; HLA-DQA1; HLA-DQB1; HLA-DRA; HLA-DRB1; HLA-DRB5; IL12RB1; IL18; ITGAM; ITGB2; NFATC2; PTAFR; PTPN6; RAC2; STXBP2; SYK; TAL1; TLR1; TYROBP; VAV1; WAS; LAT2; PLA2G7; VAMP8; CD84; EBI3; TLR6; LILRB1; LILRB4; LILRA2; CD300A; VS…
ACC-Male-M32	GO:0002274	myeloid leukocyte activation	18670	651	187	55	8.43499	1.03901e-35	2.1075e-32	AIF1; ALOX5; BTK; C1QA; C3; C3AR1; CD14; CD33; CD53; CD68; CD74; CTSC; CTSS; CYBA; CYBB; DOCK2; FCER1G; NCKAP1L; IL18; ITGAM; ITGAX; ITGB2; LAIR1; OLR1; PTAFR; PTPN6; RAC2; SLC2A5; SPI1; STXBP2; SYK; TLR1; TYROBP; LAT2; RNASET2; VAMP8; CD84; TLR6; HPSE; FGL2; LILRA2; CD300A; VSIG4; CYFIP1; SIGLEC9; PYCARD; TLR7; BIN2; TREM2; ARHGAP9; ATP8B4; HAVCR2; TMEM106A; OSCAR; CD300LF
ACC-Male-M32	GO:0002252	immune effector process	18670	1265	187	70	5.52472	3.34472e-34	6.03053e-31	ALOX5; BTK; C1QA; C1QB; C1QC; C2; C3; C3AR1; CD14; CD86; CD33; CD53; CD68; CD74; CTSC; CTSS; CYBA; CYBB; DOCK2; GPR183; FCER1G; FCGR1A; FCGR3A; HCK; NCKAP1L; HLA-DMB; HLA-DQB1; IL12RB1; IL18; IRF5; ITGAM; ITGAX; ITGB2; LAIR1; MFNG; OLR1; PTAFR; PTPN6; RAC2; RNASE6; SLC2A5; STXBP2; SYK; TYROBP; VAV1; WAS; LAT2; RNASET2; VAMP8; CD84; HPSE; LILRB1; FGL2; LILRA2; RIPK3; CD300A; VSIG4; CYFIP1; SIGLEC9…
ACC-Male-M32	GO:0006952	defense response	18670	1797	187	79	4.38916	3.89441e-32	6.31946e-29	ADORA3; AIF1; ALOX5; BTK; C1QA; C1QB; C1QC; C2; C3; C3AR1; CASP1; CD14; CD68; CD74; CTSC; CCR1; CMKLR1; CSF1R; CTSS; CYBA; CYBB; FCER1G; FCGR1A; FCGR1B; FOLR2; HCK; HLA-DPA1; HLA-DPB1; HLA-DQA1; HLA-DQB1; HLA-DRA; HLA-DRB1; HLA-DRB5; IRF8; IL12RB1; IL18; IRF5; ITGAM; ITGB2; CIITA; OLR1; PTAFR; PTGS1; PTPN6; RNASE6; STXBP2; SYK; TLR1; TYROBP; VAV1; WAS; PLA2G7; VAMP8; CD84; LY86; TLR6; LILRB1; FGL…
ACC-Male-M339	GO:0099537	trans-synaptic signaling	18670	711	254	44	4.54877	2.46353e-17	2.73266e-13	ADARB1; DAGLA; CACNB1; CDK5; CHRM1; CHRNA4; CHRNB2; CRHR1; DNM1; PTK2B; GSK3A; HTR6; ITPKA; NRGN; NTSR1; PRKCG; PTPRS; RAB3A; SLC1A6; SLC8A2; STX1A; SYN1; DOC2A; SYNGAP1; CACNA1G; BSN; BAIAP3; SYT7; CACNA2D2; NRXN2; BAIAP2; CYP46A1; IQSEC2; NCDN; NPTXR; SYT17; PLEKHG5; LRFN2; CACNG8; LYNX1; SYT12; PRRT2; SEZ6; LRRTM1
ACC-Male-M339	GO:0099536	synaptic signaling	18670	717	254	44	4.5107	3.36804e-17	2.73266e-13	ADARB1; DAGLA; CACNB1; CDK5; CHRM1; CHRNA4; CHRNB2; CRHR1; DNM1; PTK2B; GSK3A; HTR6; ITPKA; NRGN; NTSR1; PRKCG; PTPRS; RAB3A; SLC1A6; SLC8A2; STX1A; SYN1; DOC2A; SYNGAP1; CACNA1G; BSN; BAIAP3; SYT7; CACNA2D2; NRXN2; BAIAP2; CYP46A1; IQSEC2; NCDN; NPTXR; SYT17; PLEKHG5; LRFN2; CACNG8; LYNX1; SYT12; PRRT2; SEZ6; LRRTM1
ACC-Male-M339	GO:0007268	chemical synaptic transmission	18670	703	254	43	4.49597	9.11614e-17	3.69819e-13	ADARB1; CACNB1; CDK5; CHRM1; CHRNA4; CHRNB2; CRHR1; DNM1; PTK2B; GSK3A; HTR6; ITPKA; NRGN; NTSR1; PRKCG; PTPRS; RAB3A; SLC1A6; SLC8A2; STX1A; SYN1; DOC2A; SYNGAP1; CACNA1G; BSN; BAIAP3; SYT7; CACNA2D2; NRXN2; BAIAP2; CYP46A1; IQSEC2; NCDN; NPTXR; SYT17; PLEKHG5; LRFN2; CACNG8; LYNX1; SYT12; PRRT2; SEZ6; LRRTM1
ACC-Male-M339	GO:0098916	anterograde trans-synaptic signaling	18670	703	254	43	4.49597	9.11614e-17	3.69819e-13	ADARB1; CACNB1; CDK5; CHRM1; CHRNA4; CHRNB2; CRHR1; DNM1; PTK2B; GSK3A; HTR6; ITPKA; NRGN; NTSR1; PRKCG; PTPRS; RAB3A; SLC1A6; SLC8A2; STX1A; SYN1; DOC2A; SYNGAP1; CACNA1G; BSN; BAIAP3; SYT7; CACNA2D2; NRXN2; BAIAP2; CYP46A1; IQSEC2; NCDN; NPTXR; SYT17; PLEKHG5; LRFN2; CACNG8; LYNX1; SYT12; PRRT2; SEZ6; LRRTM1
ACC-Male-M339	GO:0007267	cell-cell signaling	18670	1650	254	64	2.85106	7.11188e-15	2.30809e-11	ADARB1; ADRA1D; ADRA2A; ATP6V0C; DAGLA; CACNB1; CCNE1; CDK5; CHRM1; CHRNA4; CHRNB2; CRHR1; DNM1; EFNA5; PTK2B; FGF9; GSK3A; HTR6; ITPKA; KCNJ11; NRGN; NTSR1; PRKCG; PTPRN; PTPRS; RAB3A; RBP4; SCN4B; SLC1A6; SLC8A2; STX1A; SYN1; TJP1; VGF; DOC2A; SYNGAP1; CACNA1G; BSN; BAIAP3; SYT7; CACNA2D2; NRXN2; RPH3AL; C2CD2L; HCN4; BAIAP2; CYP46A1; IQSEC2; NCDN; SIRT3; NPTXR; SYT17; SMPD3; PLEKHG5; LRFN2; RN…
ACC-Male-M339	GO:0017158	regulation of calcium ion-dependent exocytosis	18670	112	254	17	11.1568	1.86242e-13	5.03691e-10	ADRA2A; CDK5; CHRNA4; CHRNB2; PRKCG; RAB3A; STX1A; SYN1; DOC2A; CACNA1G; BAIAP3; CDK5R2; SYT7; RPH3AL; SYT17; SYT3; SYT12
ACC-Male-M339	GO:0050804	modulation of chemical synaptic transmission	18670	436	254	30	5.05761	3.05618e-13	6.57741e-10	CDK5; CHRNA4; CHRNB2; CRHR1; DNM1; PTK2B; ITPKA; NRGN; NTSR1; PRKCG; PTPRS; RAB3A; SLC8A2; STX1A; SYN1; SYNGAP1; BAIAP3; SYT7; CACNA2D2; BAIAP2; CYP46A1; IQSEC2; NCDN; NPTXR; PLEKHG5; LRFN2; CACNG8; SYT12; PRRT2; LRRTM1
ACC-Male-M339	GO:0099177	regulation of trans-synaptic signaling	18670	437	254	30	5.04604	3.2427e-13	6.57741e-10	CDK5; CHRNA4; CHRNB2; CRHR1; DNM1; PTK2B; ITPKA; NRGN; NTSR1; PRKCG; PTPRS; RAB3A; SLC8A2; STX1A; SYN1; SYNGAP1; BAIAP3; SYT7; CACNA2D2; BAIAP2; CYP46A1; IQSEC2; NCDN; NPTXR; PLEKHG5; LRFN2; CACNG8; SYT12; PRRT2; LRRTM1
ACC-Male-M339	GO:1903305	regulation of regulated secretory pathway	18670	160	254	19	8.72859	6.546e-13	1.18024e-09	ADRA2A; CDK5; CHRNA4; CHRNB2; CRHR1; PRKCG; RAB3A; STX1A; SYN1; DOC2A; CACNA1G; BAIAP3; CDK5R2; SYT7; RPH3AL; RAB3D; SYT17; SYT3; SYT12
ACC-Male-M339	GO:0017157	regulation of exocytosis	18670	217	254	21	7.11328	2.20112e-12	3.57176e-09	ADRA2A; CDK5; CHRNA4; CHRNB2; CRHR1; PRKCG; RAB3A; STX1A; SYN1; DOC2A; CACNA1G; BAIAP3; CDK5R2; SYT7; RPH3AL; RAB3D; ATP13A2; SYT17; SMPD3; SYT3; SYT12
ACC-Male-M14	GO:0016054	organic acid catabolic process	18670	275	981	66	4.56758	4.70074e-26	3.81394e-22	ABAT; ACACB; ACADS; ACADVL; ACOX1; AMT; ALDH7A1; BCKDHA; CBS; CPT1A; CRAT; CTH; DECR1; DLST; SARDH; ECH1; ECHS1; EHHADH; ETFDH; FAH; FGF2; GCDH; GLDC; GLUD1; GLUL; GPT; HADHA; HADHB; HEXB; HMGCL; IVD; ALDH6A1; PCK2; PHYH; PON3; PPARA; PRODH; SHMT2; TST; ALDH5A1; ACOX2; ACOX3; DDO; ALDH4A1; ACAA2; ALDH1L1; SDS; GCAT; QPRT; DDAH1; TXN2; CRYL1; AADAT; DCXR; PIPOX; ECHDC2; BDH2; MCCC2; ASRGL1; NPL; A…
ACC-Male-M14	GO:0046395	carboxylic acid catabolic process	18670	275	981	66	4.56758	4.70074e-26	3.81394e-22	ABAT; ACACB; ACADS; ACADVL; ACOX1; AMT; ALDH7A1; BCKDHA; CBS; CPT1A; CRAT; CTH; DECR1; DLST; SARDH; ECH1; ECHS1; EHHADH; ETFDH; FAH; FGF2; GCDH; GLDC; GLUD1; GLUL; GPT; HADHA; HADHB; HEXB; HMGCL; IVD; ALDH6A1; PCK2; PHYH; PON3; PPARA; PRODH; SHMT2; TST; ALDH5A1; ACOX2; ACOX3; DDO; ALDH4A1; ACAA2; ALDH1L1; SDS; GCAT; QPRT; DDAH1; TXN2; CRYL1; AADAT; DCXR; PIPOX; ECHDC2; BDH2; MCCC2; ASRGL1; NPL; A…
ACC-Male-M14	GO:0043436	oxoacid metabolic process	18670	1172	981	149	2.41955	1.1136e-24	6.02345e-21	ABAT; ACACB; ACADS; ACADVL; ACO1; ACOX1; ACY1; ALDOC; AMT; ALDH7A1; BCKDHA; BTD; CBS; CKB; CPT1A; CRAT; MAPK14; NCAN; CTH; CYP2J2; DECR1; DLST; SARDH; ECH1; ECHS1; EGF; EHHADH; ENO1; EPHX2; ETFDH; FAH; FGF2; GART; GATM; GCDH; GCK; GGTA1P; GLDC; GLUD1; GLUL; GPT; GSTM2; GSTM4; HADHA; HADHB; HEXB; HGF; HMGCL; IDH2; IVD; LDHB; FADS1; LTA4H; ME1; ALDH6A1; PC; PCK2; PFKL; PGM1; PHYH; PLA2G5; PON2; PON…
ACC-Male-M14	GO:0006082	organic acid metabolic process	18670	1192	981	150	2.39492	2.17167e-24	7.71926e-21	ABAT; ACACB; ACADS; ACADVL; ACO1; ACOX1; ACY1; ALDOC; AMT; ALDH7A1; BCKDHA; BTD; CBS; CKB; CPT1A; CRAT; MAPK14; NCAN; CTH; CYP2J2; DECR1; DLST; SARDH; ECH1; ECHS1; EGF; EHHADH; ENO1; EPHX2; ETFDH; FAH; FGF2; GART; GATM; GCDH; GCK; GGTA1P; GLDC; GLUD1; GLUL; GPT; GSTM2; GSTM4; HADHA; HADHB; HEXB; HGF; HMGCL; IDH2; IVD; LDHB; FADS1; LTA4H; ME1; ALDH6A1; PC; PCK2; PFKL; PGM1; PHYH; PLA2G5; PON2; PON…
ACC-Male-M14	GO:0019752	carboxylic acid metabolic process	18670	1083	981	141	2.4778	2.37852e-24	7.71926e-21	ABAT; ACACB; ACADS; ACADVL; ACO1; ACOX1; ACY1; ALDOC; AMT; ALDH7A1; BCKDHA; BTD; CBS; CKB; CPT1A; CRAT; MAPK14; NCAN; CTH; CYP2J2; DECR1; DLST; SARDH; ECH1; ECHS1; EGF; EHHADH; ENO1; EPHX2; ETFDH; FAH; FGF2; GART; GATM; GCDH; GCK; GGTA1P; GLDC; GLUD1; GLUL; GPT; GSTM2; GSTM4; HADHA; HADHB; HEXB; HGF; HMGCL; IDH2; IVD; LDHB; FADS1; LTA4H; ME1; ALDH6A1; PC; PCK2; PFKL; PGM1; PHYH; PLA2G5; PON2; PON…
ACC-Male-M14	GO:0044282	small molecule catabolic process	18670	445	981	82	3.50695	7.8299e-24	2.1176e-20	ABAT; ACACB; ACADS; ACADVL; ACOX1; ALDH2; ALDOC; AMT; APOE; ALDH7A1; BCKDHA; CBS; ENTPD2; CPT1A; CRAT; CTH; DECR1; DLST; SARDH; ECH1; ECHS1; EHHADH; ENO1; ETFDH; FAH; FGF2; GCDH; GCK; GLDC; GLUD1; GLUL; GPD2; GPT; HADHA; HADHB; HEXB; HMGCL; IVD; ALDH6A1; MT3; NT5E; PCK2; PFKL; PGM1; PHYH; PON3; PPARA; PRODH; SHMT2; TST; ALDH5A1; ACOX2; ACOX3; DDO; ALDH4A1; ACAA2; FUT9; ALDH1L1; SDS; GCAT; QPRT; D…
ACC-Male-M14	GO:0055114	oxidation-reduction process	18670	999	981	129	2.45753	5.91227e-22	1.37055e-18	ACACB; ACADS; ACADVL; ACO1; ACOX1; ALDH2; ALDH9A1; ALDOC; ASPH; ALDH7A1; BCKDHA; CAT; CBS; CPT1A; CRAT; MAPK14; CYP2J2; CYP11A1; DECR1; DIO2; DLST; SARDH; ECH1; ECHS1; EHHADH; ENO1; ETFDH; FMO5; GCDH; GCK; GLDC; GLRX; GLUD1; GPD2; HADHA; HADHB; IDH2; IVD; LDHB; FADS1; LOXL1; MAOA; ME1; MGST1; ALDH6A1; MT3; PRDX1; PFKL; PGM1; PHKA1; PHKG1; PHYH; POR; PPARA; PPP1R3C; PPP1R3D; PRODH; PYCR1; PYGM; SH…
ACC-Male-M14	GO:0044281	small molecule metabolic process	18670	2115	981	211	1.89866	3.57659e-21	7.25467e-18	ABAT; ACACB; ACADS; ACADVL; ACO1; ACOX1; ACY1; ADCY8; ADCYAP1R1; ADORA2B; AK1; AK4; ALDH2; ALDOC; AMT; APOE; ATP1A2; ALDH7A1; BCKDHA; BTD; CAT; CBS; CD38; ENTPD2; CKB; CPT1A; CRAT; MAPK14; NCAN; CTH; CYP2J2; CYP11A1; DECR1; DLST; SARDH; ECH1; ECHS1; EGF; EHHADH; ENO1; EPHX1; EPHX2; ETFDH; FAH; FGF2; FOXO1; GART; GATM; GCDH; GCK; GGTA1P; GLDC; GLRX; GLUD1; GLUL; GPD2; GPT; GSTM2; GSTM4; HADHA; HAD…
ACC-Male-M14	GO:1901605	alpha-amino acid metabolic process	18670	222	981	47	4.02921	1.42254e-16	2.56483e-13	AMT; ALDH7A1; CBS; CKB; CTH; DLST; SARDH; FAH; GART; GATM; GCDH; GLDC; GLUD1; GLUL; GPT; HMGCL; IVD; ALDH6A1; PRODH; PYCR1; SHMT2; SLC1A3; TST; ALDH5A1; DDO; ALDH4A1; PEMT; AHCYL1; SDS; AHCYL2; GCAT; DDAH1; SLC7A11; BHMT2; PHGDH; GNMT; PSAT1; AADAT; PIPOX; ADI1; SRR; MCCC2; ASRGL1; GPT2; EGLN3; HOGA1; ADHFE1
ACC-Male-M14	GO:0009063	cellular amino acid catabolic process	18670	125	981	34	5.1766	8.55231e-16	1.38778e-12	ABAT; AMT; ALDH7A1; BCKDHA; CBS; CTH; DLST; SARDH; FAH; GCDH; GLDC; GLUD1; GLUL; GPT; HMGCL; IVD; ALDH6A1; PRODH; SHMT2; TST; ALDH5A1; DDO; ALDH4A1; SDS; GCAT; DDAH1; TXN2; AADAT; PIPOX; MCCC2; ASRGL1; GPT2; HOGA1; ADHFE1
ACC-Male-M187	GO:0007155	cell adhesion	18670	1420	116	42	4.76044	1.63945e-18	1.59304e-14	ACVR1; ACVRL1; JAG1; ANGPT2; BMP6; CAV1; COL4A3; ENG; ETS1; FLNA; FN1; HSPG2; HYAL1; ID1; ITGA1; KRT18; LAMA2; LAMA3; LAMA5; LAMC1; SMAD6; PODXL; TEK; TNXB; VCL; VWF; ITGA10; LAMC3; LEF1; ROBO4; LIMS2; BAIAP2L1; PERP; TINAGL1; FAT4; MMRN2; PHLDB2; ESAM; DACT2; PKD1L1; ACER2; PEAR1
ACC-Male-M187	GO:0022610	biological adhesion	18670	1427	116	42	4.73709	1.96344e-18	1.59304e-14	ACVR1; ACVRL1; JAG1; ANGPT2; BMP6; CAV1; COL4A3; ENG; ETS1; FLNA; FN1; HSPG2; HYAL1; ID1; ITGA1; KRT18; LAMA2; LAMA3; LAMA5; LAMC1; SMAD6; PODXL; TEK; TNXB; VCL; VWF; ITGA10; LAMC3; LEF1; ROBO4; LIMS2; BAIAP2L1; PERP; TINAGL1; FAT4; MMRN2; PHLDB2; ESAM; DACT2; PKD1L1; ACER2; PEAR1
ACC-Male-M187	GO:0009653	anatomical structure morphogenesis	18670	2735	116	56	3.29547	7.27398e-18	3.9345e-14	ACVR1; ACVRL1; JAG1; ANGPT2; BMP6; CAV1; COL4A3; COL4A4; EDN1; EDNRA; ENG; ETS1; ETS2; FGR; FOXC1; FLNA; FLT1; FLT4; FN1; HSPG2; HYAL1; ID1; ID3; ITGA1; KRT18; LAMA2; LAMA3; LAMA5; LAMC1; SMAD6; NOTCH4; NPR1; ATP8B1; PODXL; TBX3; TEK; TIE1; VCL; VEGFC; ZIC3; GJC1; LAMC3; NBEAL2; LEF1; SOX18; ROBO4; LIMS2; ATP10A; PERP; FAT4; MMRN2; MYLK2; PHLDB2; FGD5; DACT2; RBPMS2
ACC-Male-M187	GO:0035239	tube morphogenesis	18670	920	116	34	5.94809	9.85556e-18	3.99815e-14	ACVR1; ACVRL1; JAG1; ANGPT2; CAV1; COL4A3; COL4A4; EDN1; EDNRA; ENG; ETS1; FOXC1; FLT1; FLT4; FN1; HSPG2; HYAL1; ID1; LAMA5; NOTCH4; NPR1; PODXL; TBX3; TEK; TIE1; VEGFC; ZIC3; GJC1; LEF1; SOX18; ROBO4; FAT4; MMRN2; RBPMS2
ACC-Male-M187	GO:0001525	angiogenesis	18670	587	116	28	7.67726	2.0376e-17	6.61282e-14	ACVR1; ACVRL1; JAG1; ANGPT2; CAV1; COL4A3; COL4A4; EDN1; EDNRA; ENG; ETS1; FOXC1; FLT1; FLT4; FN1; HSPG2; HYAL1; ID1; LAMA5; NOTCH4; NPR1; TEK; TIE1; VEGFC; LEF1; SOX18; ROBO4; MMRN2
ACC-Male-M187	GO:0001568	blood vessel development	18670	761	116	31	6.55637	2.49196e-17	6.73951e-14	ACVR1; ACVRL1; JAG1; ANGPT2; CAV1; COL4A3; COL4A4; EDN1; EDNRA; ENG; ETS1; FOXC1; FLT1; FLT4; FN1; HSPG2; HYAL1; ID1; LAMA5; SMAD6; NOTCH4; NPR1; TBX3; TEK; TIE1; VEGFC; GJC1; LEF1; SOX18; ROBO4; MMRN2
ACC-Male-M187	GO:0035295	tube development	18670	1110	116	36	5.21994	5.44166e-17	1.26146e-13	ACVR1; ACVRL1; JAG1; ANGPT2; CAV1; COL4A3; COL4A4; EDN1; EDNRA; ENG; ETS1; FOXC1; FLT1; FLT4; FN1; HSPG2; HYAL1; ID1; LAMA5; SMAD6; NOTCH4; NPR1; PODXL; TBX3; TEK; TIE1; VEGFC; ZIC3; GJC1; LEF1; SOX18; ROBO4; FAT4; MMRN2; DACT2; RBPMS2
ACC-Male-M187	GO:0001944	vasculature development	18670	792	116	31	6.29974	7.63812e-17	1.5493e-13	ACVR1; ACVRL1; JAG1; ANGPT2; CAV1; COL4A3; COL4A4; EDN1; EDNRA; ENG; ETS1; FOXC1; FLT1; FLT4; FN1; HSPG2; HYAL1; ID1; LAMA5; SMAD6; NOTCH4; NPR1; TBX3; TEK; TIE1; VEGFC; GJC1; LEF1; SOX18; ROBO4; MMRN2
ACC-Male-M187	GO:0048514	blood vessel morphogenesis	18670	681	116	29	6.85389	1.01155e-16	1.69957e-13	ACVR1; ACVRL1; JAG1; ANGPT2; CAV1; COL4A3; COL4A4; EDN1; EDNRA; ENG; ETS1; FOXC1; FLT1; FLT4; FN1; HSPG2; HYAL1; ID1; LAMA5; NOTCH4; NPR1; TEK; TIE1; VEGFC; GJC1; LEF1; SOX18; ROBO4; MMRN2
ACC-Male-M187	GO:0072358	cardiovascular system development	18670	801	116	31	6.22896	1.04737e-16	1.69957e-13	ACVR1; ACVRL1; JAG1; ANGPT2; CAV1; COL4A3; COL4A4; EDN1; EDNRA; ENG; ETS1; FOXC1; FLT1; FLT4; FN1; HSPG2; HYAL1; ID1; LAMA5; SMAD6; NOTCH4; NPR1; TBX3; TEK; TIE1; VEGFC; GJC1; LEF1; SOX18; ROBO4; MMRN2
ACC-Male-M214	GO:0007268	chemical synaptic transmission	18670	703	71	20	7.48102	9.32097e-13	5.43115e-09	CHRNA2; CORT; CRHBP; DRD2; FGF14; GAD1; GAD2; HTR3A; NPY; OPRK1; PNOC; SST; TAC1; OTOF; SLC17A6; GJD2; SLC32A1; SLC17A8; GRID2IP; CPLX3
ACC-Male-M214	GO:0098916	anterograde trans-synaptic signaling	18670	703	71	20	7.48102	9.32097e-13	5.43115e-09	CHRNA2; CORT; CRHBP; DRD2; FGF14; GAD1; GAD2; HTR3A; NPY; OPRK1; PNOC; SST; TAC1; OTOF; SLC17A6; GJD2; SLC32A1; SLC17A8; GRID2IP; CPLX3
ACC-Male-M214	GO:0099537	trans-synaptic signaling	18670	711	71	20	7.39684	1.14748e-12	5.43115e-09	CHRNA2; CORT; CRHBP; DRD2; FGF14; GAD1; GAD2; HTR3A; NPY; OPRK1; PNOC; SST; TAC1; OTOF; SLC17A6; GJD2; SLC32A1; SLC17A8; GRID2IP; CPLX3
ACC-Male-M214	GO:0099536	synaptic signaling	18670	717	71	20	7.33494	1.33879e-12	5.43115e-09	CHRNA2; CORT; CRHBP; DRD2; FGF14; GAD1; GAD2; HTR3A; NPY; OPRK1; PNOC; SST; TAC1; OTOF; SLC17A6; GJD2; SLC32A1; SLC17A8; GRID2IP; CPLX3
ACC-Male-M214	GO:0007267	cell-cell signaling	18670	1650	71	25	3.98421	6.91996e-10	2.2458e-06	CHRNA2; CORT; CRHBP; DLX5; DRD2; FGF14; GAD1; GAD2; HTR3A; KCNS3; NPY; OPRK1; PNOC; PTHLH; SHH; SST; TAC1; TRH; OTOF; SLC17A6; GJD2; SLC32A1; SLC17A8; GRID2IP; CPLX3
ACC-Male-M214	GO:0023052	signaling	18670	6620	71	48	1.90664	3.43673e-08	9.22389e-05	ANK1; CHRNA2; CORT; CRABP1; CRHBP; DLX2; DLX5; DRD2; FGF14; FLT3; GAD1; GAD2; GNG4; HTR3A; KCNS3; NPY; NPPC; OPRK1; PNOC; PTHLH; SHH; SST; TAC1; TAC3; TACR1; TRH; SCG2; PIP5K1B; OTOF; ECEL1; CITED2; GRIP1; SUSD5; TRBC2; SLC17A6; GJD2; NTN4; GRIP2; LBH; UBASH3B; BTBD11; LYPD6B; SLC32A1; DUSP19; SLC17A8; SAMD5; GRID2IP; CPLX3
ACC-Male-M214	GO:0007154	cell communication	18670	6647	71	48	1.8989	3.979e-08	9.22389e-05	ANK1; CHRNA2; CORT; CRABP1; CRHBP; DLX2; DLX5; DRD2; FGF14; FLT3; GAD1; GAD2; GNG4; HTR3A; KCNS3; NPY; NPPC; OPRK1; PNOC; PTHLH; SHH; SST; TAC1; TAC3; TACR1; TRH; SCG2; PIP5K1B; OTOF; ECEL1; CITED2; GRIP1; SUSD5; TRBC2; SLC17A6; GJD2; NTN4; GRIP2; LBH; UBASH3B; BTBD11; LYPD6B; SLC32A1; DUSP19; SLC17A8; SAMD5; GRID2IP; CPLX3
ACC-Male-M214	GO:0021892	cerebral cortex GABAergic interneuron differentiation	18670	11	71	4	95.621	6.20941e-08	0.00012595	DLX2; DRD2; LHX6; ARX
ACC-Male-M214	GO:0097154	GABAergic neuron differentiation	18670	14	71	4	75.1308	1.86735e-07	0.000336684	DLX2; DRD2; LHX6; ARX
ACC-Male-M214	GO:0072347	response to anesthetic	18670	78	71	6	20.2275	5.04745e-07	0.000819049	CRHBP; DRD2; HTR3A; OPRK1; TAC1; SDK1
ACC-Male-M23	GO:0016482	cytosolic transport	18670	158	94	6	7.54242	0.000147221	1	BECN1; TBC1D5; RGP1; SNX12; TBC1D14; VTI1A
ACC-Male-M23	GO:2000785	regulation of autophagosome assembly	18670	35	94	3	17.0243	0.000719784	1	BECN1; TBC1D14; SMCR8
ACC-Male-M23	GO:0010507	negative regulation of autophagy	18670	84	94	4	9.45795	0.000854705	1	GOLGA2; BECN1; TBC1D14; SMCR8
ACC-Male-M23	GO:0009895	negative regulation of catabolic process	18670	308	94	7	4.51402	0.00093376	1	CYP51A1; GOLGA2; BECN1; RGP1; SNX12; TBC1D14; SMCR8
ACC-Male-M23	GO:0042147	retrograde transport, endosome to Golgi	18670	88	94	4	9.02805	0.00101726	1	TBC1D5; RGP1; TBC1D14; VTI1A
ACC-Male-M23	GO:0044088	regulation of vacuole organization	18670	42	94	3	14.1869	0.00123078	1	BECN1; TBC1D14; SMCR8
ACC-Male-M23	GO:0090161	Golgi ribbon formation	18670	12	94	2	33.1028	0.00160185	1	GOLGA2; VTI1A
ACC-Male-M23	GO:1902902	negative regulation of autophagosome assembly	18670	13	94	2	30.5565	0.0018869	1	BECN1; SMCR8
ACC-Male-M23	GO:0031331	positive regulation of cellular catabolic process	18670	361	94	7	3.8513	0.00231269	1	IKBKG; PIAS1; BECN1; ARIH2; MID2; FTO; SMCR8
ACC-Male-M23	GO:0032535	regulation of cellular component size	18670	370	94	7	3.75762	0.00265334	1	DCC; GRB2; CDKL5; SLC12A6; SPIRE1; MTPN; KANK4
ACC-Male-M7	GO:0006996	organelle organization	18670	3885	615	187	1.46123	7.70387e-09	0.000125011	ABL1; ANK2; SLC25A4; RHOC; ATP6V1A; ATP6V1B2; ATP6V1C1; ATR; BAX; CCNB1; CHD2; CLTC; CTSK; CTSZ; DCN; DNAH5; DNM2; ELN; EPS8; FHL3; GSN; HSD17B10; HSPA2; IKBKB; INSIG1; KIF25; KRAS; MCM4; PPP1R12A; NUBP1; NDUFA10; NDUFS2; NEFL; NSF; OXA1L; PAK1; PAM; PDE3A; PFN1; PHF2; PLS1; PRKAA2; PRKCD; PRKCI; PKN1; MAPK1; MAPK8; MAP2K1; PSMD10; RAB2A; RAB13; RASA1; RBBP5; SETMAR; SIPA1; FSCN1; DYNLT1; TFAM; T…
ACC-Male-M7	GO:0016126	sterol biosynthetic process	18670	81	615	15	5.6218	5.36141e-08	0.000322459	ACAT2; ACLY; DHCR24; FDFT1; FDPS; HMGCR; HMGCS1; IDI1; INSIG1; PRKAA2; MSMO1; SC5D; FAXDC2; NSDHL; PRKAG2
ACC-Male-M7	GO:0071840	cellular component organization or biogenesis	18670	6697	615	284	1.28738	5.96152e-08	0.000322459	ABL1; ADORA2A; ANK2; SLC25A4; RHOC; ATP6V1A; ATP6V1B2; ATP6V1C1; ATR; BAX; BYSL; CCNB1; CD63; CLGN; CHD2; CLTC; CTSK; CTSZ; DCN; DFFA; DHCR24; DNAH5; DNM2; ECM2; ELN; EMP3; EPS8; FHL3; FYN; GDI1; GJA5; GLRB; GNA12; GSN; HSD17B10; UBE2K; HMGCR; HES1; HSPA2; IKBKB; INSIG1; ITGB7; KIF25; KPNA3; KRAS; MAL; MCM4; MFAP4; MMP2; PPP1R12A; NUBP1; NDUFA10; NDUFS2; NEFL; NPTX2; NSF; OAT; OXA1L; PAK1; PAM; P…
ACC-Male-M7	GO:0008104	protein localization	18670	2765	615	138	1.51514	1.96058e-07	0.00075134	ABL1; ADORA2A; ANK2; SLC25A4; ANXA5; ATP6V1A; ATP6V1B2; ATP6V1C1; ATP6AP1; ATR; BAX; BRAF; BYSL; CD63; CHM; CHML; CLTC; DHCR24; DNM2; FYN; GDI1; GJA5; GLRB; GSN; HMGCR; IKBKB; INSIG1; ITGB7; KPNA3; KPNA5; MAL; NUBP1; NSF; OXA1L; OXCT1; PAK1; PAM; PLS1; PRKAA2; PRKCD; PRKCI; MAPK1; MAPK8; PRNP; PSMD10; RAB2A; RAB3IL1; RAB13; ABCE1; RYR2; SORL1; DYNLT1; TGFB1; UBE2D1; RAE1; RAB11A; WASL; ROCK2; PMP…
ACC-Male-M7	GO:0051641	cellular localization	18670	2927	615	144	1.49351	2.31509e-07	0.00075134	ABL1; ADORA2A; ANK2; ATP6AP1; ATR; BAX; BRAF; BYSL; CCNB1; CD63; CHM; CHML; CLTC; CTSZ; DNM2; FYN; GDI1; GLRB; GSN; HMGCR; IKBKB; INSIG1; ITGB7; KIF25; KPNA3; KPNA5; MAL; PPP1R12A; NUBP1; NEFL; NSF; OXA1L; OXCT1; PAK1; PLS1; PRKAA2; PRKCD; PRKCI; MAPK1; MAPK8; MAP2K1; PRNP; RAB2A; RAB13; ABCE1; RYR2; SLC8A1; SORL1; DYNLT1; TGFB1; TRPC1; UBE2B; UBE2D1; RAE1; RAB11A; SYNJ1; WASL; NTN1; ROCK2; PMPCB…
ACC-Male-M7	GO:0046907	intracellular transport	18670	1847	615	100	1.64362	3.88222e-07	0.000816691	ADORA2A; ANK2; CD63; CHM; CHML; CLTC; CTSZ; DNM2; FYN; GDI1; INSIG1; KPNA3; KPNA5; PPP1R12A; NEFL; NSF; PAK1; PRKAA2; PRKCD; PRKCI; MAPK1; MAP2K1; PRNP; RAB2A; RAB13; ABCE1; SORL1; DYNLT1; TGFB1; UBE2D1; RAE1; RAB11A; SYNJ1; WASL; NTN1; PMPCB; NPEPPS; GCC2; C2CD5; DNM1L; ARL4A; ALYREF; SEC23A; CIB1; DCTN2; YIF1A; KDELR1; AP3M2; TMED1; KIF3A; CDC37; CORO1A; KIFAP3; RAB18; XPO7; SYT11; SCFD1; KIAA1…
ACC-Male-M7	GO:0051649	establishment of localization in cell	18670	2242	615	116	1.57069	4.02807e-07	0.000816691	ABL1; ADORA2A; ANK2; BAX; CCNB1; CD63; CHM; CHML; CLTC; CTSZ; DNM2; FYN; GDI1; HMGCR; INSIG1; KIF25; KPNA3; KPNA5; PPP1R12A; NEFL; NSF; OXA1L; OXCT1; PAK1; PRKAA2; PRKCD; PRKCI; MAPK1; MAPK8; MAP2K1; PRNP; RAB2A; RAB13; ABCE1; RYR2; SLC8A1; SORL1; DYNLT1; TGFB1; TRPC1; UBE2B; UBE2D1; RAE1; RAB11A; SYNJ1; WASL; NTN1; PMPCB; NPEPPS; GCC2; C2CD5; DNM1L; ARL4A; ALYREF; SEC23A; CIB1; DCTN2; YIF1A; KDE…
ACC-Male-M7	GO:0033036	macromolecule localization	18670	3116	615	150	1.46138	4.51923e-07	0.000816691	ABL1; ADORA2A; ANK2; SLC25A4; ANXA5; ATP6V1A; ATP6V1B2; ATP6V1C1; ATP6AP1; ATR; BAX; BRAF; BYSL; CD63; CHM; CHML; CLTC; DHCR24; DNM2; FYN; GDI1; GJA5; GLRB; GSN; HMGCR; IKBKB; INSIG1; ITGB7; KPNA3; KPNA5; MAL; NUBP1; NSF; OXA1L; OXCT1; PAK1; PAM; PLS1; PRKAA2; PRKCD; PRKCI; MAPK1; MAPK8; PRNP; PSMD10; RAB2A; RAB3IL1; RAB13; ABCE1; RYR2; SORL1; DYNLT1; TGFB1; UBE2D1; RAE1; RUVBL1; RAB11A; WASL; RO…
ACC-Male-M7	GO:0016043	cellular component organization	18670	6512	615	273	1.27267	4.52962e-07	0.000816691	ABL1; ADORA2A; ANK2; SLC25A4; RHOC; ATP6V1A; ATP6V1B2; ATP6V1C1; ATR; BAX; CCNB1; CD63; CLGN; CHD2; CLTC; CTSK; CTSZ; DCN; DFFA; DHCR24; DNAH5; DNM2; ECM2; ELN; EMP3; EPS8; FHL3; FYN; GDI1; GJA5; GLRB; GNA12; GSN; HSD17B10; UBE2K; HMGCR; HES1; HSPA2; IKBKB; INSIG1; ITGB7; KIF25; KPNA3; KRAS; MAL; MCM4; MFAP4; MMP2; PPP1R12A; NUBP1; NDUFA10; NDUFS2; NEFL; NPTX2; NSF; OAT; OXA1L; PAK1; PAM; PDE3A; …
ACC-Male-M7	GO:0051656	establishment of organelle localization	18670	504	615	39	2.34911	7.65925e-07	0.00124287	ADORA2A; ATP6AP1; CCNB1; CTSZ; DNM2; KIF25; NEFL; NSF; ABCE1; DYNLT1; UBE2B; RAB11A; SYNJ1; WASL; NTN1; DNM1L; SEC23A; DCTN2; AP3M2; KIF3A; KIFAP3; SYT11; SCFD1; KIAA1107; BICD2; RABGEF1; FNBP1L; WIPI1; SDAD1; BBS7; C12orf4; CHMP1B; KLHL12; LTV1; CADPS2; UBXN2B; CNIH3; UNC13D; CHAMP1
ACC-Male-M87	GO:0071280	cellular response to copper ion	18670	29	162	9	35.7663	1.92427e-12	3.12252e-08	MT1E; MT1F; MT1G; MT1H; MT1M; MT1X; MT2A; NFE2L1; NFE2L2
ACC-Male-M87	GO:0071294	cellular response to zinc ion	18670	23	162	8	40.0859	1.18549e-11	8.0059e-08	MT1E; MT1F; MT1G; MT1H; MT1M; MT1X; MT2A; HVCN1
ACC-Male-M87	GO:0010273	detoxification of copper ion	18670	15	162	7	53.7819	1.97348e-11	8.0059e-08	MT1E; MT1F; MT1G; MT1H; MT1M; MT1X; MT2A
ACC-Male-M87	GO:1990169	stress response to copper ion	18670	15	162	7	53.7819	1.97348e-11	8.0059e-08	MT1E; MT1F; MT1G; MT1H; MT1M; MT1X; MT2A
ACC-Male-M87	GO:0061687	detoxification of inorganic compound	18670	17	162	7	47.4546	5.87796e-11	1.5897e-07	MT1E; MT1F; MT1G; MT1H; MT1M; MT1X; MT2A
ACC-Male-M87	GO:0097501	stress response to metal ion	18670	17	162	7	47.4546	5.87796e-11	1.5897e-07	MT1E; MT1F; MT1G; MT1H; MT1M; MT1X; MT2A
ACC-Male-M87	GO:0046688	response to copper ion	18670	44	162	9	23.5732	1.21901e-10	2.82584e-07	MT1E; MT1F; MT1G; MT1H; MT1M; MT1X; MT2A; NFE2L1; NFE2L2
ACC-Male-M87	GO:0071276	cellular response to cadmium ion	18670	37	162	8	24.9183	8.42134e-10	1.70816e-06	MT1E; MT1F; MT1G; MT1H; MT1M; MT1X; MT2A; AKR1C3
ACC-Male-M87	GO:0010043	response to zinc ion	18670	53	162	8	17.3958	1.7188e-08	3.09899e-05	MT1E; MT1F; MT1G; MT1H; MT1M; MT1X; MT2A; HVCN1
ACC-Male-M87	GO:0006882	cellular zinc ion homeostasis	18670	36	162	7	22.4091	2.19692e-08	3.56495e-05	MT1E; MT1F; MT1G; MT1H; MT1M; MT1X; MT2A
ACC-Male-M312	GO:0071294	cellular response to zinc ion	18670	23	136	8	47.7494	2.87971e-12	3.08808e-08	MT1E; MT1F; MT1G; MT1H; MT1M; MT1X; MT2A; HVCN1
ACC-Male-M312	GO:0010273	detoxification of copper ion	18670	15	136	7	64.0637	5.70915e-12	3.08808e-08	MT1E; MT1F; MT1G; MT1H; MT1M; MT1X; MT2A
ACC-Male-M312	GO:1990169	stress response to copper ion	18670	15	136	7	64.0637	5.70915e-12	3.08808e-08	MT1E; MT1F; MT1G; MT1H; MT1M; MT1X; MT2A
ACC-Male-M312	GO:0061687	detoxification of inorganic compound	18670	17	136	7	56.5268	1.70463e-11	5.53221e-08	MT1E; MT1F; MT1G; MT1H; MT1M; MT1X; MT2A
ACC-Male-M312	GO:0097501	stress response to metal ion	18670	17	136	7	56.5268	1.70463e-11	5.53221e-08	MT1E; MT1F; MT1G; MT1H; MT1M; MT1X; MT2A
ACC-Male-M312	GO:0071280	cellular response to copper ion	18670	29	136	8	37.8702	2.43008e-11	6.57216e-08	MT1E; MT1F; MT1G; MT1H; MT1M; MT1X; MT2A; NFE2L2
ACC-Male-M312	GO:0071276	cellular response to cadmium ion	18670	37	136	8	29.682	2.08158e-10	4.82539e-07	MT1E; MT1F; MT1G; MT1H; MT1M; MT1X; MT2A; AKR1C3
ACC-Male-M312	GO:0046688	response to copper ion	18670	44	136	8	24.9599	9.15557e-10	1.85709e-06	MT1E; MT1F; MT1G; MT1H; MT1M; MT1X; MT2A; NFE2L2
ACC-Male-M312	GO:0010043	response to zinc ion	18670	53	136	8	20.7214	4.33371e-09	7.81367e-06	MT1E; MT1F; MT1G; MT1H; MT1M; MT1X; MT2A; HVCN1
ACC-Male-M312	GO:0006882	cellular zinc ion homeostasis	18670	36	136	7	26.6932	6.52096e-09	1.05816e-05	MT1E; MT1F; MT1G; MT1H; MT1M; MT1X; MT2A
ACC-Male-M202	GO:0016482	cytosolic transport	18670	158	70	5	8.44033	0.000316535	1	BECN1; TBC1D5; RGP1; SNX12; VTI1A
ACC-Male-M202	GO:0090161	Golgi ribbon formation	18670	12	70	2	44.4524	0.000892646	1	GOLGA2; VTI1A
ACC-Male-M202	GO:0010508	positive regulation of autophagy	18670	117	70	4	9.11844	0.000976597	1	IKBKG; BECN1; MID2; SMCR8
ACC-Male-M202	GO:0009895	negative regulation of catabolic process	18670	308	70	6	5.19573	0.00103806	1	CYP51A1; GOLGA2; BECN1; RGP1; SNX12; SMCR8
ACC-Male-M202	GO:1902902	negative regulation of autophagosome assembly	18670	13	70	2	41.033	0.00105239	1	BECN1; SMCR8
ACC-Male-M202	GO:0016239	positive regulation of macroautophagy	18670	68	70	3	11.7668	0.0021248	1	IKBKG; BECN1; SMCR8
ACC-Male-M202	GO:0006914	autophagy	18670	496	70	7	3.76411	0.00253332	1	GOLGA2; IKBKG; BECN1; TBC1D5; MID2; SMCR8; VTI1A
ACC-Male-M202	GO:0061919	process utilizing autophagic mechanism	18670	496	70	7	3.76411	0.00253332	1	GOLGA2; IKBKG; BECN1; TBC1D5; MID2; SMCR8; VTI1A
ACC-Male-M202	GO:0032535	regulation of cellular component size	18670	370	70	6	4.3251	0.00262453	1	DCC; GRB2; CDKL5; SLC12A6; SPIRE1; MTPN
ACC-Male-M202	GO:0033488	cholesterol biosynthetic process via 24,25-dihydrolanosterol	18670	1	70	1	266.714	0.00374933	1	CYP51A1
CD-Male-M2	GO:0099536	synaptic signaling	18670	717	4278	389	2.36774	6.61236e-77	8.93855e-73	ABAT; ABL1; ABR; ASIC2; ASIC1; ACHE; ADARB1; ADCY1; ADCYAP1; ADORA2A; ADRB2; AMPH; APBA1; APBA2; APP; ARF1; ATP2A2; BCR; BDNF; DAGLA; CA2; CA7; CACNA1A; CACNA1B; CACNA1D; CACNA1E; CACNB1; CACNB2; CACNB3; CACNB4; CALB1; CALB2; CALM3; CAMK2A; CAMK2B; CBLN1; CDH8; CDK5; CHRM1; CHRM2; CHRM3; CHRM4; CHRNA2; CHRNA3; CHRNB2; CNR1; CORT; CREB1; CRH; CRHBP; CRHR2; CTBP2; CTNNB1; DGKB; DBN1; DCC; DLG2; DLG…
CD-Male-M2	GO:0099537	trans-synaptic signaling	18670	711	4278	386	2.36931	2.07489e-76	8.93855e-73	ABAT; ABL1; ABR; ASIC2; ASIC1; ACHE; ADARB1; ADCY1; ADCYAP1; ADORA2A; ADRB2; AMPH; APBA1; APBA2; APP; ARF1; ATP2A2; BCR; BDNF; DAGLA; CA2; CA7; CACNA1A; CACNA1B; CACNA1D; CACNA1E; CACNB1; CACNB2; CACNB3; CACNB4; CALB1; CALB2; CALM3; CAMK2A; CAMK2B; CBLN1; CDH8; CDK5; CHRM1; CHRM2; CHRM3; CHRM4; CHRNA2; CHRNA3; CHRNB2; CNR1; CORT; CREB1; CRH; CRHBP; CRHR2; CTBP2; CTNNB1; DGKB; DBN1; DCC; DLG2; DLG…
CD-Male-M2	GO:0007268	chemical synaptic transmission	18670	703	4278	383	2.37764	2.20338e-76	8.93855e-73	ABAT; ABL1; ABR; ASIC2; ASIC1; ACHE; ADARB1; ADCY1; ADCYAP1; ADORA2A; ADRB2; AMPH; APBA1; APBA2; APP; ARF1; ATP2A2; BCR; BDNF; CA2; CA7; CACNA1A; CACNA1B; CACNA1D; CACNA1E; CACNB1; CACNB2; CACNB3; CACNB4; CALB1; CALB2; CALM3; CAMK2A; CAMK2B; CBLN1; CDH8; CDK5; CHRM1; CHRM2; CHRM3; CHRM4; CHRNA2; CHRNA3; CHRNB2; CNR1; CORT; CREB1; CRH; CRHBP; CRHR2; CTBP2; CTNNB1; DGKB; DBN1; DCC; DLG2; DLG3; DLG4…
CD-Male-M2	GO:0098916	anterograde trans-synaptic signaling	18670	703	4278	383	2.37764	2.20338e-76	8.93855e-73	ABAT; ABL1; ABR; ASIC2; ASIC1; ACHE; ADARB1; ADCY1; ADCYAP1; ADORA2A; ADRB2; AMPH; APBA1; APBA2; APP; ARF1; ATP2A2; BCR; BDNF; CA2; CA7; CACNA1A; CACNA1B; CACNA1D; CACNA1E; CACNB1; CACNB2; CACNB3; CACNB4; CALB1; CALB2; CALM3; CAMK2A; CAMK2B; CBLN1; CDH8; CDK5; CHRM1; CHRM2; CHRM3; CHRM4; CHRNA2; CHRNA3; CHRNB2; CNR1; CORT; CREB1; CRH; CRHBP; CRHR2; CTBP2; CTNNB1; DGKB; DBN1; DCC; DLG2; DLG3; DLG4…
CD-Male-M2	GO:0050804	modulation of chemical synaptic transmission	18670	436	4278	252	2.52242	1.02224e-56	3.31757e-53	ABAT; ABL1; ABR; ASIC1; ACHE; ADCY1; ADCYAP1; ADORA2A; ADRB2; APBA1; APBA2; APP; ARF1; ATP2A2; BCR; BDNF; CA2; CA7; CACNA1A; CACNA1B; CACNA1D; CACNB2; CACNB3; CALB1; CALB2; CALM3; CAMK2A; CAMK2B; CBLN1; CDK5; CHRM2; CHRNA3; CHRNB2; CNR1; CREB1; CRH; CRHR2; DGKB; DBN1; DCC; DLG4; DNM1; DRD1; DRD2; DRD4; DRD5; TOR1A; EFNB3; EGR2; EPHA4; EPHB2; PTK2B; FGF14; FMR1; GNAI2; GRIA1; GRID1; GRIK1; GRIK2; …
CD-Male-M2	GO:0099177	regulation of trans-synaptic signaling	18670	437	4278	252	2.51665	1.88422e-56	5.09587e-53	ABAT; ABL1; ABR; ASIC1; ACHE; ADCY1; ADCYAP1; ADORA2A; ADRB2; APBA1; APBA2; APP; ARF1; ATP2A2; BCR; BDNF; CA2; CA7; CACNA1A; CACNA1B; CACNA1D; CACNB2; CACNB3; CALB1; CALB2; CALM3; CAMK2A; CAMK2B; CBLN1; CDK5; CHRM2; CHRNA3; CHRNB2; CNR1; CREB1; CRH; CRHR2; DGKB; DBN1; DCC; DLG4; DNM1; DRD1; DRD2; DRD4; DRD5; TOR1A; EFNB3; EGR2; EPHA4; EPHB2; PTK2B; FGF14; FMR1; GNAI2; GRIA1; GRID1; GRIK1; GRIK2; …
CD-Male-M2	GO:0007267	cell-cell signaling	18670	1650	4278	637	1.68484	3.00676e-51	6.97009e-48	ABAT; ABL1; ABR; ASIC2; ASIC1; ACHE; ADARB1; ADCY1; ADCY5; ADCYAP1; ADORA2A; ADRA1D; ADRA1B; ADRA2B; ADRA2C; ADRB2; AP2A1; AP2A2; AP2B1; AMPH; ANK2; SLC25A4; APBA1; APBA2; APP; AR; ARF1; RHOA; ARL2; ATP2A2; ATP6V0C; CCND1; BCL9; HCN2; BCR; BDNF; BMP4; KLF5; DAGLA; CA2; CA7; CACNA1A; CACNA1B; CACNA1C; CACNA1D; CACNA1E; CACNA2D1; CACNB1; CACNB2; CACNB3; CACNB4; CALB1; CALB2; CALM1; CALM3; CAMK2A; C…
CD-Male-M2	GO:0007399	nervous system development	18670	2375	4278	844	1.55089	5.02891e-51	1.02005e-47	ABAT; ABL1; ABL2; ABR; ASIC2; ACHE; ACTL6A; ACVR1B; ADARB1; ADCY1; ADCYAP1; ADD2; ADORA2A; ADRA2B; ADRA2C; AP2A1; NR0B1; ALCAM; ALDH3A2; ALK; ANK2; ANK3; APAF1; APBA1; APBA2; APBB1; APLP1; APP; SHROOM2; ARF1; RHOA; ARHGDIA; ASTN1; ATF1; ATP2B1; ATP2B2; KIF1A; BCR; BDNF; BMP4; BMPR1A; BNIP3; TSPO; DAGLA; DDR1; CALM1; CALM2; CALM3; CAMK2A; CAMK2B; CBLN1; CCK; CDH4; CDH9; CDK5; CHN1; CHRM1; CHRM2; C…
CD-Male-M2	GO:0031175	neuron projection development	18670	978	4278	415	1.85188	2.56123e-44	4.6179e-41	ABL1; ABL2; ADARB1; ADCY1; ADCYAP1; ADORA2A; AP2A1; ALCAM; ALK; ANK3; APBB1; APP; ARF1; RHOA; ARHGDIA; ATF1; BDNF; TSPO; DDR1; CAMK2A; CAMK2B; CCK; CDH4; CDK5; CHN1; CHRNA3; CHRNB2; CNR1; CNTF; CRABP2; CREB1; CRK; CRKL; CRMP1; CTNNA1; CTNNB1; DBN1; DCC; DLG4; DLX5; DOK1; DPYSL2; DRD2; TOR1A; EFNA2; EFNA3; EFNA4; EFNA5; EFNB1; EFNB2; EFNB3; CELSR3; CELSR2; MEGF8; EGR2; MARK2; EPHA3; EPHA4; EPHA5; …
CD-Male-M2	GO:0048666	neuron development	18670	1110	4278	448	1.7614	4.087e-41	6.63198e-38	ABL1; ABL2; ADARB1; ADCY1; ADCYAP1; ADORA2A; AP2A1; ALCAM; ALK; ANK3; APBB1; APP; ARF1; RHOA; ARHGDIA; ATF1; BDNF; TSPO; DDR1; CAMK2A; CAMK2B; CCK; CDH4; CDK5; CHN1; CHRNA3; CHRNB2; CLN5; CNGB1; CNR1; CNTF; CRABP2; CREB1; CRK; CRKL; CRMP1; CTNNA1; CTNNB1; DBN1; DCC; DCX; DIO3; DLG4; DLX5; DOK1; DPYSL2; DRD1; DRD2; TOR1A; EFNA2; EFNA3; EFNA4; EFNA5; EFNB1; EFNB2; EFNB3; CELSR3; CELSR2; MEGF8; EGR2…
CD-Male-M15	GO:0007268	chemical synaptic transmission	18670	703	784	111	3.76007	9.69705e-35	7.00651e-31	ACHE; AMPH; CACNB4; CALB1; CDH8; CHRM3; CHRM4; CNR1; DGKB; DRD1; EGR3; EPHA4; FGF12; FGF14; GABRA1; GABRA3; GABRA5; GABRA6; GABRB2; GABRB3; GABRG2; GAD2; GLRA2; GLS; GRIK2; GRM1; GSK3A; HTR1E; HTR2A; HTR4; HTR5A; KCNA1; KCNB1; KCND2; KCNK3; KCNQ3; MAP1B; NPY5R; OPRK1; PDYN; PENK; PPP3CA; PRKAR2B; PRKCE; MAPK1; PTPRN2; RAB3A; RGS4; SNAP25; SNCB; STAR; STX1A; SYP; SYPL1; SYT1; SYT4; TAC1; TH; GLRA3…
CD-Male-M15	GO:0098916	anterograde trans-synaptic signaling	18670	703	784	111	3.76007	9.69705e-35	7.00651e-31	ACHE; AMPH; CACNB4; CALB1; CDH8; CHRM3; CHRM4; CNR1; DGKB; DRD1; EGR3; EPHA4; FGF12; FGF14; GABRA1; GABRA3; GABRA5; GABRA6; GABRB2; GABRB3; GABRG2; GAD2; GLRA2; GLS; GRIK2; GRM1; GSK3A; HTR1E; HTR2A; HTR4; HTR5A; KCNA1; KCNB1; KCND2; KCNK3; KCNQ3; MAP1B; NPY5R; OPRK1; PDYN; PENK; PPP3CA; PRKAR2B; PRKCE; MAPK1; PTPRN2; RAB3A; RGS4; SNAP25; SNCB; STAR; STX1A; SYP; SYPL1; SYT1; SYT4; TAC1; TH; GLRA3…
CD-Male-M15	GO:0099536	synaptic signaling	18670	717	784	112	3.71986	1.29534e-34	7.00651e-31	ACHE; AMPH; CACNB4; CALB1; CDH8; CHRM3; CHRM4; CNR1; DGKB; DRD1; EGR3; EPHA4; FGF12; FGF14; GABRA1; GABRA3; GABRA5; GABRA6; GABRB2; GABRB3; GABRG2; GAD2; GLRA2; GLS; GRIK2; GRM1; GSK3A; NRG1; HTR1E; HTR2A; HTR4; HTR5A; KCNA1; KCNB1; KCND2; KCNK3; KCNQ3; MAP1B; NPY5R; OPRK1; PDYN; PENK; PPP3CA; PRKAR2B; PRKCE; MAPK1; PTPRN2; RAB3A; RGS4; SNAP25; SNCB; STAR; STX1A; SYP; SYPL1; SYT1; SYT4; TAC1; TH;…
CD-Male-M15	GO:0099537	trans-synaptic signaling	18670	711	784	111	3.71776	2.80848e-34	1.13933e-30	ACHE; AMPH; CACNB4; CALB1; CDH8; CHRM3; CHRM4; CNR1; DGKB; DRD1; EGR3; EPHA4; FGF12; FGF14; GABRA1; GABRA3; GABRA5; GABRA6; GABRB2; GABRB3; GABRG2; GAD2; GLRA2; GLS; GRIK2; GRM1; GSK3A; HTR1E; HTR2A; HTR4; HTR5A; KCNA1; KCNB1; KCND2; KCNK3; KCNQ3; MAP1B; NPY5R; OPRK1; PDYN; PENK; PPP3CA; PRKAR2B; PRKCE; MAPK1; PTPRN2; RAB3A; RGS4; SNAP25; SNCB; STAR; STX1A; SYP; SYPL1; SYT1; SYT4; TAC1; TH; GLRA3…
CD-Male-M15	GO:0007267	cell-cell signaling	18670	1650	784	163	2.35251	5.57761e-26	1.81016e-22	ACHE; ADCY5; AP2B1; AMPH; ATP6V0C; BMP4; KLF5; CACNA2D1; CACNB4; CALB1; CDH8; CHGA; CHRM3; CHRM4; CNR1; DGKB; DLX5; DRD1; CELSR2; EGR3; EPHA4; EPHA5; GPC4; FGF9; FGF12; FGF13; FGF14; FOXO3; GABRA1; GABRA3; GABRA5; GABRA6; GABRB2; GABRB3; GABRG2; GAD2; GLRA2; GLS; GPR27; GRK5; GRB10; GRIK2; GRM1; GSK3A; NRG1; HTR1E; HTR2A; HTR4; HTR5A; ILK; ITPR1; KCNA1; KCNA5; KCNB1; KCND2; KCNK3; KCNQ3; MAP1B; M…
CD-Male-M15	GO:0007399	nervous system development	18670	2375	784	187	1.87502	1.86847e-18	5.05329e-15	ACHE; ATP2B1; BMP4; CCK; CDH9; CHN1; CHRM3; CNGB1; CNR1; DCX; DLX5; DLX6; DRD1; CELSR2; EGR3; EML1; EPHA4; EPHA5; EPHA7; EPHA8; EYA1; ACSL4; GPC4; FGF9; FGF12; FGF13; FGF14; FOXG1; FOXO3; GABRA1; GABRA5; GABRB2; GABRB3; GABRG2; GRB7; GRB10; ARHGAP35; GSK3A; NRG1; HTR5A; ILK; INSM1; KCNA1; KCNC1; KCNK3; L1CAM; MAP1B; MAP2; MAP6; MARK1; MCF2; MSI1; MTHFD1; NAP1L2; NHLH1; NNAT; OPCML; OTX1; PCP4; PE…
CD-Male-M15	GO:0050804	modulation of chemical synaptic transmission	18670	436	784	60	3.27713	4.02338e-16	9.09244e-13	ACHE; CALB1; CNR1; DGKB; DRD1; EPHA4; FGF14; GRIK2; GRM1; HTR2A; KCNB1; MAP1B; NPY5R; PPP3CA; PRKAR2B; PRKCE; MAPK1; RAB3A; RGS4; SNAP25; STAR; STX1A; SYP; SYT1; SYT4; TAC1; DGKE; LGI1; CACNA2D2; HOMER1; STXBP5L; PREPL; RIMS2; CLSTN3; PLK2; FAM107A; CPEB3; NTNG1; SHANK2; SORCS3; RIMS1; PLCL2; PLCB1; NPTXR; SIPA1L1; LRRTM2; NPTN; PPP1R9A; SLC4A10; LRRC4C; NAPB; TMEM108; MCTP1; NETO1; PRRT2; CNTN4;…
CD-Male-M15	GO:0099177	regulation of trans-synaptic signaling	18670	437	784	60	3.26963	4.48262e-16	9.09244e-13	ACHE; CALB1; CNR1; DGKB; DRD1; EPHA4; FGF14; GRIK2; GRM1; HTR2A; KCNB1; MAP1B; NPY5R; PPP3CA; PRKAR2B; PRKCE; MAPK1; RAB3A; RGS4; SNAP25; STAR; STX1A; SYP; SYT1; SYT4; TAC1; DGKE; LGI1; CACNA2D2; HOMER1; STXBP5L; PREPL; RIMS2; CLSTN3; PLK2; FAM107A; CPEB3; NTNG1; SHANK2; SORCS3; RIMS1; PLCL2; PLCB1; NPTXR; SIPA1L1; LRRTM2; NPTN; PPP1R9A; SLC4A10; LRRC4C; NAPB; TMEM108; MCTP1; NETO1; PRRT2; CNTN4;…
CD-Male-M15	GO:0048666	neuron development	18670	1110	784	105	2.25265	2.44732e-15	4.41252e-12	CCK; CHN1; CNGB1; CNR1; DCX; DLX5; DRD1; CELSR2; EPHA4; EPHA5; EPHA7; EPHA8; ACSL4; FGF13; GABRA5; GABRB2; GABRB3; GRB7; GRB10; ARHGAP35; GSK3A; ILK; INSM1; L1CAM; MAP1B; MAP2; MAP6; MARK1; MCF2; OPCML; PPP3CA; PRKCI; MAPK1; PTPRO; RAB3A; ITSN1; SH3GL2; SLIT3; SMO; SNAP25; SYT1; SYT4; TH; VLDLR; XK; CDK5R1; WASF1; DCLK1; LGI1; RPS6KA5; SLIT2; ONECUT2; RIMS2; FIG4; TSPAN2; FRY; SEMA3A; PLK2; STMN2…
CD-Male-M15	GO:0030182	neuron differentiation	18670	1365	784	119	2.07607	1.05077e-14	1.70509e-11	BMP4; CCK; CHN1; CNGB1; CNR1; DCX; DLX5; DRD1; CELSR2; EPHA4; EPHA5; EPHA7; EPHA8; EYA1; ACSL4; FGF13; FOXO3; GABRA5; GABRB2; GABRB3; GRB7; GRB10; ARHGAP35; GSK3A; NRG1; ILK; INSM1; L1CAM; MAP1B; MAP2; MAP6; MARK1; MCF2; NAP1L2; NNAT; OPCML; PCP4; PPP3CA; PRKCI; MAPK1; PTPRO; RAB3A; RARB; ITSN1; SH3GL2; SLIT3; SMO; SNAP25; SOX11; SYT1; SYT4; TH; VLDLR; WNT2B; XK; FZD8; CDK5R1; WASF1; ARHGEF2; DCL…
CD-Male-M7	GO:0090304	nucleic acid metabolic process	18670	5735	1428	624	1.42255	3.64862e-27	5.92062e-23	ACVR2A; ACVR2B; ADAM8; AGER; AMH; AIRE; ZFHX3; ATM; RERE; ATR; CCNH; CCNT2; CDC5L; CDK9; CLK1; CLK2; CLK3; COL1A1; ATF2; DAXX; DDX11; DFFB; DNA2; DNASE1; DNASE1L2; DNMT1; DXO; ARID3A; DVL2; E2F4; E4F1; ELF2; EN2; EP300; ERCC5; EZH1; EZH2; FANCC; FANCD2; FANCG; FBN1; FGFR4; MTOR; KAT2A; NR6A1; GDF9; GOLGB1; GRSF1; GTF3C2; HELLS; HNRNPD; HNRNPH2; HNRNPK; HSF4; IGHMBP2; ING2; INSIG1; LHX1; LIG1; LIG…
CD-Male-M7	GO:1901360	organic cyclic compound metabolic process	18670	6839	1428	706	1.34967	5.54639e-25	3.50384e-21	ACAT2; ACVR2A; ACVR2B; ADAM8; AGER; ABCD1; AMH; AOC2; AIRE; ZFHX3; ATIC; ATM; RERE; ATR; BPGM; BTD; CAD; CCNH; CCNT2; CDC5L; CDH3; CDK9; CEL; CLK1; CLK2; CLK3; COL1A1; ATF2; CYP2D6; DAXX; DDX11; DFFB; DNA2; DNASE1; DNASE1L2; DNMT1; DXO; ARID3A; DVL2; E2F4; E4F1; ELF2; EN2; EP300; ERCC5; EZH1; EZH2; FANCC; FANCD2; FANCG; FBN1; FGFR4; MTOR; KAT2A; NR6A1; GDF9; GNB3; GOLGB1; GRSF1; GTF3C2; HELLS; SL…
CD-Male-M7	GO:0046483	heterocycle metabolic process	18670	6570	1428	684	1.36115	6.47779e-25	3.50384e-21	ACVR2A; ACVR2B; ADAM8; AGER; ABCD1; AMH; AIRE; ZFHX3; ATIC; ATM; RERE; ATR; BPGM; BTD; CAD; CCNH; CCNT2; CDC5L; CDK9; CLK1; CLK2; CLK3; COL1A1; ATF2; CYP2D6; DAXX; DDX11; DFFB; DNA2; DNASE1; DNASE1L2; DNMT1; DXO; ARID3A; DVL2; E2F4; E4F1; ELF2; EN2; EP300; ERCC5; EZH1; EZH2; FANCC; FANCD2; FANCG; FBN1; FGFR4; MTOR; KAT2A; NR6A1; GDF9; GOLGB1; GRSF1; GTF3C2; HELLS; SLC29A2; HNRNPD; HNRNPH2; HNRNPK…
CD-Male-M7	GO:0006725	cellular aromatic compound metabolic process	18670	6615	1428	685	1.35387	2.94927e-24	1.19645e-20	ACVR2A; ACVR2B; ADAM8; AGER; ABCD1; AMH; AOC2; AIRE; ZFHX3; ATIC; ATM; RERE; ATR; BPGM; CAD; CCNH; CCNT2; CDC5L; CDH3; CDK9; CLK1; CLK2; CLK3; COL1A1; ATF2; CYP2D6; DAXX; DDX11; DFFB; DNA2; DNASE1; DNASE1L2; DNMT1; DXO; ARID3A; DVL2; E2F4; E4F1; ELF2; EN2; EP300; ERCC5; EZH1; EZH2; FANCC; FANCD2; FANCG; FBN1; FGFR4; MTOR; KAT2A; NR6A1; GDF9; GOLGB1; GRSF1; GTF3C2; HELLS; SLC29A2; HNRNPD; HNRNPH2;…
CD-Male-M7	GO:0006139	nucleobase-containing compound metabolic process	18670	6411	1428	668	1.36228	3.77758e-24	1.22598e-20	ACVR2A; ACVR2B; ADAM8; AGER; ABCD1; AMH; AIRE; ZFHX3; ATIC; ATM; RERE; ATR; BPGM; CAD; CCNH; CCNT2; CDC5L; CDK9; CLK1; CLK2; CLK3; COL1A1; ATF2; DAXX; DDX11; DFFB; DNA2; DNASE1; DNASE1L2; DNMT1; DXO; ARID3A; DVL2; E2F4; E4F1; ELF2; EN2; EP300; ERCC5; EZH1; EZH2; FANCC; FANCD2; FANCG; FBN1; FGFR4; MTOR; KAT2A; NR6A1; GDF9; GOLGB1; GRSF1; GTF3C2; HELLS; SLC29A2; HNRNPD; HNRNPH2; HNRNPK; HSF4; IGHMB…
CD-Male-M7	GO:0034641	cellular nitrogen compound metabolic process	18670	7161	1428	712	1.29994	2.60178e-20	7.03652e-17	ACVR2A; ACVR2B; ADAM8; AGER; AKT2; ABCD1; AMH; AIRE; ASL; ZFHX3; ATIC; ATM; RERE; ATR; BPGM; BTD; CAD; CCNH; CCNT2; CDC5L; CDK9; CHKA; CLK1; CLK2; CLK3; COL1A1; CPT1B; ATF2; CYP2D6; DAXX; DDX11; DFFB; DNA2; DNASE1; DNASE1L2; DNMT1; DXO; DPH1; ARID3A; DVL2; E2F4; E4F1; EIF4G2; ELF2; EN2; EP300; ERCC5; EZH1; EZH2; FANCC; FANCD2; FANCG; FBN1; FGFR4; MTOR; KAT2A; NR6A1; GDF9; GOLGB1; GRSF1; GTF3C2; H…
CD-Male-M7	GO:0019219	regulation of nucleobase-containing compound metabolic process	18670	4140	1428	460	1.45269	4.81553e-20	1.11631e-16	ACVR2A; ACVR2B; ADAM8; AGER; ABCD1; AMH; AIRE; ZFHX3; ATM; RERE; ATR; CCNH; CCNT2; CDC5L; CDK9; CLK1; CLK2; CLK3; COL1A1; ATF2; DAXX; DDX11; DNA2; DNMT1; DXO; ARID3A; DVL2; E2F4; E4F1; ELF2; EN2; EP300; EZH1; EZH2; FANCD2; FBN1; FGFR4; MTOR; KAT2A; NR6A1; GDF9; GOLGB1; HELLS; HNRNPD; HNRNPK; HSF4; IGHMBP2; ING2; INSIG1; LHX1; LIG3; MC1R; MDM4; MAP3K4; MEN1; KMT2A; NCL; TONSL; CNOT3; NRF1; NUMA1; …
CD-Male-M7	GO:0034645	cellular macromolecule biosynthetic process	18670	4961	1428	529	1.39413	1.07844e-19	2.18748e-16	ACVR2A; ACVR2B; ADAM8; AGER; AKT2; AMH; AIRE; ZFHX3; ATM; RERE; ATR; CCNH; CCNT2; CDC5L; CDK9; COL1A1; ATF2; DAXX; DDX11; DNA2; DNMT1; DPH1; ARID3A; DVL2; E2F4; E4F1; EIF4G2; ELF2; EN2; EP300; EZH1; EZH2; FANCD2; FBN1; FGFR4; MTOR; KAT2A; NR6A1; GDF9; GOLGB1; GTF3C2; HELLS; HNRNPD; HNRNPK; HSF4; IGHMBP2; ING2; INHA; INSIG1; LHX1; LIG1; LIG3; MC1R; MCM3; MCM6; MDM4; MAP3K4; MEN1; KMT2A; MUC4; MUC6…
CD-Male-M7	GO:0016070	RNA metabolic process	18670	5206	1428	549	1.37875	1.51769e-19	2.7364e-16	ACVR2A; ACVR2B; ADAM8; AGER; AMH; AIRE; ZFHX3; ATM; RERE; CCNH; CCNT2; CDC5L; CDK9; CLK1; CLK2; CLK3; COL1A1; ATF2; DAXX; DDX11; DNA2; DNMT1; DXO; ARID3A; DVL2; E2F4; E4F1; ELF2; EN2; EP300; EZH1; EZH2; FANCD2; FBN1; MTOR; KAT2A; NR6A1; GDF9; GOLGB1; GRSF1; GTF3C2; HELLS; HNRNPD; HNRNPH2; HNRNPK; HSF4; IGHMBP2; ING2; INSIG1; LHX1; LIG1; LIG3; MC1R; MDM4; MEN1; KMT2A; NCL; TONSL; CNOT3; NRF1; NUMA…
CD-Male-M7	GO:0044237	cellular metabolic process	18670	11301	1428	1020	1.18005	2.58848e-19	4.20032e-16	ACAT2; ACVR2A; ACVR2B; ADAM8; AGA; AGER; AKT2; ALB; ABCD1; AMH; AMT; ANXA7; AOC2; AIRE; ARSA; ASL; ZFHX3; ATIC; ATM; RERE; ATR; BPGM; BPHL; BTD; CAD; CASP9; CCNH; CCNT2; CDC5L; CDH3; CDK3; CDK9; CEL; CHKA; CHKB; CLK1; CLK2; CLK3; COL1A1; COL7A1; CPT1B; ATF2; CYP2D6; DGKA; DAXX; DDX11; DFFB; DMPK; DNA2; DNASE1; DNASE1L2; DNMT1; DXO; DPH1; ARID3A; DVL2; E2F4; E4F1; PHC1; EIF4G2; ELF2; CTTN; EN2; EP…
CD-Male-M14	GO:0044282	small molecule catabolic process	18670	445	947	97	4.2974	1.69838e-35	1.1899e-31	ACACB; ACADM; ACADS; ACOX1; ADH5; ALDH1A1; ALDH2; ALDH1B1; ABCD2; ALDOB; ALDOC; APOE; ATP2B4; ALDH7A1; BCKDHA; BCKDHB; BLMH; CBS; CPT1A; CPT2; CRAT; CTH; DBT; DECR1; SARDH; EHHADH; ENO1; ENO3; ETFDH; FAH; FGF2; GCDH; GLDC; GLUD1; GLUL; HADHA; HADHB; HADH; HEXB; HMGCL; IMPA2; IRS1; IVD; ALDH6A1; NT5E; PAH; PCCB; PFKFB2; PFKL; PFKM; PFKP; PGM1; PHYH; PON3; PPARA; PPAT; PRODH; PTEN; PEX2; SCP2; TST;…
CD-Male-M14	GO:0016054	organic acid catabolic process	18670	275	947	76	5.44848	2.19986e-35	1.1899e-31	ACACB; ACADM; ACADS; ACOX1; ABCD2; ATP2B4; ALDH7A1; BCKDHA; BCKDHB; BLMH; CBS; CPT1A; CPT2; CRAT; CTH; DBT; DECR1; SARDH; EHHADH; ETFDH; FAH; FGF2; GCDH; GLDC; GLUD1; GLUL; HADHA; HADHB; HADH; HEXB; HMGCL; IRS1; IVD; ALDH6A1; PAH; PCCB; PHYH; PON3; PPARA; PPAT; PRODH; PEX2; SCP2; TST; ALDH5A1; ACOX2; ALDH4A1; IRS2; ACAA2; ECI2; ALDH1L1; SDS; ABHD2; HIBADH; LPIN1; QPRT; DDAH1; HIBCH; CRYL1; AADAT;…
CD-Male-M14	GO:0046395	carboxylic acid catabolic process	18670	275	947	76	5.44848	2.19986e-35	1.1899e-31	ACACB; ACADM; ACADS; ACOX1; ABCD2; ATP2B4; ALDH7A1; BCKDHA; BCKDHB; BLMH; CBS; CPT1A; CPT2; CRAT; CTH; DBT; DECR1; SARDH; EHHADH; ETFDH; FAH; FGF2; GCDH; GLDC; GLUD1; GLUL; HADHA; HADHB; HADH; HEXB; HMGCL; IRS1; IVD; ALDH6A1; PAH; PCCB; PHYH; PON3; PPARA; PPAT; PRODH; PEX2; SCP2; TST; ALDH5A1; ACOX2; ALDH4A1; IRS2; ACAA2; ECI2; ALDH1L1; SDS; ABHD2; HIBADH; LPIN1; QPRT; DDAH1; HIBCH; CRYL1; AADAT;…
CD-Male-M14	GO:0043436	oxoacid metabolic process	18670	1172	947	156	2.62417	8.63275e-30	3.50209e-26	ACACB; ACADM; ACADS; ACO1; ACOX1; ACY1; ABCD2; ALDOB; ALDOC; APOC1; ATP2B4; ALDH7A1; BCKDHA; BCKDHB; BLMH; BSG; CBS; CKMT2; CPT1A; CPT2; CRAT; CTH; CTPS1; CYP2J2; DBT; DECR1; CYB5R3; SARDH; EHHADH; ENO1; ENO3; EPHX2; ETFDH; ACSL3; FAH; FGF2; FPGS; GCDH; GGTA1P; GLDC; GLUD1; GLUL; HADHA; HADHB; HADH; HEXB; HMGCL; NDST1; IDH2; IRS1; IVD; ME1; ALDH6A1; MPO; PAH; PCCB; PFAS; PFKFB2; PFKL; PFKM; PFKP;…
CD-Male-M14	GO:0006082	organic acid metabolic process	18670	1192	947	157	2.59668	1.822e-29	4.99108e-26	ACACB; ACADM; ACADS; ACO1; ACOX1; ACY1; ABCD2; ALDOB; ALDOC; APOC1; ATP2B4; ALDH7A1; BCKDHA; BCKDHB; BLMH; BSG; CBS; CKMT2; CPT1A; CPT2; CRAT; CTH; CTPS1; CYP2J2; DBT; DECR1; CYB5R3; SARDH; EHHADH; ENO1; ENO3; EPHX2; ETFDH; ACSL3; FAH; FGF2; FPGS; GCDH; GGTA1P; GLDC; GLUD1; GLUL; HADHA; HADHB; HADH; HEXB; HMGCL; NDST1; IDH2; IRS1; IVD; ME1; ALDH6A1; MPO; PAH; PCCB; PFAS; PFKFB2; PFKL; PFKM; PFKP;…
CD-Male-M14	GO:0019752	carboxylic acid metabolic process	18670	1083	947	148	2.69419	1.84547e-29	4.99108e-26	ACACB; ACADM; ACADS; ACO1; ACOX1; ACY1; ABCD2; ALDOB; ALDOC; APOC1; ATP2B4; ALDH7A1; BCKDHA; BCKDHB; BLMH; BSG; CBS; CKMT2; CPT1A; CPT2; CRAT; CTH; CTPS1; CYP2J2; DBT; DECR1; CYB5R3; SARDH; EHHADH; ENO1; ENO3; EPHX2; ETFDH; ACSL3; FAH; FGF2; FPGS; GCDH; GGTA1P; GLDC; GLUD1; GLUL; HADHA; HADHB; HADH; HEXB; HMGCL; IDH2; IRS1; IVD; ME1; ALDH6A1; PAH; PCCB; PFAS; PFKFB2; PFKL; PFKM; PFKP; PGM1; PHYH;…
CD-Male-M14	GO:0055114	oxidation-reduction process	18670	999	947	138	2.72338	6.57455e-28	1.52407e-24	ACACB; ACADM; ACADS; ACO1; ACOX1; ADH5; ALDH1A1; ALDH2; ALDH1B1; ALDH9A1; ABCD2; ALDOB; ALDOC; ASPH; ALDH7A1; BCKDHA; BCKDHB; CBS; COX15; CPT1A; CPT2; CRAT; CYP2J2; CYP11A1; DECR1; CYB5R3; DIO2; SARDH; EHHADH; ENO1; ENO3; ETFDH; GCDH; GLDC; GLUD1; GYS1; HADHA; HADHB; HADH; IDH2; IGF2; IRS1; IVD; MAOA; ME1; MGST1; ALDH6A1; MPO; NDUFS1; PAH; PFKL; PFKM; PFKP; PGM1; PHKA1; PHKG1; PHYH; PLOD2; POMC; …
CD-Male-M14	GO:0044281	small molecule metabolic process	18670	2115	947	222	2.06936	1.67842e-27	3.40447e-24	ABCA1; ACACB; ACADM; ACADS; ACO1; ACOX1; ACY1; ADCY2; ADCY8; ADCYAP1R1; ADH5; ADORA2B; PARP1; AK4; ALDH1A1; ALDH2; ALDH1B1; ABCD2; ALDOB; ALDOC; APOC1; APOE; ATP1A2; ATP2B4; ALDH7A1; BCKDHA; BCKDHB; BLMH; BSG; CBS; CD38; CKMT2; COX15; CPT1A; CPT2; CRAT; CTH; CTPS1; CYP2J2; CYP11A1; DBT; DDB1; DECR1; CYB5R3; SARDH; EHHADH; ENO1; ENO3; EPHX1; EPHX2; ETFDH; ACSL3; FAH; FGF2; FPGS; GCDH; GGTA1P; GLDC…
CD-Male-M14	GO:0072329	monocarboxylic acid catabolic process	18670	132	947	43	6.42227	1.2413e-23	2.23806e-20	ACACB; ACADM; ACADS; ACOX1; ABCD2; CPT1A; CPT2; CRAT; DECR1; EHHADH; ETFDH; FAH; GCDH; HADHA; HADHB; HADH; IRS1; IVD; PCCB; PHYH; PON3; PPARA; PEX2; SCP2; ALDH5A1; ACOX2; IRS2; ACAA2; ECI2; ABHD2; LPIN1; HIBCH; CRYL1; AIG1; CROT; ECHDC2; CYP26B1; BDH2; LPIN3; ASRGL1; LONP2; LDHD; PLIN5
CD-Male-M14	GO:0032787	monocarboxylic acid metabolic process	18670	651	947	95	2.87698	5.6558e-21	9.17766e-18	ACACB; ACADM; ACADS; ACOX1; ABCD2; ALDOB; ALDOC; APOC1; BSG; CPT1A; CPT2; CRAT; CYP2J2; DECR1; EHHADH; ENO1; ENO3; EPHX2; ETFDH; ACSL3; FAH; GCDH; HADHA; HADHB; HADH; IDH2; IRS1; IVD; ME1; PCCB; PFKFB2; PFKL; PFKM; PFKP; PGM1; PHYH; PON2; PON3; PPARA; PRKAB1; PEX2; SCP2; SLC1A3; ALDH5A1; ACOX2; ALDH4A1; IRS2; PER2; RGN; FADS2; ACAA2; ECI2; CSPG5; ACOT2; SDS; ABHD2; ERLIN2; MGLL; LPIN1; ACSBG1; AC…
CD-Male-M146	GO:0044282	small molecule catabolic process	18670	445	593	60	4.24503	1.4659e-21	1.15163e-17	ACACB; ACADM; ACOX1; ADH5; ALDH2; ALDH1B1; ABCD2; ALDOB; ALDOC; ALDH7A1; BCKDHB; CBS; CPT1A; CPT2; CRAT; DBT; DECR1; EHHADH; ENO3; ETFDH; FAH; GLDC; GLUD1; GLUL; HADHA; HADHB; HADH; HEXB; IMPA2; ALDH6A1; NT5E; PCCB; PFKFB2; PGM1; PHYH; PON3; PPARA; PRODH; PTEN; SCP2; ACOX2; ALDH4A1; ACAA2; ECI2; ALDH1L1; SDS; ABHD2; HIBADH; LPIN1; DDAH1; CRYL1; ECHDC2; BDH2; CYP4F11; MCCC2; LPIN3; GPT2; FUT10; PP…
CD-Male-M146	GO:0016054	organic acid catabolic process	18670	275	593	47	5.3809	2.1291e-21	1.15163e-17	ACACB; ACADM; ACOX1; ABCD2; ALDH7A1; BCKDHB; CBS; CPT1A; CPT2; CRAT; DBT; DECR1; EHHADH; ETFDH; FAH; GLDC; GLUD1; GLUL; HADHA; HADHB; HADH; HEXB; ALDH6A1; PCCB; PHYH; PON3; PPARA; PRODH; SCP2; ACOX2; ALDH4A1; ACAA2; ECI2; ALDH1L1; SDS; ABHD2; HIBADH; LPIN1; DDAH1; CRYL1; ECHDC2; BDH2; MCCC2; LPIN3; GPT2; PPM1K; PLIN5
CD-Male-M146	GO:0046395	carboxylic acid catabolic process	18670	275	593	47	5.3809	2.1291e-21	1.15163e-17	ACACB; ACADM; ACOX1; ABCD2; ALDH7A1; BCKDHB; CBS; CPT1A; CPT2; CRAT; DBT; DECR1; EHHADH; ETFDH; FAH; GLDC; GLUD1; GLUL; HADHA; HADHB; HADH; HEXB; ALDH6A1; PCCB; PHYH; PON3; PPARA; PRODH; SCP2; ACOX2; ALDH4A1; ACAA2; ECI2; ALDH1L1; SDS; ABHD2; HIBADH; LPIN1; DDAH1; CRYL1; ECHDC2; BDH2; MCCC2; LPIN3; GPT2; PPM1K; PLIN5
CD-Male-M146	GO:0019752	carboxylic acid metabolic process	18670	1083	593	89	2.58733	8.97952e-17	3.55811e-13	ACACB; ACADM; ACO1; ACOX1; ABCD2; ALDOB; ALDOC; ALDH7A1; BCKDHB; CBS; CKMT2; CPT1A; CPT2; CRAT; CYP2J2; DBT; DECR1; EHHADH; ENO3; EPHX2; ETFDH; FAH; GLDC; GLUD1; GLUL; HADHA; HADHB; HADH; HEXB; ME1; ALDH6A1; PCCB; PFAS; PFKFB2; PGM1; PHYH; PON2; PON3; PPARA; PRODH; PSPH; SCP2; SLC1A3; ACOX2; ALDH4A1; SUCLG2; RGN; FADS2; ACAA2; ECI2; AHCYL1; ALDH1L1; ACOT2; SDS; ABHD2; HIBADH; ERLIN2; LPIN1; ACSBG…
CD-Male-M146	GO:0072329	monocarboxylic acid catabolic process	18670	132	593	29	6.91693	1.09635e-16	3.55811e-13	ACACB; ACADM; ACOX1; ABCD2; CPT1A; CPT2; CRAT; DECR1; EHHADH; ETFDH; FAH; HADHA; HADHB; HADH; PCCB; PHYH; PON3; PPARA; SCP2; ACOX2; ACAA2; ECI2; ABHD2; LPIN1; CRYL1; ECHDC2; BDH2; LPIN3; PLIN5
CD-Male-M146	GO:0006082	organic acid metabolic process	18670	1192	593	94	2.4828	1.52782e-16	3.55974e-13	ACACB; ACADM; ACO1; ACOX1; ABCD2; ALDOB; ALDOC; ALDH7A1; BCKDHB; CBS; CKMT2; CPT1A; CPT2; CRAT; CYP2J2; DBT; DECR1; EHHADH; ENO3; EPHX2; ETFDH; FAH; GLDC; GLUD1; GLUL; HADHA; HADHB; HADH; HEXB; NDST1; ME1; ALDH6A1; PCCB; PFAS; PFKFB2; PGM1; PHYH; PON2; PON3; PPARA; PRODH; PSPH; SCP2; SLC1A3; SUOX; ACOX2; CHST1; ALDH4A1; SUCLG2; RGN; FADS2; ACAA2; ECI2; AHCYL1; ALDH1L1; ACOT2; SDS; ABHD2; HIBADH; …
CD-Male-M146	GO:0043436	oxoacid metabolic process	18670	1172	593	93	2.4983	1.5356e-16	3.55974e-13	ACACB; ACADM; ACO1; ACOX1; ABCD2; ALDOB; ALDOC; ALDH7A1; BCKDHB; CBS; CKMT2; CPT1A; CPT2; CRAT; CYP2J2; DBT; DECR1; EHHADH; ENO3; EPHX2; ETFDH; FAH; GLDC; GLUD1; GLUL; HADHA; HADHB; HADH; HEXB; NDST1; ME1; ALDH6A1; PCCB; PFAS; PFKFB2; PGM1; PHYH; PON2; PON3; PPARA; PRODH; PSPH; SCP2; SLC1A3; SUOX; ACOX2; CHST1; ALDH4A1; SUCLG2; RGN; FADS2; ACAA2; ECI2; AHCYL1; ALDH1L1; ACOT2; SDS; ABHD2; HIBADH; …
CD-Male-M146	GO:0009062	fatty acid catabolic process	18670	108	593	26	7.57948	3.94774e-16	8.00749e-13	ACACB; ACADM; ACOX1; ABCD2; CPT1A; CPT2; CRAT; DECR1; EHHADH; ETFDH; HADHA; HADHB; HADH; PCCB; PHYH; PPARA; SCP2; ACOX2; ACAA2; ECI2; ABHD2; LPIN1; ECHDC2; BDH2; LPIN3; PLIN5
CD-Male-M146	GO:0044281	small molecule metabolic process	18670	2115	593	135	2.00962	6.72217e-16	1.21201e-12	ABCA1; ACACB; ACADM; ACO1; ACOX1; ADCY2; ADCY8; ADCYAP1R1; ADH5; ADORA2B; PARP1; AK4; ALDH2; ALDH1B1; ABCD2; ALDOB; ALDOC; ATP1A2; ALDH7A1; BCKDHB; CBS; CD38; CKMT2; COX15; CPT1A; CPT2; CRAT; CYP2J2; CYP11A1; DBT; DDB1; DECR1; EHHADH; ENO3; EPHX1; EPHX2; ETFDH; FAH; GLDC; GLUD1; GLUL; HADHA; HADHB; HADH; HEXB; NDST1; IMPA2; ME1; ALDH6A1; NT5E; P2RY1; PCCB; PFAS; PFKFB2; PGM1; PHYH; PLCD1; PON2; P…
CD-Male-M146	GO:0006631	fatty acid metabolic process	18670	383	593	47	3.86357	1.74971e-15	2.7342e-12	ACACB; ACADM; ACOX1; ABCD2; CPT1A; CPT2; CRAT; CYP2J2; DECR1; EHHADH; EPHX2; ETFDH; HADHA; HADHB; HADH; PCCB; PHYH; PON2; PON3; PPARA; SCP2; ACOX2; RGN; FADS2; ACAA2; ECI2; ACOT2; ABHD2; ERLIN2; LPIN1; ACSBG1; CRYL1; HSD17B12; ELOVL2; APPL2; ECHDC2; BDH2; PDP2; GPAM; CYP4F11; LPIN3; ACSS1; CYP2U1; PTGR2; CYP4V2; PLIN5; ACOT1
CD-Male-M5	GO:0044237	cellular metabolic process	18670	11301	1143	856	1.23724	3.80662e-26	6.177e-22	ACADSB; ACP1; ACAN; ALAS1; XIAP; TRIM23; ARF4; ARSB; ASGR1; ATRX; AUP1; BCAT2; BMPR2; BYSL; RUNX3; CBR3; CCNC; CD47; CDC6; CDC27; CDC42; CDO1; CENPE; CHM; CHML; CKS1B; CLCN2; CLN3; CLTC; COX11; ATF6B; CREBL2; CREM; CRYAB; CS; MAPK14; CSNK1E; CSNK1G3; CSNK2A1; CSTF1; CSTF2; DCK; DDOST; DDX1; DDX6; DHX8; DHX9; DLD; DR1; DUSP3; DUSP4; DUT; DYRK1A; ECT2; EIF1AX; EIF2S1; EIF4E; EIF5; ESRRG; ETV1; FBLN…
CD-Male-M5	GO:0044260	cellular macromolecule metabolic process	18670	8352	1143	678	1.32598	1.30377e-24	1.05781e-20	ACP1; ACAN; XIAP; TRIM23; ARF4; ARSB; ASGR1; ATRX; AUP1; BMPR2; RUNX3; CCNC; CDC6; CDC27; CDC42; CENPE; CHM; CHML; CKS1B; CLN3; CLTC; ATF6B; CREBL2; CREM; CRYAB; MAPK14; CSNK1E; CSNK1G3; CSNK2A1; CSTF1; CSTF2; DDOST; DDX1; DDX6; DHX9; DLD; DR1; DUSP3; DUSP4; DUT; DYRK1A; ECT2; EIF1AX; EIF2S1; EIF4E; EIF5; ESRRG; ETV1; FBLN1; FH; FUS; FUT2; XRCC6; GALNT1; MSTN; GCLC; GNAQ; GPS2; GRB2; GSK3B; GTF2A…
CD-Male-M5	GO:0006807	nitrogen compound metabolic process	18670	10812	1143	801	1.21011	1.38397e-18	7.48588e-15	ACADSB; ACP1; ACAN; ALAS1; XIAP; TRIM23; ARF4; ARSB; ASGR1; ATRX; AUP1; BCAT2; BMPR2; BYSL; RUNX3; CCNC; CD47; CDC6; CDC27; CDC42; CDO1; CENPE; CHM; CHML; CKS1B; CLN3; CLTC; ATF6B; CREBL2; CREM; CRYAB; MAPK14; CSNK1E; CSNK1G3; CSNK2A1; CSTF1; CSTF2; DCK; DDOST; DDX1; DDX6; DHX8; DHX9; DLD; DR1; DUSP3; DUSP4; DUT; DYRK1A; ECT2; EIF1AX; EIF2S1; EIF4E; EIF5; ESRRG; ETV1; FBLN1; FH; FUS; FUT2; XRCC6;…
CD-Male-M5	GO:0044267	cellular protein metabolic process	18670	5276	1143	450	1.39318	4.24429e-17	1.7218e-13	ACP1; XIAP; TRIM23; ARF4; ASGR1; ATRX; AUP1; BMPR2; RUNX3; CCNC; CDC6; CDC27; CDC42; CENPE; CHM; CHML; CKS1B; CLN3; CLTC; CREBL2; CRYAB; MAPK14; CSNK1E; CSNK1G3; CSNK2A1; DDOST; DDX1; DHX9; DLD; DR1; DUSP3; DUSP4; DYRK1A; ECT2; EIF1AX; EIF2S1; EIF4E; EIF5; FBLN1; FUT2; XRCC6; GALNT1; MSTN; GCLC; GNAQ; GPS2; GRB2; GSK3B; GTF2B; GTF2H1; HCCS; HCFC1; UBE2K; DNAJB2; IGFALS; INSR; LNPEP; CAPRIN1; MAGO…
CD-Male-M5	GO:0044238	primary metabolic process	18670	11287	1143	821	1.18813	7.80452e-17	2.53288e-13	ACADSB; ACP1; ACAN; ALAS1; XIAP; TRIM23; ARF4; ARSB; ASGR1; ATRX; AUP1; BCAT2; BMPR2; BYSL; RUNX3; CCNC; CDC6; CDC27; CDC42; CDO1; CENPE; CHM; CHML; CKS1B; CLCN2; CLN3; CLTC; COX11; ATF6B; CREBL2; CREM; CRYAB; CS; MAPK14; CSNK1E; CSNK1G3; CSNK2A1; CSTF1; CSTF2; DCK; DDOST; DDX1; DDX6; DHX8; DHX9; DLD; DR1; DUSP3; DUSP4; DUT; DYRK1A; ECT2; EIF1AX; EIF2S1; EIF4E; EIF5; ESRRG; ETV1; FBLN1; FH; FUS; …
CD-Male-M5	GO:0043161	proteasome-mediated ubiquitin-dependent protein catabolic process	18670	419	1143	74	2.8848	9.51901e-17	2.57442e-13	AUP1; CDC27; CSNK1E; GCLC; GSK3B; UBE2K; DNAJB2; DNAJB9; PPP2R5C; PSMA1; PSMA2; PSMA3; PSMA5; PSMA6; PSMB1; PSMC1; PSMC2; PSMC6; PSMD5; RAD23B; RNF4; SDCBP; SEL1L; HSPA13; TAF9; UBC; UBE2A; UBE3A; SUMO1; VCP; USP7; UBXN8; CUL5; CUL4B; CUL3; CUL2; CUL1; CDC23; USP14; MTA1; UBE4A; PLAA; BAG5; EDEM1; PSMD6; TOPORS; PSMD14; ERLIN1; WWP1; ARMC8; RCHY1; UBQLN1; UCHL5; UBE2J1; SGTB; FBXL12; BBS7; UBE2W;…
CD-Male-M5	GO:0070647	protein modification by small protein conjugation or removal	18670	1108	1143	136	2.00492	2.1837e-15	5.06212e-12	XIAP; TRIM23; CDC27; CDC42; GCLC; GPS2; HCFC1; UBE2K; DNAJB2; LNPEP; TRIM37; POLB; PSMA1; PSMA2; PSMA3; PSMA5; PSMA6; PSMB1; PSMC1; PSMC2; PSMC6; PSMD5; RAB1A; RAD23B; RNF2; RNF4; RNF6; PPP1R11; UBC; UBA1; UBE2A; UBE2N; UBE2V2; UBE3A; SUMO1; VCP; VHL; YY1; PCGF2; USP7; CUL5; CUL4B; CUL3; CUL2; CUL1; BECN1; CDC23; USP14; USP10; MTA1; COPS2; UBE4A; PLAA; MED21; ATG5; NPEPPS; BAG5; CTR9; HDAC4; SPAT…
CD-Male-M5	GO:0010498	proteasomal protein catabolic process	18670	477	1143	77	2.63676	3.80818e-15	7.72441e-12	AUP1; CDC27; CSNK1E; GCLC; GSK3B; UBE2K; DNAJB2; DNAJB9; PPP2R5C; PSMA1; PSMA2; PSMA3; PSMA5; PSMA6; PSMB1; PSMC1; PSMC2; PSMC6; PSMD5; RAD23B; RNF4; SDCBP; SEL1L; HSPA13; TAF9; UBC; UBE2A; UBE3A; SUMO1; VCP; USP7; UBXN8; CUL5; CUL4B; CUL3; CUL2; CUL1; CDC23; USP14; MTA1; UBE4A; PLAA; BAG5; EDEM1; PSMD6; TOPORS; PSMD14; ERLIN1; WWP1; ATE1; ARMC8; RCHY1; USP25; UBQLN1; UCHL5; UBE2J1; SGTB; FBXL12;…
CD-Male-M5	GO:0043412	macromolecule modification	18670	4373	1143	378	1.41192	1.18674e-14	2.1397e-11	ACP1; XIAP; TRIM23; ARF4; ASGR1; ATRX; BMPR2; RUNX3; CCNC; CDC6; CDC27; CDC42; CENPE; CHM; CHML; CKS1B; CREBL2; CRYAB; MAPK14; CSNK1E; CSNK1G3; CSNK2A1; DDOST; DLD; DR1; DUSP3; DUSP4; DYRK1A; ECT2; EIF2S1; FBLN1; FUT2; XRCC6; GALNT1; MSTN; GCLC; GNAQ; GPS2; GRB2; GSK3B; GTF2B; GTF2H1; HCCS; HCFC1; UBE2K; DNAJB2; INSR; LNPEP; MAN2B1; MEF2A; TRIM37; NMT1; NOP2; PEBP1; PAFAH1B1; CDK17; PDGFA; PDK1; …
CD-Male-M5	GO:0034641	cellular nitrogen compound metabolic process	18670	7161	1143	561	1.27964	1.82217e-14	2.8635e-11	ALAS1; XIAP; ARF4; ATRX; BMPR2; BYSL; RUNX3; CCNC; CD47; CDC6; CLN3; ATF6B; CREBL2; CREM; CRYAB; MAPK14; CSNK1E; CSTF1; CSTF2; DCK; DDX1; DDX6; DHX8; DHX9; DLD; DR1; DUT; DYRK1A; EIF1AX; EIF2S1; EIF4E; EIF5; ESRRG; ETV1; FH; FUS; XRCC6; MSTN; GCLC; GPD2; GPS2; GSR; GSTM3; GTF2A1; GTF2B; GTF2H1; GTF2I; HCFC1; ZBTB48; HMGCS1; ILF2; INSR; IRF3; KPNA1; KPNB1; KPNA2; LDHA; LNPEP; CAPRIN1; MAFG; MAGOH;…
CD-Male-M8	GO:0071310	cellular response to organic substance	18670	2707	825	257	2.1485	7.56501e-36	6.38497e-32	ACVRL1; ALPL; ANGPT2; ANXA5; APC; BIRC3; AQP1; ARF6; ATF4; BAK1; BAX; BCL6; BMP2; BMP6; CAMK2D; CASP1; CASP4; CBL; CD40; CD63; CDH5; CDK4; CDKN1A; CEBPB; CEBPD; CFTR; CHI3L1; CISH; CNN2; COL4A1; COL4A2; KLF6; MAP3K8; CRHR1; CSF1; CSF3; CTSL; CYP1B1; DAB2; ECM1; EDN1; EIF4EBP1; ENG; EPS8; FES; FGFR1; FHL2; FOXF1; FOXC1; FLT1; FN1; IFI6; LRRC32; GCLM; CXCL1; CXCL2; HGF; HHEX; HIVEP1; HMOX1; HNRNPU;…
CD-Male-M8	GO:0034097	response to cytokine	18670	1211	825	157	2.9339	7.86957e-36	6.38497e-32	BIRC3; BCL6; CAMK2D; CASP1; CASP4; CBL; CD40; CDK4; CDKN1A; CEBPB; CEBPD; CHI3L1; CISH; CNN2; KLF6; MAP3K8; CSF1; CSF3; ECM1; EDN1; EPS8; FOXF1; FOXC1; FN1; IFI6; GCLM; CXCL1; CXCL2; HGF; HMOX1; HNRNPU; HSPA9; HYAL1; ICAM1; IFI16; IFI27; IFIT1; IFIT3; IFNAR2; IL1R1; IL1RAP; IL3RA; IL4R; IL6R; IL13RA1; IL15RA; IRAK1; IRF1; IRF7; JAK1; JUNB; KRT18; LAMA5; LMNB1; LTBR; SMAD7; MCL1; MAP3K3; MSN; MUC1…
CD-Male-M8	GO:0071345	cellular response to cytokine stimulus	18670	1118	825	148	2.99578	1.01363e-34	5.48273e-31	BIRC3; BCL6; CAMK2D; CASP1; CASP4; CBL; CD40; CDK4; CDKN1A; CEBPB; CEBPD; CHI3L1; CISH; CNN2; KLF6; MAP3K8; CSF1; CSF3; ECM1; EDN1; EPS8; FOXF1; FOXC1; FN1; IFI6; GCLM; CXCL1; CXCL2; HGF; HMOX1; HNRNPU; HSPA9; HYAL1; ICAM1; IFI16; IFI27; IFIT1; IFIT3; IFNAR2; IL1R1; IL1RAP; IL3RA; IL4R; IL6R; IL13RA1; IL15RA; IRAK1; IRF1; IRF7; JAK1; JUNB; KRT18; LAMA5; LMNB1; LTBR; SMAD7; MCL1; MAP3K3; MSN; MUC1…
CD-Male-M8	GO:0070887	cellular response to chemical stimulus	18670	3281	825	287	1.97955	3.91115e-34	1.58666e-30	ACVRL1; ALPL; ANGPT2; ANXA5; APC; BIRC3; FAS; AQP1; ARF6; ATF4; BAK1; BAX; BCL6; BMP2; BMP6; CAMK2D; CASP1; CASP4; CBL; CD40; CD63; CDH5; CDK2; CDK4; CDKN1A; CEBPB; CEBPD; CFTR; CHI3L1; CISH; PLK3; CNN2; COL4A1; COL4A2; KLF6; SLC31A1; MAP3K8; CRHR1; CSF1; CSF3; CTSL; CYP1B1; DAB2; ECM1; EDN1; EPHA2; EIF4EBP1; ENG; EPAS1; EPS8; ETV5; FES; FGFR1; FHL2; FOXF1; FOXC1; FLT1; FN1; IFI6; LRRC32; GCLM; C…
CD-Male-M8	GO:0010033	response to organic substance	18670	3302	825	286	1.9601	3.32031e-33	1.07757e-29	ACVRL1; ADM; JAG1; ALPL; ANGPT2; ANXA5; APC; BIRC3; AQP1; ARF6; ATF4; BAK1; BAX; BCL6; BMP2; BMP6; C4B; CAMK2D; CASP1; CASP4; CBL; CD40; CD63; CDH5; CDK4; CDKN1A; CEBPB; CEBPD; CFTR; CHI3L1; CISH; CNN2; COL4A1; COL4A2; KLF6; MAP3K8; CRHR1; CSF1; CSF3; CTSL; CYP1B1; DAB2; ECM1; EDN1; EPHA2; EIF4EBP1; ENG; EPS8; FES; FGFR1; FHL2; FOXF1; FOXC1; FLT1; FN1; IFI6; LRRC32; GATA2; GCKR; GCLM; CXCL1; CXCL…
CD-Male-M8	GO:0007166	cell surface receptor signaling pathway	18670	3052	825	268	1.9872	1.04348e-31	2.8221e-28	ACVRL1; JAG1; ANGPT2; APC; BIRC3; FAS; BAK1; BAX; BCL6; BDKRB2; BMP2; BMP6; CAMK2D; CASP1; CASP4; CASP10; CBL; CD40; CD63; CDA; CDH5; CDK4; CDKN1A; CEBPD; CISH; CNN2; COL4A1; COL4A2; KLF6; MAP3K8; CRHR1; CSF1; CSF3; CSNK1A1; CSNK1D; DAB2; DVL3; ECM1; S1PR3; EDN1; EFNA1; EPHA2; EIF4EBP1; ENG; EPHB4; FGFR1; FGR; FOXF1; FOXC1; FLNA; FLT1; FN1; IFI6; LRRC32; GATA2; GCLM; CXCL1; CXCL2; GUCA1B; HGF; HH…
CD-Male-M8	GO:0006950	response to stress	18670	4110	825	326	1.79501	2.85718e-31	6.26348e-28	SERPINA3; ACVRL1; ADM; ANGPT2; ANXA5; APC; BIRC3; FAS; AQP1; ATF4; BAK1; BAX; BCL3; BCL6; BDKRB2; CFB; PRDM1; BMP2; BMP6; POLR3D; SERPING1; C1R; C1S; C4A; C4B; C7; CAMK2D; CASP1; CASP4; CBL; CD40; CD151; CDH5; CDK2; CDK4; CDKN1A; CEBPB; CFTR; CHD2; CHI3L1; PLK3; MAP3K8; CRHR1; CSF1; CTSL; CYP1B1; GADD45A; DSC2; DSP; DVL3; ECM1; S1PR3; EDN1; EPHA2; EIF4EBP1; EIF4G1; EPAS1; ETV5; F10; FEN1; FGR; FO…
CD-Male-M8	GO:0002376	immune system process	18670	3193	825	275	1.94906	3.08793e-31	6.26348e-28	SERPINA3; JAG1; ANGPT2; ANPEP; BIRC3; FAS; ATP1B3; BAK1; BAX; BCL3; BCL6; CFB; PRDM1; BMP6; POLR3D; SERPING1; C1R; C1S; C4A; C4B; C7; CAMK2D; CASP1; CASP4; CBL; CD40; CD63; CD151; CDA; CDKN1A; CEBPB; CEBPD; CHD2; CHI3L1; CNN2; KLF6; MAP3K8; CRHR1; CSF1; CSF3; CTSL; DSP; ECM1; EDN1; EPHA2; EPAS1; EPS8; ETV6; FABP5; FES; FGR; FOXF1; FOXC1; FLI1; FLNA; FLT1; FN1; IFI6; GALNT2; LRRC32; GATA2; B4GALT1…
CD-Male-M8	GO:0019221	cytokine-mediated signaling pathway	18670	798	825	116	3.28962	9.20486e-31	1.65964e-27	BIRC3; BCL6; CAMK2D; CASP1; CASP4; CBL; CD40; CDKN1A; CEBPD; CISH; CNN2; KLF6; MAP3K8; CSF1; CSF3; ECM1; EDN1; FOXC1; FN1; IFI6; CXCL1; CXCL2; HGF; HMOX1; HSPA9; ICAM1; IFI27; IFIT1; IFIT3; IFNAR2; IL1R1; IL1RAP; IL3RA; IL4R; IL6R; IL13RA1; IL15RA; IRAK1; IRF1; IRF7; JAK1; JUNB; KRT18; LAMA5; LMNB1; LTBR; MCL1; MAP3K3; MSN; MUC1; MX1; MX2; MYC; MYD88; NFKBIA; OAS1; OAS2; OAS3; P4HB; PIM1; PIK3CD;…
CD-Male-M8	GO:0009605	response to external stimulus	18670	2520	825	229	2.05648	1.50763e-28	2.44643e-25	ADM; ALPL; ANGPT2; ANXA5; BIRC3; FAS; AQP1; ATF4; BAK1; BCL3; BCL6; CFB; BMP2; BMP6; POLR3D; SERPING1; C1R; C1S; C4A; C4B; C7; CASP1; CBL; CD40; CD63; CDH5; CDK4; CDKN1A; CEBPB; CHI3L1; CNN2; CSF1; CSF3; GADD45A; DSC2; EDN1; EFNA1; EPHA2; EIF4EBP1; EIF4G1; ENG; EPHB4; EXT1; FES; FGFR1; FGR; FOXF1; FLNA; FLT1; IFI6; GCLM; CXCL1; CXCL2; GUCA1B; CFH; HGF; MR1; HMOX1; HYAL1; ICAM1; CFI; IFI16; IFI27;…
CD-Male-M18	GO:0007399	nervous system development	18670	2375	629	132	1.6497	2.55105e-09	4.1396e-05	ADARB1; ADD2; AP2A1; NR0B1; ALDH3A2; ANK2; APBA1; CALM1; CALM2; CALM3; CRK; CRMP1; CTNS; CTNND1; DBN1; DPYSL2; EFNA4; EFNB3; PTK2B; FGF11; GABRA4; GAP43; GLRB; RAPGEF1; GRIN2D; KIF5B; KRAS; LLGL1; MAP1A; MEF2C; MEF2D; MYCL; MYH10; NAB1; NDN; NEFL; NPAS2; NPTX1; NPTX2; OXCT1; PAK2; PAK3; PAM; PBX3; PCSK2; PIK3CB; PPP2R5D; PPP3CB; PRKCZ; MAP2K1; RAP1A; DPF2; RIT2; RYK; SALL1; ATXN1; SCN2B; SLC8A3; …
CD-Male-M18	GO:0099536	synaptic signaling	18670	717	629	54	2.23547	2.9043e-08	0.00023564	ADARB1; APBA1; ATP2A2; CACNB2; CALM3; DBN1; DLG3; EFNB3; PTK2B; GABRA4; GLRB; GRIA1; GRIN2D; HTR1D; KCNC4; KIF5B; KRAS; MAP1A; MEF2C; NPTX1; NPTX2; PCDH8; PPP3CB; PRKCZ; PRNP; RAP1A; RIT2; SCN2B; SLC8A3; STXBP1; SYN2; VDAC1; VDAC3; YWHAG; YWHAH; CLSTN1; RIMBP2; NSG1; PDE7B; MINK1; RNF216; SYBU; PCDHB3; LRFN2; EXOC4; LRRC4; DNAJC5; ATAD1; CADPS2; SNAP47; TPRG1L; SLC32A1; SYT6; DAGLB
CD-Male-M18	GO:0099537	trans-synaptic signaling	18670	711	629	53	2.21258	5.49942e-08	0.000297463	ADARB1; APBA1; ATP2A2; CACNB2; CALM3; DBN1; DLG3; EFNB3; PTK2B; GABRA4; GLRB; GRIA1; GRIN2D; HTR1D; KCNC4; KIF5B; KRAS; MAP1A; MEF2C; NPTX1; NPTX2; PCDH8; PPP3CB; PRKCZ; PRNP; RAP1A; RIT2; SCN2B; SLC8A3; STXBP1; SYN2; VDAC1; VDAC3; YWHAG; YWHAH; CLSTN1; RIMBP2; NSG1; PDE7B; MINK1; RNF216; SYBU; PCDHB3; LRFN2; EXOC4; LRRC4; DNAJC5; ATAD1; CADPS2; SNAP47; TPRG1L; SLC32A1; DAGLB
CD-Male-M18	GO:0007268	chemical synaptic transmission	18670	703	629	52	2.19554	9.45007e-08	0.000306692	ADARB1; APBA1; ATP2A2; CACNB2; CALM3; DBN1; DLG3; EFNB3; PTK2B; GABRA4; GLRB; GRIA1; GRIN2D; HTR1D; KCNC4; KIF5B; KRAS; MAP1A; MEF2C; NPTX1; NPTX2; PCDH8; PPP3CB; PRKCZ; PRNP; RAP1A; RIT2; SCN2B; SLC8A3; STXBP1; SYN2; VDAC1; VDAC3; YWHAG; YWHAH; CLSTN1; RIMBP2; NSG1; PDE7B; MINK1; RNF216; SYBU; PCDHB3; LRFN2; EXOC4; LRRC4; DNAJC5; ATAD1; CADPS2; SNAP47; TPRG1L; SLC32A1
CD-Male-M18	GO:0098916	anterograde trans-synaptic signaling	18670	703	629	52	2.19554	9.45007e-08	0.000306692	ADARB1; APBA1; ATP2A2; CACNB2; CALM3; DBN1; DLG3; EFNB3; PTK2B; GABRA4; GLRB; GRIA1; GRIN2D; HTR1D; KCNC4; KIF5B; KRAS; MAP1A; MEF2C; NPTX1; NPTX2; PCDH8; PPP3CB; PRKCZ; PRNP; RAP1A; RIT2; SCN2B; SLC8A3; STXBP1; SYN2; VDAC1; VDAC3; YWHAG; YWHAH; CLSTN1; RIMBP2; NSG1; PDE7B; MINK1; RNF216; SYBU; PCDHB3; LRFN2; EXOC4; LRRC4; DNAJC5; ATAD1; CADPS2; SNAP47; TPRG1L; SLC32A1
CD-Male-M18	GO:0051649	establishment of localization in cell	18670	2242	629	120	1.58869	1.35296e-07	0.000365909	ACACA; AP2A1; AP2A2; ANK2; APBA1; ARL1; ATP2A2; BARD1; CACNB2; CALM1; CALM2; CALM3; AP1S1; EMP2; PTK2B; FKBP1A; GRIA1; GRIN2D; HMGCR; KCNC4; KIF3C; KIF5B; KPNA3; LLGL1; SMAD3; MAP1A; MEF2C; MYH10; MYO6; NEFL; NSF; TBC1D25; OXCT1; PPP3CB; PRKCD; PRKCZ; MAP2K1; PRNP; PTPN14; RAP1A; ATXN1; SLC8A3; SPTAN1; STXBP1; SYN2; UCHL1; YWHAG; YWHAH; ZIC1; ACOX3; RAE1; IKBKG; KLF7; NOL3; RPH3AL; NUP93; TM9SF4;…
CD-Male-M18	GO:0071840	cellular component organization or biogenesis	18670	6697	629	287	1.27202	1.96147e-07	0.000454696	ACACA; ADARB1; ADD2; AP2A1; AP2A2; ANK2; SLC25A4; ANXA6; APBA1; AR; ARL1; ATP2A2; ATP6V1A; ATP6V1B2; ATP6V1C1; CACNB2; CALM3; CBFB; CCNE1; CDH18; COL17A1; COX10; CRK; CRMP1; CTNND1; CTSK; CYLD; DBN1; DDX10; DLG3; DPYSL2; EFNA4; EFNB3; EMP2; EPB41L1; PTK2B; FKBP1A; GAP43; GLRB; RAPGEF1; GRIA1; GTF2H4; HAS1; HMGCR; KCNA3; KCNC4; KCND3; KCNJ12; KIF3C; KIF5B; KLC1; KPNA3; KRAS; LAMC2; LLGL1; LPL; LRP…
CD-Male-M18	GO:0007267	cell-cell signaling	18670	1650	629	93	1.67299	5.03396e-07	0.00102108	ADARB1; AP2A1; AP2A2; ANK2; SLC25A4; APBA1; AR; ATP2A2; CCND1; CACNB2; CALM1; CALM3; CBFB; CCNE1; CTNND1; CYLD; DBN1; DLG3; EFNA4; EFNB3; PTK2B; FGF11; GABRA4; GLRB; RAPGEF1; GRIA1; GRIN2D; HMGCR; HTR1D; KCNC4; KIF5B; KRAS; SMAD3; MAP1A; MEF2C; NPTX1; NPTX2; OXCT1; PCDH8; PCSK1; CDK14; PPP3CB; PRKCZ; PRNP; RAP1A; RBP4; RIT2; RYK; SALL1; SCN2B; SLC8A3; SOX4; STK3; STXBP1; SYN2; VDAC1; VDAC3; WNT3;…
CD-Male-M18	GO:0051049	regulation of transport	18670	1879	629	102	1.61127	7.58007e-07	0.00136669	AP2A1; ANK2; SLC25A4; ANXA4; APBA1; ARG2; ATP1A1; ATP2A2; ATP6AP1; BARD1; CACNA1F; CACNB2; CALM1; CALM2; CALM3; CYP51A1; DLG3; PTK2B; FKBP1A; GPI; MCHR1; RAPGEF1; GRIA1; HMGCR; KCNA3; KCNC4; KCND3; KCNJ12; KIF5B; LPL; LRPAP1; SMAD3; MEF2C; MYH10; MYO6; NEFL; NSF; OXCT1; PAM; PIK3CB; PPP3CB; PRKCD; PRKCZ; MAP2K1; PRNP; PTPN14; RAP1A; RBP4; RIT2; SCN2B; SOX4; STIM1; STXBP1; YES1; YWHAG; YWHAH; ZIC1…
CD-Male-M18	GO:0051641	cellular localization	18670	2927	629	144	1.46027	9.21836e-07	0.00149586	ACACA; AP2A1; AP2A2; ANK2; APBA1; AR; ARL1; ATP2A2; ATP6AP1; BARD1; CACNB2; CALM1; CALM2; CALM3; CCNE1; AP1S1; CYLD; DBN1; DLG3; EMP2; PTK2B; FKBP1A; GLRB; GRIA1; GRIN2D; HMGCR; KCNC4; KIF3C; KIF5B; KPNA3; LLGL1; SMAD3; MAP1A; MEF2C; MYH10; MYO6; NEFL; NSF; TBC1D25; OXCT1; PPP3CB; PRKCD; PRKCZ; MAP2K1; PRNP; PTPN14; RAP1A; RIT2; ATXN1; SLC8A3; SPTAN1; STXBP1; SYN2; TULP3; UCHL1; YWHAG; YWHAH; ZIC…
CD-Male-M16	GO:0007268	chemical synaptic transmission	18670	703	360	56	4.13118	1.06539e-19	8.64408e-16	ABAT; ASIC2; ADCY1; ADORA2A; CACNA1E; CACNB1; CDK5; CHRM1; CHRNB2; CRH; CTNNB1; DLG4; DNM1; EGR2; GRIA2; GRIK4; GRIN2B; GRM7; HTR1B; HTR6; NEUROD2; P2RX5; PRKCB; PRKCG; CX3CL1; SLC8A2; VAMP2; SYN1; PPFIA4; PPFIA1; BSN; SYT7; SYNGR1; RIN1; RIMS3; CACNG3; CACNG2; CPLX2; NISCH; SYNPO; NLGN4Y; UNC13A; IQSEC2; NCDN; ARC; RAB26; KCNIP2; CELF4; NLGN2; LIN7B; JPH4; SYT12; LRRK2; SEZ6; RIMS4; NPAS4
CD-Male-M16	GO:0098916	anterograde trans-synaptic signaling	18670	703	360	56	4.13118	1.06539e-19	8.64408e-16	ABAT; ASIC2; ADCY1; ADORA2A; CACNA1E; CACNB1; CDK5; CHRM1; CHRNB2; CRH; CTNNB1; DLG4; DNM1; EGR2; GRIA2; GRIK4; GRIN2B; GRM7; HTR1B; HTR6; NEUROD2; P2RX5; PRKCB; PRKCG; CX3CL1; SLC8A2; VAMP2; SYN1; PPFIA4; PPFIA1; BSN; SYT7; SYNGR1; RIN1; RIMS3; CACNG3; CACNG2; CPLX2; NISCH; SYNPO; NLGN4Y; UNC13A; IQSEC2; NCDN; ARC; RAB26; KCNIP2; CELF4; NLGN2; LIN7B; JPH4; SYT12; LRRK2; SEZ6; RIMS4; NPAS4
CD-Male-M16	GO:0099537	trans-synaptic signaling	18670	711	360	56	4.0847	1.80321e-19	9.75357e-16	ABAT; ASIC2; ADCY1; ADORA2A; CACNA1E; CACNB1; CDK5; CHRM1; CHRNB2; CRH; CTNNB1; DLG4; DNM1; EGR2; GRIA2; GRIK4; GRIN2B; GRM7; HTR1B; HTR6; NEUROD2; P2RX5; PRKCB; PRKCG; CX3CL1; SLC8A2; VAMP2; SYN1; PPFIA4; PPFIA1; BSN; SYT7; SYNGR1; RIN1; RIMS3; CACNG3; CACNG2; CPLX2; NISCH; SYNPO; NLGN4Y; UNC13A; IQSEC2; NCDN; ARC; RAB26; KCNIP2; CELF4; NLGN2; LIN7B; JPH4; SYT12; LRRK2; SEZ6; RIMS4; NPAS4
CD-Male-M16	GO:0099536	synaptic signaling	18670	717	360	56	4.05052	2.6622e-19	1.07999e-15	ABAT; ASIC2; ADCY1; ADORA2A; CACNA1E; CACNB1; CDK5; CHRM1; CHRNB2; CRH; CTNNB1; DLG4; DNM1; EGR2; GRIA2; GRIK4; GRIN2B; GRM7; HTR1B; HTR6; NEUROD2; P2RX5; PRKCB; PRKCG; CX3CL1; SLC8A2; VAMP2; SYN1; PPFIA4; PPFIA1; BSN; SYT7; SYNGR1; RIN1; RIMS3; CACNG3; CACNG2; CPLX2; NISCH; SYNPO; NLGN4Y; UNC13A; IQSEC2; NCDN; ARC; RAB26; KCNIP2; CELF4; NLGN2; LIN7B; JPH4; SYT12; LRRK2; SEZ6; RIMS4; NPAS4
CD-Male-M16	GO:0050804	modulation of chemical synaptic transmission	18670	436	360	42	4.9958	6.89748e-18	2.02879e-14	ABAT; ADCY1; ADORA2A; CDK5; CHRNB2; CRH; DLG4; DNM1; EGR2; GRIK4; GRIN2B; GRM7; HTR1B; NEUROD2; PRKCB; PRKCG; CX3CL1; SLC8A2; VAMP2; SYN1; SYT7; SYNGR1; RIN1; RIMS3; CACNG3; CACNG2; CPLX2; NISCH; SYNPO; NLGN4Y; UNC13A; IQSEC2; NCDN; ARC; RAB26; CELF4; NLGN2; JPH4; SYT12; LRRK2; RIMS4; NPAS4
CD-Male-M16	GO:0099177	regulation of trans-synaptic signaling	18670	437	360	42	4.98436	7.50153e-18	2.02879e-14	ABAT; ADCY1; ADORA2A; CDK5; CHRNB2; CRH; DLG4; DNM1; EGR2; GRIK4; GRIN2B; GRM7; HTR1B; NEUROD2; PRKCB; PRKCG; CX3CL1; SLC8A2; VAMP2; SYN1; SYT7; SYNGR1; RIN1; RIMS3; CACNG3; CACNG2; CPLX2; NISCH; SYNPO; NLGN4Y; UNC13A; IQSEC2; NCDN; ARC; RAB26; CELF4; NLGN2; JPH4; SYT12; LRRK2; RIMS4; NPAS4
CD-Male-M16	GO:0007267	cell-cell signaling	18670	1650	360	77	2.42019	1.75693e-13	4.07282e-10	ABAT; ASIC2; ADCY1; ADORA2A; CACNA1E; CACNB1; CDK5; CHRM1; CHRNB2; CRH; CTNNB1; DLG4; DNM1; EFNA3; CELSR3; EGR1; EGR2; FKBP1B; GRIA2; GRIK4; GRIN2B; GRM7; HTR1B; HTR6; ICA1; INHBA; KCNJ11; FADS1; NEUROD2; P2RX5; PRKCB; PRKCG; PTPRN; CX3CL1; SLC8A2; VAMP2; SYN1; TFR2; VGF; PPFIA4; PPFIA1; BSN; SYT7; SYNGR1; RIN1; RIMS3; CACNG3; CACNG2; CPLX2; NISCH; SYNPO; NLGN4Y; UNC13A; IQSEC2; NCDN; ARC; SIRT3;…
CD-Male-M16	GO:0048167	regulation of synaptic plasticity	18670	187	360	24	6.65597	2.15847e-13	4.37818e-10	ADCY1; ADORA2A; CDK5; CRH; DLG4; EGR2; GRIN2B; NEUROD2; CX3CL1; SLC8A2; VAMP2; SYT7; SYNGR1; RIN1; RIMS3; CPLX2; SYNPO; UNC13A; NCDN; ARC; JPH4; SYT12; RIMS4; NPAS4
CD-Male-M16	GO:0023061	signal release	18670	462	360	34	3.81662	2.43362e-11	4.36633e-08	ABAT; ADCY1; ADORA2A; CACNA1E; CDK5; CHRNB2; CRH; FKBP1B; HTR1B; ICA1; INHBA; KCNJ11; PRKCB; PRKCG; PTPRN; VAMP2; SYN1; TFR2; VGF; PPFIA4; PPFIA1; SYT7; RIMS3; CPLX2; UNC13A; SIRT3; TARDBP; NLGN2; LIN7B; AACS; SYT12; LRRK2; RIMS4; BMP8A
CD-Male-M16	GO:0099504	synaptic vesicle cycle	18670	194	360	22	5.88116	2.69078e-11	4.36633e-08	ADCY1; ADORA2A; CDK5; CHRNB2; CTNNB1; DNM1; HTR1B; PRKCB; PRKCG; VAMP2; SYN1; BSN; SYT7; RIMS3; CPLX2; NLGN4Y; UNC13A; PACSIN1; NLGN2; SYT12; LRRK2; RIMS4
CD-Male-M3	GO:0002376	immune system process	18670	3193	410	242	3.45125	2.42306e-83	3.93191e-79	ADCY7; AIF1; ALOX5; ANXA1; ANXA2; ARRB2; B2M; BST2; BTK; C1QA; C1QB; C1QC; C2; C3; C3AR1; C5AR1; RUNX2; RUNX1; CD4; CD6; CD14; CD86; CD33; CD44; CD53; CD58; CD68; CD74; CDKN2B; CTSC; CCR1; CMKLR1; CSF1R; CSF3R; CTSS; CTSZ; CX3CR1; CYBA; CYBB; DOCK2; SERPINB1; ELF4; EVI2B; FCER1G; FCGR1A; FCGR1B; FCGR2A; FCGR3A; FCGR3B; FPR1; GBP1; GBP2; GBP3; GRN; GYPC; HCK; HCLS1; NCKAP1L; HLA-A; HLA-B; HLA-C; H…
CD-Male-M3	GO:0006955	immune response	18670	2279	410	207	4.13606	5.53968e-82	4.49462e-78	ADCY7; AIF1; ALOX5; ANXA1; ANXA2; ARRB2; B2M; BST2; BTK; C1QA; C1QB; C1QC; C2; C3; C3AR1; C5AR1; RUNX1; CD4; CD6; CD14; CD86; CD33; CD44; CD53; CD58; CD68; CD74; CTSC; CCR1; CMKLR1; CSF1R; CTSS; CTSZ; CX3CR1; CYBA; CYBB; DOCK2; SERPINB1; ELF4; FCER1G; FCGR1A; FCGR1B; FCGR2A; FCGR3A; FCGR3B; FPR1; GBP1; GBP2; GBP3; GRN; HCK; NCKAP1L; HLA-A; HLA-B; HLA-C; HLA-DMA; HLA-DMB; HLA-DOA; HLA-DPA1; HLA-DP…
CD-Male-M3	GO:0001775	cell activation	18670	1440	410	160	5.05962	1.53968e-72	8.3281e-69	AIF1; ALOX5; ANXA1; ANXA2; ARRB2; B2M; BST2; BTK; C1QA; C3; C3AR1; C5AR1; RUNX2; RUNX1; CD4; CD6; CD14; CD86; CD33; CD44; CD53; CD58; CD68; CD74; CTSC; CLIC1; CTSS; CTSZ; CYBA; CYBB; DOCK2; SERPINB1; ELF4; F2R; FCER1G; FCGR2A; FCGR3B; FPR1; GNA15; GRN; NCKAP1L; HLA-DMB; HLA-DOA; HLA-DPA1; HLA-DPB1; HLA-E; HLA-H; IGHA1; IGHG1; IL1B; IL12RB1; IL15; IL18; INPP5D; ITGA4; ITGAL; ITGAM; ITGAX; ITGB2; J…
CD-Male-M3	GO:0045321	leukocyte activation	18670	1284	410	149	5.28423	1.94393e-69	7.88606e-66	AIF1; ALOX5; ANXA1; ANXA2; B2M; BST2; BTK; C1QA; C3; C3AR1; C5AR1; RUNX2; RUNX1; CD4; CD6; CD14; CD86; CD33; CD44; CD53; CD58; CD68; CD74; CTSC; CTSS; CTSZ; CYBA; CYBB; DOCK2; SERPINB1; ELF4; FCER1G; FCGR2A; FCGR3B; FPR1; GRN; NCKAP1L; HLA-DMB; HLA-DOA; HLA-DPA1; HLA-DPB1; HLA-E; HLA-H; IGHA1; IGHG1; IL1B; IL12RB1; IL15; IL18; INPP5D; ITGA4; ITGAL; ITGAM; ITGAX; ITGB2; JAK3; LAIR1; LCP1; LGALS9; …
CD-Male-M3	GO:0002252	immune effector process	18670	1265	410	142	5.11162	7.4627e-64	2.42195e-60	ALOX5; ANXA1; ANXA2; ARRB2; B2M; BST2; BTK; C1QA; C1QB; C1QC; C2; C3; C3AR1; C5AR1; CD14; CD86; CD33; CD44; CD53; CD58; CD68; CD74; CTSC; CTSS; CTSZ; CYBA; CYBB; DOCK2; SERPINB1; FCER1G; FCGR1A; FCGR2A; FCGR3A; FCGR3B; FPR1; GBP1; GBP3; GRN; HCK; NCKAP1L; HLA-A; HLA-B; HLA-C; HLA-DMB; HLA-DQB1; HLA-E; HLA-H; IFIT2; IGHA1; IGHG1; IL1B; IL12RB1; IL15; IL18; INPP5D; IRF5; ISG20; ITGAL; ITGAM; ITGAX;…
CD-Male-M3	GO:0006952	defense response	18670	1797	410	166	4.2065	1.42255e-63	3.84727e-60	ADCY7; ADORA3; AIF1; ALOX5; ANXA1; ARRB2; B2M; BST2; BTK; C1QA; C1QB; C1QC; C2; C3; C3AR1; C5AR1; CD4; CD6; CD14; CD44; CD58; CD68; CD74; CTSC; CCR1; CMKLR1; CSF1R; CSF3R; CTSS; CX3CR1; CYBA; CYBB; ELF4; F2R; FCER1G; FCGR1A; FCGR1B; FOLR2; FPR1; GBP1; GBP2; GBP3; GRN; HCK; HLA-A; HLA-B; HLA-C; HLA-DPA1; HLA-DPB1; HLA-DQA1; HLA-DQB1; HLA-DRA; HLA-DRB1; HLA-DRB5; HLA-E; HLA-H; IRF8; IFI35; IFIT2; I…
CD-Male-M3	GO:0002682	regulation of immune system process	18670	1659	410	159	4.36427	1.0823e-62	2.50893e-59	ADCY7; AIF1; ANXA1; ARRB2; B2M; BST2; BTK; C1QA; C1QB; C1QC; C2; C3; C3AR1; C5AR1; RUNX1; CD4; CD6; CD14; CD86; CD33; CD68; CD74; CTSC; CCR1; CMKLR1; CSF3R; CTSS; CX3CR1; CYBA; EVI2B; FCER1G; FCGR1A; FCGR1B; FCGR2A; FCGR3A; FPR1; GBP1; GRN; HCK; HCLS1; NCKAP1L; HLA-A; HLA-B; HLA-C; HLA-DMB; HLA-DOA; HLA-DPA1; HLA-DPB1; HLA-DQA1; HLA-DQB1; HLA-DRA; HLA-DRB1; HLA-DRB5; HLA-E; HLA-H; IGHA1; IGHG1; I…
CD-Male-M3	GO:0050776	regulation of immune response	18670	1115	410	130	5.3092	8.11078e-60	1.64517e-56	ADCY7; ANXA1; ARRB2; B2M; BST2; BTK; C1QA; C1QB; C1QC; C2; C3; C3AR1; C5AR1; RUNX1; CD4; CD14; CD86; CD33; CD74; CMKLR1; CTSS; CYBA; FCER1G; FCGR1A; FCGR1B; FCGR2A; FCGR3A; FPR1; GBP1; GRN; HCK; NCKAP1L; HLA-A; HLA-B; HLA-C; HLA-DMB; HLA-DPA1; HLA-DPB1; HLA-DQA1; HLA-DQB1; HLA-DRA; HLA-DRB1; HLA-DRB5; HLA-E; HLA-H; IGHA1; IGHG1; IL1B; IL12RB1; IL15; IL18; INPP5D; ITGA4; ITGAL; ITGAM; ITGB2; JAK3;…
CD-Male-M3	GO:0002684	positive regulation of immune system process	18670	1185	410	131	5.034	1.53796e-57	2.77293e-54	AIF1; ANXA1; ARRB2; B2M; BTK; C1QA; C1QB; C1QC; C2; C3; C3AR1; C5AR1; RUNX1; CD4; CD6; CD14; CD86; CD74; CTSC; CCR1; CMKLR1; CTSS; CYBA; EVI2B; FCER1G; FCGR1A; FCGR2A; FCGR3A; FPR1; GBP1; HCK; HCLS1; NCKAP1L; HLA-A; HLA-B; HLA-C; HLA-DMB; HLA-DPA1; HLA-DPB1; HLA-DQA1; HLA-DQB1; HLA-DRA; HLA-DRB1; HLA-DRB5; HLA-E; HLA-H; IGHA1; IGHG1; IL1B; IL12RB1; IL15; IL18; INPP5D; ITGA4; ITGAM; ITGB2; JAK3; L…
CD-Male-M3	GO:0002274	myeloid leukocyte activation	18670	651	410	97	6.78502	2.7003e-53	4.38177e-50	AIF1; ALOX5; ANXA2; B2M; BST2; BTK; C1QA; C3; C3AR1; C5AR1; CD14; CD33; CD44; CD53; CD58; CD68; CD74; CTSC; CTSS; CTSZ; CYBA; CYBB; DOCK2; SERPINB1; FCER1G; FCGR2A; FCGR3B; FPR1; GRN; NCKAP1L; HLA-H; IL15; IL18; ITGAL; ITGAM; ITGAX; ITGB2; LAIR1; LGALS9; LRMP; LTF; LYN; LYZ; MANBA; MNDA; OLR1; P2RX1; SERPINA1; PTAFR; PTPN6; PTPRC; RAC2; S100A8; S100A9; S100A11; CCL5; SELL; SLC2A5; SLC11A1; SPI1; …
CD-Male-M72	GO:0090304	nucleic acid metabolic process	18670	5735	379	183	1.57189	3.85469e-13	6.25501e-09	ADAM8; AGER; AMH; AIRE; CDC5L; CDK9; CLK1; CLK2; DDX11; DNA2; DNMT1; EN2; ERCC5; FANCC; KAT2A; NR6A1; GDF9; HNRNPK; HSF4; MCM3; MCM6; MSH5; CNOT3; NRF1; NUMA1; PMS2P3; EXOSC10; POLE; POLG; PSMD10; RAD9A; RAD52; RFX1; SRSF2; SRSF5; SFSWAP; SKIV2L; STAT2; TOP3A; TRPV1; XPA; XPC; ZNF7; ZNF182; ZBTB25; ZNF69; ZNF121; ZNF135; ZNF141; ZNF177; ZNF224; NUP214; LZTR1; KDM5C; KDM5D; TTF2; LMO4; THOC5; TOP3…
CD-Male-M72	GO:0006139	nucleobase-containing compound metabolic process	18670	6411	379	197	1.51372	8.27848e-13	6.34654e-09	ADAM8; AGER; AMH; AIRE; ATIC; CAD; CDC5L; CDK9; CLK1; CLK2; DDX11; DNA2; DNMT1; EN2; ERCC5; FANCC; KAT2A; NR6A1; GDF9; HNRNPK; HSF4; MCM3; MCM6; MSH5; MYH3; CNOT3; NRF1; NUMA1; PDE7A; PMS2P3; EXOSC10; POLE; POLG; PPT1; PSMD10; RAD9A; RAD52; RFX1; SDHC; SDHD; SRSF2; SRSF5; SFSWAP; SKIV2L; STAT2; TOP3A; TRPV1; XPA; XPC; ZNF7; ZNF182; ZBTB25; ZNF69; ZNF121; ZNF135; ZNF141; ZNF177; ZNF224; NUP214; LZ…
CD-Male-M72	GO:0046483	heterocycle metabolic process	18670	6570	379	200	1.49958	1.17333e-12	6.34654e-09	ADAM8; AGER; AMH; AIRE; ATIC; CAD; CDC5L; CDK9; CLK1; CLK2; DDX11; DNA2; DNMT1; EN2; ERCC5; FANCC; KAT2A; NR6A1; GDF9; HNRNPK; HSF4; MCM3; MCM6; MSH5; MYH3; CNOT3; NRF1; NUMA1; PDE7A; PMS2P3; EXOSC10; POLE; POLG; PPT1; PSMD10; RAD9A; RAD52; RFX1; SDHC; SDHD; SRSF2; SRSF5; SFSWAP; SKIV2L; STAT2; TOP3A; TRPV1; XPA; XPC; ZNF7; ZNF182; ZBTB25; ZNF69; ZNF121; ZNF135; ZNF141; ZNF177; ZNF224; NUP214; CU…
CD-Male-M72	GO:0006725	cellular aromatic compound metabolic process	18670	6615	379	199	1.48193	5.0258e-12	2.03884e-08	ADAM8; AGER; AMH; AIRE; ATIC; CAD; CDC5L; CDK9; CLK1; CLK2; DDX11; DNA2; DNMT1; EN2; ERCC5; FANCC; KAT2A; NR6A1; GDF9; HNRNPK; HSF4; MCM3; MCM6; MSH5; MYH3; CNOT3; NRF1; NUMA1; PDE7A; PMS2P3; EXOSC10; POLE; POLG; PPT1; PSMD10; RAD9A; RAD52; RFX1; SDHC; SDHD; SRSF2; SRSF5; SFSWAP; SKIV2L; STAT2; TOP3A; TRPV1; XPA; XPC; ZNF7; ZNF182; ZBTB25; ZNF69; ZNF121; ZNF135; ZNF141; ZNF177; ZNF224; NUP214; CU…
CD-Male-M72	GO:1901360	organic cyclic compound metabolic process	18670	6839	379	203	1.46221	9.14357e-12	2.96745e-08	ADAM8; AGER; AMH; AIRE; ATIC; CAD; CDC5L; CDK9; CLK1; CLK2; DDX11; DNA2; DNMT1; EN2; ERCC5; FANCC; KAT2A; NR6A1; GDF9; HNRNPK; HSD17B3; HSF4; MCM3; MCM6; MSH5; MYH3; CNOT3; NRF1; NUMA1; PDE7A; PMS2P3; EXOSC10; POLE; POLG; PPT1; PSMD10; RAD9A; RAD52; RFX1; SDHC; SDHD; SRSF2; SRSF5; SFSWAP; SKIV2L; STAT2; TOP3A; TRPV1; XPA; XPC; ZNF7; ZNF182; ZBTB25; ZNF69; ZNF121; ZNF135; ZNF141; ZNF177; ZNF224; N…
CD-Male-M72	GO:0034641	cellular nitrogen compound metabolic process	18670	7161	379	208	1.43085	3.41534e-11	9.23678e-08	ADAM8; AGER; AMH; AIRE; ATIC; CAD; CDC5L; CDK9; CHKA; CLK1; CLK2; CPT1B; DDX11; DNA2; DNMT1; EN2; ERCC5; FANCC; KAT2A; NR6A1; GDF9; HNRNPK; HSF4; MCM3; MCM6; MSH5; MYH3; CNOT3; NRF1; NUMA1; PDE7A; PMS2P3; EXOSC10; POLE; POLG; PPT1; PSMD10; RAD9A; RAD52; RFX1; SDHC; SDHD; SRSF2; SRSF5; SFSWAP; SKIV2L; STAT2; TOP3A; TSC1; TRPV1; XPA; XPC; ZNF7; ZNF182; ZBTB25; ZNF69; ZNF121; ZNF135; ZNF141; ZNF177;…
CD-Male-M72	GO:0019219	regulation of nucleobase-containing compound metabolic process	18670	4140	379	135	1.60634	1.16748e-09	2.70638e-06	ADAM8; AGER; AMH; AIRE; CDC5L; CDK9; CLK1; CLK2; DDX11; DNA2; DNMT1; EN2; KAT2A; NR6A1; GDF9; HNRNPK; HSF4; CNOT3; NRF1; NUMA1; PMS2P3; EXOSC10; PSMD10; RAD52; RFX1; SRSF2; SRSF5; SFSWAP; STAT2; TRPV1; ZNF7; ZNF182; ZBTB25; ZNF69; ZNF121; ZNF135; ZNF141; ZNF177; ZNF224; NUP214; LZTR1; KDM5C; KDM5D; LMO4; THOC5; TAF1C; CBFA2T2; LRRFIP2; NFE2L3; NCOR2; ZNF592; PHF14; ZNF518A; SETDB1; RBM19; THOC1; …
CD-Male-M72	GO:0051252	regulation of RNA metabolic process	18670	3822	379	126	1.624	3.00654e-09	6.09839e-06	ADAM8; AGER; AMH; AIRE; CDC5L; CDK9; CLK1; CLK2; DDX11; DNMT1; EN2; KAT2A; NR6A1; GDF9; HNRNPK; HSF4; CNOT3; NRF1; NUMA1; PMS2P3; PSMD10; RFX1; SRSF2; SRSF5; SFSWAP; STAT2; TRPV1; ZNF7; ZNF182; ZBTB25; ZNF69; ZNF121; ZNF135; ZNF141; ZNF177; ZNF224; NUP214; LZTR1; KDM5C; KDM5D; LMO4; THOC5; TAF1C; CBFA2T2; LRRFIP2; NFE2L3; NCOR2; ZNF592; PHF14; ZNF518A; SETDB1; RBM19; THOC1; HDAC6; YAF2; RBM5; ZNF…
CD-Male-M72	GO:0016070	RNA metabolic process	18670	5206	379	157	1.4856	7.20804e-09	1.29961e-05	ADAM8; AGER; AMH; AIRE; CDC5L; CDK9; CLK1; CLK2; DDX11; DNA2; DNMT1; EN2; KAT2A; NR6A1; GDF9; HNRNPK; HSF4; CNOT3; NRF1; NUMA1; PMS2P3; EXOSC10; POLE; PSMD10; RFX1; SRSF2; SRSF5; SFSWAP; SKIV2L; STAT2; TRPV1; ZNF7; ZNF182; ZBTB25; ZNF69; ZNF121; ZNF135; ZNF141; ZNF177; ZNF224; NUP214; LZTR1; KDM5C; KDM5D; TTF2; LMO4; THOC5; TAF1C; CBFA2T2; LRRFIP2; RBM39; NFE2L3; NCOR2; ZNF592; PHF14; ZNF518A; SE…
CD-Male-M72	GO:0097659	nucleic acid-templated transcription	18670	3716	379	122	1.61729	8.03954e-09	1.30458e-05	ADAM8; AGER; AMH; AIRE; CDC5L; CDK9; DDX11; DNMT1; EN2; KAT2A; NR6A1; GDF9; HNRNPK; HSF4; CNOT3; NRF1; NUMA1; PMS2P3; PSMD10; RFX1; SRSF2; STAT2; TRPV1; ZNF7; ZNF182; ZBTB25; ZNF69; ZNF121; ZNF135; ZNF141; ZNF177; ZNF224; LZTR1; KDM5C; KDM5D; TTF2; LMO4; THOC5; TAF1C; CBFA2T2; LRRFIP2; NFE2L3; NCOR2; ZNF592; PHF14; ZNF518A; SETDB1; THOC1; HDAC6; YAF2; ZNF211; DDX17; ARID3B; ZNF266; SRCAP; PRDX3; …
CD-Male-M105	GO:0034097	response to cytokine	18670	1211	517	116	3.45914	2.69114e-33	4.36692e-29	BIRC3; BCL6; CAMK2D; CASP1; CASP4; CBL; CD40; CDK4; CDKN1A; CEBPB; CEBPD; CHI3L1; CISH; KLF6; MAP3K8; CSF1; CSF3; IFI6; CXCL1; CXCL2; HGF; HMOX1; ICAM1; IFI16; IFI27; IFIT1; IFIT3; IL1R1; IL1RAP; IL4R; IL6R; IL13RA1; IL15RA; IRAK1; IRF1; IRF7; JAK1; JUNB; KRT18; LMNB1; LTBR; MCL1; MSN; MUC1; MX1; MX2; MYC; MYD88; NFIL3; NFKB2; NFKBIA; NKX3-1; OAS1; OAS2; OAS3; P4HB; PIM1; PLSCR1; PML; PSME1; PTGS…
CD-Male-M105	GO:0019221	cytokine-mediated signaling pathway	18670	798	517	92	4.16331	2.63591e-32	2.13865e-28	BIRC3; BCL6; CAMK2D; CASP1; CASP4; CBL; CD40; CDKN1A; CEBPD; CISH; KLF6; MAP3K8; CSF1; CSF3; IFI6; CXCL1; CXCL2; HGF; HMOX1; ICAM1; IFI27; IFIT1; IFIT3; IL1R1; IL1RAP; IL4R; IL6R; IL13RA1; IL15RA; IRAK1; IRF1; IRF7; JAK1; JUNB; KRT18; LMNB1; LTBR; MCL1; MSN; MUC1; MX1; MX2; MYC; MYD88; NFKBIA; OAS1; OAS2; OAS3; P4HB; PIM1; PML; PSME1; PTGS2; PTPN1; RELA; CCL2; SHC1; STAT1; STAT3; TIMP1; TNFAIP3; …
CD-Male-M105	GO:0071345	cellular response to cytokine stimulus	18670	1118	517	108	3.48848	3.33793e-31	1.80549e-27	BIRC3; BCL6; CAMK2D; CASP1; CASP4; CBL; CD40; CDK4; CDKN1A; CEBPB; CEBPD; CHI3L1; CISH; KLF6; MAP3K8; CSF1; CSF3; IFI6; CXCL1; CXCL2; HGF; HMOX1; ICAM1; IFI16; IFI27; IFIT1; IFIT3; IL1R1; IL1RAP; IL4R; IL6R; IL13RA1; IL15RA; IRAK1; IRF1; IRF7; JAK1; JUNB; KRT18; LMNB1; LTBR; MCL1; MSN; MUC1; MX1; MX2; MYC; MYD88; NFIL3; NFKBIA; NKX3-1; OAS1; OAS2; OAS3; P4HB; PIM1; PML; PSME1; PTGS2; PTPN1; RELA;…
CD-Male-M105	GO:0002376	immune system process	18670	3193	517	197	2.22803	6.22583e-31	2.31304e-27	SERPINA3; BIRC3; FAS; ATP1B3; BAK1; BAX; BCL3; BCL6; CFB; PRDM1; POLR3D; SERPING1; C1R; C1S; C4A; C4B; CAMK2D; CASP1; CASP4; CBL; CD40; CD63; CD151; CDA; CDKN1A; CEBPB; CEBPD; CHD2; CHI3L1; KLF6; MAP3K8; CRHR1; CSF1; CSF3; CTSL; EPHA2; ETV6; FES; IFI6; GALNT2; B4GALT1; GLA; CXCL1; CXCL2; HK3; MR1; HMOX1; ICAM1; CFI; IFI16; IFI27; IFIT1; IFIT3; IL1R1; IL1RAP; IL4R; IL6R; IRAK1; IRF1; IRF7; ITGA5; …
CD-Male-M105	GO:0006952	defense response	18670	1797	517	140	2.81341	7.12715e-31	2.31304e-27	SERPINA3; ADM; BIRC3; BCL3; BCL6; BDKRB2; CFB; PRDM1; BMP2; POLR3D; SERPING1; C1R; C1S; C4A; C4B; CAMK2D; CASP1; CASP4; CD40; CEBPB; CHI3L1; CSF1; CTSL; S1PR3; EPHA2; EIF4G1; IFI6; B4GALT1; CXCL1; CXCL2; HGF; MR1; HMOX1; ICAM1; CFI; IFI16; IFI27; IFIT1; IFIT3; IGFBP4; IL1R1; IL1RAP; IL4R; IL6R; IRAK1; IRF1; IRF7; JAK1; LDLR; MGST2; MUC1; MX1; MX2; MYD88; NFE2L1; NFKBIA; OAS1; OAS2; OAS3; SERPINE1…
CD-Male-M105	GO:0006950	response to stress	18670	4110	517	228	2.0033	6.59876e-30	1.78463e-26	SERPINA3; ADM; ANXA5; BIRC3; FAS; AQP1; BAK1; BAX; BCL3; BCL6; BDKRB2; CFB; PRDM1; BMP2; POLR3D; SERPING1; C1R; C1S; C4A; C4B; CAMK2D; CASP1; CASP4; CBL; CD40; CD151; CDK2; CDK4; CDKN1A; CEBPB; CFTR; CHD2; CHI3L1; PLK3; MAP3K8; CRHR1; CSF1; CTSL; S1PR3; EPHA2; EIF4EBP1; EIF4G1; ETV5; FEN1; IFI6; B4GALT1; GJA4; GPR4; CXCL1; CXCL2; HGF; MR1; HMOX1; ICAM1; CFI; IFI16; IFI27; IFIT1; IFIT3; IGFBP4; IL…
CD-Male-M105	GO:0071310	cellular response to organic substance	18670	2707	517	169	2.25451	2.41597e-26	5.60055e-23	ANXA5; BIRC3; AQP1; ARF6; BAK1; BAX; BCL6; BMP2; CAMK2D; CASP1; CASP4; CBL; CD40; CD63; CDK4; CDKN1A; CEBPB; CEBPD; CFTR; CHI3L1; CISH; COL4A1; COL4A2; KLF6; MAP3K8; CRHR1; CSF1; CSF3; CTSL; EIF4EBP1; FES; FGFR1; FHL2; IFI6; CXCL1; CXCL2; HGF; HIVEP1; HMOX1; ICAM1; IFI16; IFI27; IFIT1; IFIT3; IL1R1; IL1RAP; IL4R; IL6R; IL13RA1; IL15RA; IRAK1; IRF1; IRF7; ITGA5; ITGB3; JAK1; JUNB; KRT18; LDLR; LMN…
CD-Male-M105	GO:0009605	response to external stimulus	18670	2520	517	161	2.30717	5.17983e-26	1.05066e-22	ADM; ANXA5; BIRC3; FAS; AQP1; BAK1; BCL3; BCL6; CFB; BMP2; POLR3D; SERPING1; C1R; C1S; C4A; C4B; CASP1; CBL; CD40; CD63; CDK4; CDKN1A; CEBPB; CHI3L1; CSF1; CSF3; EFNA1; EPHA2; EIF4EBP1; EIF4G1; EXT1; FES; FGFR1; IFI6; CXCL1; CXCL2; HGF; MR1; HMOX1; ICAM1; CFI; IFI16; IFI27; IFIT1; IFIT3; IL1R1; IL4R; IL6R; IRAK1; IRF1; IRF7; ITGB3; JUNB; LDLR; LTBR; MGST2; MX1; MX2; MYD88; NFE2L1; NFKB2; NFKBIA; …
CD-Male-M105	GO:0010033	response to organic substance	18670	3302	517	190	2.07793	1.04829e-25	1.89007e-22	ADM; ANXA5; BIRC3; AQP1; ARF6; BAK1; BAX; BCL6; BMP2; C4B; CAMK2D; CASP1; CASP4; CBL; CD40; CD63; CDK4; CDKN1A; CEBPB; CEBPD; CFTR; CHI3L1; CISH; COL4A1; COL4A2; KLF6; MAP3K8; CRHR1; CSF1; CSF3; CTSL; EPHA2; EIF4EBP1; FES; FGFR1; FHL2; IFI6; GCKR; CXCL1; CXCL2; HGF; HIVEP1; HMOX1; ICAM1; IFI16; IFI27; IFIT1; IFIT3; IL1R1; IL1RAP; IL4R; IL6R; IL13RA1; IL15RA; IRAK1; IRF1; IRF7; ITGA5; ITGB3; JAK1;…
CD-Male-M105	GO:0070887	cellular response to chemical stimulus	18670	3281	517	188	2.06921	3.74763e-25	6.08127e-22	ANXA5; BIRC3; FAS; AQP1; ARF6; BAK1; BAX; BCL6; BMP2; CAMK2D; CASP1; CASP4; CBL; CD40; CD63; CDK2; CDK4; CDKN1A; CEBPB; CEBPD; CFTR; CHI3L1; CISH; PLK3; COL4A1; COL4A2; KLF6; SLC31A1; MAP3K8; CRHR1; CSF1; CSF3; CTSL; EPHA2; EIF4EBP1; ETV5; FES; FGFR1; FHL2; IFI6; CXCL1; CXCL2; HGF; HIVEP1; HMOX1; ICAM1; IFI16; IFI27; IFIT1; IFIT3; IL1R1; IL1RAP; IL4R; IL6R; IL13RA1; IL15RA; IRAK1; IRF1; IRF7; ITG…
CD-Male-M20	GO:0050804	modulation of chemical synaptic transmission	18670	436	241	30	5.33043	7.55105e-14	6.50493e-10	ABR; ASIC1; BCR; CAMK2A; CAMK2B; GRID1; GRIK3; GRM3; HRAS; MAPT; MPP2; NTSR1; SLC6A1; WNT7A; SYN3; CPLX1; CYP46A1; LZTS1; SYT11; CRTC1; NCS1; PNKD; CACNG4; JPH3; CACNG8; BRSK1; PPP1R9B; STX1B; CNIH2; CPLX3
CD-Male-M20	GO:0099177	regulation of trans-synaptic signaling	18670	437	241	30	5.31823	8.01742e-14	6.50493e-10	ABR; ASIC1; BCR; CAMK2A; CAMK2B; GRID1; GRIK3; GRM3; HRAS; MAPT; MPP2; NTSR1; SLC6A1; WNT7A; SYN3; CPLX1; CYP46A1; LZTS1; SYT11; CRTC1; NCS1; PNKD; CACNG4; JPH3; CACNG8; BRSK1; PPP1R9B; STX1B; CNIH2; CPLX3
CD-Male-M20	GO:0099537	trans-synaptic signaling	18670	711	241	36	3.92247	2.0621e-12	1.06741e-08	ABR; ASIC1; BCR; DAGLA; CAMK2A; CAMK2B; GRID1; GRIK3; GRM3; HRAS; KCNN1; KCNQ2; MAPT; MPP2; NTSR1; SLC6A1; WNT7A; SYN3; SNPH; CPLX1; CYP46A1; LZTS1; SYT11; CRTC1; NCS1; RASD2; PNKD; CACNG4; JPH3; CACNG8; LYNX1; BRSK1; PPP1R9B; STX1B; CNIH2; CPLX3
CD-Male-M20	GO:0099536	synaptic signaling	18670	717	241	36	3.88965	2.6312e-12	1.06741e-08	ABR; ASIC1; BCR; DAGLA; CAMK2A; CAMK2B; GRID1; GRIK3; GRM3; HRAS; KCNN1; KCNQ2; MAPT; MPP2; NTSR1; SLC6A1; WNT7A; SYN3; SNPH; CPLX1; CYP46A1; LZTS1; SYT11; CRTC1; NCS1; RASD2; PNKD; CACNG4; JPH3; CACNG8; LYNX1; BRSK1; PPP1R9B; STX1B; CNIH2; CPLX3
CD-Male-M20	GO:0007268	chemical synaptic transmission	18670	703	241	35	3.85691	6.95565e-12	1.88116e-08	ABR; ASIC1; BCR; CAMK2A; CAMK2B; GRID1; GRIK3; GRM3; HRAS; KCNN1; KCNQ2; MAPT; MPP2; NTSR1; SLC6A1; WNT7A; SYN3; SNPH; CPLX1; CYP46A1; LZTS1; SYT11; CRTC1; NCS1; RASD2; PNKD; CACNG4; JPH3; CACNG8; LYNX1; BRSK1; PPP1R9B; STX1B; CNIH2; CPLX3
CD-Male-M20	GO:0098916	anterograde trans-synaptic signaling	18670	703	241	35	3.85691	6.95565e-12	1.88116e-08	ABR; ASIC1; BCR; CAMK2A; CAMK2B; GRID1; GRIK3; GRM3; HRAS; KCNN1; KCNQ2; MAPT; MPP2; NTSR1; SLC6A1; WNT7A; SYN3; SNPH; CPLX1; CYP46A1; LZTS1; SYT11; CRTC1; NCS1; RASD2; PNKD; CACNG4; JPH3; CACNG8; LYNX1; BRSK1; PPP1R9B; STX1B; CNIH2; CPLX3
CD-Male-M20	GO:0007267	cell-cell signaling	18670	1650	241	53	2.48839	3.6441e-10	8.44755e-07	ABR; ASIC1; ADRA2C; BCR; DAGLA; CAMK2A; CAMK2B; EFNA2; GNAO1; GRK6; GRID1; GRIK3; GRM3; HRAS; KCNN1; KCNQ2; MAPT; MPP2; NTSR1; CDK16; PPP1CA; SCN1B; SFRP5; SLC6A1; SLC16A1; WNT6; WNT7A; SYN3; NOG; ECE2; RAB11FIP3; SNPH; CPLX1; CYP46A1; LZTS1; SYT11; CRTC1; NCS1; RASD2; PNKD; KCNG2; CACNG4; PANX2; JPH3; CACNG8; LYNX1; BRSK1; PPP1R9B; RASL10B; STX1B; DAB2IP; CNIH2; CPLX3
CD-Male-M20	GO:0007399	nervous system development	18670	2375	241	64	2.08758	4.70206e-09	9.53754e-06	ABR; ADRA2C; SHROOM2; ASTN1; BCR; DAGLA; CAMK2A; CAMK2B; NCAN; EFNA2; ELAVL3; EPHB6; GNAO1; IFNGR1; KCNQ2; LIMK1; MAPT; NPAS1; CDK16; POU3F1; PSD; SCN1B; SMARCA2; SMARCC2; SMARCD3; SPTB; SPTBN2; WNT6; WNT7A; DPF1; RGS9; NOG; SNPH; ARNT2; SIGMAR1; OLFM1; SEMA6B; DEAF1; DPYSL4; CYP46A1; LZTS1; CRTC1; NCS1; CBX6; INPP5J; STMN3; BTBD2; PCDHA5; MARK4; CDH22; RTN4R; SCRT1; BRSK1; PPP1R9B; ATCAY; GORAB;…
CD-Male-M20	GO:0031175	neuron projection development	18670	978	241	32	2.53477	1.24448e-06	0.0022438	CAMK2A; CAMK2B; EFNA2; EPHB6; GNAO1; LIMK1; MAPT; CDK16; PSD; SCN1B; SPTB; SPTBN2; WNT7A; NOG; OLFM1; SEMA6B; DPYSL4; LZTS1; CRTC1; NCS1; CBX6; INPP5J; STMN3; RTN4R; BRSK1; PPP1R9B; ATCAY; STX1B; NRN1L; SLITRK4; DAB2IP; EPHA6
CD-Male-M20	GO:0051588	regulation of neurotransmitter transport	18670	139	241	11	6.13063	1.9308e-06	0.00298108	ASIC1; CAMK2A; NTSR1; SLC6A1; WNT7A; CPLX1; SYT11; NCS1; PNKD; STX1B; CPLX3
CD-Male-M176	GO:0007399	nervous system development	18670	2375	310	73	1.85115	9.64491e-08	0.00104582	ADARB1; ADD2; NR0B1; ALDH3A2; ANK2; APBA1; CALM1; CALM3; CTNS; CTNND1; DPYSL2; EFNB3; PTK2B; GABRA4; GLRB; LLGL1; MAP1A; MYH10; NDN; NEFL; NPAS2; NPTX1; NPTX2; OXCT1; PAK2; PAK3; PAM; PBX3; PCSK2; PPP2R5D; PRKCZ; DPF2; RIT2; RYK; SALL1; ATXN1; SCN2B; SLC8A3; SOX1; SOX4; STK3; STXBP1; THRB; TULP3; UCHL1; ATRN; CNTNAP1; ENC1; KLF7; EIF2B5; IST1; ARHGAP44; BASP1; SPINT2; TRIOBP; LYPLA2; INPP5F; HECW…
CD-Male-M176	GO:0099536	synaptic signaling	18670	717	310	33	2.7719	1.28899e-07	0.00104582	ADARB1; APBA1; CACNB2; CALM3; DLG3; EFNB3; PTK2B; GABRA4; GLRB; GRIA1; HTR1D; MAP1A; NPTX1; NPTX2; PCDH8; PRKCZ; RIT2; SCN2B; SLC8A3; STXBP1; SYN2; VDAC1; RIMBP2; NSG1; PDE7B; SYBU; EXOC4; LRRC4; CADPS2; SNAP47; TPRG1L; SLC32A1; SYT6
CD-Male-M176	GO:0007268	chemical synaptic transmission	18670	703	310	32	2.74143	2.59179e-07	0.00105142	ADARB1; APBA1; CACNB2; CALM3; DLG3; EFNB3; PTK2B; GABRA4; GLRB; GRIA1; HTR1D; MAP1A; NPTX1; NPTX2; PCDH8; PRKCZ; RIT2; SCN2B; SLC8A3; STXBP1; SYN2; VDAC1; RIMBP2; NSG1; PDE7B; SYBU; EXOC4; LRRC4; CADPS2; SNAP47; TPRG1L; SLC32A1
CD-Male-M176	GO:0098916	anterograde trans-synaptic signaling	18670	703	310	32	2.74143	2.59179e-07	0.00105142	ADARB1; APBA1; CACNB2; CALM3; DLG3; EFNB3; PTK2B; GABRA4; GLRB; GRIA1; HTR1D; MAP1A; NPTX1; NPTX2; PCDH8; PRKCZ; RIT2; SCN2B; SLC8A3; STXBP1; SYN2; VDAC1; RIMBP2; NSG1; PDE7B; SYBU; EXOC4; LRRC4; CADPS2; SNAP47; TPRG1L; SLC32A1
CD-Male-M176	GO:0099537	trans-synaptic signaling	18670	711	310	32	2.71058	3.33155e-07	0.00108122	ADARB1; APBA1; CACNB2; CALM3; DLG3; EFNB3; PTK2B; GABRA4; GLRB; GRIA1; HTR1D; MAP1A; NPTX1; NPTX2; PCDH8; PRKCZ; RIT2; SCN2B; SLC8A3; STXBP1; SYN2; VDAC1; RIMBP2; NSG1; PDE7B; SYBU; EXOC4; LRRC4; CADPS2; SNAP47; TPRG1L; SLC32A1
CD-Male-M176	GO:0007267	cell-cell signaling	18670	1650	310	53	1.93453	2.27092e-06	0.00614172	ADARB1; ANK2; SLC25A4; APBA1; CCND1; CACNB2; CALM1; CALM3; CBFB; CCNE1; CTNND1; DLG3; EFNB3; PTK2B; GABRA4; GLRB; GRIA1; HTR1D; MAP1A; NPTX1; NPTX2; OXCT1; PCDH8; PRKCZ; RBP4; RIT2; RYK; SALL1; SCN2B; SLC8A3; SOX4; STK3; STXBP1; SYN2; VDAC1; KLF7; BTRC; RPH3AL; GPNMB; HECW1; KANK1; RIMBP2; NSG1; PDE7B; SYBU; EXOC4; LRRC4; CADPS2; SNAP47; TPRG1L; SLC32A1; SYT6; FFAR4
CD-Male-M176	GO:0051649	establishment of localization in cell	18670	2242	310	65	1.74606	4.45739e-06	0.0103329	ACACA; ANK2; APBA1; BARD1; CACNB2; CALM1; CALM3; AP1S1; PTK2B; FKBP1A; GRIA1; KIF3C; LLGL1; MAP1A; MYH10; MYO6; NEFL; NSF; OXCT1; PRKCD; PRKCZ; PTPN14; ATXN1; SLC8A3; STXBP1; SYN2; UCHL1; ACOX3; IKBKG; KLF7; NOL3; RPH3AL; NUP93; ARHGAP44; ACTR1B; TOMM34; RAB40B; CORO1A; INPP5F; ERC1; TBC1D30; NSG1; DDX25; DNAJC27; PRKAG2; RAB6B; CHMP3; PPP6R3; SYBU; CCDC88A; KIF17; EXOC4; REEP1; FYCO1; SNX27; RHB…
CD-Male-M176	GO:2001257	regulation of cation channel activity	18670	178	310	13	4.39851	9.03937e-06	0.0183352	ANK2; CACNB2; CALM1; CALM3; DLG3; PTK2B; FKBP1A; GRIA1; NEFL; STIM1; AHNAK; GSG1L; REM2
CD-Male-M176	GO:0071840	cellular component organization or biogenesis	18670	6697	310	147	1.32196	1.69352e-05	0.0280442	ACACA; ADARB1; ADD2; ANK2; SLC25A4; APBA1; CACNB2; CALM3; CBFB; CCNE1; CDH18; COL17A1; CTNND1; CTSK; DLG3; DPYSL2; EFNB3; EPB41L1; PTK2B; FKBP1A; GLRB; GRIA1; HAS1; KCNA3; KCND3; KCNJ12; KIF3C; LAMC2; LLGL1; MAP1A; MYH10; NDN; NDUFS2; NEFL; NPTX1; NPTX2; NSF; DDR2; OCRL; PAK2; PAK3; PAM; PCDH8; PRKCD; PRKCZ; RBBP5; DPF2; RIT2; RYK; SOX1; STXBP1; TPM1; TSPYL1; UCHL1; VAV1; VDAC1; PRDM2; CCDC6; ACO…
CD-Male-M176	GO:0051641	cellular localization	18670	2927	310	77	1.58435	1.72825e-05	0.0280442	ACACA; ANK2; APBA1; ATP6AP1; BARD1; CACNB2; CALM1; CALM3; CCNE1; AP1S1; DLG3; PTK2B; FKBP1A; GLRB; GRIA1; KIF3C; LLGL1; MAP1A; MYH10; MYO6; NEFL; NSF; OXCT1; PRKCD; PRKCZ; PTPN14; RIT2; ATXN1; SLC8A3; STXBP1; SYN2; TULP3; UCHL1; ACOX3; CNTNAP1; IKBKG; KLF7; NOL3; RPH3AL; NUP93; ARHGAP44; ACTR1B; TOMM34; RAB40B; MAPRE2; CORO1A; INPP5F; ERC1; ASTN2; TBC1D30; NSG1; DDX25; DNAJC27; PRKAG2; RAB6B; CHM…
CD-Male-M419	GO:0007399	nervous system development	18670	2375	282	72	2.00708	3.32661e-09	5.39808e-05	ADARB1; ADD2; NR0B1; ALDH3A2; ANK2; APBA1; CALM1; CALM3; CTNS; CTNND1; DPYSL2; EFNB3; PTK2B; GABRA4; LLGL1; MAP1A; MYH10; NDN; NEFL; NPAS2; NPTX1; NPTX2; OXCT1; PAK2; PAK3; PAM; PBX3; PCSK2; PPP2R5D; PRKCZ; DPF2; RIT2; RYK; SALL1; ATXN1; SCN2B; SLC8A3; SOX1; SOX4; STK3; STXBP1; THRB; TULP3; UCHL1; ATRN; CNTNAP1; ENC1; KLF7; EIF2B5; IST1; ARHGAP44; BASP1; SPINT2; TRIOBP; LYPLA2; INPP5F; HECW1; ARH…
CD-Male-M419	GO:0099536	synaptic signaling	18670	717	282	31	2.86245	1.50904e-07	0.00122436	ADARB1; APBA1; CACNB2; CALM3; DLG3; EFNB3; PTK2B; GABRA4; GRIA1; HTR1D; MAP1A; NPTX1; NPTX2; PCDH8; PRKCZ; RIT2; SCN2B; SLC8A3; STXBP1; SYN2; RIMBP2; NSG1; PDE7B; SYBU; EXOC4; LRRC4; CADPS2; SNAP47; TPRG1L; SLC32A1; SYT6
CD-Male-M419	GO:0007268	chemical synaptic transmission	18670	703	282	30	2.82528	3.20755e-07	0.00130122	ADARB1; APBA1; CACNB2; CALM3; DLG3; EFNB3; PTK2B; GABRA4; GRIA1; HTR1D; MAP1A; NPTX1; NPTX2; PCDH8; PRKCZ; RIT2; SCN2B; SLC8A3; STXBP1; SYN2; RIMBP2; NSG1; PDE7B; SYBU; EXOC4; LRRC4; CADPS2; SNAP47; TPRG1L; SLC32A1
CD-Male-M419	GO:0098916	anterograde trans-synaptic signaling	18670	703	282	30	2.82528	3.20755e-07	0.00130122	ADARB1; APBA1; CACNB2; CALM3; DLG3; EFNB3; PTK2B; GABRA4; GRIA1; HTR1D; MAP1A; NPTX1; NPTX2; PCDH8; PRKCZ; RIT2; SCN2B; SLC8A3; STXBP1; SYN2; RIMBP2; NSG1; PDE7B; SYBU; EXOC4; LRRC4; CADPS2; SNAP47; TPRG1L; SLC32A1
CD-Male-M419	GO:0099537	trans-synaptic signaling	18670	711	282	30	2.79349	4.07313e-07	0.00132189	ADARB1; APBA1; CACNB2; CALM3; DLG3; EFNB3; PTK2B; GABRA4; GRIA1; HTR1D; MAP1A; NPTX1; NPTX2; PCDH8; PRKCZ; RIT2; SCN2B; SLC8A3; STXBP1; SYN2; RIMBP2; NSG1; PDE7B; SYBU; EXOC4; LRRC4; CADPS2; SNAP47; TPRG1L; SLC32A1
CD-Male-M419	GO:0007267	cell-cell signaling	18670	1650	282	50	2.00623	1.48135e-06	0.00400632	ADARB1; ANK2; APBA1; CCND1; CACNB2; CALM1; CALM3; CBFB; CCNE1; CTNND1; DLG3; EFNB3; PTK2B; GABRA4; GRIA1; HTR1D; MAP1A; NPTX1; NPTX2; OXCT1; PCDH8; PRKCZ; RBP4; RIT2; RYK; SALL1; SCN2B; SLC8A3; SOX4; STK3; STXBP1; SYN2; KLF7; BTRC; RPH3AL; GPNMB; HECW1; KANK1; RIMBP2; NSG1; PDE7B; SYBU; EXOC4; LRRC4; CADPS2; SNAP47; TPRG1L; SLC32A1; SYT6; FFAR4
CD-Male-M419	GO:2001257	regulation of cation channel activity	18670	178	282	13	4.83525	3.24172e-06	0.00751477	ANK2; CACNB2; CALM1; CALM3; DLG3; PTK2B; FKBP1A; GRIA1; NEFL; STIM1; AHNAK; GSG1L; REM2
CD-Male-M419	GO:0032879	regulation of localization	18670	2853	282	72	1.67081	4.784e-06	0.00970374	ADARB1; ANK2; ANXA4; APBA1; ATP1A1; ATP6AP1; BARD1; CACNB2; CALM1; CALM3; CCNE1; DLG3; PTK2B; FKBP1A; GPI; GRIA1; HAS1; IL12A; KCNA3; KCND3; KCNJ12; LAMC2; MAP1A; MYH10; MYO6; NEFL; NSF; DDR2; OXCT1; PAK3; PAM; PRKCD; PRKCZ; PTPN14; RBP4; RIT2; RYK; SCN2B; SOX4; STIM1; STXBP1; TPM1; KLF7; NOL3; RPH3AL; ARHGAP44; GPNMB; SPINT2; MAPRE2; CORO1A; AAK1; INPP5F; HECW1; KANK1; ASTN2; DNAJC27; PRKAG2; CH…
CD-Male-M419	GO:0051049	regulation of transport	18670	1879	282	53	1.86743	5.69833e-06	0.0100795	ANK2; ANXA4; APBA1; ATP1A1; ATP6AP1; BARD1; CACNB2; CALM1; CALM3; DLG3; PTK2B; FKBP1A; GPI; GRIA1; KCNA3; KCND3; KCNJ12; MYH10; MYO6; NEFL; NSF; OXCT1; PAM; PRKCD; PRKCZ; PTPN14; RBP4; RIT2; SCN2B; SOX4; STIM1; STXBP1; KLF7; RPH3AL; ARHGAP44; CORO1A; AAK1; INPP5F; HECW1; DNAJC27; PRKAG2; CHMP3; SYBU; DNAJC1; REEP1; AHNAK; RUFY1; SGIP1; CADPS2; GSG1L; SYT6; REM2; FFAR4
CD-Male-M419	GO:0051649	establishment of localization in cell	18670	2242	282	60	1.77178	6.35236e-06	0.0100795	ACACA; ANK2; APBA1; BARD1; CACNB2; CALM1; CALM3; AP1S1; PTK2B; FKBP1A; GRIA1; KIF3C; LLGL1; MAP1A; MYH10; MYO6; NEFL; NSF; OXCT1; PRKCD; PRKCZ; PTPN14; ATXN1; SLC8A3; STXBP1; SYN2; UCHL1; ACOX3; KLF7; NOL3; RPH3AL; NUP93; ARHGAP44; ACTR1B; TOMM34; RAB40B; CORO1A; INPP5F; ERC1; TBC1D30; NSG1; DDX25; DNAJC27; PRKAG2; CHMP3; PPP6R3; SYBU; CCDC88A; KIF17; EXOC4; REEP1; SNX27; RHBDD1; RPAIN; CADPS2; S…
CD-Male-M45	GO:0002376	immune system process	18670	3193	305	187	3.58498	3.70748e-68	6.01612e-64	ADCY7; AIF1; ALOX5; ARRB2; BTK; C1QA; C1QB; C1QC; C2; C3; C3AR1; C5AR1; RUNX2; RUNX1; CD4; CD14; CD86; CD33; CD53; CD68; CD74; CTSC; CCR1; CMKLR1; CSF1R; CSF3R; CTSS; CTSZ; CX3CR1; CYBA; CYBB; DOCK2; ELF4; EVI2B; FCER1G; FCGR1A; FCGR1B; FCGR2A; FCGR3A; FCGR3B; FPR1; GRN; GYPC; HCK; HCLS1; NCKAP1L; HLA-DMA; HLA-DMB; HLA-DOA; HLA-DPA1; HLA-DPB1; HLA-DQA1; HLA-DQB1; HLA-DRA; HLA-DRB1; HLA-DRB5; IRF8…
CD-Male-M45	GO:0001775	cell activation	18670	1440	305	132	5.6112	2.64308e-66	2.14446e-62	AIF1; ALOX5; ARRB2; BTK; C1QA; C3; C3AR1; C5AR1; RUNX2; RUNX1; CD4; CD14; CD86; CD33; CD53; CD68; CD74; CTSC; CTSS; CTSZ; CYBA; CYBB; DOCK2; ELF4; FCER1G; FCGR2A; FCGR3B; FPR1; GNA15; GRN; NCKAP1L; HLA-DMB; HLA-DOA; HLA-DPA1; HLA-DPB1; IGHA1; IGHG1; IL1B; IL12RB1; IL18; INPP5D; ITGAL; ITGAM; ITGAX; ITGB2; JAK3; LAIR1; LCP1; LGALS9; LRMP; LYN; LYZ; MANBA; MFNG; MNDA; OLR1; P2RX1; P2RX4; PDGFB; SER…
CD-Male-M45	GO:0006955	immune response	18670	2279	305	158	4.24382	1.56392e-64	8.45923e-61	ADCY7; AIF1; ALOX5; ARRB2; BTK; C1QA; C1QB; C1QC; C2; C3; C3AR1; C5AR1; RUNX1; CD4; CD14; CD86; CD33; CD53; CD68; CD74; CTSC; CCR1; CMKLR1; CSF1R; CTSS; CTSZ; CX3CR1; CYBA; CYBB; DOCK2; ELF4; FCER1G; FCGR1A; FCGR1B; FCGR2A; FCGR3A; FCGR3B; FPR1; GRN; HCK; NCKAP1L; HLA-DMA; HLA-DMB; HLA-DOA; HLA-DPA1; HLA-DPB1; HLA-DQA1; HLA-DQB1; HLA-DRA; HLA-DRB1; HLA-DRB5; IRF8; IGHA1; IGHG1; IL1B; IL12RB1; IL1…
CD-Male-M45	GO:0045321	leukocyte activation	18670	1284	305	124	5.91155	2.80469e-64	1.13779e-60	AIF1; ALOX5; BTK; C1QA; C3; C3AR1; C5AR1; RUNX2; RUNX1; CD4; CD14; CD86; CD33; CD53; CD68; CD74; CTSC; CTSS; CTSZ; CYBA; CYBB; DOCK2; ELF4; FCER1G; FCGR2A; FCGR3B; FPR1; GRN; NCKAP1L; HLA-DMB; HLA-DOA; HLA-DPA1; HLA-DPB1; IGHA1; IGHG1; IL1B; IL12RB1; IL18; INPP5D; ITGAL; ITGAM; ITGAX; ITGB2; JAK3; LAIR1; LCP1; LGALS9; LRMP; LYN; LYZ; MANBA; MFNG; MNDA; OLR1; P2RX1; SERPINA1; PTAFR; PTPN6; PTPRC; …
CD-Male-M45	GO:0002682	regulation of immune system process	18670	1659	305	127	4.68599	3.16289e-54	1.02649e-50	ADCY7; AIF1; ARRB2; BTK; C1QA; C1QB; C1QC; C2; C3; C3AR1; C5AR1; RUNX1; CD4; CD14; CD86; CD33; CD68; CD74; CTSC; CCR1; CMKLR1; CSF3R; CTSS; CX3CR1; CYBA; EVI2B; FCER1G; FCGR1A; FCGR1B; FCGR2A; FCGR3A; FPR1; GRN; HCK; HCLS1; NCKAP1L; HLA-DMB; HLA-DOA; HLA-DPA1; HLA-DPB1; HLA-DQA1; HLA-DQB1; HLA-DRA; HLA-DRB1; HLA-DRB5; IGHA1; IGHG1; IL1B; IL12RB1; IL18; INPP5D; ITGAL; ITGAM; ITGB2; JAK3; LAIR1; LG…
CD-Male-M45	GO:0050776	regulation of immune response	18670	1115	305	104	5.70956	3.19713e-51	8.64663e-48	ADCY7; ARRB2; BTK; C1QA; C1QB; C1QC; C2; C3; C3AR1; C5AR1; RUNX1; CD4; CD14; CD86; CD33; CD74; CMKLR1; CTSS; CYBA; FCER1G; FCGR1A; FCGR1B; FCGR2A; FCGR3A; FPR1; GRN; HCK; NCKAP1L; HLA-DMB; HLA-DPA1; HLA-DPB1; HLA-DQA1; HLA-DQB1; HLA-DRA; HLA-DRB1; HLA-DRB5; IGHA1; IGHG1; IL1B; IL12RB1; IL18; INPP5D; ITGAL; ITGAM; ITGB2; JAK3; LAIR1; LGALS9; LYN; MNDA; PTAFR; PTPN6; PTPRC; RAC2; S100A8; S100A9; SE…
CD-Male-M45	GO:0002274	myeloid leukocyte activation	18670	651	305	83	7.80444	1.00935e-50	2.33981e-47	AIF1; ALOX5; BTK; C1QA; C3; C3AR1; C5AR1; CD14; CD33; CD53; CD68; CD74; CTSC; CTSS; CTSZ; CYBA; CYBB; DOCK2; FCER1G; FCGR2A; FCGR3B; FPR1; GRN; NCKAP1L; IL18; ITGAL; ITGAM; ITGAX; ITGB2; LAIR1; LGALS9; LRMP; LYN; LYZ; MANBA; MNDA; OLR1; P2RX1; SERPINA1; PTAFR; PTPN6; PTPRC; RAC2; S100A8; S100A9; SELL; SLC2A5; SLC11A1; SPI1; STXBP2; SYK; TGFB1; TLR1; TLR2; TYROBP; LAT2; WNT5A; RNASET2; VAMP8; CD84…
CD-Male-M45	GO:0002684	positive regulation of immune system process	18670	1185	305	105	5.42395	1.30782e-49	2.65276e-46	AIF1; ARRB2; BTK; C1QA; C1QB; C1QC; C2; C3; C3AR1; C5AR1; RUNX1; CD4; CD14; CD86; CD74; CTSC; CCR1; CMKLR1; CTSS; CYBA; EVI2B; FCER1G; FCGR1A; FCGR2A; FCGR3A; FPR1; HCK; HCLS1; NCKAP1L; HLA-DMB; HLA-DPA1; HLA-DPB1; HLA-DQA1; HLA-DQB1; HLA-DRA; HLA-DRB1; HLA-DRB5; IGHA1; IGHG1; IL1B; IL12RB1; IL18; INPP5D; ITGAM; ITGB2; JAK3; LGALS9; LYN; MNDA; P2RX4; PTAFR; PTPN6; PTPRC; RAC2; S100A8; S100A9; SLC…
CD-Male-M45	GO:0002252	immune effector process	18670	1265	305	107	5.17771	1.08222e-48	1.95124e-45	ALOX5; ARRB2; BTK; C1QA; C1QB; C1QC; C2; C3; C3AR1; C5AR1; CD14; CD86; CD33; CD53; CD68; CD74; CTSC; CTSS; CTSZ; CYBA; CYBB; DOCK2; FCER1G; FCGR1A; FCGR2A; FCGR3A; FCGR3B; FPR1; GRN; HCK; NCKAP1L; HLA-DMB; HLA-DQB1; IGHA1; IGHG1; IL1B; IL12RB1; IL18; INPP5D; IRF5; ITGAL; ITGAM; ITGAX; ITGB2; JAK3; LAIR1; LCP1; LGALS9; LRMP; LYN; LYZ; MANBA; MFNG; MNDA; OLR1; P2RX1; SERPINA1; PTAFR; PTPN6; PTPRC; …
CD-Male-M45	GO:0002366	leukocyte activation involved in immune response	18670	707	305	82	7.09968	7.96752e-47	1.29289e-43	ALOX5; BTK; C3; C3AR1; C5AR1; CD14; CD86; CD33; CD53; CD68; CTSC; CTSS; CTSZ; CYBA; CYBB; DOCK2; FCER1G; FCGR2A; FCGR3B; FPR1; GRN; NCKAP1L; HLA-DMB; IL12RB1; IL18; ITGAL; ITGAM; ITGAX; ITGB2; JAK3; LAIR1; LCP1; LGALS9; LRMP; LYN; LYZ; MANBA; MFNG; MNDA; OLR1; P2RX1; SERPINA1; PTAFR; PTPN6; PTPRC; RAC2; S100A8; S100A9; SELL; SLC2A5; SLC11A1; SPN; STXBP2; SYK; TGFB1; TLR2; TYROBP; LAT2; RNASET2; V…
CD-Male-M167	GO:0007268	chemical synaptic transmission	18670	703	158	23	3.86598	2.71956e-08	0.000158254	CACNA1E; CHRM1; DLG4; DNM1; GRIK4; GRIN2B; HTR6; NEUROD2; VAMP2; PPFIA4; PPFIA1; BSN; SYT7; SYNGR1; RIMS3; CACNG3; CACNG2; SYNPO; UNC13A; CELF4; JPH4; SEZ6; RIMS4
CD-Male-M167	GO:0098916	anterograde trans-synaptic signaling	18670	703	158	23	3.86598	2.71956e-08	0.000158254	CACNA1E; CHRM1; DLG4; DNM1; GRIK4; GRIN2B; HTR6; NEUROD2; VAMP2; PPFIA4; PPFIA1; BSN; SYT7; SYNGR1; RIMS3; CACNG3; CACNG2; SYNPO; UNC13A; CELF4; JPH4; SEZ6; RIMS4
CD-Male-M167	GO:0099537	trans-synaptic signaling	18670	711	158	23	3.82248	3.34597e-08	0.000158254	CACNA1E; CHRM1; DLG4; DNM1; GRIK4; GRIN2B; HTR6; NEUROD2; VAMP2; PPFIA4; PPFIA1; BSN; SYT7; SYNGR1; RIMS3; CACNG3; CACNG2; SYNPO; UNC13A; CELF4; JPH4; SEZ6; RIMS4
CD-Male-M167	GO:0099536	synaptic signaling	18670	717	158	23	3.79049	3.901e-08	0.000158254	CACNA1E; CHRM1; DLG4; DNM1; GRIK4; GRIN2B; HTR6; NEUROD2; VAMP2; PPFIA4; PPFIA1; BSN; SYT7; SYNGR1; RIMS3; CACNG3; CACNG2; SYNPO; UNC13A; CELF4; JPH4; SEZ6; RIMS4
CD-Male-M167	GO:0048167	regulation of synaptic plasticity	18670	187	158	11	6.95086	5.68102e-07	0.00184372	DLG4; GRIN2B; NEUROD2; VAMP2; SYT7; SYNGR1; RIMS3; SYNPO; UNC13A; JPH4; RIMS4
CD-Male-M167	GO:0050804	modulation of chemical synaptic transmission	18670	436	158	16	4.33631	9.42543e-07	0.0022516	DLG4; DNM1; GRIK4; GRIN2B; NEUROD2; VAMP2; SYT7; SYNGR1; RIMS3; CACNG3; CACNG2; SYNPO; UNC13A; CELF4; JPH4; RIMS4
CD-Male-M167	GO:0099177	regulation of trans-synaptic signaling	18670	437	158	16	4.32639	9.71294e-07	0.0022516	DLG4; DNM1; GRIK4; GRIN2B; NEUROD2; VAMP2; SYT7; SYNGR1; RIMS3; CACNG3; CACNG2; SYNPO; UNC13A; CELF4; JPH4; RIMS4
CD-Male-M167	GO:2001257	regulation of cation channel activity	18670	178	158	10	6.63846	2.85281e-06	0.00578658	DLG4; FKBP1B; GRIN2B; OPRL1; VAMP2; CACNG3; CACNG2; GNB5; JPH4; STAC2
CD-Male-M167	GO:1900451	positive regulation of glutamate receptor signaling pathway	18670	16	158	4	29.5411	8.30195e-06	0.0149684	CACNG3; CACNG2; UNC13A; NECAB2
CD-Male-M167	GO:0032412	regulation of ion transmembrane transporter activity	18670	260	158	11	4.99927	1.36947e-05	0.0222225	DLG4; FKBP1B; GRIN2B; OPRL1; VAMP2; CACNG3; CACNG2; GNB5; NEDD4L; JPH4; STAC2
CD-Male-M487	GO:0051641	cellular localization	18670	2927	231	69	1.90528	3.55946e-08	0.000475919	CHM; CHML; CLTC; CSE1L; CSNK1E; DDX1; EIF4E; GSK3B; KIF5A; KIF5C; MEF2A; OPA1; PAFAH1B1; RAB6A; RAP2A; RYR1; SDCBP; SMN1; SPAG4; SLMAP; BECN1; RAB11A; NAPG; AP1S2; WASL; NTN1; AKAP6; ROCK2; PMPCB; NPEPPS; TLK1; ACTR2; LRPPRC; RAPGEF3; SEC23A; NUP50; AP3M2; RAPGEF4; KAT7; PSIP1; EXOC3; RAB11FIP2; XPO7; CEP68; SCFD1; OBSL1; BLOC1S6; DYNC1LI1; TMEM216; RSRC1; EXOC6; SGTB; PID1; BBS7; AP1AR; VPS35; R…
CD-Male-M487	GO:0044267	cellular protein metabolic process	18670	5276	231	103	1.57785	7.54835e-08	0.000475919	BMPR2; CCNC; CHM; CHML; CLTC; CSNK1E; CSNK2A1; DDX1; DUSP4; EIF1AX; EIF4E; GRB2; GSK3B; GTF2H1; UBE2K; MEF2A; TRIM37; PAFAH1B1; CDK17; PRKAR1A; MAPK6; PTPN4; RAB6A; RAP2A; RNF6; SDCBP; SRPK1; HSPA13; YY1; SHOC2; CUL5; CUL2; BECN1; RAB11A; EIF2B4; USP14; ATG12; COPS2; MED21; ROCK2; PMPCB; NPEPPS; PUM1; SLK; PJA2; TLK1; TELO2; LRPPRC; ABI2; SPRY3; RAPGEF3; NUP50; AFG3L2; WWP1; KAT7; KLHL2; TRIM32; …
CD-Male-M487	GO:0044260	cellular macromolecule metabolic process	18670	8352	231	143	1.38381	9.79709e-08	0.000475919	BMPR2; CCNC; CHM; CHML; CLTC; CSNK1E; CSNK2A1; CSTF1; DDX1; DUSP4; EIF1AX; EIF4E; ESRRG; ETV1; GRB2; GSK3B; GTF2H1; UBE2K; IRF3; MEF2A; MSH3; TRIM37; ORC4; PAFAH1B1; CDK17; PMS2; PRKAR1A; MAPK6; PTPN4; RAD1; PURB; RAB6A; RAP2A; RNF6; SDCBP; SMN1; SNAPC3; SRPK1; HSPA13; YY1; ZNF91; ZNF138; SHOC2; CUL5; CUL2; PARG; BECN1; RAB11A; EIF2B4; MBD4; WASL; USP14; ATG12; COPS2; MED21; ROCK2; PMPCB; NPEPPS;…
CD-Male-M487	GO:0008104	protein localization	18670	2765	231	65	1.89999	1.17315e-07	0.000475919	CHM; CHML; CLTC; CSE1L; CSNK1E; DDX1; EIF4E; GSK3B; IRF3; KIF5A; KIF5C; PAFAH1B1; RAB6A; RAP2A; SDCBP; SPAG4; SLMAP; BECN1; RAB11A; NAPG; AP1S2; WASL; AKAP6; ROCK2; PMPCB; NPEPPS; TLK1; G3BP2; RAPGEF3; SEC23A; NUP50; AP3M2; RAPGEF4; KAT7; AKAP11; EXOC3; RAB11FIP2; XPO7; CEP68; SCFD1; OBSL1; MMD; FOXP3; EXOC6; SGTB; PID1; BBS7; AP1AR; VPS35; EIF5A2; PARP11; RTN4; RRAGD; SENP2; ZMAT3; VPS33A; TANGO…
CD-Male-M487	GO:0019941	modification-dependent protein catabolic process	18670	626	231	25	3.22774	2.69848e-07	0.000749081	CSNK1E; CSNK2A1; GSK3B; UBE2K; RNF6; SDCBP; HSPA13; CUL5; CUL2; USP14; WWP1; TRIM32; ARMC8; USP25; UCHL5; PCYOX1; SGTB; USP47; BBS7; UBE2W; CCDC47; HACE1; KLHL42; DNAJB14; UBR3
CD-Male-M487	GO:0070727	cellular macromolecule localization	18670	1883	231	49	2.10319	3.67213e-07	0.000749081	CHM; CHML; CLTC; CSE1L; CSNK1E; DDX1; EIF4E; GSK3B; KIF5A; KIF5C; RAB6A; RAP2A; SDCBP; SPAG4; SLMAP; BECN1; RAB11A; NAPG; AP1S2; WASL; AKAP6; ROCK2; PMPCB; NPEPPS; TLK1; RAPGEF3; SEC23A; NUP50; AP3M2; KAT7; EXOC3; RAB11FIP2; XPO7; CEP68; OBSL1; SGTB; PID1; AP1AR; VPS35; RTN4; RRAGD; ANKRD13C; TBRG1; OSBPL8; UHMK1; PAQR3; ZDHHC15; DHX36; TMSB15B
CD-Male-M487	GO:0043632	modification-dependent macromolecule catabolic process	18670	637	231	25	3.172	3.73211e-07	0.000749081	CSNK1E; CSNK2A1; GSK3B; UBE2K; RNF6; SDCBP; HSPA13; CUL5; CUL2; USP14; WWP1; TRIM32; ARMC8; USP25; UCHL5; PCYOX1; SGTB; USP47; BBS7; UBE2W; CCDC47; HACE1; KLHL42; DNAJB14; UBR3
CD-Male-M487	GO:0032990	cell part morphogenesis	18670	685	231	26	3.06772	4.07021e-07	0.000749081	BMPR2; ETV1; GRB2; GSK3B; KIF5A; KIF5C; MEF2A; OPA1; PAFAH1B1; PLXNB1; RAP2A; RNF6; RAB11A; WASL; NTN1; ACTR2; ABI2; CHL1; NCKAP1; AFG3L2; OBSL1; PID1; RTN4; MYH14; DHX36; EIF2AK4
CD-Male-M487	GO:0033036	macromolecule localization	18670	3116	231	69	1.78972	4.15464e-07	0.000749081	CHM; CHML; CLTC; CSE1L; CSNK1E; DDX1; EIF4E; GSK3B; IRF3; KIF5A; KIF5C; PAFAH1B1; RAB6A; RAP2A; SDCBP; SPAG4; YY1; SLMAP; BECN1; RAB11A; NAPG; AP1S2; WASL; AKAP6; ROCK2; PMPCB; NPEPPS; TLK1; G3BP2; LRPPRC; RAPGEF3; SEC23A; NCOA2; NUP50; AP3M2; RAPGEF4; KAT7; AKAP11; EXOC3; RAB11FIP2; XPO7; CEP68; SCFD1; OBSL1; MMD; FOXP3; EXOC6; SGTB; PID1; BBS7; AP1AR; VPS35; EIF5A2; PARP11; RTN4; RRAGD; SENP2; …
CD-Male-M487	GO:0031175	neuron projection development	18670	978	231	32	2.6445	4.80791e-07	0.000780179	BMPR2; ETV1; GRB2; GSK3B; KIF5A; KIF5C; MEF2A; OPA1; PAFAH1B1; PLXNB1; MAPK6; RAP2A; RNF6; RAB11A; WASL; NTN1; ACTR2; ABI2; SPRY3; CHL1; NCKAP1; AFG3L2; TRIM32; CAMSAP2; OBSL1; BLOC1S6; LRP12; RTN4; UHMK1; PAQR3; DHX36; EIF2AK4
CD-Male-M385	GO:0030900	forebrain development	18670	381	296	29	4.80093	3.01309e-12	3.17986e-08	ASCL1; AXL; BBS2; BBS4; EGFR; EMX2; FABP7; FYN; GLI1; GLI2; GLI3; ID2; ID4; NTRK2; OPHN1; PAX6; PRKG1; PTEN; SLC1A2; SOX2; NR2E1; LHX2; SLC7A11; VAX2; SALL3; NIN; KDM2B; FUT10; FEZF1
CD-Male-M385	GO:0044282	small molecule catabolic process	18670	445	296	31	4.39394	5.19226e-12	3.17986e-08	ACOX1; ADH5; ALDH2; ALDOB; ALDOC; ALDH7A1; CBS; CPT2; CRAT; ENO3; ETFDH; GLDC; GLUD1; GLUL; HADHB; ALDH6A1; PCCB; PFKFB2; PGM1; PHYH; PRODH; PTEN; ACOX2; ALDH4A1; SDS; ABHD2; DDAH1; CRYL1; MCCC2; GPT2; FUT10
CD-Male-M385	GO:0007417	central nervous system development	18670	1002	296	48	3.02152	5.87884e-12	3.17986e-08	AK4; ASCL1; AXL; BBS2; BBS4; BCL2; BMP7; DAG1; S1PR1; EGFR; EIF2B1; EMX2; EPHB1; FABP7; FYN; GABRB1; GLI1; GLI2; GLI3; GLUD1; GRIN2C; ID2; ID4; KCNJ10; NTRK2; OPHN1; PAX6; SERPINE2; PRKG1; PTCH1; PTEN; SLC1A2; SLC6A11; SOX2; ZEB1; NR2E1; GPR37L1; LHX2; WASF3; POU6F2; SLC7A11; VAX2; SALL3; NIN; SUFU; KDM2B; FUT10; FEZF1
CD-Male-M385	GO:0044281	small molecule metabolic process	18670	2115	296	74	2.20686	2.78612e-11	1.08893e-07	ABCA1; ACOX1; ADCY8; ADCYAP1R1; ADH5; ADORA2B; PARP1; AK4; ALDH2; ALDOB; ALDOC; ATP1A2; ALDH7A1; CBS; CD38; COX15; CPT2; CRAT; CYP11A1; DDB1; ENO3; EPHX2; ETFDH; GLDC; GLUD1; GLUL; HADHB; NDST1; ME1; ALDH6A1; P2RY1; PCCB; PFKFB2; PGM1; PHYH; PRODH; PSPH; PTEN; SORL1; SUOX; TTPA; ACOX2; ALDH4A1; SUCLG2; RGN; FADS2; ACOT2; SDS; ABHD2; ERLIN2; ACSBG1; AHCYL2; LARS2; DDAH1; SLC7A11; BHMT2; UBIAD1; CR…
CD-Male-M385	GO:0007420	brain development	18670	733	296	39	3.35593	3.3553e-11	1.08893e-07	AK4; ASCL1; AXL; BBS2; BBS4; BCL2; BMP7; S1PR1; EGFR; EMX2; FABP7; FYN; GLI1; GLI2; GLI3; GLUD1; GRIN2C; ID2; ID4; NTRK2; OPHN1; PAX6; SERPINE2; PRKG1; PTCH1; PTEN; SLC1A2; SLC6A11; SOX2; NR2E1; GPR37L1; LHX2; SLC7A11; VAX2; SALL3; NIN; KDM2B; FUT10; FEZF1
CD-Male-M385	GO:0060322	head development	18670	776	296	39	3.16997	1.80285e-10	4.87582e-07	AK4; ASCL1; AXL; BBS2; BBS4; BCL2; BMP7; S1PR1; EGFR; EMX2; FABP7; FYN; GLI1; GLI2; GLI3; GLUD1; GRIN2C; ID2; ID4; NTRK2; OPHN1; PAX6; SERPINE2; PRKG1; PTCH1; PTEN; SLC1A2; SLC6A11; SOX2; NR2E1; GPR37L1; LHX2; SLC7A11; VAX2; SALL3; NIN; KDM2B; FUT10; FEZF1
CD-Male-M385	GO:0043436	oxoacid metabolic process	18670	1172	296	49	2.63707	4.03187e-10	9.34644e-07	ACOX1; ALDOB; ALDOC; ALDH7A1; CBS; CPT2; CRAT; ENO3; EPHX2; ETFDH; GLDC; GLUD1; GLUL; HADHB; NDST1; ME1; ALDH6A1; PCCB; PFKFB2; PGM1; PHYH; PRODH; PSPH; SUOX; ACOX2; ALDH4A1; SUCLG2; RGN; FADS2; ACOT2; SDS; ABHD2; ERLIN2; ACSBG1; AHCYL2; LARS2; DDAH1; SLC7A11; BHMT2; CRYL1; ELOVL2; MARC2; DHTKD1; GPAM; MCCC2; HKDC1; ACSS1; GPT2; ACOT1
CD-Male-M385	GO:0016054	organic acid catabolic process	18670	275	296	22	5.04595	5.51584e-10	9.94506e-07	ACOX1; ALDH7A1; CBS; CPT2; CRAT; ETFDH; GLDC; GLUD1; GLUL; HADHB; ALDH6A1; PCCB; PHYH; PRODH; ACOX2; ALDH4A1; SDS; ABHD2; DDAH1; CRYL1; MCCC2; GPT2
CD-Male-M385	GO:0046395	carboxylic acid catabolic process	18670	275	296	22	5.04595	5.51584e-10	9.94506e-07	ACOX1; ALDH7A1; CBS; CPT2; CRAT; ETFDH; GLDC; GLUD1; GLUL; HADHB; ALDH6A1; PCCB; PHYH; PRODH; ACOX2; ALDH4A1; SDS; ABHD2; DDAH1; CRYL1; MCCC2; GPT2
CD-Male-M385	GO:0006082	organic acid metabolic process	18670	1192	296	49	2.59282	7.13444e-10	1.15771e-06	ACOX1; ALDOB; ALDOC; ALDH7A1; CBS; CPT2; CRAT; ENO3; EPHX2; ETFDH; GLDC; GLUD1; GLUL; HADHB; NDST1; ME1; ALDH6A1; PCCB; PFKFB2; PGM1; PHYH; PRODH; PSPH; SUOX; ACOX2; ALDH4A1; SUCLG2; RGN; FADS2; ACOT2; SDS; ABHD2; ERLIN2; ACSBG1; AHCYL2; LARS2; DDAH1; SLC7A11; BHMT2; CRYL1; ELOVL2; MARC2; DHTKD1; GPAM; MCCC2; HKDC1; ACSS1; GPT2; ACOT1
CD-Male-M152	GO:0007268	chemical synaptic transmission	18670	703	108	23	5.65579	1.0943e-11	6.6066e-08	CACNB4; CDH8; CNR1; DGKB; EGR3; EPHA4; GABRA1; KCNA1; PENK; PPP3CA; PTPRN2; RGS4; SV2B; PLK2; PLCL2; PLCB1; NPTN; SHC3; PPP1R9A; GABRQ; LRRC4C; TMEM108; NETO1
CD-Male-M152	GO:0098916	anterograde trans-synaptic signaling	18670	703	108	23	5.65579	1.0943e-11	6.6066e-08	CACNB4; CDH8; CNR1; DGKB; EGR3; EPHA4; GABRA1; KCNA1; PENK; PPP3CA; PTPRN2; RGS4; SV2B; PLK2; PLCL2; PLCB1; NPTN; SHC3; PPP1R9A; GABRQ; LRRC4C; TMEM108; NETO1
CD-Male-M152	GO:0099537	trans-synaptic signaling	18670	711	108	23	5.59215	1.37497e-11	6.6066e-08	CACNB4; CDH8; CNR1; DGKB; EGR3; EPHA4; GABRA1; KCNA1; PENK; PPP3CA; PTPRN2; RGS4; SV2B; PLK2; PLCL2; PLCB1; NPTN; SHC3; PPP1R9A; GABRQ; LRRC4C; TMEM108; NETO1
CD-Male-M152	GO:0099536	synaptic signaling	18670	717	108	23	5.54535	1.62855e-11	6.6066e-08	CACNB4; CDH8; CNR1; DGKB; EGR3; EPHA4; GABRA1; KCNA1; PENK; PPP3CA; PTPRN2; RGS4; SV2B; PLK2; PLCL2; PLCB1; NPTN; SHC3; PPP1R9A; GABRQ; LRRC4C; TMEM108; NETO1
CD-Male-M152	GO:0007399	nervous system development	18670	2375	108	34	2.47478	2.67758e-07	0.000868983	ATP2B1; CNR1; EGR3; EPHA4; GABRA1; GRB10; KCNA1; OPCML; PENK; PPP3CA; RGS4; TPBG; KCNAB1; ARHGEF7; ONECUT2; PLK2; MYO16; MYT1L; PLCB1; KIAA1107; NPTN; TNFRSF21; RACGAP1; SHC3; ADAM22; PPP1R9A; CAMK1D; LRRN1; LRRC4C; TMEM108; COL25A1; INSM2; LRFN5; LRRTM3
CD-Male-M152	GO:0050808	synapse organization	18670	408	108	13	5.50812	6.73847e-07	0.00182242	CACNB4; CDH8; DGKB; EPHA4; GABRA1; TPBG; NPTN; PPP1R9A; LRRN1; LRRC4C; TMEM108; LRFN5; LRRTM3
CD-Male-M152	GO:0050804	modulation of chemical synaptic transmission	18670	436	108	13	5.15439	1.41446e-06	0.00294292	CNR1; DGKB; EPHA4; PPP3CA; RGS4; PLK2; PLCL2; PLCB1; NPTN; PPP1R9A; LRRC4C; TMEM108; NETO1
CD-Male-M152	GO:0099177	regulation of trans-synaptic signaling	18670	437	108	13	5.1426	1.45087e-06	0.00294292	CNR1; DGKB; EPHA4; PPP3CA; RGS4; PLK2; PLCL2; PLCB1; NPTN; PPP1R9A; LRRC4C; TMEM108; NETO1
CD-Male-M152	GO:0007267	cell-cell signaling	18670	1650	108	25	2.61925	6.05091e-06	0.0109098	CACNB4; CDH8; CNR1; DGKB; EGR3; EPHA4; GABRA1; GRB10; KCNA1; PENK; PPP3CA; PTPRN2; RGS4; SV2B; PLK2; PLCL2; PLCB1; NPTN; SHC3; PPP1R9A; GABRQ; LRRC4C; TMEM108; NETO1; ACVR1C
CD-Male-M152	GO:0008038	neuron recognition	18670	48	108	5	18.0073	8.28919e-06	0.0134509	CNR1; EPHA4; OPCML; NPTN; TNFRSF21
CD-Male-M9	GO:0044782	cilium organization	18670	384	441	81	8.93017	9.17452e-54	1.48875e-49	CETN2; DNAH5; FOXJ1; GAS8; NEK1; NPHP1; RFX3; SPAG1; DNALI1; IFT88; CROCC; IFT140; TUBB4B; PIBF1; FGFR1OP; RABL2B; CLUAP1; LRRC6; TRAF3IP1; DNAI1; INTU; BBS9; TEKT2; IFT81; CCDC113; ZMYND10; DCDC2; TMEM138; HYDIN; MKS1; CCDC40; IFT57; DNAAF2; MNS1; KIF27; DNAH7; IFT46; ODF2L; WDR35; CC2D2A; WDR19; TEKT3; TMEM231; TCTN1; DYNC2H1; TCTN2; TTC26; IFT74; DNAL1; DYNLRB2; TEKT1; FAM161A; IQCG; TMEM107; …
CD-Male-M9	GO:0060271	cilium assembly	18670	366	441	78	9.02234	4.35453e-52	3.53305e-48	CETN2; DNAH5; FOXJ1; GAS8; NEK1; NPHP1; RFX3; SPAG1; DNALI1; IFT88; CROCC; IFT140; TUBB4B; PIBF1; FGFR1OP; RABL2B; CLUAP1; LRRC6; TRAF3IP1; DNAI1; INTU; BBS9; TEKT2; IFT81; CCDC113; ZMYND10; DCDC2; TMEM138; HYDIN; MKS1; CCDC40; IFT57; DNAAF2; MNS1; KIF27; DNAH7; IFT46; ODF2L; WDR35; CC2D2A; WDR19; TEKT3; TMEM231; TCTN1; DYNC2H1; TCTN2; TTC26; IFT74; DNAL1; DYNLRB2; TEKT1; FAM161A; IQCG; TMEM107; …
CD-Male-M9	GO:0030031	cell projection assembly	18670	567	441	83	6.19727	3.9767e-42	2.15099e-38	CETN2; DNAH5; F2RL1; FOXJ1; GAS8; NEK1; NPHP1; RFX3; SPAG1; DNALI1; IFT88; CROCC; IFT140; TUBB4B; PIBF1; FGFR1OP; RABL2B; CLUAP1; LPAR3; LRRC6; TRAF3IP1; DNAI1; INTU; BBS9; TEKT2; IFT81; CCDC113; ZMYND10; DCDC2; TMEM138; HYDIN; MKS1; CCDC40; IFT57; DNAAF2; MNS1; KIF27; BIN3; DNAH7; IFT46; ODF2L; WDR35; CC2D2A; WDR19; TEKT3; TMEM231; TCTN1; DYNC2H1; TCTN2; TTC26; IFT74; TSGA10; DNAL1; DYNLRB2; TEK…
CD-Male-M9	GO:0120031	plasma membrane bounded cell projection assembly	18670	555	441	81	6.17871	5.49498e-41	2.22918e-37	CETN2; DNAH5; F2RL1; FOXJ1; GAS8; NEK1; NPHP1; RFX3; SPAG1; DNALI1; IFT88; CROCC; IFT140; TUBB4B; PIBF1; FGFR1OP; RABL2B; CLUAP1; LPAR3; LRRC6; TRAF3IP1; DNAI1; INTU; BBS9; TEKT2; IFT81; CCDC113; ZMYND10; DCDC2; TMEM138; HYDIN; MKS1; CCDC40; IFT57; DNAAF2; MNS1; KIF27; BIN3; DNAH7; IFT46; ODF2L; WDR35; CC2D2A; WDR19; TEKT3; TMEM231; TCTN1; DYNC2H1; TCTN2; TTC26; IFT74; DNAL1; DYNLRB2; TEKT1; FAM1…
CD-Male-M9	GO:0007017	microtubule-based process	18670	748	441	84	4.75427	8.45868e-34	2.74518e-30	CETN2; DNAH5; DNAH6; DNAH9; GAS8; RFX3; SPAG1; AURKA; DNALI1; IFT88; CROCC; IFT140; TRDN; TUBB4B; PIBF1; FGFR1OP; RABL2B; CLUAP1; LRRC6; CCDC69; TRAF3IP1; DNAI1; TEKT2; IFT81; ZMYND10; TPPP3; SPA17; HYDIN; ULK4; CCDC40; IFT57; DNAAF2; TRIM36; KIF27; DNAH7; MDM1; IFT46; WDR35; CC2D2A; WDR19; KIF9; TEKT3; DYNC2H1; ZBBX; WDR78; TTC26; ANKRD53; IFT74; DNAL1; DYNLRB2; TEKT1; KATNAL1; IQCG; PARD6B; WDR…
CD-Male-M9	GO:0070925	organelle assembly	18670	845	441	89	4.45902	1.05802e-33	2.86141e-30	CENPF; CETN2; DNAH5; FOXJ1; GAS8; NEK1; NPHP1; RFX3; SDC1; SPAG1; AURKA; DNALI1; IFT88; CROCC; IFT140; TUBB4B; PIBF1; NPRL2; FGFR1OP; RABL2B; CLUAP1; LRRC6; CCDC69; TRAF3IP1; DNAI1; INTU; BBS9; TEKT2; IFT81; CCDC113; ZMYND10; DCDC2; TMEM138; HYDIN; MKS1; CCDC40; IFT57; DNAAF2; MNS1; KIF27; DNAH7; MDM1; IFT46; ODF2L; WDR35; CC2D2A; WDR19; KIF9; TEKT3; TMEM231; TCTN1; DYNC2H1; TCTN2; TTC26; IFT74; …
CD-Male-M9	GO:0007018	microtubule-based movement	18670	283	441	52	7.77898	2.56333e-31	5.94217e-28	DNAH5; DNAH6; DNAH9; GAS8; RFX3; IFT88; IFT140; RABL2B; CLUAP1; LRRC6; TRAF3IP1; DNAI1; TEKT2; IFT81; SPA17; HYDIN; CCDC40; IFT57; KIF27; DNAH7; IFT46; WDR35; WDR19; KIF9; TEKT3; DYNC2H1; ZBBX; WDR78; TTC26; IFT74; DYNLRB2; TEKT1; CCDC65; MAATS1; WDR34; TTC30A; DRC1; CCDC114; CCDC151; DNAAF1; WDR66; DNAH2; LCA5L; TTC30B; LCA5; DNAH10; SPAG17; RSPH9; TTLL6; CCDC39; RSPH4A; KIF24
CD-Male-M9	GO:0003341	cilium movement	18670	68	441	28	17.4323	5.0543e-28	1.0252e-24	DNAH5; DNAH9; GAS8; RFX3; LRRC6; DNAI1; TEKT2; SPA17; HYDIN; CCDC40; KIF27; DNAH7; TEKT3; ZBBX; WDR78; TEKT1; CCDC65; MAATS1; DRC1; CCDC114; CCDC151; DNAAF1; WDR66; SPAG17; RSPH9; TTLL6; CCDC39; RSPH4A
CD-Male-M9	GO:0035082	axoneme assembly	18670	62	441	26	17.7536	2.34235e-26	3.85355e-23	DNAH5; GAS8; SPAG1; DNALI1; LRRC6; DNAI1; TEKT2; ZMYND10; HYDIN; CCDC40; DNAAF2; DNAH7; CC2D2A; TTC26; DNAL1; IQCG; CCDC65; RSPH1; DRC1; CCDC114; CCDC151; DNAAF1; SPAG17; RSPH9; CCDC39; RSPH4A
CD-Male-M9	GO:0030030	cell projection organization	18670	1534	441	109	3.0082	2.37478e-26	3.85355e-23	CETN2; DNAH5; DNAH9; F2RL1; FOXJ1; GAS8; ITGA2; MATN2; NEK1; NPHP1; OTX2; PTK7; RFX3; SFRP2; SPAG1; AURKA; TRPC6; DNALI1; NR4A3; IFT88; SPAG6; CROCC; IFT140; TUBB4B; PIBF1; FGFR1OP; RABL2B; CLUAP1; LPAR3; LRRC6; TRAF3IP1; DNAI1; INTU; BBS9; TEKT2; IFT81; CCDC113; CDKL3; ZMYND10; DCDC2; TMEM138; HYDIN; MKS1; ULK4; CCDC40; IFT57; DNAAF2; MNS1; KIF27; BIN3; DNAH7; IFT46; ODF2L; WDR35; CC2D2A; WDR19;…
CD-Male-M555	GO:0044282	small molecule catabolic process	18670	445	273	30	4.61045	3.38227e-12	3.35706e-08	ACOX1; ADH5; ALDH2; ALDOB; ALDOC; ALDH7A1; CBS; CPT2; CRAT; ENO3; ETFDH; GLDC; GLUD1; GLUL; HADHB; ALDH6A1; PCCB; PFKFB2; PGM1; PHYH; PRODH; PTEN; ACOX2; ALDH4A1; SDS; ABHD2; DDAH1; CRYL1; GPT2; FUT10
CD-Male-M555	GO:0007417	central nervous system development	18670	1002	273	46	3.13958	4.13763e-12	3.35706e-08	AK4; ASCL1; AXL; BBS4; BCL2; BMP7; DAG1; S1PR1; EGFR; EIF2B1; EMX2; EPHB1; FABP7; FYN; GABRB1; GLI1; GLI2; GLI3; GLUD1; GRIN2C; ID2; ID4; KCNJ10; OPHN1; PAX6; SERPINE2; PRKG1; PTCH1; PTEN; SLC1A2; SLC6A11; SOX2; ZEB1; NR2E1; GPR37L1; LHX2; WASF3; POU6F2; SLC7A11; VAX2; SALL3; NIN; SUFU; KDM2B; FUT10; FEZF1
CD-Male-M555	GO:0030900	forebrain development	18670	381	273	27	4.84641	1.39352e-11	7.53753e-08	ASCL1; AXL; BBS4; EGFR; EMX2; FABP7; FYN; GLI1; GLI2; GLI3; ID2; ID4; OPHN1; PAX6; PRKG1; PTEN; SLC1A2; SOX2; NR2E1; LHX2; SLC7A11; VAX2; SALL3; NIN; KDM2B; FUT10; FEZF1
CD-Male-M555	GO:0007420	brain development	18670	733	273	37	3.45207	4.70959e-11	1.91056e-07	AK4; ASCL1; AXL; BBS4; BCL2; BMP7; S1PR1; EGFR; EMX2; FABP7; FYN; GLI1; GLI2; GLI3; GLUD1; GRIN2C; ID2; ID4; OPHN1; PAX6; SERPINE2; PRKG1; PTCH1; PTEN; SLC1A2; SLC6A11; SOX2; NR2E1; GPR37L1; LHX2; SLC7A11; VAX2; SALL3; NIN; KDM2B; FUT10; FEZF1
CD-Male-M555	GO:0044281	small molecule metabolic process	18670	2115	273	69	2.23111	7.70543e-11	2.50072e-07	ABCA1; ACOX1; ADCY8; ADCYAP1R1; ADH5; ADORA2B; PARP1; AK4; ALDH2; ALDOB; ALDOC; ATP1A2; ALDH7A1; CBS; CD38; CPT2; CRAT; CYP11A1; DDB1; ENO3; EPHX2; ETFDH; GLDC; GLUD1; GLUL; HADHB; NDST1; ME1; ALDH6A1; PCCB; PFKFB2; PGM1; PHYH; PRODH; PSPH; PTEN; SORL1; SUOX; TTPA; ACOX2; ALDH4A1; SUCLG2; RGN; FADS2; ACOT2; SDS; ABHD2; ERLIN2; ACSBG1; AHCYL2; LARS2; DDAH1; SLC7A11; BHMT2; CRYL1; RDH11; RETSAT; EL…
CD-Male-M555	GO:0019752	carboxylic acid metabolic process	18670	1083	273	45	2.84162	1.97296e-10	4.84433e-07	ACOX1; ALDOB; ALDOC; ALDH7A1; CBS; CPT2; CRAT; ENO3; EPHX2; ETFDH; GLDC; GLUD1; GLUL; HADHB; ME1; ALDH6A1; PCCB; PFKFB2; PGM1; PHYH; PRODH; PSPH; ACOX2; ALDH4A1; SUCLG2; RGN; FADS2; ACOT2; SDS; ABHD2; ERLIN2; ACSBG1; AHCYL2; LARS2; DDAH1; SLC7A11; BHMT2; CRYL1; ELOVL2; DHTKD1; GPAM; HKDC1; ACSS1; GPT2; ACOT1
CD-Male-M555	GO:0060322	head development	18670	776	273	37	3.26078	2.35983e-10	4.84433e-07	AK4; ASCL1; AXL; BBS4; BCL2; BMP7; S1PR1; EGFR; EMX2; FABP7; FYN; GLI1; GLI2; GLI3; GLUD1; GRIN2C; ID2; ID4; OPHN1; PAX6; SERPINE2; PRKG1; PTCH1; PTEN; SLC1A2; SLC6A11; SOX2; NR2E1; GPR37L1; LHX2; SLC7A11; VAX2; SALL3; NIN; KDM2B; FUT10; FEZF1
CD-Male-M555	GO:0043436	oxoacid metabolic process	18670	1172	273	47	2.74253	2.38828e-10	4.84433e-07	ACOX1; ALDOB; ALDOC; ALDH7A1; CBS; CPT2; CRAT; ENO3; EPHX2; ETFDH; GLDC; GLUD1; GLUL; HADHB; NDST1; ME1; ALDH6A1; PCCB; PFKFB2; PGM1; PHYH; PRODH; PSPH; SUOX; ACOX2; ALDH4A1; SUCLG2; RGN; FADS2; ACOT2; SDS; ABHD2; ERLIN2; ACSBG1; AHCYL2; LARS2; DDAH1; SLC7A11; BHMT2; CRYL1; ELOVL2; DHTKD1; GPAM; HKDC1; ACSS1; GPT2; ACOT1
CD-Male-M555	GO:0006082	organic acid metabolic process	18670	1192	273	47	2.69652	4.17775e-10	7.53249e-07	ACOX1; ALDOB; ALDOC; ALDH7A1; CBS; CPT2; CRAT; ENO3; EPHX2; ETFDH; GLDC; GLUD1; GLUL; HADHB; NDST1; ME1; ALDH6A1; PCCB; PFKFB2; PGM1; PHYH; PRODH; PSPH; SUOX; ACOX2; ALDH4A1; SUCLG2; RGN; FADS2; ACOT2; SDS; ABHD2; ERLIN2; ACSBG1; AHCYL2; LARS2; DDAH1; SLC7A11; BHMT2; CRYL1; ELOVL2; DHTKD1; GPAM; HKDC1; ACSS1; GPT2; ACOT1
CD-Male-M555	GO:0016054	organic acid catabolic process	18670	275	273	21	5.22238	7.39531e-10	1.09094e-06	ACOX1; ALDH7A1; CBS; CPT2; CRAT; ETFDH; GLDC; GLUD1; GLUL; HADHB; ALDH6A1; PCCB; PHYH; PRODH; ACOX2; ALDH4A1; SDS; ABHD2; DDAH1; CRYL1; GPT2
CD-Male-M153	GO:0007267	cell-cell signaling	18670	1650	138	39	3.19776	3.1951e-11	2.89857e-07	ADCY5; BMP4; KLF5; CACNA2D1; CHRM3; CHRM4; DLX5; DRD1; CELSR2; FGF9; GABRA5; GABRA6; GABRB2; GAD2; GRIK2; GRM1; HTR5A; KCNB1; NPY5R; RYR2; SCN4B; SYT1; TAC1; WNT2B; GLRA3; DGKE; DLGAP2; C2CD2L; NTNG1; SORCS3; SCN3B; PCDHB10; SLC12A5; PRRT2; SYT2; CNTN4; RSPO4; LRRTM1; CCDC88C
CD-Male-M153	GO:0007268	chemical synaptic transmission	18670	703	138	25	4.81116	5.88415e-11	2.89857e-07	CHRM3; CHRM4; DRD1; GABRA5; GABRA6; GABRB2; GAD2; GRIK2; GRM1; HTR5A; KCNB1; NPY5R; SYT1; TAC1; GLRA3; DGKE; DLGAP2; NTNG1; SORCS3; PCDHB10; SLC12A5; PRRT2; SYT2; CNTN4; LRRTM1
CD-Male-M153	GO:0098916	anterograde trans-synaptic signaling	18670	703	138	25	4.81116	5.88415e-11	2.89857e-07	CHRM3; CHRM4; DRD1; GABRA5; GABRA6; GABRB2; GAD2; GRIK2; GRM1; HTR5A; KCNB1; NPY5R; SYT1; TAC1; GLRA3; DGKE; DLGAP2; NTNG1; SORCS3; PCDHB10; SLC12A5; PRRT2; SYT2; CNTN4; LRRTM1
CD-Male-M153	GO:0099537	trans-synaptic signaling	18670	711	138	25	4.75703	7.47793e-11	2.89857e-07	CHRM3; CHRM4; DRD1; GABRA5; GABRA6; GABRB2; GAD2; GRIK2; GRM1; HTR5A; KCNB1; NPY5R; SYT1; TAC1; GLRA3; DGKE; DLGAP2; NTNG1; SORCS3; PCDHB10; SLC12A5; PRRT2; SYT2; CNTN4; LRRTM1
CD-Male-M153	GO:0099536	synaptic signaling	18670	717	138	25	4.71722	8.93131e-11	2.89857e-07	CHRM3; CHRM4; DRD1; GABRA5; GABRA6; GABRB2; GAD2; GRIK2; GRM1; HTR5A; KCNB1; NPY5R; SYT1; TAC1; GLRA3; DGKE; DLGAP2; NTNG1; SORCS3; PCDHB10; SLC12A5; PRRT2; SYT2; CNTN4; LRRTM1
CD-Male-M153	GO:0034765	regulation of ion transmembrane transport	18670	483	138	19	5.32196	2.91868e-09	7.89356e-06	CACNA2D1; DRD1; GRIA3; KCNA4; KCNB1; KCNC1; PDPK1; RYR2; SCN2A; SCN3A; SCN4B; KCNV1; TESC; CACNA2D3; SCN3B; KCNQ5; LRRC7; KCNH6; NETO2
CD-Male-M153	GO:0042391	regulation of membrane potential	18670	434	138	18	5.6111	3.45795e-09	8.01602e-06	CACNA2D1; DRD1; GABRA5; GABRA6; GABRB2; GRIA3; GRIK2; GRM1; KCNB1; KCNC1; RYR2; SCN2A; SCN3A; SCN4B; TAC1; GLRA3; SCN3B; KCNH6
CD-Male-M153	GO:0034762	regulation of transmembrane transport	18670	568	138	20	4.76373	7.11264e-09	1.44271e-05	CACNA2D1; DRD1; GRIA3; KCNA4; KCNB1; KCNC1; PDPK1; RYR2; SCN2A; SCN3A; SCN4B; C2CD5; KCNV1; TESC; CACNA2D3; SCN3B; KCNQ5; LRRC7; KCNH6; NETO2
CD-Male-M153	GO:0043269	regulation of ion transport	18670	699	138	22	4.25805	9.00379e-09	1.62338e-05	CACNA2D1; DRD1; GRIA3; KCNA4; KCNB1; KCNC1; NPY5R; PDPK1; RYR2; SCN2A; SCN3A; SCN4B; SYT1; KCNV1; TESC; CACNA2D3; SCN3B; KCNQ5; LRRC7; KCNH6; NETO2; SYT2
CD-Male-M153	GO:0007399	nervous system development	18670	2375	138	43	2.44946	1.04591e-08	1.69719e-05	BMP4; CDH9; CHRM3; DCX; DLX5; DLX6; DRD1; CELSR2; EPHA7; FGF9; GABRA5; GABRB2; HTR5A; INSM1; KCNC1; L1CAM; MCF2; NHLH1; PCP4; SCN2A; SSTR2; SYT1; WNT2B; ADAM23; CDK5R1; WASF1; INA; FIG4; NTNG1; SLITRK3; NGEF; RBFOX1; SCN3B; PCDHB10; DPYSL5; SLC12A5; LRRC7; SLITRK6; PLXNA4; OLFM3; SYT2; CNTN4; LRRTM1
CD-Male-M19	GO:0007268	chemical synaptic transmission	18670	703	182	34	4.96131	7.88116e-15	5.68034e-11	ADCYAP1; CALB2; CBLN1; CHRM2; CHRNA2; CHRNA3; CORT; CRHR2; DRD5; GAD1; GRIK1; GRIN2A; HTR3A; HTR7; KIT; NPY; NOVA1; NTRK1; PNOC; RAB3B; RASGRF1; SST; CADPS; CACNA1G; P2RX6; GABBR2; SCGN; CUX2; ERC2; SHANK1; GJD2; CLSTN2; GRIN3A; SLC17A8
CD-Male-M19	GO:0098916	anterograde trans-synaptic signaling	18670	703	182	34	4.96131	7.88116e-15	5.68034e-11	ADCYAP1; CALB2; CBLN1; CHRM2; CHRNA2; CHRNA3; CORT; CRHR2; DRD5; GAD1; GRIK1; GRIN2A; HTR3A; HTR7; KIT; NPY; NOVA1; NTRK1; PNOC; RAB3B; RASGRF1; SST; CADPS; CACNA1G; P2RX6; GABBR2; SCGN; CUX2; ERC2; SHANK1; GJD2; CLSTN2; GRIN3A; SLC17A8
CD-Male-M19	GO:0099537	trans-synaptic signaling	18670	711	182	34	4.90549	1.09638e-14	5.68034e-11	ADCYAP1; CALB2; CBLN1; CHRM2; CHRNA2; CHRNA3; CORT; CRHR2; DRD5; GAD1; GRIK1; GRIN2A; HTR3A; HTR7; KIT; NPY; NOVA1; NTRK1; PNOC; RAB3B; RASGRF1; SST; CADPS; CACNA1G; P2RX6; GABBR2; SCGN; CUX2; ERC2; SHANK1; GJD2; CLSTN2; GRIN3A; SLC17A8
CD-Male-M19	GO:0099536	synaptic signaling	18670	717	182	34	4.86444	1.40022e-14	5.68034e-11	ADCYAP1; CALB2; CBLN1; CHRM2; CHRNA2; CHRNA3; CORT; CRHR2; DRD5; GAD1; GRIK1; GRIN2A; HTR3A; HTR7; KIT; NPY; NOVA1; NTRK1; PNOC; RAB3B; RASGRF1; SST; CADPS; CACNA1G; P2RX6; GABBR2; SCGN; CUX2; ERC2; SHANK1; GJD2; CLSTN2; GRIN3A; SLC17A8
CD-Male-M19	GO:0007267	cell-cell signaling	18670	1650	182	51	3.17073	4.42522e-14	1.43616e-10	ADCYAP1; ADRA1D; CALB2; CBLN1; CHRM2; CHRNA2; CHRNA3; CORT; CRHR2; DRD5; GAD1; GRIK1; GRIN2A; HTR3A; HTR7; KCNC2; KCNJ3; KIT; MC4R; NPY; NOVA1; NTRK1; PNOC; PTHLH; RAB3B; RASGRF1; SCN5A; SST; SSTR3; TIAM1; TLE2; TRH; VIP; CADPS; CACNA1G; P2RX6; GABBR2; HCN4; SCGN; CUX2; MYRIP; ERC2; TRHDE; SH3KBP1; SHANK1; GNG2; GJD2; CLSTN2; RSPO3; GRIN3A; SLC17A8
CD-Male-M19	GO:0023052	signaling	18670	6620	182	108	1.67355	3.79387e-11	1.02605e-07	ADCYAP1; ADRA1D; ALK; ANK1; ATP1B1; CALB2; CBLN1; CDH13; CHRM2; CHRNA2; CHRNA3; CORT; CRABP1; CRABP2; CRHR2; DLX1; DLX2; DRD5; FLT3; GAD1; GFRA2; GPR26; GRIA4; GRIK1; GRIN2A; HTR3A; HTR7; IGF1; INSRR; KCNC2; KCNJ3; KIT; MC4R; NPY; NOVA1; NPPC; NTRK1; PNOC; PTHLH; PTH2R; RAB3B; RASGRF1; RET; ROBO2; SCN5A; SCN7A; SST; SSTR3; TAC3; TACR1; TIAM1; NKX2-1; TLE2; TRH; TRPC3; VIP; CORO2A; PIP5K1B; CADPS;…
CD-Male-M19	GO:0007154	cell communication	18670	6647	182	108	1.66675	5.02122e-11	1.16399e-07	ADCYAP1; ADRA1D; ALK; ANK1; ATP1B1; CALB2; CBLN1; CDH13; CHRM2; CHRNA2; CHRNA3; CORT; CRABP1; CRABP2; CRHR2; DLX1; DLX2; DRD5; FLT3; GAD1; GFRA2; GPR26; GRIA4; GRIK1; GRIN2A; HTR3A; HTR7; IGF1; INSRR; KCNC2; KCNJ3; KIT; MC4R; NPY; NOVA1; NPPC; NTRK1; PNOC; PTHLH; PTH2R; RAB3B; RASGRF1; RET; ROBO2; SCN5A; SCN7A; SST; SSTR3; TAC3; TACR1; TIAM1; NKX2-1; TLE2; TRH; TRPC3; VIP; CORO2A; PIP5K1B; CADPS;…
CD-Male-M19	GO:0007399	nervous system development	18670	2375	182	55	2.37559	3.52904e-10	7.15821e-07	ADCYAP1; ALK; CBLN1; CHRM2; CHRNA3; CRABP2; HAPLN1; DLX1; DLX2; AFF2; GBX2; GFRA2; GRIK1; GRIN2A; KCNC2; KIT; NEFH; NELL1; NPY; NTRK1; PAX7; RASGRF1; RET; ROBO2; SCN5A; SSTR3; TIAM1; NKX2-1; ST8SIA2; NRXN3; SEMA3E; HDAC9; MAST1; EPB41L3; CUX2; CHD5; LHX6; CNTN6; SH3KBP1; SHANK1; ATP8A2; SEMA5B; CRTAC1; CLSTN2; SRRM4; SCRT2; GRIN3A; CHODL; CBLN2; CPNE9; SLC17A8; VWC2; VSTM5; VWC2L; HAPLN4
CD-Male-M19	GO:0065008	regulation of biological quality	18670	4057	182	76	1.92168	8.66844e-10	1.56292e-06	ADCYAP1; ATP1B1; CALB2; CBLN1; CHRM2; CHRNA2; CHRNA3; CRABP1; CRABP2; CRHR2; DRD5; FLT3; GAD1; GRIK1; GRIN2A; HTR3A; HTR7; IGF1; KCNC2; KCNJ3; KIT; MC4R; NPY; NOVA1; NPPC; NTRK1; PLS1; PKIB; PTH2R; RAB3B; RASGRF1; RET; ROBO2; SCN5A; SCN7A; SLC12A1; SQLE; TACR1; TIAM1; TRH; TRPC3; VIP; CADPS; CACNA1G; P2RX6; NOS1AP; SEMA3E; HDAC9; HCN4; SCGN; EPB41L3; CUX2; MYRIP; ERC2; SH3KBP1; SHANK1; KCNK9; ATP…
CD-Male-M19	GO:0042391	regulation of membrane potential	18670	434	182	21	4.96367	1.66948e-09	2.70907e-06	ADCYAP1; ATP1B1; CBLN1; CHRNA2; CHRNA3; GRIK1; GRIN2A; HTR3A; KCNC2; KCNJ3; SCN5A; SCN7A; CACNA1G; P2RX6; NOS1AP; HCN4; CUX2; SHANK1; KCNK9; GJD2; GRIN3A
CD-Male-M619	GO:0044282	small molecule catabolic process	18670	445	247	29	4.9259	1.48621e-12	2.41167e-08	ACOX1; ALDH2; ALDOB; ALDOC; ALDH7A1; CBS; CPT2; CRAT; ENO3; ETFDH; GLDC; GLUD1; GLUL; HADHB; ALDH6A1; PCCB; PFKFB2; PGM1; PHYH; PRODH; PTEN; ACOX2; ALDH4A1; SDS; ABHD2; DDAH1; CRYL1; GPT2; FUT10
CD-Male-M619	GO:0007417	central nervous system development	18670	1002	247	43	3.24376	6.85929e-12	4.44139e-08	ASCL1; AXL; BBS4; BCL2; BMP7; DAG1; S1PR1; EGFR; EIF2B1; EMX2; FYN; GABRB1; GLI1; GLI2; GLI3; GLUD1; GRIN2C; ID2; ID4; KCNJ10; OPHN1; PAX6; SERPINE2; PRKG1; PTCH1; PTEN; SLC1A2; SLC6A11; SOX2; ZEB1; NR2E1; GPR37L1; LHX2; WASF3; POU6F2; SLC7A11; VAX2; SALL3; NIN; SUFU; KDM2B; FUT10; FEZF1
CD-Male-M619	GO:0030900	forebrain development	18670	381	247	26	5.15817	8.21111e-12	4.44139e-08	ASCL1; AXL; BBS4; EGFR; EMX2; FYN; GLI1; GLI2; GLI3; ID2; ID4; OPHN1; PAX6; PRKG1; PTEN; SLC1A2; SOX2; NR2E1; LHX2; SLC7A11; VAX2; SALL3; NIN; KDM2B; FUT10; FEZF1
CD-Male-M619	GO:0007420	brain development	18670	733	247	35	3.6092	4.50617e-11	1.82804e-07	ASCL1; AXL; BBS4; BCL2; BMP7; S1PR1; EGFR; EMX2; FYN; GLI1; GLI2; GLI3; GLUD1; GRIN2C; ID2; ID4; OPHN1; PAX6; SERPINE2; PRKG1; PTCH1; PTEN; SLC1A2; SLC6A11; SOX2; NR2E1; GPR37L1; LHX2; SLC7A11; VAX2; SALL3; NIN; KDM2B; FUT10; FEZF1
CD-Male-M619	GO:0016054	organic acid catabolic process	18670	275	247	21	5.7721	1.16816e-10	3.15929e-07	ACOX1; ALDH7A1; CBS; CPT2; CRAT; ETFDH; GLDC; GLUD1; GLUL; HADHB; ALDH6A1; PCCB; PHYH; PRODH; ACOX2; ALDH4A1; SDS; ABHD2; DDAH1; CRYL1; GPT2
CD-Male-M619	GO:0046395	carboxylic acid catabolic process	18670	275	247	21	5.7721	1.16816e-10	3.15929e-07	ACOX1; ALDH7A1; CBS; CPT2; CRAT; ETFDH; GLDC; GLUD1; GLUL; HADHB; ALDH6A1; PCCB; PHYH; PRODH; ACOX2; ALDH4A1; SDS; ABHD2; DDAH1; CRYL1; GPT2
CD-Male-M619	GO:0060322	head development	18670	776	247	35	3.40921	2.12065e-10	4.91598e-07	ASCL1; AXL; BBS4; BCL2; BMP7; S1PR1; EGFR; EMX2; FYN; GLI1; GLI2; GLI3; GLUD1; GRIN2C; ID2; ID4; OPHN1; PAX6; SERPINE2; PRKG1; PTCH1; PTEN; SLC1A2; SLC6A11; SOX2; NR2E1; GPR37L1; LHX2; SLC7A11; VAX2; SALL3; NIN; KDM2B; FUT10; FEZF1
CD-Male-M619	GO:0043436	oxoacid metabolic process	18670	1172	247	43	2.77324	9.72157e-10	1.8345e-06	ACOX1; ALDOB; ALDOC; ALDH7A1; CBS; CPT2; CRAT; ENO3; EPHX2; ETFDH; GLDC; GLUD1; GLUL; HADHB; NDST1; ALDH6A1; PCCB; PFKFB2; PGM1; PHYH; PRODH; PSPH; SUOX; ACOX2; ALDH4A1; SUCLG2; RGN; FADS2; SDS; ABHD2; ERLIN2; ACSBG1; AHCYL2; LARS2; DDAH1; SLC7A11; BHMT2; CRYL1; DHTKD1; GPAM; HKDC1; ACSS1; GPT2
CD-Male-M619	GO:0019752	carboxylic acid metabolic process	18670	1083	247	41	2.86156	1.01747e-09	1.8345e-06	ACOX1; ALDOB; ALDOC; ALDH7A1; CBS; CPT2; CRAT; ENO3; EPHX2; ETFDH; GLDC; GLUD1; GLUL; HADHB; ALDH6A1; PCCB; PFKFB2; PGM1; PHYH; PRODH; PSPH; ACOX2; ALDH4A1; SUCLG2; RGN; FADS2; SDS; ABHD2; ERLIN2; ACSBG1; AHCYL2; LARS2; DDAH1; SLC7A11; BHMT2; CRYL1; DHTKD1; GPAM; HKDC1; ACSS1; GPT2
CD-Male-M619	GO:0006082	organic acid metabolic process	18670	1192	247	43	2.72671	1.62565e-09	2.63794e-06	ACOX1; ALDOB; ALDOC; ALDH7A1; CBS; CPT2; CRAT; ENO3; EPHX2; ETFDH; GLDC; GLUD1; GLUL; HADHB; NDST1; ALDH6A1; PCCB; PFKFB2; PGM1; PHYH; PRODH; PSPH; SUOX; ACOX2; ALDH4A1; SUCLG2; RGN; FADS2; SDS; ABHD2; ERLIN2; ACSBG1; AHCYL2; LARS2; DDAH1; SLC7A11; BHMT2; CRYL1; DHTKD1; GPAM; HKDC1; ACSS1; GPT2
CBH-Male-M5	GO:0044260	cellular macromolecule metabolic process	18670	8352	2784	1520	1.22047	7.14539e-30	1.15948e-25	ABL1; ACP1; ACVR2A; ADAM10; ADCY1; PARP1; AP2B1; AGL; APAF1; APC; BIRC2; XIAP; APLP2; APP; ARAF; TRIM23; ARRB1; ATRX; BAX; BDNF; BID; BMI1; BMPR2; POLR3D; BOK; KLF9; C1QBP; LDLRAD4; CALM1; CALM2; CALR; CAMK4; CAMK2D; CASP3; CCNB1; CCNC; CCNT1; CCT6A; CD40; CDC5L; CDC27; CDKN1B; FOXN3; CHGB; CHM; CHUK; CLTC; CNTN1; CREB1; ATF2; CREBL2; CRK; MAPK14; CSF1; CSNK1A1; CSNK1G3; CSNK2A1; CSTF1; CTBP2; CT…
CBH-Male-M5	GO:0051641	cellular localization	18670	2927	2784	637	1.45946	1.21587e-27	9.86497e-24	ABL1; ADAM10; ADCY1; PARP1; AP2B1; ABCD1; AMPH; ANK2; ANK3; APC; APP; ARCN1; TRIM23; ARHGAP1; ARRB1; ATP2A2; ATRX; KIF1A; BAX; BDNF; BICD1; BID; BSG; CACNA1D; CACNA2D1; CALM1; CALM2; CALR; CAMK2D; CCNB1; CCT6A; CD68; CHM; LYST; CLTC; CNR1; COPA; COPB1; CRAT; MAPK14; CSE1L; CTBP2; CTNNB1; CYLD; DAB1; DDX1; DDX3X; DHX9; DLG1; DYNC1I1; DYNC1I2; DPP6; ECH1; ECT2; EIF4E; EPHX2; EPS15; ESR1; F7; F10; F…
CBH-Male-M5	GO:0046907	intracellular transport	18670	1847	2784	431	1.5649	3.03998e-24	1.64433e-20	ADCY1; AP2B1; ABCD1; ANK2; ANK3; APP; ARCN1; TRIM23; ARHGAP1; ATP2A2; KIF1A; BICD1; BID; CACNA1D; CALR; CHM; LYST; CLTC; CNR1; COPA; COPB1; CRAT; MAPK14; CSE1L; CTBP2; CTNNB1; DHX9; DYNC1I1; DYNC1I2; ECH1; ECT2; EIF4E; EPHX2; EPS15; F7; F10; FLNA; FMR1; GOLGA2; GSK3B; HIF1A; HMGCL; AGFG1; HSPA5; IFIT1; ITGAM; JUP; KIF3C; KIF5C; KPNA2; KPNA3; KPNA4; KPNA5; TNPO1; IPO5; LRP6; LTBP2; LYN; M6PR; MAGO…
CBH-Male-M5	GO:0051649	establishment of localization in cell	18670	2242	2784	501	1.49857	7.34137e-24	2.97821e-20	ABL1; ADCY1; AP2B1; ABCD1; AMPH; ANK2; ANK3; APP; ARCN1; TRIM23; ARHGAP1; ARRB1; ATP2A2; KIF1A; BAX; BICD1; BID; CACNA1D; CACNA2D1; CALM1; CALM2; CALR; CAMK2D; CCNB1; CHM; LYST; CLTC; CNR1; COPA; COPB1; CRAT; MAPK14; CSE1L; CTBP2; CTNNB1; DHX9; DLG1; DYNC1I1; DYNC1I2; ECH1; ECT2; EIF4E; EPHX2; EPS15; F7; F10; FGF14; FKBP1A; FKBP1B; FLNA; FMR1; GOLGA2; GPLD1; GPR27; GRIN2A; GSK3B; HIF1A; HMGCL; SL…
CBH-Male-M5	GO:1901576	organic substance biosynthetic process	18670	6259	2784	1154	1.23645	1.61242e-21	5.23295e-18	ABAT; ABL1; ACLY; ACTN1; ACVR2A; ADCY1; PARP1; AGL; AK4; ALAS1; ABCD1; ALDH3A2; ABCD2; AMD1; BIRC2; XIAP; APP; ARG2; ARRB1; ASAH1; ATP1A1; ATRX; BAX; BCAT2; BMI1; BMPR2; POLR3D; BPGM; KLF9; C1QBP; CALR; CAMK4; CAMK2D; CCNB1; CCNC; CCNT1; CCT6A; SCARB1; ENTPD2; CD40; CDC5L; CDKN1B; CDS1; FOXN3; CHKA; CHUK; CKMT2; CLTC; COX10; CPOX; CREB1; ATF2; CREBL2; CRK; MAPK14; CSNK2A1; CSTF1; CTBP2; CTNNB1; C…
CBH-Male-M5	GO:0044237	cellular metabolic process	18670	11301	2784	1906	1.13105	3.58473e-21	9.6949e-18	ABAT; ABL1; ACLY; ACO2; ACP1; ACTN1; ACVR2A; ACY1; ADAM10; ADCY1; PARP1; AP2B1; AGL; AK4; ALAS1; ABCD1; ALDH3A2; ABCD2; AMD1; SLC25A4; APAF1; APC; BIRC2; XIAP; APLP2; APP; ARAF; TRIM23; ARG2; ARRB1; ASAH1; ATP1A1; ATP6V1A; ATP6V1B2; ATP6V1C1; ATRX; BAX; BCAT2; BDNF; BICD1; BID; BMI1; BMPR2; POLR3D; BOK; BPGM; BSG; KLF9; C1QBP; LDLRAD4; CALM1; CALM2; CALR; CAMK4; CAMK2D; CASP3; CCNB1; CCNC; CCNT1;…
CBH-Male-M5	GO:0044249	cellular biosynthetic process	18670	6168	2784	1137	1.23621	4.87043e-21	1.12904e-17	ABAT; ABL1; ACLY; ACTN1; ACVR2A; ADCY1; PARP1; AGL; AK4; ALAS1; ABCD1; ALDH3A2; ABCD2; AMD1; BIRC2; XIAP; APP; ARG2; ARRB1; ASAH1; ATP1A1; ATRX; BAX; BCAT2; BMI1; BMPR2; POLR3D; BPGM; KLF9; C1QBP; CALR; CAMK4; CAMK2D; CCNB1; CCNC; CCNT1; CCT6A; SCARB1; ENTPD2; CD40; CD47; CDC5L; CDKN1B; CDS1; FOXN3; CHKA; CHUK; CLTC; COX10; CPOX; CREB1; ATF2; CREBL2; CRK; MAPK14; CSNK2A1; CSTF1; CTBP2; CTNNB1; CY…
CBH-Male-M5	GO:0008104	protein localization	18670	2765	2784	580	1.40672	6.92298e-21	1.40424e-17	ABAT; ABL1; ADAM10; PARP1; AP2B1; ANK2; ANK3; SLC25A4; APC; ARCN1; TRIM23; ARG2; ARHGAP1; ARRB1; ATP6V1A; ATP6V1B2; ATP6V1C1; ATRX; KIF1A; BAX; BDNF; BICD1; BID; BSG; CACNA1A; CACNA1D; CALR; CCT6A; CD40; CD68; CHM; LYST; CHUK; CLTC; CNR1; COPA; COPB1; CRAT; MAPK14; CSE1L; CTNNB1; CTSD; CYLD; CYP51A1; DDX1; DDX3X; DHX9; DLG1; DPP6; ECH1; ECT2; EIF4E; SERPINB1; EPHX2; ESR1; FKBP1A; FKBP1B; FLNA; GL…
CBH-Male-M5	GO:0009058	biosynthetic process	18670	6339	2784	1159	1.22613	3.2244e-20	5.81359e-17	ABAT; ABL1; ACLY; ACTN1; ACVR2A; ADCY1; PARP1; AGL; AK4; ALAS1; ABCD1; ALDH3A2; ABCD2; AMD1; BIRC2; XIAP; APP; ARG2; ARRB1; ASAH1; ATP1A1; ATRX; BAX; BCAT2; BMI1; BMPR2; POLR3D; BPGM; KLF9; C1QBP; CALR; CAMK4; CAMK2D; CCNB1; CCNC; CCNT1; CCT6A; SCARB1; ENTPD2; CD40; CD47; CDC5L; CDKN1B; CDS1; FOXN3; CHKA; CHUK; CKMT2; CLTC; COX10; CPOX; CREB1; ATF2; CREBL2; CRK; MAPK14; CSNK2A1; CSTF1; CTBP2; CTN…
CBH-Male-M5	GO:0033036	macromolecule localization	18670	3116	2784	634	1.36448	1.21866e-19	1.97752e-16	ABAT; ABL1; ADAM10; PARP1; AP2B1; ABCD1; ANK2; ANK3; SLC25A4; APC; ARCN1; TRIM23; ARG2; ARHGAP1; ARRB1; ATP6V1A; ATP6V1B2; ATP6V1C1; ATRX; KIF1A; BAX; BDNF; BICD1; BID; BSG; CACNA1A; CACNA1D; CALR; CCT6A; SCARB1; CD40; CD68; CHKA; CHM; LYST; CHUK; CLTC; CNR1; COPA; COPB1; CRAT; MAPK14; CSE1L; CTNNB1; CTSD; CYLD; CYP51A1; DDX1; DDX3X; DHX9; DLG1; DPP6; ECH1; ECT2; EIF4E; SERPINB1; EPHX2; ESR1; ACS…
CBH-Male-M11	GO:0042552	myelination	18670	132	194	14	10.207	1.00089e-10	6.63543e-07	ASPA; MYRF; KEL; MAG; MAL; PLP1; KLK6; UGT8; TSPAN2; PLLP; FA2H; SH3TC2; JAM3; NKX6-2
CBH-Male-M11	GO:0007272	ensheathment of neurons	18670	134	194	14	10.0546	1.22674e-10	6.63543e-07	ASPA; MYRF; KEL; MAG; MAL; PLP1; KLK6; UGT8; TSPAN2; PLLP; FA2H; SH3TC2; JAM3; NKX6-2
CBH-Male-M11	GO:0008366	axon ensheathment	18670	134	194	14	10.0546	1.22674e-10	6.63543e-07	ASPA; MYRF; KEL; MAG; MAL; PLP1; KLK6; UGT8; TSPAN2; PLLP; FA2H; SH3TC2; JAM3; NKX6-2
CBH-Male-M11	GO:0022010	central nervous system myelination	18670	22	194	6	26.2465	7.56856e-08	0.00024563	ASPA; MYRF; MAG; PLP1; FA2H; NKX6-2
CBH-Male-M11	GO:0032291	axon ensheathment in central nervous system	18670	22	194	6	26.2465	7.56856e-08	0.00024563	ASPA; MYRF; MAG; PLP1; FA2H; NKX6-2
CBH-Male-M11	GO:0048856	anatomical structure development	18670	5988	194	97	1.55895	1.45412e-07	0.000393267	ADA; ALCAM; APLP1; RHOG; ASPA; MYRF; CA2; CAPN3; CDH1; CDH8; CDKN1C; CNP; COL9A2; COL9A3; CRH; ERBB3; EYA4; GIPR; GJB1; GPER1; HOXD1; HSD17B3; HSD17B4; HSPA2; KEL; LIPA; LRP2; MAG; MAL; MCM2; MOG; MYO1E; NINJ2; NOTCH3; PDE6B; ENPP2; PGF; PIP4K2A; PLP1; PRKCQ; KLK6; QDPR; SHB; SLC4A2; THBS2; TPBG; UGT8; SEMA3B; DYSF; RASAL1; SYNJ2; SPAG6; RHOBTB1; EDIL3; TSPAN2; LAMC3; CDC42EP2; SEMA4D; SEMA3C; DM…
CBH-Male-M11	GO:0055085	transmembrane transport	18670	1598	194	39	2.34872	3.91481e-07	0.000907509	CA2; CAPN3; CRH; CRHBP; GJB1; GPER1; HSPA2; KCNS3; KEL; LRP2; SLC4A2; SLC6A12; SLCO1A2; TF; BEST1; DYSF; TMEM63A; SGK2; ABCA8; SLC12A7; ADAMTS8; IL1RAPL1; TMC6; CLCA4; SLC44A1; PEX5L; TESC; TMEM144; GJC2; PIEZO2; SLC45A3; TTYH2; PKD1L2; SLC26A9; SLC5A11; KCNH8; TRPM6; GPIHBP1; NIPAL4
CBH-Male-M11	GO:0032502	developmental process	18670	6411	194	100	1.50112	5.57766e-07	0.00113136	ADA; ALCAM; APLP1; RHOG; ASPA; MYRF; CA2; CAPN3; CDH1; CDH8; CDKN1C; CNP; COL9A2; COL9A3; CRH; ERBB3; EYA4; GIPR; GJB1; GPER1; HOXD1; HSD17B3; HSD17B4; HSPA2; KEL; LIPA; LRP2; MAG; MAL; MCM2; MOG; MYO1E; NINJ2; NOTCH3; PDE6B; ENPP2; PGF; PIP4K2A; PLP1; PRKCQ; KLK6; QDPR; SHB; SLC4A2; THBS2; TPBG; UGT8; SEMA3B; DYSF; RASAL1; SYNJ2; SPAG6; RHOBTB1; MRC2; EDIL3; TSPAN2; LAMC3; CDC42EP2; SEMA4D; SEMA…
CBH-Male-M11	GO:0048709	oligodendrocyte differentiation	18670	97	194	9	8.92922	7.62443e-07	0.00137119	ASPA; MYRF; CNP; MAG; PLP1; TSPAN2; FA2H; NKX6-2; SLC45A3
CBH-Male-M11	GO:0032989	cellular component morphogenesis	18670	1143	194	31	2.61011	8.45005e-07	0.00137119	ALCAM; RHOG; CAPN3; CDH1; CDH8; CNP; KEL; LIPA; LRP2; MAG; ENPP2; PRKCQ; UGT8; SEMA3B; RASAL1; RHOBTB1; LAMC3; CDC42EP2; SEMA4D; SEMA3C; CDC42EP1; IL1RAPL1; BVES; LDB3; PLXND1; KIF13B; CDH19; ERMN; RHOU; VWA1; AGRN
CBH-Male-M124	GO:0042552	myelination	18670	132	137	13	13.4213	1.53795e-11	1.00847e-07	ASPA; MYRF; KEL; MAG; PLP1; KLK6; UGT8; TSPAN2; PLLP; FA2H; SH3TC2; JAM3; NKX6-2
CBH-Male-M124	GO:0007272	ensheathment of neurons	18670	134	137	13	13.2209	1.86442e-11	1.00847e-07	ASPA; MYRF; KEL; MAG; PLP1; KLK6; UGT8; TSPAN2; PLLP; FA2H; SH3TC2; JAM3; NKX6-2
CBH-Male-M124	GO:0008366	axon ensheathment	18670	134	137	13	13.2209	1.86442e-11	1.00847e-07	ASPA; MYRF; KEL; MAG; PLP1; KLK6; UGT8; TSPAN2; PLLP; FA2H; SH3TC2; JAM3; NKX6-2
CBH-Male-M124	GO:0022010	central nervous system myelination	18670	22	137	6	37.1666	9.47361e-09	3.07457e-05	ASPA; MYRF; MAG; PLP1; FA2H; NKX6-2
CBH-Male-M124	GO:0032291	axon ensheathment in central nervous system	18670	22	137	6	37.1666	9.47361e-09	3.07457e-05	ASPA; MYRF; MAG; PLP1; FA2H; NKX6-2
CBH-Male-M124	GO:0048709	oligodendrocyte differentiation	18670	97	137	9	12.6443	3.91784e-08	0.000105958	ASPA; MYRF; CNP; MAG; PLP1; TSPAN2; FA2H; NKX6-2; SLC45A3
CBH-Male-M124	GO:0042063	gliogenesis	18670	290	137	13	6.10899	2.2449e-07	0.0005204	ASPA; MYRF; CNP; ERBB3; LRP2; MAG; PLP1; TSPAN2; GJC2; FA2H; SH3TC2; NKX6-2; SLC45A3
CBH-Male-M124	GO:0055085	transmembrane transport	18670	1598	137	31	2.64368	4.12731e-07	0.000837173	CA2; CAPN3; CRH; CRHBP; GJB1; HSPA2; KCNS3; KEL; LRP2; SLCO1A2; TF; DYSF; TMEM63A; SGK2; ABCA8; ADAMTS8; IL1RAPL1; CLCA4; SLC44A1; PEX5L; TMEM144; GJC2; PIEZO2; SLC45A3; TTYH2; PKD1L2; SLC5A11; KCNH8; TRPM6; GPIHBP1; NIPAL4
CBH-Male-M124	GO:0010001	glial cell differentiation	18670	218	137	11	6.87638	6.24825e-07	0.00112656	ASPA; MYRF; CNP; ERBB3; MAG; PLP1; TSPAN2; FA2H; SH3TC2; NKX6-2; SLC45A3
CBH-Male-M124	GO:0014003	oligodendrocyte development	18670	44	137	6	18.5833	7.85086e-07	0.00127396	ASPA; MYRF; MAG; PLP1; FA2H; NKX6-2
CBH-Male-M6	GO:0099537	trans-synaptic signaling	18670	711	282	42	3.91088	3.20006e-14	3.45323e-10	CHRM2; CHRM3; CHRNA2; CHRNA3; DGKB; GABRA3; GAD1; GAD2; GRID1; GRIK3; GRIN2B; GRIN2D; GRM8; HTR7; KCNQ3; KIT; NOS1; PNOC; PRKCG; RAB3B; SLC1A1; SLC6A1; SNCG; STAR; SYT5; SYN3; CACNG3; SCGN; DKK1; SORCS3; CUX2; NCS1; RIMBP2; SLC24A2; NSG1; GJD2; CACNG8; CLSTN2; NETO1; SLC32A1; RIMS4; LRRTM1
CBH-Male-M6	GO:0099536	synaptic signaling	18670	717	282	42	3.87816	4.25616e-14	3.45323e-10	CHRM2; CHRM3; CHRNA2; CHRNA3; DGKB; GABRA3; GAD1; GAD2; GRID1; GRIK3; GRIN2B; GRIN2D; GRM8; HTR7; KCNQ3; KIT; NOS1; PNOC; PRKCG; RAB3B; SLC1A1; SLC6A1; SNCG; STAR; SYT5; SYN3; CACNG3; SCGN; DKK1; SORCS3; CUX2; NCS1; RIMBP2; SLC24A2; NSG1; GJD2; CACNG8; CLSTN2; NETO1; SLC32A1; RIMS4; LRRTM1
CBH-Male-M6	GO:0007268	chemical synaptic transmission	18670	703	282	41	3.86121	1.02373e-13	4.153e-10	CHRM2; CHRM3; CHRNA2; CHRNA3; DGKB; GABRA3; GAD1; GAD2; GRID1; GRIK3; GRIN2B; GRIN2D; GRM8; HTR7; KCNQ3; KIT; PNOC; PRKCG; RAB3B; SLC1A1; SLC6A1; SNCG; STAR; SYT5; SYN3; CACNG3; SCGN; DKK1; SORCS3; CUX2; NCS1; RIMBP2; SLC24A2; NSG1; GJD2; CACNG8; CLSTN2; NETO1; SLC32A1; RIMS4; LRRTM1
CBH-Male-M6	GO:0098916	anterograde trans-synaptic signaling	18670	703	282	41	3.86121	1.02373e-13	4.153e-10	CHRM2; CHRM3; CHRNA2; CHRNA3; DGKB; GABRA3; GAD1; GAD2; GRID1; GRIK3; GRIN2B; GRIN2D; GRM8; HTR7; KCNQ3; KIT; PNOC; PRKCG; RAB3B; SLC1A1; SLC6A1; SNCG; STAR; SYT5; SYN3; CACNG3; SCGN; DKK1; SORCS3; CUX2; NCS1; RIMBP2; SLC24A2; NSG1; GJD2; CACNG8; CLSTN2; NETO1; SLC32A1; RIMS4; LRRTM1
CBH-Male-M6	GO:0065008	regulation of biological quality	18670	4057	282	115	1.87667	3.09838e-13	1.00555e-09	ADCY5; ADRA1B; AMPD2; RHOA; ASPH; ATP1B1; CHRM2; CHRM3; CHRNA2; CHRNA3; CPE; CRABP1; CYP21A2; DGKB; ESRRG; FGF13; GABRA3; GAD1; GAD2; GCHFR; GNAQ; GPR6; MCHR1; GRIA3; GRID1; GRIK3; GRIN2B; GRIN2D; HSPA9; HTR7; IL15; KCNC2; KCNQ3; KIT; LOX; NEFL; NOS1; NPPC; PDE1B; PRKCD; PRKCG; TWF1; RAB3B; RYR1; SCN1A; SLC1A1; SLC6A1; SLC8A1; SLN; SNCG; STAR; SYT5; THY1; TRPC6; SLC30A3; SYN3; PEX11A; LIPG; NOS1A…
CBH-Male-M6	GO:0007267	cell-cell signaling	18670	1650	282	63	2.52785	3.89503e-12	1.05341e-08	ADCY5; ADRA1B; RHOA; CHRM2; CHRM3; CHRNA2; CHRNA3; CPE; DGKB; FGF13; GABRA3; GAD1; GAD2; GNAQ; GRID1; GRIK3; GRIN2B; GRIN2D; GRM8; HTR7; IL15; KCNC2; KCNQ3; KIT; CITED1; NOS1; PNOC; PRKCG; PTHLH; RAB3B; SLC1A1; SLC6A1; SNCG; SSTR3; STAR; SYT5; THY1; SYN3; HCN4; CACNG3; SCGN; DKK1; SORCS3; CUX2; NCS1; RIMBP2; SLC24A2; GREM1; NSG1; GNG2; GJD2; CACNG8; CLSTN2; NETO1; RSPO3; RASL10B; LYPD6; SLC32A1; …
CBH-Male-M6	GO:0006812	cation transport	18670	1160	282	50	2.85369	1.4656e-11	3.39746e-08	SHROOM2; RHOA; ATP1B1; CHRNA3; DAPK1; FGF13; MCHR1; GRIA3; GRIN2B; GRIN2D; KCNA4; KCNC2; KCNQ3; KCNS2; NEFL; NOS1; RAB3B; RYR1; SCN1A; SLC1A1; SLC8A1; SLN; SNCG; SYT5; THY1; TRPC6; SLC30A3; HOMER3; NOS1AP; HCN4; KCNMB2; CACNG3; CHP1; PLCH1; NCS1; SLC24A2; EHD3; TMCO1; TMEM38B; CACNA2D3; KCNQ5; SLC24A3; CACNG8; KCNH6; NETO1; SLC4A11; SLC12A8; LRRC38; SLC32A1; FAM155A
CBH-Male-M6	GO:0098655	cation transmembrane transport	18670	855	282	41	3.17477	5.27831e-11	1.07064e-07	SHROOM2; ATP1B1; DAPK1; GRIA3; GRIN2B; GRIN2D; KCNA4; KCNC2; KCNQ3; KCNS2; NEFL; NOS1; RYR1; SCN1A; SLC1A1; SLC8A1; SLN; THY1; TRPC6; SLC30A3; NOS1AP; HCN4; KCNMB2; CACNG3; CHP1; PLCH1; NCS1; SLC24A2; EHD3; TMCO1; TMEM38B; CACNA2D3; KCNQ5; SLC24A3; CACNG8; KCNH6; NETO1; SLC4A11; SLC12A8; LRRC38; FAM155A
CBH-Male-M6	GO:0034220	ion transmembrane transport	18670	1182	282	49	2.74457	9.50241e-11	1.71329e-07	SHROOM2; ASPH; ATP1B1; CHRNA2; CHRNA3; DAPK1; GABRA3; GRIA3; GRID1; GRIK3; GRIN2B; GRIN2D; KCNA4; KCNC2; KCNQ3; KCNS2; NEFL; NOS1; RYR1; SCN1A; SLC1A1; SLC8A1; SLN; THY1; TRPC6; SLC30A3; NOS1AP; HCN4; KCNMB2; CACNG3; CHP1; PLCH1; NCS1; SLC24A2; EHD3; TMCO1; TMEM38B; CACNA2D3; KCNQ5; SLC24A3; CACNG8; KCNH6; NETO1; SLC4A11; SLC12A8; ANO4; LRRC38; SLC32A1; FAM155A
CBH-Male-M6	GO:0050804	modulation of chemical synaptic transmission	18670	436	282	28	4.25174	1.24652e-10	1.76198e-07	CHRM2; CHRNA3; DGKB; GRID1; GRIK3; GRIN2B; GRIN2D; GRM8; KIT; PRKCG; RAB3B; SLC6A1; SNCG; STAR; SYN3; CACNG3; SCGN; DKK1; SORCS3; CUX2; NCS1; SLC24A2; NSG1; CACNG8; CLSTN2; NETO1; RIMS4; LRRTM1
CBH-Male-M382	GO:0042552	myelination	18670	132	101	10	14.0039	2.46384e-09	1.54346e-05	MYRF; KEL; MAG; KLK6; TSPAN2; PLLP; FA2H; SH3TC2; JAM3; NKX6-2
CBH-Male-M382	GO:0007272	ensheathment of neurons	18670	134	101	10	13.7949	2.8535e-09	1.54346e-05	MYRF; KEL; MAG; KLK6; TSPAN2; PLLP; FA2H; SH3TC2; JAM3; NKX6-2
CBH-Male-M382	GO:0008366	axon ensheathment	18670	134	101	10	13.7949	2.8535e-09	1.54346e-05	MYRF; KEL; MAG; KLK6; TSPAN2; PLLP; FA2H; SH3TC2; JAM3; NKX6-2
CBH-Male-M382	GO:0048709	oligodendrocyte differentiation	18670	97	101	7	13.3398	9.47882e-07	0.00384532	MYRF; CNP; MAG; TSPAN2; FA2H; NKX6-2; SLC45A3
CBH-Male-M382	GO:0010001	glial cell differentiation	18670	218	101	9	7.63148	2.81901e-06	0.00887687	MYRF; CNP; ERBB3; MAG; TSPAN2; FA2H; SH3TC2; NKX6-2; SLC45A3
CBH-Male-M382	GO:0055085	transmembrane transport	18670	1598	101	24	2.77624	3.28226e-06	0.00887687	CA2; CAPN3; CRH; CRHBP; GJB1; HSPA2; KCNS3; KEL; TF; DYSF; TMEM63A; SGK2; ABCA8; ADAMTS8; TMEM144; GJC2; SLC45A3; TTYH2; PKD1L2; SLC5A11; KCNH8; TRPM6; GPIHBP1; NIPAL4
CBH-Male-M382	GO:0042063	gliogenesis	18670	290	101	10	6.37419	3.8728e-06	0.00897771	MYRF; CNP; ERBB3; MAG; TSPAN2; GJC2; FA2H; SH3TC2; NKX6-2; SLC45A3
CBH-Male-M382	GO:0022010	central nervous system myelination	18670	22	101	4	33.6094	5.47556e-06	0.00987244	MYRF; MAG; FA2H; NKX6-2
CBH-Male-M382	GO:0032291	axon ensheathment in central nervous system	18670	22	101	4	33.6094	5.47556e-06	0.00987244	MYRF; MAG; FA2H; NKX6-2
CBH-Male-M382	GO:0007399	nervous system development	18670	2375	101	29	2.25713	1.4869e-05	0.024128	APLP1; MYRF; CNP; CRH; ERBB3; GJB1; HOXD1; KEL; MAG; MOG; NINJ2; PRKCQ; KLK6; THBS2; SEMA3B; RASAL1; TSPAN2; SEMA4D; SEMA3C; PLLP; S1PR5; GJC2; HHIP; FA2H; SH3TC2; JAM3; NKX6-2; SLC45A3; GLDN
CBH-Male-M29	GO:0014722	regulation of skeletal muscle contraction by calcium ion signaling	18670	5	192	2	38.8958	0.00103087	1	DMD; DMPK
CBH-Male-M29	GO:0016052	carbohydrate catabolic process	18670	199	192	8	3.90913	0.00107687	1	CBFA2T3; GUSB; HK3; INSR; PFKFB4; PHKG2; AAAS; ENO4
CBH-Male-M29	GO:0006096	glycolytic process	18670	115	192	6	5.07337	0.00121732	1	CBFA2T3; HK3; INSR; PFKFB4; AAAS; ENO4
CBH-Male-M29	GO:0006757	ATP generation from ADP	18670	116	192	6	5.02963	0.00127293	1	CBFA2T3; HK3; INSR; PFKFB4; AAAS; ENO4
CBH-Male-M29	GO:0006754	ATP biosynthetic process	18670	160	192	7	4.25423	0.00135493	1	CBFA2T3; HK3; INSR; PFKFB4; TAZ; AAAS; ENO4
CBH-Male-M29	GO:0060390	regulation of SMAD protein signal transduction	18670	22	192	3	13.2599	0.00142763	1	BMP4; SPTBN1; CILP
CBH-Male-M29	GO:0042866	pyruvate biosynthetic process	18670	119	192	6	4.90284	0.00145149	1	CBFA2T3; HK3; INSR; PFKFB4; AAAS; ENO4
CBH-Male-M29	GO:0007182	common-partner SMAD protein phosphorylation	18670	6	192	2	32.4132	0.00153585	1	BMP4; SPTBN1
CBH-Male-M29	GO:0003333	amino acid transmembrane transport	18670	86	192	5	5.65346	0.00193932	1	SLC7A9; SLC17A6; SLC38A1; SLC38A10; SLC38A6
CBH-Male-M29	GO:0046031	ADP metabolic process	18670	126	192	6	4.63046	0.00194211	1	CBFA2T3; HK3; INSR; PFKFB4; AAAS; ENO4
CBH-Male-M208	GO:0006754	ATP biosynthetic process	18670	160	101	6	6.93193	0.000233657	0.684646	CBFA2T3; HK3; INSR; PFKFB4; TAZ; ENO4
CBH-Male-M208	GO:0014722	regulation of skeletal muscle contraction by calcium ion signaling	18670	5	101	2	73.9406	0.00028671	0.684646	DMD; DMPK
CBH-Male-M208	GO:0009206	purine ribonucleoside triphosphate biosynthetic process	18670	171	101	6	6.48602	0.000334041	0.684646	CBFA2T3; HK3; INSR; PFKFB4; TAZ; ENO4
CBH-Male-M208	GO:0009145	purine nucleoside triphosphate biosynthetic process	18670	172	101	6	6.44831	0.000344618	0.684646	CBFA2T3; HK3; INSR; PFKFB4; TAZ; ENO4
CBH-Male-M208	GO:0051188	cofactor biosynthetic process	18670	326	101	8	4.53623	0.000392062	0.684646	CBFA2T3; HK3; INSR; PFKFB4; ABCB6; RSAD1; ACSS2; ENO4
CBH-Male-M208	GO:0009201	ribonucleoside triphosphate biosynthetic process	18670	177	101	6	6.26615	0.000401503	0.684646	CBFA2T3; HK3; INSR; PFKFB4; TAZ; ENO4
CBH-Male-M208	GO:0006096	glycolytic process	18670	115	101	5	8.03702	0.000402001	0.684646	CBFA2T3; HK3; INSR; PFKFB4; ENO4
CBH-Male-M208	GO:0006757	ATP generation from ADP	18670	116	101	5	7.96774	0.000418326	0.684646	CBFA2T3; HK3; INSR; PFKFB4; ENO4
CBH-Male-M208	GO:0042866	pyruvate biosynthetic process	18670	119	101	5	7.76687	0.000470311	0.684646	CBFA2T3; HK3; INSR; PFKFB4; ENO4
CBH-Male-M208	GO:0009127	purine nucleoside monophosphate biosynthetic process	18670	183	101	6	6.0607	0.000479181	0.684646	CBFA2T3; HK3; INSR; PFKFB4; TAZ; ENO4
CBH-Male-M21	GO:0008104	protein localization	18670	2765	521	116	1.50338	2.72463e-06	0.0442126	ACAA1; ACTN4; ADAM8; ADORA1; ADORA2A; AGER; ARRB2; CACNA1E; CHML; CSNK1D; CSNK1E; CSNK2A2; TIMM8A; DNM2; DRD2; DRD4; DVL2; CTTN; ACSL3; FLNB; GAK; GRIK5; GRIN1; HPCA; IKBKB; ITGA3; NMT1; OXCT1; PEX6; PLK1; PML; PPARD; CTSA; PEX19; RAB27B; RDX; RTN2; SRSF4; STX1A; VAMP7; TFR2; NCOA4; PABPN1; AP3B2; SYMPK; COLQ; PLA2G6; ULK1; SYNGR1; CACNA2D2; TM9SF2; PICK1; FAM53B; CROCC; RAB11FIP3; IFT140; PLEKHM…
CBH-Male-M21	GO:0051641	cellular localization	18670	2927	521	119	1.4569	8.98383e-06	0.0514982	ACAA1; ACTN4; ADORA1; ADORA2A; AGER; CAPZA2; CDH3; CEL; CHML; CLN3; CPT1B; CPT2; CSNK1D; CSNK1E; CSNK2A2; DNM2; DRD2; DRD4; DVL2; CTTN; ACSL3; FLNB; GAK; GRIK5; GRIN1; HPCA; IKBKB; ITGA3; LETM1; LLGL2; NMT1; OXCT1; PEX6; PLD2; PLK1; PML; CTSA; PEX19; RAB27B; RDX; RTN2; SRSF4; STX1A; VAMP7; TNNC1; NCOA4; IFT88; PABPN1; AP3B2; SYMPK; COLQ; PLA2G6; SYNGR1; TM9SF2; PICK1; FAM53B; CROCC; RAB11FIP3; IF…
CBH-Male-M21	GO:0033036	macromolecule localization	18670	3116	521	125	1.43754	9.52083e-06	0.0514982	ACAA1; ACTN4; ADAM8; ADORA1; ADORA2A; AGER; ARRB2; CACNA1E; CEL; CHML; CPT1B; CPT2; CSNK1D; CSNK1E; CSNK2A2; TIMM8A; DNM2; DRD2; DRD4; DVL2; CTTN; ACSL3; FLNB; GAK; GRIK5; GRIN1; HPCA; IKBKB; ITGA3; NMT1; OXCT1; PEX6; PLK1; PML; PPARD; CTSA; PEX19; RAB27B; RDX; RTN2; SRSF4; STX1A; VAMP7; TFR2; NCOA4; PABPN1; AP3B2; SYMPK; COLQ; PLA2G6; ULK1; SYNGR1; CACNA2D2; TM9SF2; PICK1; FAM53B; CROCC; RAB11FI…
CBH-Male-M21	GO:0120035	regulation of plasma membrane bounded cell projection organization	18670	672	521	38	2.02638	3.17876e-05	0.0885784	CRABP2; DNM2; DVL2; EFNB3; CTTN; FGFR1; GAK; GRIN1; ITGA3; RAP1GAP; RDX; SRF; VAMP7; IFT88; SF3A2; CROCC; IFT140; PLEKHM1; CARM1; SEMA6C; SEMA4B; PLXNB2; ANAPC2; ZMYND10; NCKIPSD; DYNC2LI1; DDX56; DEF8; YTHDF1; FEZF2; BIN3; RCC2; SEMA3G; ARHGAP33; CNTROB; ARAP1; DAB2IP; SEMA3D
CBH-Male-M21	GO:0051179	localization	18670	6735	521	232	1.2344	3.45406e-05	0.0885784	ACAA1; ACTN4; ADAM8; ADD1; ADORA1; ADORA2A; AGA; AGER; ARRB2; CACNA1E; CAPZA2; CDH3; CEL; CHML; CLN3; CLDN4; CPT1B; CPT2; CSNK1D; CSNK1E; CSNK2A2; TIMM8A; DNM2; DRD2; DRD4; DVL2; CTTN; ACSL3; FGFR1; FLNB; FXN; GAK; GOLGA3; CCR10; GRIK5; GRIN1; GRM6; HPCA; IKBKB; ITGA3; KCNC3; KCNJ14; LETM1; LLGL2; LOXL2; MAN2B1; MLLT6; NMT1; OXCT1; PEX6; PI4KB; PLD2; PLK1; PML; PPARD; CTSA; DNAJC3; PEX19; ABCD4; …
CBH-Male-M21	GO:0048522	positive regulation of cellular process	18670	5490	521	195	1.27283	3.98205e-05	0.0885784	ACTN4; ADAM8; ADD1; ADORA1; ADORA2A; AGER; ARRB2; CDC6; CDH3; ERCC8; CRABP2; CREBBP; CSNK1D; CSNK1E; CSNK2A2; DDB2; DNM2; DXO; DRD2; DRD4; ARID3A; DVL2; E2F4; E4F1; EFNB3; CTTN; ACSL3; FASN; FGD1; FGFR1; FOXM1; FXN; GRIK5; GRIN1; GTF2F2; BRF1; IKBKB; ITGA3; JAG2; JAK3; KLKB1; LOXL2; LTBP3; MAX; MEN1; MLLT6; MVD; NMT1; OXCT1; PCOLCE; PGGT1B; PHF1; PIM1; PLK1; PML; POLR2A; PPARD; PRKAR1A; DNAJC3; P…
CBH-Male-M21	GO:0034613	cellular protein localization	18670	1872	521	81	1.55055	4.21502e-05	0.0885784	ACAA1; ADORA1; AGER; CHML; CSNK1D; CSNK1E; CSNK2A2; DVL2; CTTN; ACSL3; FLNB; GAK; GRIK5; GRIN1; HPCA; IKBKB; ITGA3; NMT1; PEX6; PLK1; PML; CTSA; PEX19; RAB27B; RDX; RTN2; SRSF4; STX1A; VAMP7; NCOA4; PABPN1; AP3B2; SYMPK; COLQ; SYNGR1; TM9SF2; PICK1; FAM53B; CROCC; RAB11FIP3; IFT140; SGSM2; PIGK; ABCA7; CARM1; U2AF2; MAPK8IP3; PACS2; LEPROTL1; SPIDR; STX12; RAB26; AKAP8L; ERLEC1; SGSM3; BANP; ZDHH…
CBH-Male-M21	GO:0031344	regulation of cell projection organization	18670	682	521	38	1.99667	4.36696e-05	0.0885784	CRABP2; DNM2; DVL2; EFNB3; CTTN; FGFR1; GAK; GRIN1; ITGA3; RAP1GAP; RDX; SRF; VAMP7; IFT88; SF3A2; CROCC; IFT140; PLEKHM1; CARM1; SEMA6C; SEMA4B; PLXNB2; ANAPC2; ZMYND10; NCKIPSD; DYNC2LI1; DDX56; DEF8; YTHDF1; FEZF2; BIN3; RCC2; SEMA3G; ARHGAP33; CNTROB; ARAP1; DAB2IP; SEMA3D
CBH-Male-M21	GO:0070727	cellular macromolecule localization	18670	1883	521	81	1.54149	5.15785e-05	0.092996	ACAA1; ADORA1; AGER; CHML; CSNK1D; CSNK1E; CSNK2A2; DVL2; CTTN; ACSL3; FLNB; GAK; GRIK5; GRIN1; HPCA; IKBKB; ITGA3; NMT1; PEX6; PLK1; PML; CTSA; PEX19; RAB27B; RDX; RTN2; SRSF4; STX1A; VAMP7; NCOA4; PABPN1; AP3B2; SYMPK; COLQ; SYNGR1; TM9SF2; PICK1; FAM53B; CROCC; RAB11FIP3; IFT140; SGSM2; PIGK; ABCA7; CARM1; U2AF2; MAPK8IP3; PACS2; LEPROTL1; SPIDR; STX12; RAB26; AKAP8L; ERLEC1; SGSM3; BANP; ZDHH…
CBH-Male-M21	GO:0043412	macromolecule modification	18670	4373	521	160	1.31113	6.62122e-05	0.0999615	ADAM8; ADORA1; ADORA2A; AGA; AGER; ARRB2; CCNF; CDC6; CEL; CHML; ERCC8; CLK3; CREBBP; CSNK1D; CSNK1E; CSNK2A2; DDB2; DRD2; DRD4; DUSP8; DVL2; E4F1; FGFR1; FOXM1; FXN; GAK; GRIN1; IKBKB; JAK3; LOXL2; MAN2B1; MEN1; MLLT6; MVD; NMT1; PGGT1B; PHF1; PIM1; PLK1; PML; PPP1R3D; PRKAR1A; DNAJC3; PTBP1; AURKC; STX1A; TFAP4; THOP1; TYK2; PCGF2; PTP4A1; PABPN1; SYMPK; PLA2G6; ULK1; BAZ1B; MTA1; MTA2; PICK1; …
CBH-Male-M35	GO:0050790	regulation of catalytic activity	18670	2328	232	56	1.9358	6.68473e-07	0.0088523	BIN1; AUP1; CAPN1; SCARB2; DAXX; DKC1; DUSP7; EFNA3; GAS6; AGFG2; HSF1; DNAJB2; MAP3K11; NF2; FURIN; PDGFA; PIK3R2; MAP2K5; MAP2K7; PSME2; RANGAP1; TRIM27; RING1; SRC; TRAF2; UBE2I; UCN; XRCC1; AXIN1; NOL3; UNC119; RABEP1; ATG13; APC2; PAK4; CCNO; HEXIM1; NPRL2; FAF1; MAPRE3; BBC3; PHPT1; ZFYVE1; PPP1R12C; SYTL2; CHTF8; RASIP1; WRAP53; SLC39A10; WDR35; RNF34; NAF1; AGAP3; WFIKKN1; TAGAP; PPP1R37
CBH-Male-M35	GO:0065009	regulation of molecular function	18670	2989	232	66	1.77695	1.09106e-06	0.0088523	BIN1; AUP1; CAPN1; SCARB2; DAXX; DKC1; DUSP7; EFNA3; GAS6; AGFG2; HSF1; DNAJB2; KCNJ11; MAP3K11; NF2; FURIN; PDGFA; PIK3R2; MAP2K5; MAP2K7; PSME2; RANGAP1; RFNG; TRIM27; RING1; SRC; AURKA; TCF3; TRAF2; UBE2I; UCN; XRCC1; AXIN1; NOL3; UNC119; RABEP1; SYNGR3; ATG13; TRIM28; APC2; PAK4; CCNO; HEXIM1; NPRL2; FAF1; MAPRE3; BRMS1; BBC3; PHPT1; IRAK4; PIAS4; ZFYVE1; PPP1R12C; SYTL2; CHTF8; RASIP1; WRAP5…
CBH-Male-M35	GO:0051128	regulation of cellular component organization	18670	2507	232	57	1.82969	3.14339e-06	0.0170026	BIN1; ARSB; BNIP3L; FMNL1; SCARB2; CDK11B; DAPK3; DKC1; GAS6; HSF1; DNAJB2; NF2; PAM; PDGFA; MAP2K5; MAP2K7; RAC3; TRIM27; SRC; AURKA; NR2F1; THRA; UCN; XRCC1; TUBA1A; BLZF1; NOL3; UNC119; ATG13; MUC12; TRIM28; APC2; PAK4; BAIAP2; SEMA6B; NPRL2; FAF1; RASSF1; MAPRE3; TRAF3IP1; BBC3; PHPT1; ZBTB7B; FBXW5; RASIP1; WDR35; FSD1; CDC73; BBS10; RUFY1; MOB2; PYGO2; NAF1; PLK5; TUBB; ANKRD13D; VSTM5
CBH-Male-M35	GO:0006996	organelle organization	18670	3885	232	77	1.59498	6.74621e-06	0.0273677	BIN1; ARSB; BNIP3L; FMNL1; SCARB2; CLCN3; DAPK3; DAXX; DKC1; HSF1; MCM7; NDUFS1; NF2; PAM; PDGFA; MAP2K7; RAC3; TRIM27; RING1; SRC; AURKA; TUBA4A; TUBB2A; TUBG1; UCN; XRCC1; TUBA1A; DPF1; BLZF1; STX10; NOL3; MTFR1; ATG13; SCO2; TRIM28; STAM2; APC2; PAK4; CCNO; TUBB3; TUBB4B; TOMM40; BAIAP2; TIMM44; NPRL2; RASSF1; BAHD1; MAPRE3; BRMS1; WIPI2; TRAF3IP1; BBC3; TUBG2; PHPT1; ZBTB7B; FBXW5; TET2; CHTF…
CBH-Male-M35	GO:0051338	regulation of transferase activity	18670	972	232	29	2.40098	1.13395e-05	0.0332556	DAXX; DKC1; DUSP7; GAS6; MAP3K11; NF2; PDGFA; PIK3R2; MAP2K5; MAP2K7; TRIM27; SRC; TRAF2; UBE2I; UCN; AXIN1; UNC119; ATG13; PAK4; CCNO; HEXIM1; NPRL2; FAF1; MAPRE3; PHPT1; CHTF8; RASIP1; WRAP53; NAF1
CBH-Male-M35	GO:0050794	regulation of cellular process	18670	11022	232	168	1.22661	1.37183e-05	0.0332556	BIN1; APBA2; ARSB; BGLAP; BNIP3L; FMNL1; CAPN1; SCARB2; CDK11B; DAPK3; DAXX; DKC1; DTX1; DUSP7; EFNA3; EN2; GAS6; GCK; GNAZ; HLA-F; HLA-H; HSF1; DNAJB2; IRF3; IRF7; KCNH2; KCNJ11; MCM7; MEIS3P1; MAP3K11; NF2; OTX1; FURIN; PAM; PDE4A; PDGFA; PIK3R2; PLCB3; PRKCSH; MAP2K5; MAP2K7; PSD; PSME2; RAC3; RANGAP1; RFNG; TRIM27; RING1; SNAPC2; SNRPA; SRC; AURKA; TCEA2; TCF3; NR2F1; THRA; TRAF2; TUBA4A; TUB…
CBH-Male-M35	GO:0044093	positive regulation of molecular function	18670	1771	232	43	1.95392	1.43458e-05	0.0332556	DAXX; DKC1; DUSP7; EFNA3; GAS6; AGFG2; HSF1; DNAJB2; KCNJ11; MAP3K11; PDGFA; MAP2K5; MAP2K7; PSME2; RANGAP1; RFNG; TRIM27; SRC; TCF3; TRAF2; UBE2I; UCN; XRCC1; AXIN1; UNC119; RABEP1; SYNGR3; ATG13; TRIM28; APC2; PAK4; NPRL2; MAPRE3; BBC3; IRAK4; CHTF8; WRAP53; SLC39A10; WDR35; PYGO2; NAF1; AGAP3; TAGAP
CBH-Male-M35	GO:0016043	cellular component organization	18670	6512	232	110	1.35936	5.0992e-05	0.0929889	BIN1; ARSB; BNIP3L; FMNL1; CAPN1; SCARB2; CDK11B; CLCN3; DAPK3; DAXX; DKC1; EFNA3; GAS6; HSF1; DNAJB2; MCM7; NDUFS1; NF2; FURIN; PAM; PDGFA; MAP2K5; MAP2K7; PSD; RAC3; TRIM27; RING1; SRC; AURKA; NR2F1; THRA; TRAF2; TUBA4A; TUBB2A; TUBG1; UCN; XRCC1; TUBA1A; PLA2G7; MADCAM1; DPF1; ZRSR2; AXIN1; BLZF1; STX10; PLOD3; NOL3; SART1; UNC119; RABEP1; MTFR1; ATG13; SCO2; MUC12; NUBP2; TRIM28; STAM2; APC2;…
CBH-Male-M35	GO:0140056	organelle localization by membrane tethering	18670	169	232	10	4.76178	5.15746e-05	0.0929889	TUBA4A; TUBG1; TUBA1A; PPFIA3; STX10; TUBB4B; SYTL2; CC2D2A; HAUS8; TUBB
CBH-Male-M35	GO:0022406	membrane docking	18670	178	232	10	4.52102	7.97492e-05	0.11784	TUBA4A; TUBG1; TUBA1A; PPFIA3; STX10; TUBB4B; SYTL2; CC2D2A; HAUS8; TUBB
CBH-Male-M103	GO:0007268	chemical synaptic transmission	18670	703	89	20	5.968	8.66907e-11	4.98496e-07	CHRM3; CHRNA2; CHRNA3; GABRA3; GAD1; GAD2; GRIN2B; HTR7; KIT; PNOC; RAB3B; STAR; SYN3; CACNG3; SORCS3; CUX2; GJD2; CLSTN2; SLC32A1; LRRTM1
CBH-Male-M103	GO:0098916	anterograde trans-synaptic signaling	18670	703	89	20	5.968	8.66907e-11	4.98496e-07	CHRM3; CHRNA2; CHRNA3; GABRA3; GAD1; GAD2; GRIN2B; HTR7; KIT; PNOC; RAB3B; STAR; SYN3; CACNG3; SORCS3; CUX2; GJD2; CLSTN2; SLC32A1; LRRTM1
CBH-Male-M103	GO:0099537	trans-synaptic signaling	18670	711	89	20	5.90085	1.0592e-10	4.98496e-07	CHRM3; CHRNA2; CHRNA3; GABRA3; GAD1; GAD2; GRIN2B; HTR7; KIT; PNOC; RAB3B; STAR; SYN3; CACNG3; SORCS3; CUX2; GJD2; CLSTN2; SLC32A1; LRRTM1
CBH-Male-M103	GO:0099536	synaptic signaling	18670	717	89	20	5.85147	1.22881e-10	4.98496e-07	CHRM3; CHRNA2; CHRNA3; GABRA3; GAD1; GAD2; GRIN2B; HTR7; KIT; PNOC; RAB3B; STAR; SYN3; CACNG3; SORCS3; CUX2; GJD2; CLSTN2; SLC32A1; LRRTM1
CBH-Male-M103	GO:0007267	cell-cell signaling	18670	1650	89	28	3.55982	1.30303e-09	4.22886e-06	ADRA1B; CHRM3; CHRNA2; CHRNA3; FGF13; GABRA3; GAD1; GAD2; GRIN2B; HTR7; IL15; KIT; PNOC; PTHLH; RAB3B; SSTR3; STAR; SYN3; HCN4; CACNG3; SORCS3; CUX2; GNG2; GJD2; CLSTN2; RSPO3; SLC32A1; LRRTM1
CBH-Male-M103	GO:0065008	regulation of biological quality	18670	4057	89	45	2.32681	1.94259e-09	5.25375e-06	ADRA1B; ATP1B1; CHRM3; CHRNA2; CHRNA3; FGF13; GABRA3; GAD1; GAD2; MCHR1; GRIN2B; HTR7; IL15; KIT; NEFL; PRKCD; RAB3B; STAR; SLC30A3; SYN3; LIPG; FRMPD4; HCN4; CACNG3; VAV3; CHP1; SORCS3; CUX2; GRIP1; EHD3; GPR88; GNG2; GJD2; ISLR2; CLSTN2; CSMD1; CAMKV; FHOD3; CARD11; SLC32A1; CBLN2; RBM24; SIAH3; LRRTM1; FAM155A
CBH-Male-M103	GO:0006937	regulation of muscle contraction	18670	171	89	8	9.81405	1.58e-06	0.00366268	ADRA1B; ATP1B1; CHRM3; CHRNA3; FGF13; KIT; HCN4; EHD3
CBH-Male-M103	GO:0043269	regulation of ion transport	18670	699	89	14	4.20151	5.29806e-06	0.0106395	ATP1B1; CHRNA3; MCHR1; GRIN2B; KCNS2; NEFL; PRKCD; RAB3B; HCN4; CACNG3; CHP1; EHD3; KCNQ5; LRRC38
CBH-Male-M103	GO:0042391	regulation of membrane potential	18670	434	89	11	5.31688	6.75812e-06	0.0106395	ATP1B1; CHRNA2; CHRNA3; FGF13; GABRA3; GRIN2B; HCN4; CUX2; EHD3; GPR88; GJD2
CBH-Male-M103	GO:0050804	modulation of chemical synaptic transmission	18670	436	89	11	5.2925	7.05807e-06	0.0106395	CHRNA3; GRIN2B; KIT; RAB3B; STAR; SYN3; CACNG3; SORCS3; CUX2; CLSTN2; LRRTM1
CBH-Male-M197	GO:0010556	regulation of macromolecule biosynthetic process	18670	4138	107	41	1.72884	0.00011112	0.450556	ADCY8; CRY2; EBF1; EIF2B1; EZH1; GDNF; MKNK2; SMAD9; MAP3K4; PER1; SERPINF2; RAF1; RFC4; TRAPPC2; SIM2; SMARCD2; TAF4; TGFA; TRPV1; ZNF140; ZNF177; FZD7; MKNK1; NR1D1; ARNT2; THOC1; CTDSPL; IRF9; IGF2BP2; TOB2; NOL11; HINFP; PURG; PID1; ZNF77; TSPYL2; ZNF419; ZNF93; PGBD1; ZNF30; ZNF57
CBH-Male-M197	GO:2000112	regulation of cellular macromolecule biosynthetic process	18670	3998	107	40	1.74573	0.000114149	0.450556	ADCY8; CRY2; EBF1; EIF2B1; EZH1; GDNF; MKNK2; SMAD9; MAP3K4; PER1; SERPINF2; RAF1; RFC4; TRAPPC2; SIM2; SMARCD2; TAF4; TGFA; TRPV1; ZNF140; ZNF177; FZD7; MKNK1; NR1D1; ARNT2; THOC1; CTDSPL; IRF9; IGF2BP2; NOL11; HINFP; PURG; PID1; ZNF77; TSPYL2; ZNF419; ZNF93; PGBD1; ZNF30; ZNF57
CBH-Male-M197	GO:0034641	cellular nitrogen compound metabolic process	18670	7161	107	60	1.46197	0.000145989	0.450556	ADCY8; ASNS; CLK1; CRY2; EBF1; EIF2B1; EZH1; GDNF; MKNK2; SMAD9; MAP3K4; CNOT4; PER1; SERPINF2; RAF1; RFC4; SDHC; TRAPPC2; SIM2; SMARCD2; TAF4; TGFA; TRH; TRPV1; ZNF140; ZNF177; FZD7; MKNK1; NR1D1; ARNT2; THOC1; CTDSPL; IRF9; IGF2BP2; TOB2; FTCD; POLG2; RAD54B; NOL11; HINFP; ZNF638; TRA2A; PURG; LIPT1; NOP58; TRIT1; PARP16; PID1; WDR33; ZCCHC8; ZNF77; TSPYL2; TEFM; ZNF419; ZNF93; PGBD1; ZNF30; MR…
CBH-Male-M197	GO:0034645	cellular macromolecule biosynthetic process	18670	4961	107	46	1.61789	0.000169716	0.450556	ADCY8; CRY2; EBF1; EIF2B1; EZH1; GDNF; MKNK2; SMAD9; MAP3K4; PER1; SERPINF2; RAF1; RFC4; TRAPPC2; SIM2; SMARCD2; TAF4; TGFA; TRPV1; ZNF140; ZNF177; FZD7; MKNK1; NR1D1; ARNT2; THOC1; CTDSPL; IRF9; IGF2BP2; POLG2; NOL11; HINFP; PURG; PID1; ZDHHC4; WDR33; POGLUT1; ZNF77; TSPYL2; TEFM; ZNF419; ZNF93; PGBD1; ZNF30; MRRF; ZNF57
CBH-Male-M197	GO:0009059	macromolecule biosynthetic process	18670	5114	107	47	1.60361	0.000170052	0.450556	ADCY8; CRY2; EBF1; EIF2B1; EZH1; GDNF; MKNK2; SMAD9; MAP3K4; PER1; SERPINF2; RAF1; RFC4; TRAPPC2; SIM2; SMARCD2; TAF4; TGFA; TRPV1; ZNF140; ZNF177; FZD7; MKNK1; NR1D1; ARNT2; THOC1; CTDSPL; IRF9; IGF2BP2; TOB2; POLG2; NOL11; HINFP; PURG; PID1; ZDHHC4; WDR33; POGLUT1; ZNF77; TSPYL2; TEFM; ZNF419; ZNF93; PGBD1; ZNF30; MRRF; ZNF57
CBH-Male-M197	GO:0009889	regulation of biosynthetic process	18670	4404	107	42	1.66404	0.000212502	0.450556	ADCY8; CRY2; EBF1; EIF2B1; EZH1; GDNF; MKNK2; SMAD9; MAP3K4; PER1; SERPINF2; RAB27A; RAF1; RFC4; TRAPPC2; SIM2; SMARCD2; TAF4; TGFA; TRPV1; ZNF140; ZNF177; FZD7; MKNK1; NR1D1; ARNT2; THOC1; CTDSPL; IRF9; IGF2BP2; TOB2; NOL11; HINFP; PURG; PID1; ZNF77; TSPYL2; ZNF419; ZNF93; PGBD1; ZNF30; ZNF57
CBH-Male-M197	GO:0010467	gene expression	18670	6585	107	56	1.48386	0.000212897	0.450556	ADCY8; CLK1; CRY2; EBF1; EIF2B1; EZH1; GDNF; GNRH1; MKNK2; SMAD9; MAP3K4; CNOT4; PER1; SERPINF2; RAB27A; RAF1; TRAPPC2; SIM2; SMARCD2; TAF4; TGFA; TRPV1; ZNF140; ZNF177; FZD7; MKNK1; NR1D1; ARNT2; THOC1; CTDSPL; IRF9; IGF2BP2; TOB2; NOL11; HINFP; ZNF638; TRA2A; SNX12; PURG; LIPT1; NOP58; TRIT1; PID1; SUSD4; WDR33; ZCCHC8; ZNF77; TEFM; ZNF419; ZNF93; PGBD1; DISP1; ZNF30; MRRF; ZNF57; NSUN6
CBH-Male-M197	GO:0044271	cellular nitrogen compound biosynthetic process	18670	5029	107	46	1.59601	0.00023848	0.450556	ADCY8; ASNS; CRY2; EBF1; EIF2B1; EZH1; GDNF; MKNK2; SMAD9; MAP3K4; PER1; SERPINF2; RAF1; RFC4; TRAPPC2; SIM2; SMARCD2; TAF4; TGFA; TRPV1; ZNF140; ZNF177; FZD7; MKNK1; NR1D1; ARNT2; THOC1; CTDSPL; IRF9; IGF2BP2; TOB2; POLG2; NOL11; HINFP; PURG; PARP16; PID1; WDR33; ZNF77; TEFM; ZNF419; ZNF93; PGBD1; ZNF30; MRRF; ZNF57
CBH-Male-M197	GO:0019219	regulation of nucleobase-containing compound metabolic process	18670	4140	107	40	1.68585	0.000249892	0.450556	ADCY8; CLK1; CRY2; EBF1; EZH1; GDNF; SMAD9; MAP3K4; PER1; SERPINF2; RAF1; RFC4; TRAPPC2; SIM2; SMARCD2; TAF4; TGFA; TRPV1; ZNF140; ZNF177; FZD7; NR1D1; ARNT2; THOC1; CTDSPL; IRF9; IGF2BP2; TOB2; NOL11; HINFP; TRA2A; PURG; PID1; ZNF77; TSPYL2; ZNF419; ZNF93; PGBD1; ZNF30; ZNF57
CBH-Male-M197	GO:0031326	regulation of cellular biosynthetic process	18670	4325	107	41	1.65409	0.000304539	0.49187	ADCY8; CRY2; EBF1; EIF2B1; EZH1; GDNF; MKNK2; SMAD9; MAP3K4; PER1; SERPINF2; RAF1; RFC4; TRAPPC2; SIM2; SMARCD2; TAF4; TGFA; TRPV1; ZNF140; ZNF177; FZD7; MKNK1; NR1D1; ARNT2; THOC1; CTDSPL; IRF9; IGF2BP2; TOB2; NOL11; HINFP; PURG; PID1; ZNF77; TSPYL2; ZNF419; ZNF93; PGBD1; ZNF30; ZNF57
CBH-Male-M66	GO:0007268	chemical synaptic transmission	18670	703	199	27	3.60329	8.07121e-09	4.95383e-05	AMPH; ATP2A2; CACNB4; CTNNB1; FGF14; GABRA6; HTR5A; KCNA1; KCND2; KRAS; NOVA1; PRKCE; MAPK1; CADPS; DLGAP1; NRXN1; HOMER1; STXBP5L; CACNG2; PLCL2; PPP1R9A; SYBU; PCDHB2; SLC4A10; MCTP1; CNTNAP4; EIF2AK4
CBH-Male-M66	GO:0098916	anterograde trans-synaptic signaling	18670	703	199	27	3.60329	8.07121e-09	4.95383e-05	AMPH; ATP2A2; CACNB4; CTNNB1; FGF14; GABRA6; HTR5A; KCNA1; KCND2; KRAS; NOVA1; PRKCE; MAPK1; CADPS; DLGAP1; NRXN1; HOMER1; STXBP5L; CACNG2; PLCL2; PPP1R9A; SYBU; PCDHB2; SLC4A10; MCTP1; CNTNAP4; EIF2AK4
CBH-Male-M66	GO:0099537	trans-synaptic signaling	18670	711	199	27	3.56275	1.02395e-08	4.95383e-05	AMPH; ATP2A2; CACNB4; CTNNB1; FGF14; GABRA6; HTR5A; KCNA1; KCND2; KRAS; NOVA1; PRKCE; MAPK1; CADPS; DLGAP1; NRXN1; HOMER1; STXBP5L; CACNG2; PLCL2; PPP1R9A; SYBU; PCDHB2; SLC4A10; MCTP1; CNTNAP4; EIF2AK4
CBH-Male-M66	GO:0099536	synaptic signaling	18670	717	199	27	3.53294	1.22113e-08	4.95383e-05	AMPH; ATP2A2; CACNB4; CTNNB1; FGF14; GABRA6; HTR5A; KCNA1; KCND2; KRAS; NOVA1; PRKCE; MAPK1; CADPS; DLGAP1; NRXN1; HOMER1; STXBP5L; CACNG2; PLCL2; PPP1R9A; SYBU; PCDHB2; SLC4A10; MCTP1; CNTNAP4; EIF2AK4
CBH-Male-M66	GO:0048812	neuron projection morphogenesis	18670	648	199	22	3.18522	1.71971e-06	0.0054459	CTNNB1; GRB2; MAP2; PIK3CB; MAPK1; PTPRO; DYNLT1; TIAM1; XK; CDK5R1; RPS6KA5; B4GALT6; B4GALT5; NRXN1; HECW1; EPB41L3; CNTNAP2; DNM3; CYFIP2; PPP1R9A; C9orf72; EIF2AK4
CBH-Male-M66	GO:0048666	neuron development	18670	1110	199	30	2.53565	2.39863e-06	0.0054459	CTNNB1; GRB2; MAP2; OPCML; PIK3CB; MAPK1; MAPK9; PTPRO; DYNLT1; TIAM1; XK; NCK2; CDK5R1; RPS6KA5; B4GALT6; B4GALT5; NRXN1; INPP5F; MYT1L; HECW1; EPB41L3; CNTNAP2; DNM3; CYFIP2; LRP12; PPP1R9A; SLC4A10; C9orf72; NEGR1; EIF2AK4
CBH-Male-M66	GO:0120039	plasma membrane bounded cell projection morphogenesis	18670	662	199	22	3.11786	2.43539e-06	0.0054459	CTNNB1; GRB2; MAP2; PIK3CB; MAPK1; PTPRO; DYNLT1; TIAM1; XK; CDK5R1; RPS6KA5; B4GALT6; B4GALT5; NRXN1; HECW1; EPB41L3; CNTNAP2; DNM3; CYFIP2; PPP1R9A; C9orf72; EIF2AK4
CBH-Male-M66	GO:0048858	cell projection morphogenesis	18670	666	199	22	3.09913	2.68486e-06	0.0054459	CTNNB1; GRB2; MAP2; PIK3CB; MAPK1; PTPRO; DYNLT1; TIAM1; XK; CDK5R1; RPS6KA5; B4GALT6; B4GALT5; NRXN1; HECW1; EPB41L3; CNTNAP2; DNM3; CYFIP2; PPP1R9A; C9orf72; EIF2AK4
CBH-Male-M66	GO:0072583	clathrin-dependent endocytosis	18670	40	199	6	14.0729	3.85974e-06	0.00596671	PIK3CB; DNAJC6; SNAP91; INPP5F; SGIP1; SLC9B2
CBH-Male-M66	GO:0032990	cell part morphogenesis	18670	685	199	22	3.01317	4.2198e-06	0.00596671	CTNNB1; GRB2; MAP2; PIK3CB; MAPK1; PTPRO; DYNLT1; TIAM1; XK; CDK5R1; RPS6KA5; B4GALT6; B4GALT5; NRXN1; HECW1; EPB41L3; CNTNAP2; DNM3; CYFIP2; PPP1R9A; C9orf72; EIF2AK4
CBH-Male-M24	GO:0071840	cellular component organization or biogenesis	18670	6697	472	228	1.34666	1.38221e-08	0.000197435	ADARB1; AP2A2; AKT2; AMFR; ARF4; RERE; BCL6; C4A; CDK9; CHD4; COL7A1; COL11A2; COL13A1; DGKQ; DFFB; HBEGF; ELN; MARK2; ERCC3; EZH2; F2RL1; F8; FANCG; FGFR4; KAT2A; B4GALT1; HAS3; HSF4; IGHMBP2; JARID2; KCNC4; KCND1; KIF11; ABCC1; MYH3; NDUFA5; NDUFA10; NUMA1; ODF2; PCNA; PCNT; PLXNA2; PTPRS; PEX2; PXN; UPF1; BRD2; SCP2; SDC2; SRSF6; SFSWAP; SKI; SLC9A1; SMARCA4; SUPT6H; TBCD; TGM1; TLE2; TRAF1; T…
CBH-Male-M24	GO:0016043	cellular component organization	18670	6512	472	222	1.34847	2.43341e-08	0.000197435	ADARB1; AP2A2; AKT2; AMFR; ARF4; RERE; BCL6; C4A; CDK9; CHD4; COL7A1; COL11A2; COL13A1; DGKQ; DFFB; HBEGF; ELN; MARK2; ERCC3; EZH2; F2RL1; F8; FANCG; FGFR4; KAT2A; B4GALT1; HAS3; HSF4; IGHMBP2; JARID2; KCNC4; KCND1; KIF11; ABCC1; MYH3; NDUFA5; NDUFA10; NUMA1; ODF2; PCNA; PCNT; PLXNA2; PTPRS; PEX2; PXN; UPF1; BRD2; SCP2; SDC2; SRSF6; SFSWAP; SKI; SLC9A1; SMARCA4; SUPT6H; TBCD; TGM1; TLE2; TRAF1; T…
CBH-Male-M24	GO:0006996	organelle organization	18670	3885	472	139	1.41523	4.37025e-06	0.0236387	AKT2; RERE; BCL6; CDK9; CHD4; COL7A1; DFFB; ELN; MARK2; ERCC3; EZH2; F2RL1; F8; FANCG; KAT2A; HSF4; IGHMBP2; JARID2; KIF11; MYH3; NDUFA5; NDUFA10; NUMA1; ODF2; PCNA; PCNT; PTPRS; PEX2; PXN; UPF1; BRD2; SCP2; SKI; SLC9A1; SMARCA4; SUPT6H; TBCD; TSC2; PRDM2; MBTPS1; AP3D1; PKMYT1; HGS; ZMYM3; TAOK2; SEC24C; USP6NL; SFI1; SMG7; IQSEC1; REC8; HDAC6; CHAF1A; BET1; EMG1; UNC13B; AVIL; ZNF274; TUBGCP2; …
CBH-Male-M24	GO:0051028	mRNA transport	18670	152	472	14	3.64323	3.24757e-05	0.131746	UPF1; SRSF6; SUPT6H; DDX39B; KHSRP; SMG7; SRRM1; NXF1; NUP210; NUP62; CPSF1; UPF3A; NUP85; HNRNPA1L2
CBH-Male-M24	GO:0044237	cellular metabolic process	18670	11301	472	326	1.14105	5.91992e-05	0.192125	ADARB1; ADH5; AP2A2; AKT2; AMFR; AMT; ARF4; RERE; BCKDHB; BCL6; C4A; CDK9; CDO1; CHD4; CKMT1B; CLK2; COL7A1; CYP2C8; CYP2D6; DGKQ; DFFB; ATN1; HBEGF; ECM1; MARK2; SLC29A1; ERCC3; ESD; ETFA; EWSR1; EZH2; F2RL1; FANCF; FANCG; FDX1; FGFR4; KAT2A; NR6A1; B4GALT1; GLO1; GSTM3; HAS3; HPX; HSF4; IGHMBP2; IL11; ILF3; JARID2; MNT; ABCC1; MST1; MST1R; MUC4; MYH3; HNRNPM; NDUFA5; NDUFA10; NFIC; TONSL; CNOT3…
CBH-Male-M24	GO:0031503	protein-containing complex localization	18670	281	472	19	2.67454	0.000104562	0.237121	UPF1; SRSF6; SUPT6H; DDX39B; AP3D1; SMG7; SRRM1; NXF1; IQSEC2; NUP210; NUP62; IFT172; CPSF1; WDR60; CEP72; GRIPAP1; NUP85; BBS12; TTC21A
CBH-Male-M24	GO:0006406	mRNA export from nucleus	18670	111	472	11	3.91987	0.000116902	0.237121	UPF1; SRSF6; SUPT6H; DDX39B; SMG7; SRRM1; NXF1; NUP210; NUP62; CPSF1; NUP85
CBH-Male-M24	GO:0071427	mRNA-containing ribonucleoprotein complex export from nucleus	18670	111	472	11	3.91987	0.000116902	0.237121	UPF1; SRSF6; SUPT6H; DDX39B; SMG7; SRRM1; NXF1; NUP210; NUP62; CPSF1; NUP85
CBH-Male-M24	GO:0044085	cellular component biogenesis	18670	3355	472	116	1.36763	0.000165138	0.297743	AMFR; COL7A1; DGKQ; DFFB; ELN; ERCC3; F2RL1; F8; KAT2A; B4GALT1; HAS3; HSF4; IGHMBP2; KCNC4; KCND1; KIF11; MYH3; NDUFA5; NDUFA10; NUMA1; ODF2; PCNT; PTPRS; PXN; BRD2; SRSF6; SFSWAP; SKI; SLC9A1; SMARCA4; TBCD; TLE2; TRAF1; VTN; ALDH5A1; DDX39B; DGKD; RIPK1; TAF1C; HGS; TAOK2; SEC24C; TM9SF4; SFI1; REC8; HDAC6; CHAF1A; BET1; MICU1; EMG1; EIF3M; UNC13B; CELF1; AVIL; TUBGCP2; CEP250; PDCD10; ATXN2L;…
CBH-Male-M24	GO:0006807	nitrogen compound metabolic process	18670	10812	472	311	1.13778	0.000197361	0.303338	ADARB1; ADH5; AP2A2; AKT2; AMFR; AMT; ARF4; RERE; BCKDHB; BCL6; C4A; CDK9; CDO1; CHD4; CKMT1B; CLK2; COL7A1; CYP2D6; DGKQ; DFFB; ATN1; HBEGF; ECM1; MARK2; SLC29A1; ERCC3; ESD; EWSR1; EZH2; F2RL1; F8; FANCF; FANCG; FGFR4; KAT2A; NR6A1; B4GALT1; GLO1; GRIN2C; GSTM3; HAS3; HPX; HSF4; IGHMBP2; IL11; ILF3; JARID2; MNT; ABCC1; MST1; MST1R; MUC4; MYH3; HNRNPM; NDUFA5; NDUFA10; NFIC; TONSL; CNOT3; NOVA2;…
CBH-Male-M26	GO:0034641	cellular nitrogen compound metabolic process	18670	7161	209	113	1.40962	2.62408e-06	0.0188367	ADCY8; ASNS; CCNA2; CLK1; CLNS1A; CRY2; CSTF3; DFFA; DNA2; EBF1; EFNA1; EIF2B1; ERCC5; EZH1; GDNF; MKNK2; SMAD9; MAP3K4; NFKB1; CNOT4; PER1; SERPINF2; PSEN2; RAF1; RFC4; RFX5; SDHC; TRAPPC2; SIM2; SMARCD2; SMN1; SNRPA1; SULT1A2; TAF4; TGFA; TK2; TRH; TRPV1; ZNF140; ZNF141; ZNF177; ZP3; FZD7; SUPT3H; MKNK1; NR1D1; LPIN2; NUP93; ARNT2; THOC1; MED6; CTDSPL; ZNF443; WARS2; IRF9; BPNT1; N4BP2L2; RPP30…
CBH-Male-M26	GO:0006725	cellular aromatic compound metabolic process	18670	6615	209	106	1.43144	3.78827e-06	0.0188367	ADCY8; CCNA2; CLK1; CLNS1A; CRY2; CSTF3; DFFA; DNA2; EBF1; EFNA1; ERCC5; EZH1; GDNF; SMAD9; MAP3K4; NFKB1; CNOT4; PER1; SERPINF2; RAF1; RFC4; RFX5; SDHC; TRAPPC2; SIM2; SMARCD2; SMN1; SNRPA1; SULT1A2; TAF4; TGFA; TK2; TRH; TRPV1; ZNF140; ZNF141; ZNF177; ZP3; FZD7; SUPT3H; NR1D1; LPIN2; NUP93; ARNT2; THOC1; MED6; CTDSPL; ZNF443; WARS2; IRF9; BPNT1; N4BP2L2; RPP30; IGF2BP2; TOB2; FTCD; DBF4; POLG2;…
CBH-Male-M26	GO:0090304	nucleic acid metabolic process	18670	5735	209	95	1.47975	4.76681e-06	0.0188367	ADCY8; CCNA2; CLK1; CLNS1A; CRY2; CSTF3; DFFA; DNA2; EBF1; EFNA1; ERCC5; EZH1; GDNF; SMAD9; MAP3K4; NFKB1; CNOT4; PER1; SERPINF2; RAF1; RFC4; RFX5; TRAPPC2; SIM2; SMARCD2; SMN1; SNRPA1; TAF4; TGFA; TK2; TRPV1; ZNF140; ZNF141; ZNF177; ZP3; FZD7; SUPT3H; NR1D1; LPIN2; ARNT2; THOC1; MED6; CTDSPL; ZNF443; WARS2; IRF9; N4BP2L2; RPP30; IGF2BP2; TOB2; DBF4; POLG2; SNHG1; RAD54B; NOL11; HINFP; ZNF638; TR…
CBH-Male-M26	GO:0046483	heterocycle metabolic process	18670	6570	209	105	1.42765	5.12475e-06	0.0188367	ADCY8; CCNA2; CLK1; CLNS1A; CRY2; CSTF3; DFFA; DNA2; EBF1; EFNA1; ERCC5; EZH1; GDNF; SMAD9; MAP3K4; NFKB1; CNOT4; PER1; SERPINF2; RAF1; RFC4; RFX5; SDHC; TRAPPC2; SIM2; SMARCD2; SMN1; SNRPA1; SULT1A2; TAF4; TGFA; TK2; TRH; TRPV1; ZNF140; ZNF141; ZNF177; ZP3; FZD7; SUPT3H; NR1D1; LPIN2; NUP93; ARNT2; THOC1; MED6; CTDSPL; ZNF443; WARS2; IRF9; BPNT1; N4BP2L2; RPP30; IGF2BP2; TOB2; FTCD; DBF4; POLG2;…
CBH-Male-M26	GO:1901360	organic cyclic compound metabolic process	18670	6839	209	108	1.41068	5.80412e-06	0.0188367	ADCY8; CCNA2; CLK1; CLNS1A; CRY2; CSTF3; DFFA; DNA2; EBF1; EFNA1; ERCC5; EZH1; GDNF; SMAD9; MAP3K4; NFKB1; CNOT4; PER1; SERPINF2; RAF1; RDH5; RFC4; RFX5; SDHC; TRAPPC2; SIM2; SMARCD2; SMN1; SNRPA1; SULT1A2; TAF4; TGFA; TK2; TRH; TRPV1; ZNF140; ZNF141; ZNF177; ZP3; FZD7; SUPT3H; CYP7B1; NR1D1; LPIN2; NUP93; ARNT2; THOC1; MED6; CTDSPL; ZNF443; WARS2; IRF9; BPNT1; N4BP2L2; RPP30; IGF2BP2; TOB2; FTCD…
CBH-Male-M26	GO:0006139	nucleobase-containing compound metabolic process	18670	6411	209	101	1.40732	1.92027e-05	0.0519338	ADCY8; CCNA2; CLK1; CLNS1A; CRY2; CSTF3; DFFA; DNA2; EBF1; EFNA1; ERCC5; EZH1; GDNF; SMAD9; MAP3K4; NFKB1; CNOT4; PER1; SERPINF2; RAF1; RFC4; RFX5; SDHC; TRAPPC2; SIM2; SMARCD2; SMN1; SNRPA1; SULT1A2; TAF4; TGFA; TK2; TRPV1; ZNF140; ZNF141; ZNF177; ZP3; FZD7; SUPT3H; NR1D1; LPIN2; NUP93; ARNT2; THOC1; MED6; CTDSPL; ZNF443; WARS2; IRF9; BPNT1; N4BP2L2; RPP30; IGF2BP2; TOB2; DBF4; POLG2; SNHG1; RAD…
CBH-Male-M26	GO:0019219	regulation of nucleobase-containing compound metabolic process	18670	4140	209	71	1.53199	5.6607e-05	0.131223	ADCY8; CCNA2; CLK1; CRY2; DFFA; DNA2; EBF1; EFNA1; EZH1; GDNF; SMAD9; MAP3K4; NFKB1; PER1; SERPINF2; RAF1; RFC4; RFX5; TRAPPC2; SIM2; SMARCD2; TAF4; TGFA; TRPV1; ZNF140; ZNF141; ZNF177; ZP3; FZD7; SUPT3H; NR1D1; LPIN2; NUP93; ARNT2; THOC1; MED6; CTDSPL; ZNF443; IRF9; N4BP2L2; IGF2BP2; TOB2; DBF4; NOL11; HINFP; TRA2A; PURG; DONSON; ZNF117; NELFCD; UIMC1; PID1; RBM23; TRERF1; ZNF77; GPBP1L1; TSPYL2…
CBH-Male-M26	GO:0044238	primary metabolic process	18670	11287	209	153	1.21091	7.02919e-05	0.13388	ADCY8; ADRA2B; ARF3; ART3; ASNS; BBS4; CASP6; CCNA2; CLK1; CLNS1A; CRY2; CSTF3; DFFA; DNA2; EBF1; EFNA1; EIF2B1; ERCC5; EZH1; GDNF; MKNK2; INPP1; SMAD9; MAP1A; MAP3K4; NFKB1; CNOT4; PER1; PEX7; SERPINF2; PSEN2; PTPRN2; RAF1; RDH5; RFC4; RFX5; SDHC; TRAPPC2; SIM2; SMARCD2; SMN1; SNRPA1; SPTBN2; SULT1A2; TAF4; TGFA; TK2; TRPV1; ZNF140; ZNF141; ZNF177; ZP3; UBXN8; FZD7; SUPT3H; MKNK1; CDC16; PDCD5; …
CBH-Male-M26	GO:0034645	cellular macromolecule biosynthetic process	18670	4961	209	81	1.45852	7.42541e-05	0.13388	ADCY8; CCNA2; CRY2; CSTF3; DNA2; EBF1; EFNA1; EIF2B1; EZH1; GDNF; MKNK2; SMAD9; MAP3K4; NFKB1; PER1; SERPINF2; RAF1; RFC4; RFX5; TRAPPC2; SIM2; SMARCD2; SMN1; TAF4; TGFA; TK2; TRPV1; ZNF140; ZNF141; ZNF177; ZP3; FZD7; SUPT3H; MKNK1; NR1D1; LPIN2; ARNT2; THOC1; MED6; CTDSPL; ZNF443; WARS2; IRF9; N4BP2L2; IGF2BP2; DBF4; POLG2; NOL11; HINFP; PURG; DONSON; ZNF117; NELFCD; CINP; PIGT; UIMC1; PHAX; PID…
CBH-Male-M26	GO:0044321	response to leptin	18670	22	209	4	16.2418	9.52864e-05	0.154621	BBS4; CCNA2; NR1D1; PID1
CBH-Male-M7	GO:0007399	nervous system development	18670	2375	224	68	2.38639	2.37916e-12	3.86066e-08	BMP2; CAMK2A; CDH2; CNGB1; COL4A1; DRD1; EFNA5; EPHA5; EPHB2; GABRA5; GFRA1; GRID2; GRIK1; ID2; ITPKA; MMP14; NCAM2; NELL1; PAK3; CNTN3; PCP4; PENK; PRKG1; PTPRM; RET; CX3CL1; SHH; SMO; WNT10B; WNT11; ST8SIA2; FZD8; SOCS2; KALRN; SLIT2; PITPNM1; WDR1; PLK2; PPP1R17; CYP46A1; SHANK2; FSTL4; NGEF; TENM4; AUTS2; SHANK1; BCL11A; SEMA5B; SULF2; PLXDC1; PCDH19; KLHL1; CACNG7; BCAN; NDRG4; NDNF; CLMN; S…
CBH-Male-M7	GO:0030182	neuron differentiation	18670	1365	224	47	2.86987	3.53596e-11	2.8689e-07	BMP2; CAMK2A; CDH2; CNGB1; DRD1; EFNA5; EPHA5; EPHB2; GABRA5; GFRA1; GRID2; ID2; ITPKA; NCAM2; PAK3; PCP4; PRKG1; PTPRM; RET; CX3CL1; SHH; SMO; WNT10B; WNT11; FZD8; SOCS2; KALRN; SLIT2; PLK2; SHANK2; FSTL4; NGEF; TENM4; AUTS2; SHANK1; BCL11A; SEMA5B; KLHL1; CACNG7; NDRG4; NDNF; CLMN; SEMA6D; CDHR1; SLITRK1; VSTM2L; EMB
CBH-Male-M7	GO:0023052	signaling	18670	6620	224	127	1.59898	5.8576e-11	3.10381e-07	ATP2A3; BMP2; CA7; CA8; CALB1; CAMK2A; CASQ2; CDH2; CDKN2A; CHGA; CISH; CNGB1; COL4A1; COL4A2; DLG2; DRD1; EFNA5; EPHA5; EPHB2; GABRA5; GFRA1; GNA15; GRID2; GRIK1; GRIK4; GRM7; HTR2C; IGF1; ITGB5; ITPKA; ITPR1; KCNMB1; KCNN1; LCP1; LMO7; LPL; EPCAM; MC4R; KITLG; MMP14; PAK3; PCP4; PDE2A; PENK; PRKG1; MAP2K6; PTPRE; PTPRM; RET; RGR; RGS3; RNASEL; CX3CL1; SDC1; SGCD; SHH; SLC1A6; SMO; STAT4; TAC1; …
CBH-Male-M7	GO:0032502	developmental process	18670	6411	224	124	1.6121	7.65098e-11	3.10381e-07	ALDOC; BMP2; CALB1; CAMK2A; CASQ2; CDH2; CDKN2A; CNGB1; COL4A1; COL4A2; COL5A1; COCH; DRD1; EFNA5; EPHA5; EPHB2; GABRA5; GFRA1; GRID2; GRIK1; HTR2C; ID2; IGF1; ITGB5; ITPKA; ITPR1; KCNMB1; LCP1; LMO2; LPL; EPCAM; KITLG; MMP14; NCAM2; NELL1; PAK3; CNTN3; PCP4; PDE2A; PENK; PRKG1; PTPRM; RET; RNASEL; CX3CL1; SDC1; SGCD; SHH; SMO; TCHH; TLL2; TNFAIP2; WNT10B; WNT11; ST8SIA2; FZD8; LTBP4; STC2; PDE5A…
CBH-Male-M7	GO:0048666	neuron development	18670	1110	224	41	3.07863	9.75753e-11	3.16671e-07	CAMK2A; CDH2; CNGB1; DRD1; EFNA5; EPHA5; EPHB2; GABRA5; GFRA1; GRID2; ID2; ITPKA; NCAM2; PAK3; PRKG1; PTPRM; RET; CX3CL1; SHH; SMO; KALRN; SLIT2; PLK2; SHANK2; FSTL4; NGEF; TENM4; AUTS2; SHANK1; BCL11A; SEMA5B; KLHL1; CACNG7; NDRG4; NDNF; CLMN; SEMA6D; CDHR1; SLITRK1; VSTM2L; EMB
CBH-Male-M7	GO:0022008	neurogenesis	18670	1623	224	51	2.61908	1.18088e-10	3.19369e-07	BMP2; CAMK2A; CDH2; CNGB1; DRD1; EFNA5; EPHA5; EPHB2; GABRA5; GFRA1; GRID2; ID2; ITPKA; MMP14; NCAM2; PAK3; PCP4; PENK; PRKG1; PTPRM; RET; CX3CL1; SHH; SMO; WNT10B; WNT11; FZD8; SOCS2; KALRN; SLIT2; WDR1; PLK2; SHANK2; FSTL4; NGEF; TENM4; AUTS2; SHANK1; BCL11A; SEMA5B; KLHL1; CACNG7; NDRG4; NDNF; CLMN; SEMA6D; GPR157; CDHR1; SLITRK1; VSTM2L; EMB
CBH-Male-M7	GO:0032501	multicellular organismal process	18670	7751	224	140	1.50545	1.6098e-10	3.73176e-07	ATP2A3; BMP2; CALB1; CAMK2A; CASQ2; CDH2; CHGA; CNGB1; COL4A1; COL4A2; COL5A1; COCH; DLG2; DRD1; EFNA5; EPHA5; EPHB2; GABRA5; GFRA1; GNA15; GRID2; GRIK1; GRM7; HTR2C; ID2; IGF1; ITGB5; ITPKA; ITPR1; KCNMA1; KCNMB1; KIFC3; LCP1; LMO2; LPL; EPCAM; MC4R; KITLG; MMP14; NCAM2; NELL1; PAK3; CNTN3; PCP4; PDE2A; PENK; PGC; PRKG1; MAP2K6; PTPRM; RET; RGR; CX3CL1; SDC1; SGCD; SHH; SMO; TAC1; TCHH; TLL2; TN…
CBH-Male-M7	GO:0007267	cell-cell signaling	18670	1650	224	51	2.57622	2.12429e-10	4.30886e-07	BMP2; CA7; CALB1; CAMK2A; CASQ2; CDH2; CHGA; DLG2; DRD1; EFNA5; EPHA5; EPHB2; GABRA5; GRID2; GRIK1; GRIK4; GRM7; HTR2C; ITPKA; ITPR1; KCNMB1; KCNN1; MC4R; PENK; CX3CL1; SDC1; SHH; SLC1A6; SMO; TAC1; WNT10B; WNT11; GLRA3; FZD8; LTBP4; TNFRSF11A; CACNA1G; KALRN; PLK2; CYP46A1; SHANK2; SV2C; SOSTDC1; SHANK1; ANO1; SULF2; CACNG7; DACT3; CNIH2; SHISA6; GRID2IP
CBH-Male-M7	GO:0048856	anatomical structure development	18670	5988	224	117	1.62855	2.72598e-10	4.91494e-07	ALDOC; BMP2; CALB1; CAMK2A; CASQ2; CDH2; CNGB1; COL4A1; COL4A2; COL5A1; COCH; DRD1; EFNA5; EPHA5; EPHB2; GABRA5; GFRA1; GRID2; GRIK1; ID2; IGF1; ITGB5; ITPKA; ITPR1; LCP1; LMO2; EPCAM; KITLG; MMP14; NCAM2; NELL1; PAK3; CNTN3; PCP4; PDE2A; PENK; PRKG1; PTPRM; RET; CX3CL1; SDC1; SGCD; SHH; SMO; TCHH; TLL2; TNFAIP2; WNT10B; WNT11; ST8SIA2; FZD8; LTBP4; STC2; PDE5A; TNFRSF11A; SOCS2; CACNA1H; KALRN; …
CBH-Male-M7	GO:0007268	chemical synaptic transmission	18670	703	224	31	3.67538	3.83384e-10	5.46347e-07	CA7; CALB1; CAMK2A; CDH2; DLG2; DRD1; EPHB2; GABRA5; GRID2; GRIK1; GRIK4; GRM7; HTR2C; ITPKA; KCNMB1; KCNN1; PENK; CX3CL1; SLC1A6; TAC1; GLRA3; CACNA1G; PLK2; CYP46A1; SHANK2; SV2C; SHANK1; CACNG7; CNIH2; SHISA6; GRID2IP
CBH-Male-M63	GO:0019219	regulation of nucleobase-containing compound metabolic process	18670	4140	149	59	1.78571	1.15798e-06	0.0187906	ADCY1; APAF1; EIF4G1; AFF2; HIVEP2; AFF3; MGMT; MLLT1; NFYA; MED1; PSMD13; PSME1; PTCH1; KDM5A; SON; TPR; VHL; USP9X; GAS7; PIAS1; NCOA1; TRIP12; TGFBRAP1; ZNF264; NUP153; ATG7; CELF2; NFAT5; ZNF234; KAT7; PMF1; FAM168A; NEDD4L; LARP1; GIGYF2; KLF13; CDK12; PDPR; HEATR1; ASXL2; MIS18BP1; CDCA7L; ZNF407; ASH1L; ZNF608; CPEB1; IPPK; ZNF557; CHD6; ZNF397; CDYL2; PPARGC1B; ZNF846; RNF169; TSSK4; ATXN…
CBH-Male-M63	GO:0010694	positive regulation of alkaline phosphatase activity	18670	6	149	3	62.651	9.78971e-06	0.0794288	GPLD1; ITGA2; PPARGC1B
CBH-Male-M63	GO:0009889	regulation of biosynthetic process	18670	4404	149	58	1.65021	1.99866e-05	0.0985837	ADCY1; EIF4G1; AFF2; GPLD1; HIVEP2; IRS1; ITGA2; AFF3; MLLT1; NFYA; MED1; PSMD13; PSME1; PTCH1; KDM5A; TPR; VHL; USP9X; GAS7; PIAS1; NCOA1; TGFBRAP1; ZNF264; ABCG1; RAPGEF2; NUP153; ATG7; NFAT5; ZNF234; KAT7; PMF1; NEDD4L; LARP1; GIGYF2; KLF13; CDK12; PDPR; HEATR1; ASXL2; MIS18BP1; CDCA7L; ZNF407; ASH1L; ZNF608; CPEB1; IPPK; ZNF557; CHD6; ZNF397; CDYL2; PPARGC1B; EIF5AL1; ZNF846; TSSK4; ATXN1L; Z…
CBH-Male-M63	GO:0031326	regulation of cellular biosynthetic process	18670	4325	149	57	1.65138	2.43012e-05	0.0985837	ADCY1; EIF4G1; AFF2; GPLD1; HIVEP2; IRS1; ITGA2; AFF3; MLLT1; NFYA; MED1; PSMD13; PSME1; PTCH1; KDM5A; TPR; VHL; USP9X; GAS7; PIAS1; NCOA1; TGFBRAP1; ZNF264; RAPGEF2; NUP153; ATG7; NFAT5; ZNF234; KAT7; PMF1; NEDD4L; LARP1; GIGYF2; KLF13; CDK12; PDPR; HEATR1; ASXL2; MIS18BP1; CDCA7L; ZNF407; ASH1L; ZNF608; CPEB1; IPPK; ZNF557; CHD6; ZNF397; CDYL2; PPARGC1B; EIF5AL1; ZNF846; TSSK4; ATXN1L; ZNF808; …
CBH-Male-M63	GO:0010692	regulation of alkaline phosphatase activity	18670	9	149	3	41.7673	4.03984e-05	0.128331	GPLD1; ITGA2; PPARGC1B
CBH-Male-M63	GO:0051252	regulation of RNA metabolic process	18670	3822	149	51	1.672	6.07769e-05	0.128331	ADCY1; EIF4G1; AFF2; HIVEP2; AFF3; MLLT1; NFYA; MED1; PSMD13; PSME1; PTCH1; KDM5A; SON; TPR; VHL; USP9X; GAS7; PIAS1; NCOA1; TGFBRAP1; ZNF264; CELF2; NFAT5; ZNF234; KAT7; PMF1; NEDD4L; LARP1; GIGYF2; KLF13; CDK12; HEATR1; ASXL2; MIS18BP1; CDCA7L; ZNF407; ASH1L; ZNF608; CPEB1; IPPK; ZNF557; CHD6; ZNF397; CDYL2; PPARGC1B; ZNF846; TSSK4; ATXN1L; ZNF808; ZNF880; ZBED6
CBH-Male-M63	GO:0032240	negative regulation of nucleobase-containing compound transport	18670	2	149	2	125.302	6.32678e-05	0.128331	TPR; NUP153
CBH-Male-M63	GO:0046832	negative regulation of RNA export from nucleus	18670	2	149	2	125.302	6.32678e-05	0.128331	TPR; NUP153
CBH-Male-M63	GO:0010556	regulation of macromolecule biosynthetic process	18670	4138	149	53	1.60488	0.000124178	0.223893	ADCY1; EIF4G1; AFF2; HIVEP2; IRS1; ITGA2; AFF3; MLLT1; NFYA; MED1; PSMD13; PSME1; PTCH1; KDM5A; TPR; VHL; USP9X; GAS7; PIAS1; NCOA1; TGFBRAP1; ZNF264; ATG7; NFAT5; ZNF234; KAT7; PMF1; NEDD4L; LARP1; GIGYF2; KLF13; CDK12; HEATR1; ASXL2; MIS18BP1; CDCA7L; ZNF407; ASH1L; ZNF608; CPEB1; IPPK; ZNF557; CHD6; ZNF397; CDYL2; PPARGC1B; EIF5AL1; ZNF846; TSSK4; ATXN1L; ZNF808; ZNF880; ZBED6
CBH-Male-M63	GO:0051171	regulation of nitrogen compound metabolic process	18670	6063	149	70	1.44667	0.000151677	0.225372	ADCY1; APAF1; EIF4G1; AFF2; GPLD1; HIVEP2; ITGA2; AFF3; MGMT; MLLT1; NFYA; MED1; PSMD13; PSME1; PTCH1; KDM5A; SON; TPR; UVRAG; VHL; USP9X; GAS7; PIAS1; NCOA1; TRIP12; TGFBRAP1; ZNF264; ABCG1; RAPGEF2; NUP153; FRY; ATG7; CELF2; NFAT5; ZNF234; KAT7; PMF1; LMTK2; FAM168A; NEDD4L; LARP1; DSTYK; GIGYF2; EEF2K; KLF13; CDK12; PDPR; HEATR1; ASXL2; MIS18BP1; CDCA7L; ZNF407; ASH1L; ZNF608; CPEB1; IPPK; ZNF…
CBH-Male-M104	GO:0007215	glutamate receptor signaling pathway	18670	100	89	7	14.6843	4.92043e-07	0.00798438	DAPK1; GRIA3; GRID1; GRIK3; GRIN2D; GRM8; CACNG8
CBH-Male-M104	GO:0035235	ionotropic glutamate receptor signaling pathway	18670	25	89	4	33.564	5.6532e-06	0.0458672	GRIA3; GRID1; GRIK3; GRIN2D
CBH-Male-M104	GO:0007178	transmembrane receptor protein serine/threonine kinase signaling pathway	18670	349	89	9	5.40968	4.29131e-05	0.202798	CITED1; PTPRK; ITGA8; DKK1; ZNF423; GREM1; BTBD11; DACT2; VWC2L
CBH-Male-M104	GO:0098655	cation transmembrane transport	18670	855	89	14	3.43492	4.99902e-05	0.202798	SHROOM2; DAPK1; GRIA3; GRIN2D; KCNA4; NOS1; RYR1; SLN; TRPC6; NOS1AP; KCNMB2; SLC24A3; CACNG8; SLC4A11
CBH-Male-M104	GO:0035249	synaptic transmission, glutamatergic	18670	93	89	5	11.2782	8.21087e-05	0.241478	GRID1; GRIK3; GRM8; DKK1; CACNG8
CBH-Male-M104	GO:0043931	ossification involved in bone maturation	18670	20	89	3	31.4663	0.000112569	0.241478	RYR1; GREM1; PHOSPHO1
CBH-Male-M104	GO:0070588	calcium ion transmembrane transport	18670	315	89	8	5.32763	0.000129713	0.241478	GRIN2D; NOS1; RYR1; SLN; TRPC6; NOS1AP; SLC24A3; CACNG8
CBH-Male-M104	GO:0034220	ion transmembrane transport	18670	1182	89	16	2.8396	0.000132199	0.241478	SHROOM2; DAPK1; GRIA3; GRID1; GRIK3; GRIN2D; KCNA4; NOS1; RYR1; SLN; TRPC6; NOS1AP; KCNMB2; SLC24A3; CACNG8; SLC4A11
CBH-Male-M104	GO:0090092	regulation of transmembrane receptor protein serine/threonine kinase signaling pathway	18670	241	89	7	6.09306	0.000153466	0.241478	CITED1; ITGA8; DKK1; ZNF423; GREM1; DACT2; VWC2L
CBH-Male-M104	GO:0023051	regulation of signaling	18670	3591	89	32	1.86934	0.000157452	0.241478	ADCY5; DAPK1; GRIA3; GRID1; GRIK3; GRIN2D; GRM8; CITED1; NOS1; RGS16; RYR1; SLC6A1; ITGA8; NOS1AP; ARHGAP32; PTPRT; DUSP10; DKK1; ZNF423; SIPA1L3; GPR161; GREM1; LMCD1; CAMK2N1; TNFRSF19; DOK5; CACNG8; GRIP2; LYPD6; RIMS4; DACT2; VWC2L
CBH-Male-M168	GO:0008104	protein localization	18670	2765	212	54	1.71992	3.15289e-05	0.247534	ACTN4; ADAM8; AGER; CACNA1E; CSNK1D; CSNK2A2; DNM2; DRD4; DVL2; CTTN; ACSL3; GAK; IKBKB; ITGA3; OXCT1; PLK1; PPARD; PEX19; RAB27B; RDX; SRSF4; STX1A; TFR2; AP3B2; SYMPK; TM9SF2; PICK1; CROCC; IFT140; SGSM2; PIGK; CARM1; ATG4B; PACS2; SCFD1; LEPROTL1; STX12; RAB26; AKAP8L; ERLEC1; TLR9; ZDHHC7; BIN3; RAB40C; PDIA2; FAM83D; SPIRE2; LRSAM1; ARHGAP33; ZFAND2B; LEMD2; STAC3; HID1; RABL3
CBH-Male-M168	GO:0033036	macromolecule localization	18670	3116	212	58	1.63923	5.90317e-05	0.247534	ACTN4; ADAM8; AGER; CACNA1E; CEL; CPT1B; CSNK1D; CSNK2A2; DNM2; DRD4; DVL2; CTTN; ACSL3; GAK; IKBKB; ITGA3; OXCT1; PLK1; PPARD; PEX19; RAB27B; RDX; SRSF4; STX1A; TFR2; AP3B2; SYMPK; TM9SF2; PICK1; CROCC; IFT140; SGSM2; PIGK; CARM1; STARD3; ATG4B; PACS2; SCFD1; LEPROTL1; STX12; RAB26; AKAP8L; ERLEC1; TLR9; ZNHIT6; ZDHHC7; BIN3; RAB40C; PDIA2; FAM83D; SPIRE2; LRSAM1; ARHGAP33; ZFAND2B; LEMD2; STAC3…
CBH-Male-M168	GO:0034613	cellular protein localization	18670	1872	212	40	1.88175	6.42051e-05	0.247534	AGER; CSNK1D; CSNK2A2; DVL2; CTTN; ACSL3; GAK; IKBKB; ITGA3; PLK1; PEX19; RAB27B; RDX; SRSF4; STX1A; AP3B2; SYMPK; TM9SF2; PICK1; CROCC; IFT140; SGSM2; PIGK; CARM1; PACS2; LEPROTL1; STX12; RAB26; AKAP8L; ERLEC1; ZDHHC7; RAB40C; PDIA2; FAM83D; LRSAM1; ZFAND2B; LEMD2; STAC3; HID1; RABL3
CBH-Male-M168	GO:0070727	cellular macromolecule localization	18670	1883	212	40	1.87076	7.30363e-05	0.247534	AGER; CSNK1D; CSNK2A2; DVL2; CTTN; ACSL3; GAK; IKBKB; ITGA3; PLK1; PEX19; RAB27B; RDX; SRSF4; STX1A; AP3B2; SYMPK; TM9SF2; PICK1; CROCC; IFT140; SGSM2; PIGK; CARM1; PACS2; LEPROTL1; STX12; RAB26; AKAP8L; ERLEC1; ZDHHC7; RAB40C; PDIA2; FAM83D; LRSAM1; ZFAND2B; LEMD2; STAC3; HID1; RABL3
CBH-Male-M168	GO:0051641	cellular localization	18670	2927	212	55	1.65481	7.62721e-05	0.247534	ACTN4; AGER; CEL; CPT1B; CSNK1D; CSNK2A2; DNM2; DRD4; DVL2; CTTN; ACSL3; GAK; IKBKB; ITGA3; OXCT1; PLD2; PLK1; PEX19; RAB27B; RDX; SRSF4; STX1A; AP3B2; SYMPK; TM9SF2; PICK1; CROCC; IFT140; SGSM2; PIGK; CARM1; STARD3; NINL; PACS2; SCFD1; LEPROTL1; STX12; RAB26; AKAP8L; ERLEC1; FHOD1; ZDHHC7; BIN3; RAB40C; PDIA2; FAM83D; SPIRE2; LRSAM1; ZFAND2B; LEMD2; BRAT1; STAC3; CCDC88B; HID1; RABL3
CBH-Male-M168	GO:0036465	synaptic vesicle recycling	18670	69	212	6	7.65792	0.000131966	0.356901	CEL; DNM2; GAK; PLD2; RAB27B; STX1A
CBH-Male-M168	GO:0008361	regulation of cell size	18670	179	212	9	4.4279	0.0002125	0.492605	ADD1; CRABP2; DNM2; E2F4; CTTN; GNB3; RDX; SEMA6C; ANAPC2
CBH-Male-M168	GO:0120035	regulation of plasma membrane bounded cell projection organization	18670	672	212	19	2.48996	0.000248616	0.504286	CRABP2; DNM2; DVL2; CTTN; GAK; ITGA3; RAP1GAP; RDX; SF3A2; CROCC; IFT140; CARM1; SEMA6C; PLXNB2; ANAPC2; NCKIPSD; BIN3; ARHGAP33; CNTROB
CBH-Male-M168	GO:0031344	regulation of cell projection organization	18670	682	212	19	2.45345	0.000299047	0.539182	CRABP2; DNM2; DVL2; CTTN; GAK; ITGA3; RAP1GAP; RDX; SF3A2; CROCC; IFT140; CARM1; SEMA6C; PLXNB2; ANAPC2; NCKIPSD; BIN3; ARHGAP33; CNTROB
CBH-Male-M168	GO:0048488	synaptic vesicle endocytosis	18670	56	212	5	7.86304	0.000429673	0.633845	CEL; DNM2; GAK; RAB27B; STX1A
CBH-Male-M352	GO:0098655	cation transmembrane transport	18670	855	74	13	3.8361	2.78791e-05	0.191649	SHROOM2; GRIA3; GRIN2D; KCNA4; NOS1; RYR1; SLN; TRPC6; NOS1AP; KCNMB2; SLC24A3; CACNG8; SLC4A11
CBH-Male-M352	GO:0070588	calcium ion transmembrane transport	18670	315	74	8	6.40755	3.44381e-05	0.191649	GRIN2D; NOS1; RYR1; SLN; TRPC6; NOS1AP; SLC24A3; CACNG8
CBH-Male-M352	GO:0098662	inorganic cation transmembrane transport	18670	752	74	12	4.02602	3.69326e-05	0.191649	SHROOM2; GRIN2D; KCNA4; NOS1; RYR1; SLN; TRPC6; NOS1AP; KCNMB2; SLC24A3; CACNG8; SLC4A11
CBH-Male-M352	GO:0007215	glutamate receptor signaling pathway	18670	100	74	5	12.6149	4.79124e-05	0.191649	GRIA3; GRIK3; GRIN2D; GRM8; CACNG8
CBH-Male-M352	GO:0043931	ossification involved in bone maturation	18670	20	74	3	37.8446	6.49177e-05	0.191649	RYR1; GREM1; PHOSPHO1
CBH-Male-M352	GO:0007178	transmembrane receptor protein serine/threonine kinase signaling pathway	18670	349	74	8	5.78332	7.08631e-05	0.191649	PTPRK; ITGA8; DKK1; ZNF423; GREM1; BTBD11; DACT2; VWC2L
CBH-Male-M352	GO:0070977	bone maturation	18670	23	74	3	32.9083	9.99918e-05	0.206908	RYR1; GREM1; PHOSPHO1
CBH-Male-M352	GO:0098660	inorganic ion transmembrane transport	18670	836	74	12	3.62149	0.000102007	0.206908	SHROOM2; GRIN2D; KCNA4; NOS1; RYR1; SLN; TRPC6; NOS1AP; KCNMB2; SLC24A3; CACNG8; SLC4A11
CBH-Male-M352	GO:0035235	ionotropic glutamate receptor signaling pathway	18670	25	74	3	30.2757	0.000129122	0.213517	GRIA3; GRIK3; GRIN2D
CBH-Male-M352	GO:1990264	peptidyl-tyrosine dephosphorylation involved in inactivation of protein kinase activity	18670	5	74	2	100.919	0.000153793	0.213517	PTPRT; DUSP10
CBH-Male-M119	GO:0046487	glyoxylate metabolic process	18670	9	87	2	47.6884	0.000756523	1	IDH2; ALDH4A1
CBH-Male-M119	GO:0051048	negative regulation of secretion	18670	238	87	6	5.41003	0.000860433	1	ABR; COMT; IDH2; OPRK1; RHBDF1; ENHO
CBH-Male-M119	GO:0018198	peptidyl-cysteine modification	18670	47	87	3	13.6977	0.00136662	1	SNTA1; ZDHHC14; ZDHHC23
CBH-Male-M119	GO:0019336	phenol-containing compound catabolic process	18670	12	87	2	35.7663	0.0013744	1	COMT; DIO2
CBH-Male-M119	GO:0030208	dermatan sulfate biosynthetic process	18670	12	87	2	35.7663	0.0013744	1	CSPG4; CHST14
CBH-Male-M119	GO:1903909	regulation of receptor clustering	18670	12	87	2	35.7663	0.0013744	1	CD81; FZD9
CBH-Male-M119	GO:0030205	dermatan sulfate metabolic process	18670	13	87	2	33.015	0.00161938	1	CSPG4; CHST14
CBH-Male-M119	GO:0006024	glycosaminoglycan biosynthetic process	18670	110	87	4	7.80355	0.00174415	1	CSPG4; CHST1; CHPF; CHST14
CBH-Male-M119	GO:1903510	mucopolysaccharide metabolic process	18670	112	87	4	7.6642	0.0018632	1	CSPG4; CHST1; CHPF; CHST14
CBH-Male-M119	GO:0031638	zymogen activation	18670	53	87	3	12.147	0.00193507	1	CTSH; ENO1; TBC1D10A
CBH-Male-M473	GO:0014722	regulation of skeletal muscle contraction by calcium ion signaling	18670	5	64	2	116.688	0.000114913	1	DMD; DMPK
CBH-Male-M473	GO:1901222	regulation of NIK/NF-kappaB signaling	18670	117	64	4	9.97329	0.000696539	1	RBCK1; HDAC7; LIME1; MIR29B1
CBH-Male-M473	GO:0051188	cofactor biosynthetic process	18670	326	64	6	5.36906	0.000866362	1	CBFA2T3; HK3; PFKFB4; ABCB6; RSAD1; ACSS2
CBH-Male-M473	GO:0014819	regulation of skeletal muscle contraction	18670	14	64	2	41.6741	0.00102508	1	DMD; DMPK
CBH-Male-M473	GO:0006047	UDP-N-acetylglucosamine metabolic process	18670	16	64	2	36.4648	0.0013458	1	DPAGT1; GFPT2
CBH-Male-M473	GO:0006754	ATP biosynthetic process	18670	160	64	4	7.29297	0.00221375	1	CBFA2T3; HK3; PFKFB4; TAZ
CBH-Male-M473	GO:0009152	purine ribonucleotide biosynthetic process	18670	280	64	5	5.20926	0.0027127	1	CBFA2T3; HK3; PFKFB4; TAZ; ACSS2
CBH-Male-M473	GO:0009206	purine ribonucleoside triphosphate biosynthetic process	18670	171	64	4	6.82383	0.00281536	1	CBFA2T3; HK3; PFKFB4; TAZ
CBH-Male-M473	GO:0009145	purine nucleoside triphosphate biosynthetic process	18670	172	64	4	6.78416	0.00287506	1	CBFA2T3; HK3; PFKFB4; TAZ
CBH-Male-M473	GO:0046835	carbohydrate phosphorylation	18670	24	64	2	24.3099	0.00304116	1	HK3; PFKFB4
CBH-Male-M175	GO:0006403	RNA localization	18670	230	120	9	6.08804	1.78654e-05	0.216402	HNRNPA2B1; SRSF7; SSB; CCT8; PCID2; ENY2; RBM26; SEH1L; DCP2
CBH-Male-M175	GO:0006405	RNA export from nucleus	18670	135	120	7	8.06728	2.66718e-05	0.216402	HNRNPA2B1; SRSF7; SSB; PCID2; ENY2; RBM26; SEH1L
CBH-Male-M175	GO:0033044	regulation of chromosome organization	18670	342	120	10	4.54922	7.28148e-05	0.393855	HNRNPA2B1; MUC1; CDC23; EED; BUB3; CCT8; PPHLN1; PCID2; RMI2; DCP2
CBH-Male-M175	GO:0044260	cellular macromolecule metabolic process	18670	8352	120	74	1.37849	0.000135321	0.448371	ALB; CDK7; CDK8; E2F5; HNRNPA2B1; HSF2; LTA4H; MCM6; MUC1; NFIA; ORC2; PGM3; RPA1; RYK; SSB; TAF5; UBA7; ZNF20; ZNF112; RNF103; CUL4A; CUL1; CDC23; B4GALT4; EED; BUB3; MED17; ONECUT2; ZNF432; ERLIN1; CCT8; PDS5A; ORC6; ZNF473; LSM14A; HERC4; DERL2; DESI2; ZNF571; PPHLN1; TDP2; NUB1; MBTD1; INTS10; ELP2; PPP6R3; PCID2; RAD18; ENY2; ZFAT; METTL14; GPBP1; FKRP; BORA; GGNBP2; ZNF606; THUMPD2; SEH1L; …
CBH-Male-M175	GO:0071426	ribonucleoprotein complex export from nucleus	18670	127	120	6	7.35039	0.000170671	0.448371	HNRNPA2B1; SRSF7; SSB; PCID2; ENY2; SEH1L
CBH-Male-M175	GO:0071166	ribonucleoprotein complex localization	18670	128	120	6	7.29297	0.000178136	0.448371	HNRNPA2B1; SRSF7; SSB; PCID2; ENY2; SEH1L
CBH-Male-M175	GO:0050657	nucleic acid transport	18670	193	120	7	5.64292	0.000251552	0.448371	HNRNPA2B1; SRSF7; SSB; PCID2; ENY2; RBM26; SEH1L
CBH-Male-M175	GO:0050658	RNA transport	18670	193	120	7	5.64292	0.000251552	0.448371	HNRNPA2B1; SRSF7; SSB; PCID2; ENY2; RBM26; SEH1L
CBH-Male-M175	GO:0051168	nuclear export	18670	194	120	7	5.61383	0.000259598	0.448371	HNRNPA2B1; SRSF7; SSB; PCID2; ENY2; RBM26; SEH1L
CBH-Male-M175	GO:0051236	establishment of RNA localization	18670	196	120	7	5.55655	0.000276311	0.448371	HNRNPA2B1; SRSF7; SSB; PCID2; ENY2; RBM26; SEH1L
CBH-Male-M383	GO:0019695	choline metabolic process	18670	9	36	2	115.247	0.000129037	1	SLC44A1; ENPP6
CBH-Male-M383	GO:0043647	inositol phosphate metabolic process	18670	71	36	3	21.9131	0.00034389	1	PLCL1; SYNJ2; IP6K3
CBH-Male-M383	GO:0006650	glycerophospholipid metabolic process	18670	319	36	5	8.1287	0.000344438	1	PIP4K2A; SYNJ2; SLC44A1; IP6K3; ENPP6
CBH-Male-M383	GO:0030030	cell projection organization	18670	1534	36	10	3.38078	0.000475184	1	ALCAM; CDH1; LRP2; PLP1; UGT8; SPAG6; IL1RAPL1; C21orf91; ANLN; ERMN
CBH-Male-M383	GO:0022010	central nervous system myelination	18670	22	36	2	47.1465	0.000815034	1	ASPA; PLP1
CBH-Male-M383	GO:0032291	axon ensheathment in central nervous system	18670	22	36	2	47.1465	0.000815034	1	ASPA; PLP1
CBH-Male-M383	GO:0044255	cellular lipid metabolic process	18670	1071	36	8	3.87385	0.000819142	1	LRP2; PIP4K2A; PLP1; UGT8; SYNJ2; SLC44A1; IP6K3; ENPP6
CBH-Male-M383	GO:0006629	lipid metabolic process	18670	1407	36	9	3.31734	0.00111587	1	LRP2; PIP4K2A; PLCL1; PLP1; UGT8; SYNJ2; SLC44A1; IP6K3; ENPP6
CBH-Male-M383	GO:0046486	glycerolipid metabolic process	18670	414	36	5	6.26342	0.0011197	1	PIP4K2A; SYNJ2; SLC44A1; IP6K3; ENPP6
CBH-Male-M383	GO:0006644	phospholipid metabolic process	18670	430	36	5	6.03036	0.00132495	1	PIP4K2A; SYNJ2; SLC44A1; IP6K3; ENPP6
CBH-Male-M2	GO:0051239	regulation of multicellular organismal process	18670	3260	2975	917	1.76526	1.61655e-86	2.62318e-82	ABCA1; ABR; ACACB; ACADL; ACVRL1; ADA; ADCY7; ADM; ADORA2B; ADORA3; ADRA1B; ADRA1A; ADRB1; ADRB2; JAG1; APLNR; AIF1; ALDH1A1; ALK; ANGPT1; ANGPT2; ANXA1; ANXA2; ANXA3; ANXA5; BIRC3; APOC1; APOD; APOE; AQP1; AR; RHOA; RHOB; ARHGDIB; ASCL1; ASPA; ASPH; ZFHX3; ATP1A2; ATP1B1; ATP2A3; AXL; B2M; CCND1; BCL2; BCL3; BCR; BMP2; BMP6; BMP7; BMPR1B; ZFP36L1; ZFP36L2; BST2; BTK; TSPO; SERPING1; C1QC; C3; C3…
CBH-Male-M2	GO:0048731	system development	18670	4918	2975	1221	1.55806	8.72112e-82	5.08589e-78	ABR; ACACB; ACTA1; ACTA2; ACTC1; ACTG2; ACTN2; ACVRL1; ADA; ADM; ADRA1A; ADRB2; ACAN; JAG1; APLNR; AHR; AIF1; ALCAM; ALK; ALPL; ANGPT1; ANGPT2; ANPEP; ANXA1; ANXA2; ANXA3; AIRE; APLP1; APOD; APOE; SHROOM2; AQP1; AQP5; AR; RHOA; RHOB; ASCL1; ASPA; ASS1; ZFHX3; ATF3; AXL; B2M; BCHE; CCND1; BCL2; BCL3; BCR; BMP2; BMP6; BMP7; BMPR1B; ZFP36L1; ZFP36L2; BTK; TSPO; C1QA; C1QB; C1QC; C3; C3AR1; C5AR1; MY…
CBH-Male-M2	GO:0048856	anatomical structure development	18670	5988	2975	1412	1.47982	9.73973e-82	5.08589e-78	ABR; ACACB; ACTA1; ACTA2; ACTC1; ACTG1; ACTG2; ACTN2; ACVRL1; ADA; ADM; ADRA1A; ADRB2; ACAN; JAG1; APLNR; AHR; AIF1; ALCAM; ALDOC; ALK; ALPL; ANGPT1; ANGPT2; ANPEP; ANXA1; ANXA2; ANXA3; AIRE; APLP1; APOD; APOE; SHROOM2; AQP1; AQP5; AR; RHOA; RHOB; RHOC; RND3; RHOG; ARHGDIB; STS; ASCL1; ASPA; ASPH; ASS1; ZFHX3; ATF3; AXL; B2M; BCHE; CCND1; BCL2; BCL3; BCR; BMP2; BMP6; BMP7; BMPR1B; ZFP36L1; ZFP36L…
CBH-Male-M2	GO:0032502	developmental process	18670	6411	2975	1485	1.45364	1.25369e-81	5.08589e-78	A2M; ABCA1; ABR; ACACB; ACTA1; ACTA2; ACTC1; ACTG1; ACTG2; ACTN2; ACVRL1; ADA; ADM; ADRA1A; ADRB1; ADRB2; ACAN; JAG1; APLNR; AHR; AIF1; ALCAM; ALDOC; ALK; ALPL; ANGPT1; ANGPT2; ANPEP; ANXA1; ANXA2; ANXA3; AIRE; APLP1; APOD; APOE; SHROOM2; AQP1; AQP5; AR; RHOA; RHOB; RHOC; RND3; RHOG; ARHGDIB; STS; ASCL1; ASPA; ASPH; ASS1; ZFHX3; ATF3; AXL; B2M; BCHE; CCND1; BCL2; BCL3; BCR; BMP2; BMP6; BMP7; BMPR…
CBH-Male-M2	GO:0023052	signaling	18670	6620	2975	1512	1.43335	1.09691e-78	3.55992e-75	A2M; ABCA1; ABR; ACTG1; ACTN2; ACVRL1; ADA; ADCY2; ADCY5; ADCY7; ADM; ADORA2B; ADORA3; ADRA1B; ADRA1A; ADRB1; ADRB2; JAG1; APLNR; AHR; AIF1; ALCAM; ALK; ALOX5; ANGPT1; ANGPT2; ANXA1; ANXA2; ANXA3; ANXA5; BIRC3; APLP1; APOD; APOE; FAS; AQP1; AR; RHOA; RHOB; RHOC; RND3; RHOG; ARHGAP6; ARHGDIB; ASCL1; ASPH; ATF3; ATP1A2; ATP1B1; ATP2A3; AXL; B2M; BARD1; BCHE; CCND1; BCL2; BCL3; BCR; BLM; BMP2; BMP6;…
CBH-Male-M2	GO:0007275	multicellular organism development	18670	5491	2975	1308	1.49491	3.4472e-76	9.32294e-73	ABR; ACACB; ACTA1; ACTA2; ACTC1; ACTG2; ACTN2; ACVRL1; ADA; ADM; ADRA1A; ADRB2; ACAN; JAG1; APLNR; AHR; AIF1; ALCAM; ALK; ALPL; ANGPT1; ANGPT2; ANPEP; ANXA1; ANXA2; ANXA3; AIRE; APLP1; APOD; APOE; SHROOM2; AQP1; AQP5; AR; RHOA; RHOB; ARHGDIB; ASCL1; ASPA; ASPH; ASS1; ZFHX3; ATF3; AXL; B2M; BCHE; CCND1; BCL2; BCL3; BCR; BMP2; BMP6; BMP7; BMPR1B; ZFP36L1; ZFP36L2; BTK; TSPO; C1QA; C1QB; C1QC; C3; C…
CBH-Male-M2	GO:0007154	cell communication	18670	6647	2975	1505	1.42092	6.84809e-75	1.58749e-71	A2M; ABCA1; ABR; ACTG1; ACTN2; ACVRL1; ADA; ADCY2; ADCY5; ADCY7; ADM; ADORA2B; ADORA3; ADRA1B; ADRA1A; ADRB1; ADRB2; JAG1; APLNR; AHR; AIF1; ALCAM; ALK; ALOX5; ANGPT1; ANGPT2; ANXA1; ANXA2; ANXA3; ANXA5; BIRC3; APLP1; APOD; APOE; FAS; AQP1; AR; RHOA; RHOB; RHOC; RND3; RHOG; ARHGAP6; ARHGDIB; ASCL1; ATF3; ATP1A2; ATP1B1; AXL; B2M; BARD1; BCHE; CCND1; BCL2; BCL3; BCR; BLM; BMP2; BMP6; BMP7; BMPR1B;…
CBH-Male-M2	GO:0032501	multicellular organismal process	18670	7751	2975	1684	1.36346	3.21205e-73	6.51525e-70	A2M; SERPINA3; ABCA1; ABR; ACACB; ACADL; ACOX1; ACTA1; ACTA2; ACTC1; ACTG1; ACTG2; ACTN2; ACVRL1; ADA; ADCY2; ADCY5; ADCY7; ADM; ADORA2B; ADORA3; ADRA1B; ADRA1A; ADRB1; ADRB2; ACAN; JAG1; APLNR; AHR; AIF1; ALCAM; ALDH1A1; ALK; ALOX5; ALPL; AMPD2; AMPD3; AMY2A; ANGPT1; ANGPT2; ANPEP; ANXA1; ANXA2; ANXA3; ANXA5; AIRE; BIRC3; APLP1; APOC1; APOD; APOE; SHROOM2; AQP1; AQP4; AQP5; AQP9; AR; RHOA; RHOB;…
CBH-Male-M2	GO:0022610	biological adhesion	18670	1427	2975	487	2.14172	3.33801e-70	6.01843e-67	ACTG1; ACTN2; ACVRL1; ADA; ACAN; JAG1; AIF1; ALCAM; ANGPT1; ANGPT2; ANXA1; ANXA2; ANXA3; APLP1; APOD; RHOA; RHOB; RND3; ARHGAP6; ARHGDIB; ASS1; ZFHX3; ATP1B1; AXL; AZGP1; BCL2; BCR; BMP2; BMP6; BMP7; ZFP36L1; DDR1; CAV1; RUNX1; RUNX3; CBLN1; CD4; CD9; CD22; CD86; CD33; CD34; CD36; CD44; CD58; CD63; CD74; CD81; CDH1; CDH2; CDH4; CDH5; CDH6; CDH8; CDH9; CDH13; CDK6; CDKN2A; CEBPB; CLIC1; CCR1; CNN3…
CBH-Male-M2	GO:0050896	response to stimulus	18670	9324	2975	1925	1.29564	4.57855e-70	7.42962e-67	A2M; SERPINA3; ABCA1; ABR; ACACB; ACTA1; ACTA2; ACTC1; ACTG1; ACTN2; ACVRL1; ADA; ADCY2; ADCY5; ADCY7; PLIN2; ADM; ADORA2B; ADORA3; PARP4; ADRA1B; ADRA1A; ADRB1; ADRB2; JAG1; APLNR; AHR; AIF1; ALCAM; ALDH3B1; ALDOC; ALK; ALOX5; ALOX5AP; ALPL; AMPD3; ANGPT1; ANGPT2; ANPEP; ANXA1; ANXA2; ANXA3; ANXA5; ANXA11; AIRE; BIRC3; APLP1; APOD; APOE; FAS; SHROOM2; AQP1; AQP4; AQP5; AQP9; AR; RHOA; RHOB; RHOC…
CBH-Male-M32	GO:0006470	protein dephosphorylation	18670	321	84	9	6.23164	1.39389e-05	0.226186	STK11; CTDNEP1; PPP2R3B; SSU72; PDXP; PHACTR3; PPM1M; PPTC7; PPP1R35
CBH-Male-M32	GO:0016311	dephosphorylation	18670	478	84	10	4.64983	5.5849e-05	0.453131	STK11; CTDNEP1; PPP2R3B; SSU72; INPP5K; PDXP; PHACTR3; PPM1M; PPTC7; PPP1R35
CBH-Male-M32	GO:0090170	regulation of Golgi inheritance	18670	4	84	2	111.131	0.000119315	0.645377	MAPK3; MAP2K2
CBH-Male-M32	GO:0044260	cellular macromolecule metabolic process	18670	8352	84	54	1.43704	0.000234533	0.951442	AGT; CDC34; NR2F6; GLI4; JUND; NFKBIL1; CHMP1A; MAPK3; MAP2K2; SOX15; STK11; TGFB1I1; CBX4; TRADD; FADD; SLC9A3R1; GADD45G; FASTKD2; CTDNEP1; FKBP8; VAX2; RHBDD3; FGF22; PPP2R3B; SSU72; ST6GALNAC6; THAP4; RSRC1; CXXC5; INPP5K; MED9; MEPCE; PDXP; NAT14; CHST8; MRPL41; ZNF408; ABHD17A; TMUB1; KLF16; MAF1; WDR83; PCMTD1; PHACTR3; UBE2J2; ANKRD9; ZNF787; PPM1M; ZNF358; PPTC7; CITED4; PPP1R35; MEX3D; …
CBH-Male-M32	GO:0071550	death-inducing signaling complex assembly	18670	9	84	2	49.3915	0.000705485	1	TRADD; FADD
CBH-Male-M32	GO:0034198	cellular response to amino acid starvation	18670	43	84	3	15.5066	0.000952199	1	MAPK3; NPRL3; MAP1LC3A
CBH-Male-M32	GO:0006355	regulation of transcription, DNA-templated	18670	3506	84	28	1.77505	0.00105209	1	AGT; NR2F6; GLI4; JUND; NFKBIL1; CHMP1A; MAPK3; MAP2K2; SOX15; TGFB1I1; CBX4; TRADD; FADD; FKBP8; VAX2; SSU72; THAP4; CXXC5; INPP5K; MED9; MEPCE; NAT14; ZNF408; KLF16; MAF1; ZNF787; ZNF358; CITED4
CBH-Male-M32	GO:1990928	response to amino acid starvation	18670	46	84	3	14.4953	0.00115993	1	MAPK3; NPRL3; MAP1LC3A
CBH-Male-M32	GO:1903506	regulation of nucleic acid-templated transcription	18670	3567	84	28	1.7447	0.00138399	1	AGT; NR2F6; GLI4; JUND; NFKBIL1; CHMP1A; MAPK3; MAP2K2; SOX15; TGFB1I1; CBX4; TRADD; FADD; FKBP8; VAX2; SSU72; THAP4; CXXC5; INPP5K; MED9; MEPCE; NAT14; ZNF408; KLF16; MAF1; ZNF787; ZNF358; CITED4
CBH-Male-M32	GO:2001238	positive regulation of extrinsic apoptotic signaling pathway	18670	49	84	3	13.6079	0.00139422	1	AGT; TNFSF12; FADD
CB-Male-M50	GO:0050793	regulation of developmental process	18670	2696	958	246	1.77825	4.33259e-21	7.03049e-17	ABCA1; ABR; ACACB; ADRB1; APLNR; APOE; AQP1; AR; RND3; ASCL1; AXL; BBS2; BCL2; BCR; BMP7; BMPR1B; RUNX1; CBLN1; CD38; CDH4; COL4A3; CST3; CTH; CTNNA1; CTSH; DAB2; DAG1; DCC; DIO3; DPYSL3; S1PR1; EDNRB; EFNB2; EGFR; ERBB2; EYA1; F3; EFEMP1; GPC4; FGF2; FGFR3; FGFR2; FYN; GBX2; MSTN; GDF10; GHR; GJA1; GLI1; GLI2; GLI3; GLUL; GPM6B; HGF; HK2; HTR2A; ID4; IDH2; IL12A; ITGB8; ITPKB; LAMA2; LAMA4; LFNG…
CB-Male-M50	GO:0032502	developmental process	18670	6411	958	464	1.41049	1.98957e-20	1.61423e-16	ABCA1; ABR; ACACB; ADRA1A; ADRB1; APLNR; NR0B1; ANGPT1; APOE; AQP1; AQP5; AR; RND3; ASCL1; ATIC; AXL; BBS2; BCHE; BCL2; BCR; BMP7; BMPR1B; SLC25A20; CAT; RUNX1; CBLN1; CD38; CDH4; CHRNB1; TPP1; CNN3; COL4A3; COL8A1; COL11A1; COMT; CPT1A; NCAN; CSRP1; CSRP2; CST3; CTF1; CTH; CTNNA1; CTSH; DAB2; DAD1; DAG1; DCC; DIO3; DMD; DNASE2; DPYSL3; TOR1A; S1PR1; EDNRB; EFNB2; EGFR; ELF2; EMX2; ERBB2; ETV4; E…
CB-Male-M50	GO:0048869	cellular developmental process	18670	4431	958	348	1.53058	1.7674e-19	9.55985e-16	ABCA1; ADRA1A; ADRB1; APLNR; NR0B1; ANGPT1; APOE; AR; RND3; ASCL1; AXL; BBS2; BCHE; BCL2; BCR; BMP7; BMPR1B; CAT; RUNX1; CBLN1; CD38; CDH4; CHRNB1; TPP1; CNN3; COL8A1; COL11A1; CPT1A; CSRP1; CSRP2; CTF1; CTH; CTNNA1; DAB2; DAG1; DCC; DIO3; DMD; DNASE2; DPYSL3; TOR1A; S1PR1; EDNRB; EFNB2; EGFR; ELF2; EMX2; ERBB2; ETV4; ETV6; EYA1; EYA2; FAT1; EFEMP1; FGF2; FGFR3; FGFR2; FYN; GABRB1; GAS1; GBX2; MS…
CB-Male-M50	GO:0051239	regulation of multicellular organismal process	18670	3260	958	276	1.64995	3.49895e-19	1.31165e-15	ABCA1; ABR; ACACB; ACADL; ADORA2B; ADRA1A; ADRB1; APLNR; ALDH1A1; ANGPT1; APOE; AQP1; AR; ASCL1; ATP1A2; AXL; BBS2; BCL2; BCR; BMP7; BMPR1B; CASP1; RUNX1; CBLN1; CD38; CDH4; COL4A3; COMT; CST3; CTH; CTNNA1; CTSH; CYP2J2; DAB2; DAG1; DCC; DIO2; DIO3; DMD; DPYSL3; S1PR1; EDNRB; EFNB2; EGFR; ERBB2; EYA1; F3; FABP5; EFEMP1; GPC4; FGF2; FGFR2; FYN; GBX2; MSTN; GDF10; GHR; GJA1; GLI1; GLI2; GLI3; GLUL;…
CB-Male-M50	GO:0007399	nervous system development	18670	2375	958	219	1.79705	4.04158e-19	1.31165e-15	ABR; NR0B1; APOE; AQP1; ASCL1; ATIC; AXL; BBS2; BCHE; BCL2; BCR; BMP7; BMPR1B; RUNX1; CBLN1; CD38; CDH4; TPP1; NCAN; CTF1; CTNNA1; DAG1; DCC; DIO3; DPYSL3; TOR1A; S1PR1; EDNRB; EFNB2; EGFR; EMX2; ERBB2; ETV6; EYA1; GPC4; FGF2; FGF11; FGFR2; FYN; GABRA2; GABRA4; GABRB1; GBX2; GJA1; GLI1; GLI2; GLI3; GLUD1; GPM6B; HGF; HNMT; ID4; IDH2; ITPK1; KCNJ10; LAMA2; LIG4; LRP4; MATN2; MDK; MPST; MSI1; MT3; …
CB-Male-M50	GO:0048731	system development	18670	4918	958	374	1.48205	8.2447e-19	2.22978e-15	ABR; ACACB; ADRA1A; APLNR; NR0B1; ANGPT1; APOE; AQP1; AQP5; AR; ASCL1; ATIC; AXL; BBS2; BCHE; BCL2; BCR; BMP7; BMPR1B; CAT; RUNX1; CBLN1; CD38; CDH4; TPP1; COL4A3; COL8A1; COL11A1; NCAN; CTF1; CTH; CTNNA1; CTSH; DAB2; DAG1; DCC; DIO3; DMD; DNASE2; DPYSL3; TOR1A; S1PR1; EDNRB; EFNB2; EGFR; EMX2; ERBB2; ETV6; EVC; EYA1; F3; FAT1; EFEMP1; GPC4; FGF2; FGF11; FGFR3; FGFR2; FYN; GABRA2; GABRA4; GABRB1;…
CB-Male-M50	GO:0009653	anatomical structure morphogenesis	18670	2735	958	241	1.71727	1.21605e-18	2.81897e-15	ABR; APLNR; ANGPT1; APOE; AQP1; AQP5; AR; RND3; AXL; BBS2; BCL2; BCR; BMP7; BMPR1B; RUNX1; CBLN1; CDH4; COL4A3; COL8A1; COL11A1; CSRP1; CSRP2; CST3; CTNNA1; CTSH; DAB2; DAG1; DCC; DIO3; TOR1A; S1PR1; EFNB2; EGFR; EMX2; ERBB2; EYA1; EYA2; F3; FAT1; EFEMP1; GPC4; FGF2; FGFR3; FGFR2; FYN; GBX2; GJA1; GLI1; GLI2; GLI3; GLUL; HGF; HK2; HSBP1; ID4; ITGB4; ITGB5; ITGB8; KRT8; KRT18; LAMA2; LFNG; LIMS1; …
CB-Male-M50	GO:0030154	cell differentiation	18670	4239	958	330	1.51715	1.22972e-17	2.40914e-14	ABCA1; ADRA1A; ADRB1; APLNR; NR0B1; ANGPT1; APOE; AR; ASCL1; AXL; BBS2; BCHE; BCL2; BCR; BMP7; BMPR1B; CAT; RUNX1; CBLN1; CD38; CDH4; CHRNB1; TPP1; CNN3; COL8A1; COL11A1; CPT1A; CSRP1; CSRP2; CTF1; CTH; CTNNA1; DAB2; DAG1; DCC; DIO3; DMD; DNASE2; DPYSL3; TOR1A; S1PR1; EDNRB; EFNB2; EGFR; ELF2; EMX2; ERBB2; ETV4; ETV6; EYA1; EYA2; FAT1; EFEMP1; FGF2; FGFR3; FGFR2; FYN; GABRB1; GAS1; GBX2; MSTN; GD…
CB-Male-M50	GO:0023051	regulation of signaling	18670	3591	958	291	1.57927	1.33619e-17	2.40914e-14	ABCA1; ABR; ADORA2B; ADRA1A; APLNR; NR0B1; ANGPT1; APOE; AR; ASCL1; ATP1A2; AXL; BARD1; BCHE; BCL2; BCR; BLM; BMP7; BMPR1B; CASP1; CASP4; CAT; RUNX1; CBLN1; CD38; CPT1A; CTF1; CTH; CTNNA1; CTSH; DAB2; DAG1; DAPK1; DCC; DMD; DUSP9; TOR1A; EGFR; ELF2; ERBB2; EVC; EYA1; EYA2; F3; FABP5; GPC4; FGF2; FGFR3; GPC5; FGFR2; FYN; GAS1; MSTN; GDF10; GHR; GJA1; GLI1; GLI3; GLUD1; GLUL; GNG4; GRIA1; GRIA4; GR…
CB-Male-M50	GO:0022008	neurogenesis	18670	1623	958	163	1.95726	1.82566e-17	2.9625e-14	APOE; ASCL1; AXL; BCHE; BCL2; BMP7; BMPR1B; RUNX1; CBLN1; CD38; CDH4; CTF1; CTNNA1; DAG1; DCC; DIO3; DPYSL3; TOR1A; S1PR1; EDNRB; EFNB2; EGFR; EMX2; ERBB2; ETV6; EYA1; FGFR2; FYN; GABRB1; GBX2; GJA1; GLI2; GLI3; GPM6B; HGF; ID4; IDH2; KCNJ10; LAMA2; LIG4; LRP4; MATN2; MDK; MT3; NEO1; NEUROD1; NFE2L1; NKX2-2; NTRK2; NTRK3; OMG; P2RY1; PBX3; SERPINE2; PLXNB1; PRRX1; POU3F1; POU3F2; PRKCA; PRKD1; PT…
CB-Male-M4	GO:0032502	developmental process	18670	6411	3561	1666	1.36245	9.59062e-66	1.55627e-61	A2M; ABAT; ABCA1; ABL1; ABR; ACACB; ACO2; ACTA1; ACTA2; ACTC1; ACTG1; ACTG2; ACTL6A; ACTN2; ACVRL1; ADA; ADAR; ADCY1; ADCYAP1; ADD2; ADM; ADRA1A; ADRA2B; ADRB1; ADRB2; AP2B1; ACAN; JAG1; APLNR; NR0B1; AHR; AIF1; ALCAM; ABCD1; ALPL; ANGPT1; ANGPT2; ANK2; ANPEP; ANXA1; ANXA2; ANXA3; ANXA4; APAF1; AIRE; APLP1; APOD; APOE; AQP1; AQP5; AR; RHOB; RHOC; RND3; RHOG; ARHGDIB; ARNTL; ARRB1; ASCL1; ASPA; AS…
CB-Male-M4	GO:0048856	anatomical structure development	18670	5988	3561	1571	1.37552	2.0742e-63	1.6829e-59	ABAT; ABL1; ABR; ACACB; ACO2; ACTA1; ACTA2; ACTC1; ACTG1; ACTG2; ACTL6A; ACTN2; ACVRL1; ADA; ADAR; ADCY1; ADCYAP1; ADD2; ADM; ADRA1A; ADRA2B; ADRB2; AP2B1; ACAN; JAG1; APLNR; NR0B1; AHR; AIF1; ALCAM; ABCD1; ALPL; ANGPT1; ANGPT2; ANK2; ANPEP; ANXA1; ANXA2; ANXA3; ANXA4; APAF1; AIRE; APLP1; APOD; APOE; AQP1; AQP5; AR; RHOB; RHOC; RND3; RHOG; ARHGDIB; ARNTL; ARRB1; ASCL1; ASPA; ASTN1; ZFHX3; ATIC; A…
CB-Male-M4	GO:0048731	system development	18670	4918	3561	1345	1.43386	5.23507e-63	2.83165e-59	ABAT; ABL1; ABR; ACACB; ACO2; ACTA1; ACTA2; ACTC1; ACTG2; ACTL6A; ACTN2; ACVRL1; ADA; ADAR; ADCY1; ADCYAP1; ADD2; ADM; ADRA1A; ADRA2B; ADRB2; AP2B1; ACAN; JAG1; APLNR; NR0B1; AHR; AIF1; ALCAM; ABCD1; ALPL; ANGPT1; ANGPT2; ANK2; ANPEP; ANXA1; ANXA2; ANXA3; APAF1; AIRE; APLP1; APOD; APOE; AQP1; AQP5; AR; RHOB; ARNTL; ARRB1; ASCL1; ASPA; ASTN1; ZFHX3; ATIC; ATP2B2; ATP7A; AXL; B2M; BBS2; BCHE; CCND1…
CB-Male-M4	GO:0007275	multicellular organism development	18670	5491	3561	1450	1.38449	1.88889e-58	7.66276e-55	ABAT; ABL1; ABR; ACACB; ACO2; ACTA1; ACTA2; ACTC1; ACTG2; ACTL6A; ACTN2; ACVRL1; ADA; ADAR; ADCY1; ADCYAP1; ADD2; ADM; ADRA1A; ADRA2B; ADRB2; AP2B1; ACAN; JAG1; APLNR; NR0B1; AHR; AIF1; ALCAM; ABCD1; ALPL; ANGPT1; ANGPT2; ANK2; ANPEP; ANXA1; ANXA2; ANXA3; APAF1; AIRE; APLP1; APOD; APOE; AQP1; AQP5; AR; RHOB; ARHGDIB; ARNTL; ARRB1; ASCL1; ASPA; ASTN1; ZFHX3; ATIC; ATP2B2; ATP7A; AXL; B2M; BBS2; BC…
CB-Male-M4	GO:0051239	regulation of multicellular organismal process	18670	3260	3561	964	1.55036	2.89254e-58	9.38746e-55	ABAT; ABCA1; ABL1; ABR; ACACB; ACADL; ACVRL1; ADA; ADCY7; ADCYAP1; ADM; ADORA2B; ADORA3; ADRA1A; ADRA2A; ADRA2B; ADRB1; ADRB2; AP2B1; JAG1; APLNR; AIF1; ABCD1; ALDH1A1; ANGPT1; ANGPT2; ANK2; ANXA1; ANXA2; ANXA3; ANXA4; ANXA5; BIRC3; APOC1; APOD; APOE; AQP1; AR; RHOB; ARHGDIB; ARNTL; ARRB1; ASCL1; ASPA; ZFHX3; ATP1A2; ATP1B1; ATP2B2; AXL; B2M; BBS2; CCND1; BCL2; BCL3; BCR; BMP6; BMP7; BMPR1B; POLR…
CB-Male-M4	GO:0009653	anatomical structure morphogenesis	18670	2735	3561	842	1.61409	4.77227e-58	1.29066e-54	ABL1; ABR; ACTA1; ACTA2; ACTC1; ACTG1; ACTG2; ACTL6A; ACTN2; ACVRL1; ADA; ADCY1; ADM; AP2B1; ACAN; JAG1; APLNR; ALCAM; ALPL; ANGPT1; ANGPT2; ANK2; ANPEP; ANXA1; ANXA2; ANXA3; APAF1; AIRE; APLP1; APOD; APOE; AQP1; AQP5; AR; RHOB; RHOC; RND3; RHOG; ATP7A; AXL; BBS2; BCL2; BCL3; BCR; BMP6; BMP7; BMPR1B; ZFP36L1; BSG; KLF5; C3; C3AR1; C5AR1; CA2; CACNA1C; DDR1; CAPN3; CAV1; RUNX2; RUNX1; CBLN1; CD9; …
CB-Male-M4	GO:0022610	biological adhesion	18670	1427	3561	514	1.88848	9.14315e-56	2.11951e-52	ABAT; ABL1; ACTG1; ACTN2; ACVRL1; ADA; ADD2; ACAN; JAG1; AIF1; ALCAM; ANGPT1; ANGPT2; ANXA1; ANXA2; ANXA3; APLP1; APOD; RHOB; RND3; ARHGAP6; ARHGDIB; ASTN1; ZFHX3; ATP1B1; AXL; AZGP1; BCL2; BCR; BMP6; BMP7; ZFP36L1; BSG; DDR1; CAV1; RUNX1; RUNX3; CBLN1; CD4; CD9; CD22; CD86; CD33; CD34; CD36; SCARB1; CD44; CD58; CD63; CD74; CD81; CDH1; CDH4; CDH5; CDH6; CDH7; CDH9; CDH10; CDH11; CDH18; CEBPB; CLI…
CB-Male-M4	GO:0007155	cell adhesion	18670	1420	3561	511	1.88671	2.83157e-55	5.74348e-52	ABAT; ABL1; ACTG1; ACTN2; ACVRL1; ADA; ADD2; ACAN; JAG1; AIF1; ALCAM; ANGPT1; ANGPT2; ANXA1; ANXA2; ANXA3; APLP1; APOD; RHOB; RND3; ARHGAP6; ARHGDIB; ASTN1; ZFHX3; ATP1B1; AXL; AZGP1; BCL2; BCR; BMP6; BMP7; ZFP36L1; BSG; DDR1; CAV1; RUNX1; RUNX3; CBLN1; CD4; CD9; CD22; CD86; CD33; CD34; CD36; CD44; CD58; CD63; CD74; CD81; CDH1; CDH4; CDH5; CDH6; CDH7; CDH9; CDH10; CDH11; CDH18; CEBPB; CLIC1; CCR1…
CB-Male-M4	GO:0070887	cellular response to chemical stimulus	18670	3281	3561	955	1.52605	5.5456e-54	9.99872e-51	ABCA1; ABL1; ACTA1; ACTG1; ACTN2; ACVRL1; ADAR; ADCY1; ADCY2; ADCY7; ADCYAP1; ADRA2A; ADRB2; NR0B1; AHR; AIF1; ALB; ABCD1; ALOX5AP; ALPL; ANGPT1; ANGPT2; SLC25A5; ANXA1; ANXA2; ANXA5; APAF1; BIRC3; APLP1; APOE; FAS; AQP1; AQP4; AQP9; AR; RHOB; RHOG; ARNTL; ARRB1; ATIC; ATP1A2; ATP6V1A; ATP6V1B2; ATP6V1C1; ATP6V1G2; ATP7A; AXL; B2M; BACH1; BBS2; BCHE; CCND1; BCL2; BCR; BLM; BMP6; BMP7; BMPR1B; ZFP…
CB-Male-M4	GO:0048583	regulation of response to stimulus	18670	4342	3561	1180	1.42483	2.51764e-51	4.08537e-48	A2M; ABAT; ABCA1; ABL1; ABR; ACTG1; ACTN2; ACVRL1; ADA; ADAR; ADCY7; ADCYAP1; ADM; ADORA2B; ADRA1A; ADRA2A; ADRA2B; ADRB2; JAG1; APLNR; NR0B1; AIF1; ABCD1; ANGPT1; ANGPT2; SLC25A5; ANXA1; ANXA2; ANXA3; ANXA5; APAF1; BIRC3; APLP1; APOD; APOE; FAS; AR; RHOB; RHOC; RHOG; ARHGAP6; ARHGDIB; ARNTL; ARRB1; ASCL1; ATP1A2; ATP7A; AXL; B2M; BARD1; BBS2; BCL2; BCL3; BCR; CFB; BID; BLM; BMP6; BMP7; BMPR1B; P…
CB-Male-M2	GO:0099537	trans-synaptic signaling	18670	711	775	91	3.08329	3.89779e-22	5.69367e-18	DAGLA; CA7; CACNA1D; CACNB2; CALB1; CAMK2A; CDH8; CHRM2; CHRM3; CHRM4; CHRNA3; CHRNB2; CORT; DGKB; DLG2; DRD1; EFNB3; EPHB2; GABRA1; GABRA3; GABRA5; GABRG2; GAD1; GAD2; GRID2; GRIK1; GRIK3; GRIN2B; GRIN2D; GRM1; GRM2; GRM7; GRM8; HTR2C; HTR7; ITPKA; KCNN1; KCNQ3; KIT; NOS1; PNOC; PRKCG; PTPRN2; RAB3B; RGS4; CX3CL1; SLC1A6; SLC6A1; SLC18A2; SNCG; SYT5; TAC1; TH; YWHAH; GLRA3; SYN3; CACNA1G; LGI1; …
CB-Male-M2	GO:0099536	synaptic signaling	18670	717	775	91	3.05749	7.01753e-22	5.69367e-18	DAGLA; CA7; CACNA1D; CACNB2; CALB1; CAMK2A; CDH8; CHRM2; CHRM3; CHRM4; CHRNA3; CHRNB2; CORT; DGKB; DLG2; DRD1; EFNB3; EPHB2; GABRA1; GABRA3; GABRA5; GABRG2; GAD1; GAD2; GRID2; GRIK1; GRIK3; GRIN2B; GRIN2D; GRM1; GRM2; GRM7; GRM8; HTR2C; HTR7; ITPKA; KCNN1; KCNQ3; KIT; NOS1; PNOC; PRKCG; PTPRN2; RAB3B; RGS4; CX3CL1; SLC1A6; SLC6A1; SLC18A2; SNCG; SYT5; TAC1; TH; YWHAH; GLRA3; SYN3; CACNA1G; LGI1; …
CB-Male-M2	GO:0007268	chemical synaptic transmission	18670	703	775	89	3.04984	2.45764e-21	9.97005e-18	CA7; CACNA1D; CACNB2; CALB1; CAMK2A; CDH8; CHRM2; CHRM3; CHRM4; CHRNA3; CHRNB2; CORT; DGKB; DLG2; DRD1; EFNB3; EPHB2; GABRA1; GABRA3; GABRA5; GABRG2; GAD1; GAD2; GRID2; GRIK1; GRIK3; GRIN2B; GRIN2D; GRM1; GRM2; GRM7; GRM8; HTR2C; HTR7; ITPKA; KCNN1; KCNQ3; KIT; PNOC; PRKCG; PTPRN2; RAB3B; RGS4; CX3CL1; SLC1A6; SLC6A1; SLC18A2; SNCG; SYT5; TAC1; TH; YWHAH; GLRA3; SYN3; CACNA1G; LGI1; CACNA2D2; GAB…
CB-Male-M2	GO:0098916	anterograde trans-synaptic signaling	18670	703	775	89	3.04984	2.45764e-21	9.97005e-18	CA7; CACNA1D; CACNB2; CALB1; CAMK2A; CDH8; CHRM2; CHRM3; CHRM4; CHRNA3; CHRNB2; CORT; DGKB; DLG2; DRD1; EFNB3; EPHB2; GABRA1; GABRA3; GABRA5; GABRG2; GAD1; GAD2; GRID2; GRIK1; GRIK3; GRIN2B; GRIN2D; GRM1; GRM2; GRM7; GRM8; HTR2C; HTR7; ITPKA; KCNN1; KCNQ3; KIT; PNOC; PRKCG; PTPRN2; RAB3B; RGS4; CX3CL1; SLC1A6; SLC6A1; SLC18A2; SNCG; SYT5; TAC1; TH; YWHAH; GLRA3; SYN3; CACNA1G; LGI1; CACNA2D2; GAB…
CB-Male-M2	GO:0007267	cell-cell signaling	18670	1650	775	146	2.13163	4.27298e-19	1.38675e-15	ADCY5; ADRA1B; HCN2; BMP2; DAGLA; CA7; CACNA1D; CACNB2; CALB1; CAMK2A; CASQ2; CDH8; CHRM2; CHRM3; CHRM4; CHRNA3; CHRNB2; CORT; CPE; CTNND2; DGKB; DDB1; DLG2; DRD1; EDA; EFNA5; EFNB3; EPHA5; EPHB2; FGF13; GABRA1; GABRA3; GABRA5; GABRG2; GAD1; GAD2; GDF9; GNAO1; GRID2; GRIK1; GRIK3; GRIN2B; GRIN2D; GRM1; GRM2; GRM7; GRM8; HTR2C; HTR7; IL15; ITPKA; ITPR1; KCNC2; KCNN1; KCNQ3; KIT; CITED1; MYB; NOS1;…
CB-Male-M2	GO:0055085	transmembrane transport	18670	1598	775	131	1.97486	1.72096e-14	4.65434e-11	ABCF1; ASPH; ATP2A3; ATP6V1E1; HCN2; CACNA1D; CACNB2; CASQ2; CHRNA3; CHRNB2; CNGB1; COX7A2; DLG2; DPP6; DRD1; EPHB2; GABRA1; GABRA3; GABRA5; GABRG2; GRIA3; GRID2; GRIK1; GRIK3; GRIN2B; GRIN2D; HTR2C; IGF1; ITPR1; KCNA2; KCNA6; KCNC2; KCNC3; KCNMA1; KCNN1; KCNQ3; KCNS1; KCNS2; NDUFA4; NEFL; NOS1; PDE4D; ENPP1; PLP2; PSMA3; PSMA4; PSMA5; PSMB2; PSMD7; RGS4; RYR1; CX3CL1; SEL1L; SLC1A6; SLC6A1; SLC8…
CB-Male-M2	GO:0007399	nervous system development	18670	2375	775	173	1.75479	2.79301e-14	6.47459e-11	ALK; KIF1A; BMP2; BTD; DAGLA; CAMK2A; CHN1; CHRM2; CHRM3; CHRNA3; CHRNB2; CNGB1; HAPLN1; VCAN; CTNND2; DCX; TIMM8A; DRD1; DRP2; DSCAM; EFNA5; EFNB3; EIF4G1; EML1; EPHA3; EPHA5; EPHA8; EPHB2; FGF13; FOXJ1; XRCC6; GABRA1; GABRA5; GABRG2; GFRA1; GFRA2; GNAO1; GRID2; GRIK1; GRIN2B; GRIN2D; ARHGAP35; ITPKA; KCNA2; KCNC2; KIT; LSAMP; LTK; MCF2; MEIS1; CITED1; MYB; NCAM1; NCAM2; NDN; NDUFS4; NDUFV2; NEF…
CB-Male-M2	GO:0065008	regulation of biological quality	18670	4057	775	256	1.52012	7.49811e-14	1.5209e-10	ADCY5; ADRA1B; AMPD2; ASPH; ATP2A3; ATP6V1E1; HCN2; BMP2; C1QBP; DAGLA; CA7; CACNA1D; CACNB2; CALB1; CAMK2A; CASQ2; ENTPD2; CDH8; CHRM2; CHRM3; CHRNA3; CHRNB2; CCR6; CNGB1; CPE; DGKB; DDB1; DLD; DLG2; DRD1; DSCAM; EFNA5; EIF4G1; EPHA5; EPHB2; ESRRG; FBN1; FEN1; FGF13; XRCC6; GABRA1; GABRA3; GABRA5; GABRG2; GAD1; GAD2; GCHFR; GDF9; GOT2; GPR6; MCHR1; GRIA3; GRID2; GRIK1; GRIK3; GRIN2B; GRIN2D; ARH…
CB-Male-M2	GO:0006812	cation transport	18670	1160	775	103	2.13905	1.3089e-13	2.35994e-10	ATP2A3; ATP6V1E1; HCN2; CACNA1D; CACNB2; CAMK2A; CASQ2; CHRNA3; CHRNB2; CNGB1; COX7A2; DLG2; DPP6; DRD1; EPHB2; FGF13; GNAO1; MCHR1; GRIA3; GRIN2B; GRIN2D; HTR2C; ITPR1; KCNA2; KCNA6; KCNC2; KCNC3; KCNMA1; KCNN1; KCNQ3; KCNS1; KCNS2; NDUFA4; NDUFA9; NEFL; NOS1; PDE4D; RAB3B; RGS4; RYR1; CX3CL1; SLC8A1; SLC9A3; SLC18A2; SLC20A1; SLN; SNCG; SYT5; THY1; TRPC3; TRPC6; YWHAH; SLC30A3; STC2; CACNA1G; C…
CB-Male-M2	GO:0034220	ion transmembrane transport	18670	1182	775	104	2.11962	1.7482e-13	2.61782e-10	ASPH; ATP2A3; ATP6V1E1; HCN2; CACNA1D; CACNB2; CASQ2; CHRNA3; CHRNB2; CNGB1; COX7A2; DLG2; DPP6; DRD1; EPHB2; GABRA1; GABRA3; GABRA5; GABRG2; GRIA3; GRID2; GRIK1; GRIK3; GRIN2B; GRIN2D; HTR2C; ITPR1; KCNA2; KCNA6; KCNC2; KCNC3; KCNMA1; KCNN1; KCNQ3; KCNS1; KCNS2; NDUFA4; NEFL; NOS1; PDE4D; PLP2; RGS4; RYR1; CX3CL1; SLC1A6; SLC8A1; SLC9A3; SLC20A1; SLN; THY1; TRPC3; TRPC6; YWHAH; SLC30A3; GLRA3; C…
CB-Male-M49	GO:0002376	immune system process	18670	3193	1881	601	1.86823	6.7914e-63	1.10204e-58	A2M; SERPINA3; ACTG1; ADA; ADCY7; ADCYAP1; JAG1; AHR; AIF1; ALCAM; AMPD3; ANGPT2; ANPEP; ANXA1; ANXA2; ANXA3; AIRE; BIRC3; APOD; FAS; RHOG; B2M; BCL3; CFB; BMP6; ZFP36L1; ZFP36L2; BSG; BST2; BTK; SERPING1; C1QA; C1QB; C1QC; C1R; C1S; C3; C3AR1; C4A; C4B; C5AR1; C7; CA2; CASP8; CAV1; RUNX2; RUNX3; CD4; CD9; CD14; CD22; CD86; CD33; CD34; CD36; CD44; CD53; CD58; CD63; CD74; CD81; CDA; CDKN1A; CDKN1C…
CB-Male-M49	GO:0048856	anatomical structure development	18670	5988	1881	910	1.5084	1.68851e-54	1.36998e-50	ACTA1; ACTA2; ACTC1; ACTG1; ACTG2; ACTN2; ACVRL1; ADA; ADCYAP1; ADM; ADRA2B; ADRB2; ACAN; JAG1; AHR; AIF1; ALCAM; ABCD1; ALPL; ANGPT2; ANPEP; ANXA1; ANXA2; ANXA3; ANXA4; AIRE; APLP1; APOD; RHOB; RHOC; RHOG; ARHGDIB; ARNTL; ASPA; ZFHX3; B2M; CCND1; BCL3; BMP6; ZFP36L1; ZFP36L2; BSG; KLF5; BTK; TSPO; C1QA; C1QB; C1QC; C3; C3AR1; C5AR1; MYRF; CA2; DDR1; CAPN3; CASP8; CAV1; CAV2; RUNX2; RUNX3; CBR1; …
CB-Male-M49	GO:0032502	developmental process	18670	6411	1881	951	1.47235	9.91961e-53	5.36552e-49	A2M; ACTA1; ACTA2; ACTC1; ACTG1; ACTG2; ACTN2; ACVRL1; ADA; ADCYAP1; ADM; ADRA2B; ADRB2; ACAN; JAG1; AHR; AIF1; ALCAM; ABCD1; ALPL; ANGPT2; ANPEP; ANXA1; ANXA2; ANXA3; ANXA4; AIRE; APLP1; APOD; RHOB; RHOC; RHOG; ARHGDIB; ARNTL; ASPA; ZFHX3; B2M; CCND1; BCL3; BMP6; ZFP36L1; ZFP36L2; BSG; KLF5; BTK; TSPO; SERPING1; C1QA; C1QB; C1QC; C3; C3AR1; C5AR1; MYRF; CA2; DDR1; CAPN3; CASP8; CAV1; CAV2; RUNX2…
CB-Male-M49	GO:0022610	biological adhesion	18670	1427	1881	329	2.28838	5.43515e-51	2.2049e-47	ACTG1; ACTN2; ACVRL1; ADA; ACAN; JAG1; AIF1; ALCAM; ANGPT2; ANXA1; ANXA2; ANXA3; APLP1; APOD; RHOB; ARHGAP6; ARHGDIB; ZFHX3; BMP6; ZFP36L1; BSG; DDR1; CAV1; RUNX3; CD4; CD9; CD22; CD86; CD33; CD34; CD36; SCARB1; CD44; CD58; CD63; CD74; CD81; CDH1; CDH5; CDH6; CDH7; CDH9; CDH10; CDH11; CEBPB; CLIC1; CCR1; COL1A1; COL3A1; COL6A2; COL6A3; COL8A2; COL12A1; COL15A1; COL16A1; COL17A1; MAP3K8; CSF1; CSF…
CB-Male-M49	GO:0007166	cell surface receptor signaling pathway	18670	3052	1881	552	1.79519	9.80154e-51	3.18099e-47	ACTG1; ACTN2; ACVRL1; ADA; ADORA3; ADRA2A; ADRB2; JAG1; ANGPT2; ANXA1; ANXA2; ANXA3; ANXA4; BIRC3; APOD; FAS; ARNTL; B2M; CCND1; BMP6; BSG; BST2; BTK; C3; C3AR1; C5AR1; DDR1; CASP8; CASP10; CAV1; CAV2; RUNX2; CD4; CD14; CD22; CD86; CD36; SCARB1; CD44; CD63; CD74; CD81; CDA; CDH5; CDH6; CDKN1A; CDKN1C; CEBPD; CIDEA; CCR1; CMKLR1; CNN2; CNTFR; COL1A1; COL1A2; COL3A1; COL4A1; COL4A2; COL4A5; COL16A1…
CB-Male-M49	GO:0007155	cell adhesion	18670	1420	1881	327	2.28568	1.54523e-50	4.17908e-47	ACTG1; ACTN2; ACVRL1; ADA; ACAN; JAG1; AIF1; ALCAM; ANGPT2; ANXA1; ANXA2; ANXA3; APLP1; APOD; RHOB; ARHGAP6; ARHGDIB; ZFHX3; BMP6; ZFP36L1; BSG; DDR1; CAV1; RUNX3; CD4; CD9; CD22; CD86; CD33; CD34; CD36; CD44; CD58; CD63; CD74; CD81; CDH1; CDH5; CDH6; CDH7; CDH9; CDH10; CDH11; CEBPB; CLIC1; CCR1; COL1A1; COL3A1; COL6A2; COL6A3; COL8A2; COL12A1; COL15A1; COL16A1; COL17A1; MAP3K8; CSF1; CSF3R; CX3C…
CB-Male-M49	GO:0070887	cellular response to chemical stimulus	18670	3281	1881	580	1.7546	2.3989e-50	5.56099e-47	ACTA1; ACTG1; ACTN2; ACVRL1; ADCY7; ADCYAP1; ADRA2A; ADRB2; AHR; AIF1; ALB; ABCD1; ALOX5AP; ALPL; ANGPT2; ANXA1; ANXA2; ANXA5; BIRC3; APLP1; FAS; AQP9; RHOB; RHOG; ARNTL; B2M; BACH1; CCND1; BMP6; ZFP36L1; ZFP36L2; BST2; KLF5; BTK; TSPO; C3AR1; C5AR1; CA2; CACNA1S; CAPN3; CASP8; CAV1; CAV2; RUNX2; CD4; CD14; CD86; CD34; CD36; SCARB1; CD44; CD58; CD63; CD69; CD74; CDH1; CDH5; CDK2; CDKN1A; CDKN1C; …
CB-Male-M49	GO:0050896	response to stimulus	18670	9324	1881	1240	1.32	2.88169e-49	5.84515e-46	A2M; SERPINA3; ACTA1; ACTA2; ACTC1; ACTG1; ACTN2; ACVRL1; ADA; ADCY7; ADCYAP1; PLIN2; ADM; ADORA3; ADRA2A; ADRA2B; ADRB2; JAG1; AHR; AIF1; ALB; ALCAM; ABCD1; ALOX5AP; ALPL; AMPD3; ANGPT2; ANPEP; ANXA1; ANXA2; ANXA3; ANXA4; ANXA5; AIRE; BIRC3; APLP1; APOD; FAS; AQP9; ABCC6; RHOB; RHOC; RHOG; ARHGAP6; ARHGDIB; ARNTL; ZFHX3; B2M; BACH1; CCND1; BCL3; CFB; BMP6; ZFP36L1; ZFP36L2; BSG; BST2; KLF5; BTK;…
CB-Male-M49	GO:0048731	system development	18670	4918	1881	770	1.55402	4.04592e-48	7.29479e-45	ACTA1; ACTA2; ACTC1; ACTG2; ACTN2; ACVRL1; ADA; ADCYAP1; ADM; ADRA2B; ADRB2; ACAN; JAG1; AHR; AIF1; ALCAM; ABCD1; ALPL; ANGPT2; ANPEP; ANXA1; ANXA2; ANXA3; AIRE; APLP1; APOD; RHOB; ARNTL; ASPA; ZFHX3; B2M; CCND1; BCL3; BMP6; ZFP36L1; ZFP36L2; BSG; KLF5; BTK; TSPO; C1QA; C1QB; C1QC; C3; C3AR1; C5AR1; MYRF; CA2; DDR1; CAPN3; CASP8; CAV1; CAV2; RUNX2; RUNX3; CD4; CD9; CD86; CD34; CD44; CD74; CD81; C…
CB-Male-M49	GO:0007275	multicellular organism development	18670	5491	1881	834	1.50754	9.26374e-48	1.50323e-44	ACTA1; ACTA2; ACTC1; ACTG2; ACTN2; ACVRL1; ADA; ADCYAP1; ADM; ADRA2B; ADRB2; ACAN; JAG1; AHR; AIF1; ALCAM; ABCD1; ALPL; ANGPT2; ANPEP; ANXA1; ANXA2; ANXA3; AIRE; APLP1; APOD; RHOB; ARHGDIB; ARNTL; ASPA; ZFHX3; B2M; CCND1; BCL3; BMP6; ZFP36L1; ZFP36L2; BSG; KLF5; BTK; TSPO; C1QA; C1QB; C1QC; C3; C3AR1; C5AR1; MYRF; CA2; DDR1; CAPN3; CASP8; CAV1; CAV2; RUNX2; RUNX3; CD4; CD9; CD86; CD34; CD44; CD74…
CB-Male-M170	GO:0010033	response to organic substance	18670	3302	291	96	1.86529	1.60394e-10	2.60272e-06	ABCA1; ADCY2; ANGPT1; AQP4; AR; ATP1A2; BCHE; BCL2; BLM; BMPR1B; CASP7; DPYSL3; S1PR1; EGFR; FGF2; FGFR2; FYN; GAS1; GJA1; GLDC; GLUL; HFE; HNMT; HPR; HTR2A; IRF2; ITPR2; KRT8; KRT18; SMAD3; MDK; MGST1; NKX2-2; P2RY1; PPARA; PRKCA; PRKD1; HTRA1; PTPN13; RFX2; RORB; RYR3; CXCL5; SOX2; SOX5; SOX9; SPARC; TGFB2; THBS4; THRB; TIMP4; TLR1; TLR3; TLR4; NR2E1; EZR; WNT5A; WNT7A; HAP1; CALCRL; SORBS1; AH…
CB-Male-M170	GO:0071310	cellular response to organic substance	18670	2707	291	80	1.89606	5.08769e-09	4.12789e-05	ABCA1; ADCY2; ANGPT1; AQP4; AR; ATP1A2; BCL2; BLM; BMPR1B; CASP7; DPYSL3; S1PR1; EGFR; FGF2; FGFR2; FYN; GAS1; GJA1; GLDC; HFE; IRF2; ITPR2; KRT8; KRT18; SMAD3; P2RY1; PPARA; PRKCA; PRKD1; HTRA1; PTPN13; RFX2; RORB; RYR3; CXCL5; SOX2; SOX5; SOX9; SPARC; TGFB2; THRB; TLR3; TLR4; NR2E1; EZR; WNT5A; WNT7A; HAP1; CALCRL; SORBS1; AHCYL1; FERMT2; RAB31; PRDM5; FAM107A; FZD10; SASH1; TIPARP; IL17RD; APP…
CB-Male-M170	GO:0050793	regulation of developmental process	18670	2696	291	79	1.88	9.70832e-09	4.99234e-05	ABCA1; AR; BCL2; BMPR1B; DPYSL3; S1PR1; EFNB2; EGFR; EFEMP1; GPC4; FGF2; FGFR2; FYN; GJA1; GLI3; GLUL; HTR2A; ITPKB; LAMA4; SMAD3; MDK; MYO10; NKX2-2; NOTCH2; DDR2; P2RY1; PPARA; PRKCA; PRKD1; PTPRG; RFX4; RORB; SOX2; SOX5; SOX9; SPARC; TCF12; TGFB2; THBS4; THRB; TLR3; TLR4; NR2E1; TRPS1; TTPA; EZR; WNT5A; WNT7A; ZP3; AP3B1; HAP1; TOX; GPC6; PDLIM5; NRG3; FERMT2; TNIK; PHLPP1; SASH1; HEY2; DDAH1;…
CB-Male-M170	GO:0033993	response to lipid	18670	923	291	39	2.7109	1.45432e-08	4.99234e-05	ABCA1; ADCY2; AR; ATP1A2; BCHE; BCL2; EGFR; FGFR2; GJA1; GLDC; HNMT; MDK; MGST1; NKX2-2; PPARA; PRKCA; RORB; CXCL5; SOX9; SPARC; TGFB2; THRB; TIMP4; TLR4; NR2E1; WNT5A; WNT7A; FAM107A; FZD10; SASH1; LMO3; GNG12; PLSCR4; WDR35; GPAM; PAQR8; TICAM1; BRINP3; FIBIN
CB-Male-M170	GO:0070887	cellular response to chemical stimulus	18670	3281	291	90	1.7599	1.53828e-08	4.99234e-05	ABCA1; ADCY2; ANGPT1; AQP4; AR; ATP1A2; BCHE; BCL2; BLM; BMPR1B; CASP7; CBR3; DPYSL3; S1PR1; EGFR; FGF2; FGFR2; FYN; GAS1; GJA1; GLDC; HFE; IRF2; ITPKB; ITPR2; KRT8; KRT18; SMAD3; MDK; MGST1; P2RY1; PON3; PPARA; PRKCA; PRKD1; HTRA1; PTPN13; RFX2; RORB; RYR3; CXCL5; SOX2; SOX5; SOX9; SPARC; TGFB2; THBS4; THRB; TLR3; TLR4; NR2E1; EZR; WNT5A; WNT7A; HAP1; CALCRL; SORBS1; AHCYL1; FERMT2; RAB31; PRDM5…
CB-Male-M170	GO:0050678	regulation of epithelial cell proliferation	18670	378	291	23	3.9038	3.00195e-08	6.3538e-05	AR; EFNB2; EGFR; FGF2; FGFR2; GJA1; GLUL; SMAD3; MCC; MDK; NOTCH2; PRKCA; PRKD1; HTRA1; PEX2; SOX2; SOX9; SPARC; TGFB2; THBS4; WNT5A; WNT7A; STXBP4
CB-Male-M170	GO:0035295	tube development	18670	1110	291	43	2.4854	3.05903e-08	6.3538e-05	ANGPT1; AR; BCL2; COL8A1; S1PR1; EFNB2; EGFR; FGF2; FGFR2; GJA1; GLI3; GLUL; SMAD3; MDK; NKX2-2; PCSK5; POU3F3; PRKCA; PRKD1; SOX9; SPARC; TGFB2; THBS4; THRB; TLR3; NR2E1; WNT5A; WNT7A; DCHS1; CALCRL; SASH1; HEY2; DDAH1; SLC7A11; TIPARP; RHOJ; TNS3; IRX3; IRX1; GREB1L; STARD13; COL23A1; AMOT
CB-Male-M170	GO:0061036	positive regulation of cartilage development	18670	33	291	8	15.5535	3.13246e-08	6.3538e-05	BMPR1B; GLI3; SMAD3; MDK; SOX5; SOX9; WNT5A; SOX6
CB-Male-M170	GO:0014070	response to organic cyclic compound	18670	915	291	38	2.66449	3.5802e-08	6.4551e-05	ABCA1; ADCY2; AR; ATP1A2; BCHE; BCL2; BLM; CASP7; EGFR; GJA1; GLDC; HNMT; HTR2A; ITPR2; MDK; NKX2-2; P2RY1; PPARA; RORB; RYR3; SPARC; TGFB2; THRB; TLR3; NR2E1; EZR; WNT7A; FAM107A; RFTN1; SLC7A11; TIPARP; LMO3; GPAM; COLEC12; PAQR8; RFTN2; TICAM1; FIBIN
CB-Male-M170	GO:0051241	negative regulation of multicellular organismal process	18670	1316	291	47	2.29136	7.6031e-08	0.000123376	ANGPT1; ATP1A2; BCL2; DPYSL3; EFNB2; EGFR; EFEMP1; FGF2; GJA1; GLI3; HFE; ITPKB; LAMA4; SMAD3; MCC; MDK; NKX2-2; PPARA; PTPRG; RFX4; RORB; SOX2; SOX9; SPARC; TGFB2; THBS4; THRB; TLR3; TLR4; NR2E1; EZR; WNT5A; WNT7A; CALCRL; NRG3; HEY2; IL17D; APPL2; SOX6; NDRG2; IRX3; STARD13; IL33; ACVR1C; ARHGAP42; AMOT; PRTG
CB-Male-M163	GO:0002376	immune system process	18670	3193	493	211	2.50254	5.24453e-42	8.5103e-38	SERPINA3; ANGPT2; ANPEP; ANXA1; ANXA2; ANXA3; AIRE; BIRC3; APOD; FAS; B2M; BCL3; CFB; BMP6; BSG; BST2; SERPING1; C1QA; C1QB; C1QC; C1R; C1S; C4A; C4B; CD14; CD86; CD74; CDKN1A; CEBPB; CEBPD; CTSC; CHI3L1; CNN2; CNR1; KLF6; MAP3K8; CSF1; CSF3; CD55; EDN1; EPHA2; SERPINB1; ELF4; EPAS1; ETS1; MECOM; FCGR1A; FCGR1B; FCGR3A; FES; FGR; FOXF1; FLNA; FLT1; LRRC32; GBP1; GBP2; GBP3; GCH1; GEM; CXCL1; CXCL…
CB-Male-M163	GO:0006952	defense response	18670	1797	493	152	3.20327	8.73439e-41	7.08665e-37	SERPINA3; ADM; ADORA3; ANXA1; ANXA3; BIRC3; APOD; B2M; BCL3; CFB; BMP6; BST2; SERPING1; C1QA; C1QB; C1QC; C1R; C1S; C4A; C4B; CD14; CD74; CDH5; CEBPB; CTSC; CHI3L1; CNR1; CSF1; CD55; EDN1; EPHA2; ELF4; ETS1; FCGR1A; FCGR1B; FGR; FOXF1; FLNA; FOLR2; GBP1; GBP2; GBP3; GCH1; GGT5; CXCL1; CXCL2; HLA-A; HLA-B; HLA-C; HLA-DPA1; HLA-DQA1; HLA-DQB1; HLA-DRA; HLA-DRB1; HLA-DRB5; HLA-E; HLA-F; HLA-H; HRH1;…
CB-Male-M163	GO:0006950	response to stress	18670	4110	493	240	2.2114	5.74991e-40	3.11013e-36	SERPINA3; ACVRL1; ADM; ADORA3; ADRA2A; ADRA2B; ANGPT2; ANXA1; ANXA2; ANXA3; BIRC3; APOD; FAS; B2M; BCL3; CFB; BMP6; BST2; SERPING1; C1QA; C1QB; C1QC; C1R; C1S; C4A; C4B; CD14; SCARB1; CD74; CDH5; CDK2; CDKN1A; CEBPB; CTSC; CHI3L1; CLIC1; CNR1; MAP3K8; CSF1; CD55; GADD45A; DDIT3; EDN1; EPHA2; ELF4; EPAS1; ETS1; MECOM; FCGR1A; FCGR1B; FGR; FOXF1; FLNA; FLT4; FOLR2; GBP1; GBP2; GBP3; GCH1; GGT5; GJA…
CB-Male-M163	GO:0034097	response to cytokine	18670	1211	493	121	3.78389	7.39419e-39	2.99964e-35	ANXA1; ANXA2; BIRC3; B2M; BST2; CD14; CD86; CD74; CDKN1A; CEBPB; CEBPD; CHI3L1; CNN2; KLF6; MAP3K8; CSF1; CSF3; EDN1; ETS1; ACSL1; FCGR1A; FCGR1B; FOXF1; GBP1; GBP2; GBP3; GCH1; CXCL1; CXCL2; HLA-A; HLA-B; HLA-C; HLA-DPA1; HLA-DQA1; HLA-DQB1; HLA-DRA; HLA-DRB1; HLA-DRB5; HLA-E; HLA-F; HLA-H; ICAM1; IFI27; IFNGR2; IL1B; IL1R1; IL4R; IL6R; IL13RA1; IL15RA; IL18; INPP5D; IRF1; ISG20; LGALS9; MCL1; C…
CB-Male-M163	GO:0007166	cell surface receptor signaling pathway	18670	3052	493	196	2.43203	1.72973e-36	5.61368e-33	ACVRL1; ADORA3; ADRA2A; ANGPT2; ANXA1; ANXA2; ANXA3; BIRC3; APOD; FAS; B2M; BMP6; BSG; BST2; CD14; CD86; SCARB1; CD74; CDH5; CDKN1A; CEBPD; CNN2; KLF6; MAP3K8; CSF1; CSF3; CD55; DDIT3; EDN1; EFNA1; EPHA2; ENG; EPHB4; ACSL1; FCGR1A; FCGR1B; FCGR3A; FGR; FOXF1; FLNA; FLT1; FLT4; LRRC32; GBP1; GBP2; GEM; GNAI2; GPR34; CXCL1; CXCL2; HIC1; HLA-A; HLA-B; HLA-C; HLA-DPA1; HLA-DQA1; HLA-DQB1; HLA-DRA; HL…
CB-Male-M163	GO:0071345	cellular response to cytokine stimulus	18670	1118	493	111	3.75992	3.4572e-35	9.35001e-32	ANXA1; ANXA2; BIRC3; B2M; BST2; CD86; CD74; CDKN1A; CEBPB; CEBPD; CHI3L1; CNN2; KLF6; MAP3K8; CSF1; CSF3; EDN1; ACSL1; FCGR1A; FCGR1B; FOXF1; GBP1; GBP2; GBP3; CXCL1; CXCL2; HLA-A; HLA-B; HLA-C; HLA-DPA1; HLA-DQA1; HLA-DQB1; HLA-DRA; HLA-DRB1; HLA-DRB5; HLA-E; HLA-F; HLA-H; ICAM1; IFI27; IFNGR2; IL1B; IL1R1; IL4R; IL6R; IL13RA1; IL15RA; IL18; INPP5D; IRF1; ISG20; LGALS9; MCL1; CIITA; MT1X; MT2A; …
[truncated: 5,444 more rows]
